# Supplementary material for: Leveraging Automated Machine Learning for Environmental Data‐Driven Genetic Analysis and Genomic Prediction in Maize Hybrids
Source: Adv Sci (Weinh). 2025 Mar 6;12(17):2412423. doi: 10.1002/advs.202412423 (PMC12061318; doi:10.1002/advs.202412423)
Supplement: Supplementary file 2 — Supplemental Tables [file ADVS-12-2412423-s002.zip]

Archive with 19 entries (18 files):
- advs202412423-sup-0002-Tables/
- advs202412423-sup-0002-Tables/Supplementary Table 1.xlsx
- advs202412423-sup-0002-Tables/Supplementary Table 10.xlsx
- advs202412423-sup-0002-Tables/Supplementary Table 11.xlsx
- advs202412423-sup-0002-Tables/Supplementary Table 12.xlsx
- advs202412423-sup-0002-Tables/Supplementary Table 13.xlsx
- advs202412423-sup-0002-Tables/Supplementary Table 14.xlsx
- advs202412423-sup-0002-Tables/Supplementary Table 15.xlsx
- advs202412423-sup-0002-Tables/Supplementary Table 16.xlsx
- advs202412423-sup-0002-Tables/Supplementary Table 17.xlsx
- advs202412423-sup-0002-Tables/Supplementary Table 18.xlsx
- advs202412423-sup-0002-Tables/Supplementary Table 2.xlsx
- advs202412423-sup-0002-Tables/Supplementary Table 3.xlsx
- advs202412423-sup-0002-Tables/Supplementary Table 4.xlsx
- advs202412423-sup-0002-Tables/Supplementary Table 5.xlsx
- advs202412423-sup-0002-Tables/Supplementary Table 6.xlsx
- advs202412423-sup-0002-Tables/Supplementary Table 7.xlsx
- advs202412423-sup-0002-Tables/Supplementary Table 8.xlsx
- advs202412423-sup-0002-Tables/Supplementary Table 9.xlsx
