# Supplementary material for: Leveraging Automated Machine Learning for Environmental Data‐Driven Genetic Analysis and Genomic Prediction in Maize Hybrids
Source: Adv Sci (Weinh). 2025 Mar 6;12(17):2412423. doi: 10.1002/advs.202412423 (PMC12061318; doi:10.1002/advs.202412423)
Supplement: Supplementary file 2 — Supplemental Tables [file ADVS-12-2412423-s002.zip › advs202412423-sup-0002-Tables/Supplementary Table 1.xlsx]

## Sheet: Sheet1
Table S1. Environment information of Dataset I used in the present study.
Population	City	Latitude	Longitude	Abbreviation
Maize1000&Maize185	Georgetown	38.63	-75.466	DEH1_2020
Maize1000&Maize185	Georgetown	38.635	-75.458	DEH1_2021
Maize1000&Maize185	Carroll	42.066	-94.729	IAH2_2021
Maize1000&Maize185	Keystone	41.988	-92.26	IAH3_2021
Maize1000&Maize185	Ames	41.994	-93.689	IAH4_2021
Maize1000&Maize185	Arlington	43.294	-89.384	WIH2_2020
Maize1000&Maize185	Arlington	43.32	-89.333	WIH2_2021
Maize331	East Lansing	42.708	-84.47	MIH1_2020
Maize331	East Lansing	42.707	-84.47	MIH1_2021
Maize331	Waseca	44.069	-93.533	MNH1_2020
Maize331	Waseca	44.071	-93.533	MNH1_2021
Maize331	Aurora	42.732	-76.65	NYH2_2020
Maize331	Aurora	42.733	-76.657	NYH2_2021
Maize331	South Charleston	39.857	-83.674	OHH1_2020
Maize331	Madison	43.057	-89.528	WIH1_2020
Maize331	Madison	43.057	-89.53	WIH1_2021
Maize331	Hancock	44.115	-89.545	WIH3_2020
Maize331	Hancock	44.115	-89.543	WIH3_2021
Maize359	Georgetown	38.638	-75.459	DEH1_2022
Maize359	Tifton	31.506	-83.559	GAH1_2022
Maize359	Watkinsville	33.727	-83.305	GAH2_2022
Maize359	Crawfordsville	41.199	-91.487	IAH1_2022
Maize359	Keystone	41.988	-92.26	IAH3_2022
Maize359	Ames	41.994	-93.689	IAH4_2022
Maize359	Champaign	40.082	-88.232	ILH1_2022
Maize359	West Lafayette	40.482	-87.003	INH1_2022
Maize359	East Lansing, MI	42.708	-84.47	MIH1_2022
Maize359	Waseca, MN	44.07	-93.53	MNH1_2022
Maize359	Columbia	38.929	-92.354	MOH2_2022
Maize359	Lewiston-Woodville	36.131	-77.18	NCH1_2022
Maize359	Aurora	42.733	-76.65	NYH2_2022
Maize359	Aurora	42.733	-76.651	NYH3_2022
Maize359	Pendleton	34.622	-82.737	SCH1_2022
Maize359	Madison	43.058	-89.531	WIH1_2022
Maize359	Arlington	43.294	-89.387	WIH2_2022
Maize359	Hancock	44.119	-89.557	WIH3_2022
