# Supplementary material for: Leveraging Automated Machine Learning for Environmental Data‐Driven Genetic Analysis and Genomic Prediction in Maize Hybrids
Source: Adv Sci (Weinh). 2025 Mar 6;12(17):2412423. doi: 10.1002/advs.202412423 (PMC12061318; doi:10.1002/advs.202412423)
Supplement: Supplementary file 2 — Supplemental Tables [file ADVS-12-2412423-s002.zip › advs202412423-sup-0002-Tables/Supplementary Table 10.xlsx]

## Sheet: PH
Table S10. Phenotypes of the Maize359 dataset were measured in eighteen environments.
Sheet 1. Phenotypes of the plant height measured in eighteen environments.
Hybrid	Environment
	DEH1_2022	GAH1_2022	GAH2_2022	IAH1_2022	IAH3_2022	IAH4_2022	ILH1_2022	INH1_2022	MIH1_2022	MNH1_2022	MOH2_2022	NCH1_2022	NYH2_2022	NYH3_2022	SCH1_2022	WIH1_2022	WIH2_2022	WIH3_2022
B97/LH244	281.5	205	242	252.5	271.7	247.3	218	223.5	201	NA	190	219.4	165	206	NA	280	253.3	305
BGEM-0039-N/LH244	289	220	263	258	279.3	255.3	221	249	163.5	NA	246	237.5	226	242	NA	298.3	270.6	305
BGEM-0063-N/LH244	299.5	205	269	232.5	279	257.7	228	252	219.5	NA	225	249.4	217	209	NA	308.3	280	325
BGEM-0089-N/LH244	263	205	248	246.5	246	243.3	207	214.5	199.5	NA	206	224.4	207	200	NA	273.3	257.2	293.3
BGEM-0124-N/LH244	276.7	215	268	214.5	267	262	222.5	253.5	217.3	NA	205	239.4	226	228	NA	286.7	263.1	300
BGEM-0129-N/LH244	256	175	215	244.5	260	236.3	208	210	174.5	NA	207	201.9	189	191	NA	270	247.2	279.2
DK3IIH6/LH244	251.5	182.5	240.5	250.7	245	233	208	216.8	165.3	NA	191.5	211.9	197	193	NA	260	258.3	268.3
DK78010/LH244	255.7	195	196	227.5	236.3	183.7	210	197.5	137.5	NA	176	198.8	173	170	NA	231.7	226.7	266.7
GEMN-0096/LH244	258	210	223	253	237.3	263.3	205	248.5	213.8	NA	185	213.1	222	184	NA	288.3	255.6	288.3
GEMN-0096_LH212HT_0001/LH244	277.7	210	227	266.5	259.7	250	210	235	190.5	NA	216	236.9	209	243	NA	291.7	255.6	311.7
GEMN-0096_LH212HT_0004/LH244	285	220	233	252	264.5	262.5	222	238	231.5	NA	215	220	206	216	NA	278.3	248.3	300
GEMN-0096_LH212HT_0005/LH244	275	195	254	246.5	254.7	242	215	224	204.5	NA	203	224.4	216	201	NA	286.7	248.3	298.3
GEMN-0096_LH212HT_0006/LH244	265.5	190	236	237.5	212	237.7	196	239	194.5	NA	217	209.4	203	212	NA	253.3	252.8	291.7
GEMN-0096_LH212HT_0009/LH244	258.5	225	237	270	252	249	217	225	178.5	NA	223	222.5	214	186	NA	273.3	275	301.7
GEMN-0096_LH212HT_0012/LH244	254	170	210	221.5	239.3	224	185	217.5	184.5	NA	208	204.4	186	214	NA	253.3	228.3	285
GEMN-0096_LH212HT_0013/LH244	263.5	210	242	234.5	248	239.5	225	225	207	NA	214	205	188	193	NA	266.7	250	295
GEMN-0096_LH212HT_0017/LH244	278	190	260	256.5	256.7	250.7	231	235	200.5	NA	204	210.6	192.5	198	NA	288.3	245	271.7
GEMN-0096_LH212HT_0021/LH244	272	190	258	250	246	250.7	204	214.5	215	NA	205	206.3	215	218	NA	285	260	276.7
GEMN-0096_PHJ89_0001/LH244	270	220	249	255.5	273	249	206	233.5	186.5	NA	206	223.1	225	203	NA	270	255	303.3
GEMN-0096_PHJ89_0002/LH244	268	195	217	246	256.7	236	190	230.5	177.8	NA	192	200	202	199	NA	253.3	246.7	261.7
GEMN-0096_PHJ89_0006/LH244	229.5	167.5	223	240.5	228	223	192	203.5	150.5	NA	215	194.4	204	149	NA	263.3	238.3	263.3
GEMN-0096_PHJ89_0007/LH244	264	170	202	257	243.3	235.3	219	232	181	NA	184	215	227	212	NA	281.7	248.3	283.3
GEMN-0096_PHJ89_0009/LH244	265	175	233	228.5	239.3	199.7	215.5	221	170.5	NA	193	207.5	202	171	NA	258.3	236.1	254.2
GEMN-0096_PHJ89_0010/LH244	244.5	175	228	170	233.7	224.3	186	200	153.3	NA	190.5	183.1	211	192	NA	258.3	238.9	256.7
GEMN-0096_PHJ89_0011/LH244	255.5	175	249	251.5	238.3	215.7	227	219.5	168.3	NA	208	208.1	209	211	NA	231.7	240	275
GEMN-0096_PHJ89_0012/LH244	261	185	244	260.5	257.3	240.3	216	246.5	205	NA	204	193.1	190	212	NA	273.3	267.8	291.7
GEMN-0096_PHJ89_0013/LH244	273	185	244	242.5	234.7	224.3	216	225	198	NA	185	202.5	209	206	NA	246.7	240.6	306.7
GEMN-0096_PHJ89_0014/LH244	251	180	216	222	238.3	223	183.5	193	189	NA	146	203.1	164	177	NA	241.7	223.9	273.3
GEMN-0096_PHJ89_0016/LH244	248	200	231	231	240	208.5	195	226.3	190.3	NA	185	203.8	200	203	NA	268.3	250	281.7
GEMN-0096_PHK76_0001/LH244	245	185	206	233.5	238	227.3	198	230.5	180.5	NA	200	199.4	202	188	NA	268.3	250.6	276.7
GEMN-0096_PHK76_0002/LH244	242	165	200	236	234.7	233.3	198	215.5	199	NA	194	195	189	208	NA	251.7	252.2	285
GEMN-0096_PHK76_0003/LH244	252	175	229	246.5	183.5	222.5	215	212.5	206.5	NA	211	201.3	203	202	NA	258.3	247.5	271.7
GEMN-0096_PHK76_0004/LH244	244	160	222	242.5	234	232.7	209	217	203.3	NA	177	211.9	217	187	NA	268.3	251.7	271.7
GEMN-0096_PHK76_0006/LH244	248.7	190	229	246.5	240	235.3	204.5	216.5	204	NA	202	205	206	193	NA	250	245.6	262.5
GEMN-0096_PHK76_0007/LH244	244	190	228.5	234.5	235	219.7	188	209	196.8	NA	205	198.8	197	188	NA	258.3	250	272.5
GEMN-0096_PHK76_0008/LH244	238	185	207	241	256	221	214	215	188.5	NA	185	206.3	204	205	NA	253.3	261.7	260
GEMN-0096_PHK76_0010/LH244	238	165	214	232	241.5	227	213	234.5	181.8	NA	194	205	224	188	NA	265	253.3	271.7
GEMN-0096_PHK76_0013/LH244	245.7	190	227	189.5	241.7	231.3	220	218	199.5	NA	184	200	203	183	NA	253.3	249.4	283.3
GEMN-0096_PHK76_0015/LH244	249.5	180	230	241	184.5	222	215	216	183	NA	211	201.3	185	216	NA	266.7	235	261.7
GEMN-0096_PHK76_0016/LH244	256	175	228	241	231	236	198	207.5	183.3	NA	189	197.5	220	190	NA	256.7	245.8	255
GEMN-0096_PHN46_0001/LH244	261.3	170	222	245.5	241.3	251.7	205	238.5	185	NA	180	208.8	208	184	NA	268.3	250.6	275
GEMN-0096_PHN46_0003/LH244	258	165	222	236.5	232.7	192.3	210	229.5	197.5	NA	196	204.4	186.5	199	NA	250	247.2	271.7
GEMN-0096_PHN46_0004/LH244	247	200	250	240.5	240.3	233.3	219	222	203	NA	215	209.4	200	216	NA	273.3	250	276.7
GEMN-0096_PHN46_0005/LH244	267	205	235	201.5	253.7	239.7	229	228	198.3	NA	198	217.5	209	219	NA	263.3	258.3	303.3
GEMN-0096_PHN46_0007/LH244	266	190	218	243	241.3	236.7	202	225	182.8	NA	193	210	198	210.5	NA	256.7	251.7	286.7
GEMN-0096_PHN46_0012/LH244	265	200	224	254	247.3	235.7	222	231.5	203.8	NA	211	231.3	199	188	NA	281.7	251.1	306.7
GEMN-0096_PHN46_0013/LH244	277.5	200	247.5	252.5	256	266	227.5	248	211	NA	191	215	198	196	NA	271.7	265	305
GEMN-0096_PHN46_0014/LH244	255	195	222	252	242	240	206	214	213	NA	200	211.3	202	176	NA	260	255.8	281.7
GEMN-0096_PHN46_0018/LH244	262	180	226	248	240	248	214	211	174.5	NA	167	202.5	213	195	NA	266.7	243.3	273.3
GEMN-0096_PHN46_0020/LH244	241	170	204	237.5	239.3	232.7	201	209.5	169.5	NA	206	198.8	192	208	NA	250	241.1	273.3
GEMN-0096_PHN46_0023/LH244	255.5	190	230	243	237	218	192	217.5	180.5	NA	195	200.6	203	188	NA	261.7	245	261.7
GEMN-0096_PHP02_0001/LH244	279.7	210	247	249.5	252.7	253.3	230	240.5	188.8	NA	206	216.9	194	180	NA	271.7	275.6	308.3
GEMN-0096_PHP02_0003/LH244	257.7	185	237	236	244	229.3	192	216.3	181	NA	195	200	194	176.5	NA	241.7	243.9	280
GEMN-0096_PHP02_0005/LH244	256	190	227	250.5	246.7	236.7	215	247	178	NA	215	225.6	196	175	NA	248.3	246.1	271.7
GEMN-0096_PHP02_0006/LH244	255.7	195	218	240	250.7	243	210.5	232.5	206.3	NA	189.5	220.6	219	189	NA	264.2	254.4	296.7
GEMN-0096_PHP02_0007/LH244	255.3	205	215	242	236.3	225	201	208	176.3	NA	170	210	195	180	NA	245	253.9	280
GEMN-0096_PHP02_0009/LH244	272	140	198	240	235	227	201	224.5	167.5	NA	175	195	178	155	NA	258.3	233.3	271.7
GEMN-0096_PHP02_0011/LH244	248.7	170	222	245.5	252.7	238.7	227	222.5	195	NA	144	209.4	180	200	NA	266.7	241.7	256.7
GEMN-0096_PHP02_0012/LH244	248.3	175	221	257	229.7	233	205	216	201	NA	179	203.8	224	153	NA	261.7	228.9	263.3
GEMN-0096_PHP02_0016/LH244	279	200	238	264	260	256.7	204	254.5	201.8	NA	219	232.5	214	182	NA	276.7	245	285
GEMN-0096_PHP02_0025/LH244	259	145	252	245.5	241	228	192	228	174.5	NA	210	210	162	172	NA	256.7	239.4	265
GEMN-0096_PHP02_0030/LH244	259.5	185	254	232.5	237.7	225.7	221	218.5	203	NA	225	222.5	200	181	NA	270	248.9	273.3
GEMN-0097/LH244	279.5	180	264	263	265.7	260.3	236	241	153	NA	157.5	223.8	237	198	NA	273.3	264.4	305
GEMN-0097_LH212HT_0004/LH244	268	185	260	247	265	245	219	224.5	223	NA	205	216.3	213	194	NA	290	253.3	268.3
GEMN-0097_LH212HT_0019/LH244	276	202.5	255	241.5	258.7	245.3	210	245	196.3	NA	196	216.3	214	186	NA	286.7	251.7	306.7
GEMN-0097_LH212HT_0020/LH244	276.5	175	239	246.5	262.3	243.3	210	237.5	222	NA	225	231.9	191	226	NA	261.7	250.6	310
GEMN-0097_LH212HT_0026/LH244	258	195	232	257.5	251.7	247.3	204	252.5	198	NA	203	220.6	216	193	NA	271.7	251.1	305
GEMN-0097_LH212HT_0032/LH244	269	230	243	257.5	268.5	251	226	226	186.5	NA	210	218.1	211	203	NA	265	265	285
GEMN-0097_LH212HT_0047/LH244	273.5	175	230	254	251	237.7	220	240	173.5	NA	180	210.6	194	175	NA	276.7	247.8	305
GEMN-0097_LH212HT_0051/LH244	256	190	252	256	263	247	206	218.5	220	NA	174	220	186	191	NA	231.7	248.3	258.3
GEMN-0097_LH212HT_0054/LH244	271	215	258	246	200	228.5	229	239	198	NA	214	216.3	215	200	NA	261.7	254.2	261.7
GEMN-0097_LH212HT_0058/LH244	281.5	225	266	262	255	236.3	219	243	199.3	NA	195	226.3	223.5	219	NA	270	260	263.3
GEMN-0097_LH212HT_0061/LH244	264	195	231	253	259	243	213	236.5	192	NA	218	207.5	220	183	NA	266.7	258.3	300
GEMN-0097_LH212HT_0062/LH244	271.5	205	242	257	251.3	249.3	212	226	180.3	NA	225	226.3	229	221	NA	280	264.4	283.3
GEMN-0097_LH212HT_0069/LH244	271.7	220	280	246	270.3	256.3	233	230	183.3	NA	169	231.9	231	204	NA	276.7	258.3	311.7
GEMN-0097_LH212HT_0085/LH244	246.7	195	270	260.5	268.3	235.3	228	216	184.8	NA	204	212.5	215	191	NA	273.3	247.2	293.3
GEMN-0097_PHJ89_0001/LH244	286	205	261	268	266	244.3	229	240	220.8	NA	230	220	198	232	NA	278.3	265	303.3
GEMN-0097_PHJ89_0002/LH244	287	240	235	272.5	273.7	268	214	265	204.3	NA	210	236.9	222	220	NA	303.3	283.3	305
GEMN-0097_PHJ89_0003/LH244	268.5	187.5	207	197	237.7	240	190	216.5	176.3	NA	206	208.8	200	185.5	NA	276.7	239.4	275
GEMN-0097_PHJ89_0005/LH244	272.5	190	239	261.5	258.3	257	181	228.5	198.5	NA	207.5	225	229	195	NA	290	259.4	308.3
GEMN-0097_PHJ89_0006/LH244	275.5	210	254	258.5	211	254.5	211	249	203.3	NA	205	233.1	236	208	NA	286.7	275.6	308.3
GEMN-0097_PHJ89_0007/LH244	260	210	232	255.5	256.3	245.7	225	232	202.3	NA	222	213.8	204	208	NA	266.7	255	298.3
GEMN-0097_PHJ89_0008/LH244	280.7	215	263	261.5	260.7	254.3	226	254	219.5	NA	210	226.3	225	217	NA	286.7	262.2	281.7
GEMN-0097_PHJ89_0010/LH244	270.5	200	240	247	245	238	186	240	210.8	NA	204	222.5	207	204	NA	270	258.3	298.3
GEMN-0097_PHJ89_0011/LH244	259	165	227	239	235	231.5	211	217.5	186	NA	188	209.4	183	186	NA	248.3	245.8	278.3
GEMN-0097_PHJ89_0012/LH244	272.3	207.5	243	256	257.7	233	227.5	244.8	208.5	NA	243	221.3	200	197	NA	273.3	267.8	306.7
GEMN-0097_PHJ89_0013/LH244	267	195	248	243.5	258.7	245.3	213	221.5	174	NA	178.5	223.8	209	196	NA	276.7	247.8	286.7
GEMN-0097_PHJ89_0016/LH244	280	205	223	279.5	274.7	244.7	222	236.5	217.3	NA	230	242.5	217	180	NA	288.3	268.9	310
GEMN-0097_PHJ89_0020/LH244	267.5	190	220	252	251	234.5	207	247.5	194	NA	187	215.6	196	210	NA	285	270.8	286.7
GEMN-0097_PHJ89_0025/LH244	282.5	180	243	216	253	243	215	231.5	171.3	NA	178	221.9	187	218	NA	285	249.4	295
GEMN-0097_PHJ89_0026/LH244	268.7	192.5	252.5	244.5	250.7	226.3	202.5	231	172.8	NA	166	219.4	171	175	NA	273.3	256.7	290
GEMN-0097_PHJ89_0027/LH244	287.3	195	254	279.5	262.3	255.3	238	252.5	201.5	NA	228	235	232	186	NA	286.7	253.3	306.7
GEMN-0097_PHJ89_0028/LH244	274.5	195	262	260.5	266	233	244	249.5	172	NA	205	228.1	207	221	NA	275	273.9	285
GEMN-0097_PHJ89_0029/LH244	265	215	226	247.5	210	236.5	198	228.5	201.8	NA	207	208.1	215	220	NA	273.3	262.5	290
GEMN-0097_PHJ89_0036/LH244	268.5	220	245	246	252	242.3	224	245	198.5	NA	220.5	227.5	228	191	NA	260	251.7	297.5
GEMN-0097_PHJ89_0039/LH244	269.7	185	224	249	247	239.3	191	230	187	NA	199	210.6	203	183	NA	271.7	254.4	296.7
GEMN-0097_PHK76_0003/LH244	232.5	165	207	227	235	220.7	191	198	169.3	NA	197.5	190.6	172	161	NA	240	238.9	265
GEMN-0097_PHK76_0007/LH244	250.5	165	224	240.5	238.7	232.7	204	216.5	171.5	NA	194	205	194	198	NA	248.3	242.8	260
GEMN-0097_PHK76_0009/LH244	267.5	200	242	269	260.3	239	223	227.5	202	NA	205	226.9	214	196.5	NA	280	260	301.7
GEMN-0097_PHK76_0011/LH244	264.5	210	264	256.5	256	247	228	233	201	NA	205	234.4	222	206	NA	283.3	264.2	290
GEMN-0097_PHK76_0014/LH244	233	185	227	233.5	232.3	210.7	186	201.5	172	NA	199	191.9	205	171	NA	251.7	236.1	267.5
GEMN-0097_PHK76_0015/LH244	237	200	229	222.5	220	216	226	221	158.8	NA	184	195.6	194	202	NA	250	235	251.7
GEMN-0097_PHK76_0018/LH244	252.5	175	221	251	238	234	199	233.5	180.5	NA	200	210	179	174	NA	263.3	244.4	265
GEMN-0097_PHK76_0021/LH244	258	197.5	233	232.5	231.3	226.3	213	210	190.3	NA	181	201.3	188.5	168	NA	258.3	239.4	275
GEMN-0097_PHK76_0036/LH244	286	195	251	250	243	222	220	225.5	176	NA	215	207.5	201	204	NA	280	250	295
GEMN-0097_PHK76_0037/LH244	253	205	220	242	257	246.5	214	211	174	NA	212	205.6	214	184	NA	266.7	241.7	280
GEMN-0097_PHK76_0038/LH244	261	210	249	259.5	255.7	248	200	237.5	187.5	NA	195	210	223	184	NA	276.7	255.6	298.3
GEMN-0097_PHK76_0039/LH244	283	170	248	258	262	239	223	231.5	202	NA	190	228.1	184	206	NA	286.7	242.2	286.7
GEMN-0097_PHK76_0041/LH244	254	195	242	252.5	247.7	249.3	203	227.5	210.8	NA	200	219.4	209	196	NA	265	242.2	278.3
GEMN-0097_PHK76_0048/LH244	254	170	237	244	247.3	231	183	217	191.5	NA	201	208.8	186	196	NA	263.3	242.8	275
GEMN-0097_PHK76_0053/LH244	245.5	185	267	234	241.7	219.5	188	231	176.3	NA	205	203.1	176	193	NA	263.3	245.6	300
GEMN-0097_PHK76_0055/LH244	242.5	160	199	239.5	234	223	187	215	167.5	NA	200	198.1	188	178	NA	240	248.9	243.3
GEMN-0097_PHK76_0060/LH244	257.3	180	252	246.5	248	245	226	234	176.5	NA	216	215	216	198	NA	258.3	242.2	298.3
GEMN-0097_PHN46_0001/LH244	280.3	200	250	257.5	257.7	254.7	221	231	182	NA	222.5	223.1	208	221	NA	278.3	249.4	311.7
GEMN-0097_PHN46_0003/LH244	270	195	252	247	258	253	225	246	220.5	NA	220	226.3	196	207	NA	276.7	258.3	303.3
GEMN-0097_PHN46_0004/LH244	253	185	245	248.5	252.3	247	208	218.5	210.5	NA	200	206.3	209	202	NA	266.7	238.3	291.7
GEMN-0097_PHN46_0005/LH244	283	180	241	257.5	259	254.7	221	238	190.5	NA	222	220	206	217	NA	260	259.4	305
GEMN-0097_PHN46_0007/LH244	258	200	249	243.5	253	234	200	221	187.3	NA	207	213.1	248	190	NA	275	216.7	285
GEMN-0097_PHN46_0008/LH244	275	195	246	252	251.5	250	211	239.5	201	NA	210	211.9	183	173	NA	255	258.3	298.3
GEMN-0097_PHN46_0011/LH244	260	170	252	203.5	253.7	254	208	219.8	183.5	NA	209	214.4	217	191	NA	263.3	249.4	283.3
GEMN-0097_PHN46_0014/LH244	257.5	195	237	254	249	243	202	224	190.8	NA	212	213.8	221	231	NA	265	258.9	295
GEMN-0097_PHN46_0016/LH244	224	175	231	231	247	240	199	217	179.5	NA	296	198.8	199	208	NA	268.3	255	280
GEMN-0097_PHN46_0018/LH244	257.5	215	228	251	239.7	233	225	224	207.8	NA	238	211.3	213	225	NA	258.3	238.3	296.7
GEMN-0097_PHP02_0001/LH244	274	195	249	242	244	240	207	231	200	NA	210	212.5	180	218	NA	273.3	245	283.3
GEMN-0097_PHP02_0002/LH244	279.5	215	231	258.5	258.3	249	238	239.5	206.8	NA	207.5	232.5	222	213	NA	280	257.2	305
GEMN-0097_PHP02_0003/LH244	248	180	228	237	234.3	235	187	213.5	177.5	NA	184	188.8	203	167	NA	250	236.7	281.7
GEMN-0097_PHP02_0005/LH244	257	190	249	248	253.3	248.3	208	222	195.8	NA	216	208.8	204	180	NA	265	250.6	278.3
GEMN-0097_PHP02_0006/LH244	263.3	195	243	245	251.3	233.3	208	219	172.5	NA	179	196.9	199	180	NA	265	242.8	291.7
GEMN-0097_PHP02_0007/LH244	261.5	195	236	247	233.3	230.7	212	233	186.5	NA	197	224.4	221	198	NA	265	230.6	288.3
GEMN-0098/LH244	265.3	210	234	254.5	252.7	248.3	203	247.5	183.8	NA	170	223.1	219	220	NA	252.5	261.7	273.3
GEMN-0104/LH244	288	195	271	259	275	277	227	235	203	NA	210	231.3	211	214	NA	303.3	280	310
GEMN-0124/LH244	269.3	200	222	255.5	263.3	215	225	238	213.5	NA	197	217.5	228	214	NA	276.7	256.7	286.7
GEMN-0144/LH244	288.7	207.5	214	275.5	261	266	242	240.5	218	NA	245	234.4	223.5	220	NA	285	264.4	302.5
GEMN-0157/LH244	260.3	185	269	262.5	244.7	255.7	223	233	202.8	NA	218	216.3	203	194	NA	270	258.9	304.2
GEMN-0177/LH244	282.5	220	258	260.5	263.3	247	251	259.5	211	NA	226	221.9	239	195	NA	275	272.8	303.3
GEMN-0178/LH244	291.3	220	282	260	271.3	254.3	210	244.8	237.3	NA	204	243.8	238	211	NA	296.7	271.1	308.3
GEMN-0187/LH244	277	195	254	252	264.3	263	202	248.5	202	NA	231	226.9	194	238	NA	281.7	274.4	290
GEMN-0192/LH244	255.3	210	225	208.5	248.3	235.3	190	214	191.5	NA	210	213.8	185	199	NA	265	254.4	293.3
GEMN-0192_LH212HT_0001/LH244	289	160	260	266	264.7	258.3	232	235.5	180.5	NA	171	235	207	205	NA	271.7	262.2	300
GEMN-0192_LH212HT_0006/LH244	251	215	246	246	255.3	237.3	215	233.5	197.8	NA	225	218.1	196	212	NA	275	254.4	295.8
GEMN-0192_LH212HT_0008/LH244	288	205	265	253	256	246	222	221	190.5	NA	226	222.5	207	210	NA	271.7	250	290
GEMN-0192_LH212HT_0010/LH244	247.3	200	253	225.5	247.7	235.7	210.5	213.5	187.8	NA	193	221.3	191	203	NA	265.8	239.4	275
GEMN-0192_LH212HT_0011/LH244	252.7	210	240	242	247.3	226.3	194	206.5	181.5	NA	210	216.9	195.5	175	NA	285	248.3	285
GEMN-0192_LH212HT_0012/LH244	254	195	235	245.5	204	230.7	223	214	202.5	NA	210	220	204	192	NA	266.7	256.7	276.7
GEMN-0192_LH212HT_0013/LH244	253	190	250	238	244.5	215	213	247.5	178	NA	195	205.6	190	195	NA	268.3	243.3	303.3
GEMN-0192_LH212HT_0014/LH244	266.3	210	240	259.5	253.7	231	216	242.5	206.3	NA	220	220	231	207	NA	260	264.4	298.3
GEMN-0192_LH212HT_0015/LH244	278	205	243	242	258	237	206	237.5	172.5	NA	212	233.8	216	210	NA	263.3	255	285
GEMN-0192_LH212HT_0018/LH244	246.3	185	228	244	240.7	243.7	216	222.5	208.5	NA	202	212.5	220	191	NA	253.3	236.7	288.3
GEMN-0192_LH212HT_0021/LH244	249.7	165	237	234.5	240	233.7	270	215.5	182	NA	205	205.6	209	204	NA	251.7	246.7	270.8
GEMN-0192_LH212HT_0023/LH244	268.5	195	247	251	260.3	230	206	238	230.5	NA	239	217.5	195	201	NA	263.3	261.7	275
GEMN-0192_PHJ89_0001/LH244	263.7	175	251	250	248.3	223.7	212	228	200.8	NA	240	215	213	211	NA	270	247.8	280
GEMN-0192_PHJ89_0002/LH244	279	195	244	263.5	256.7	242.3	215	232.5	205.8	NA	200	216.9	222	197	NA	281.7	251.7	268.3
GEMN-0192_PHK76_0002/LH244	259.3	210	233	255	241.7	244	217	220.3	180.3	NA	209	222.5	212	168	NA	268.3	260	290
GEMN-0192_PHK76_0004/LH244	257	220	258	260.5	259	259.7	217	216.5	197.5	NA	196	233.8	203	189	NA	276.7	262.2	271.7
GEMN-0192_PHK76_0005/LH244	239.3	175	215	230.5	242	216.7	183	201.5	151.5	NA	207	201.3	188	174	NA	245.8	235	265
GEMN-0192_PHK76_0006/LH244	258	185	226	256.5	247	235	210	236	188	NA	180	207.5	197	200	NA	258.3	251.9	253.3
GEMN-0192_PHK76_0007/LH244	254	185	213	238	231	200	190	206	192	NA	163	180	203	193	NA	263.3	234.2	261.7
GEMN-0192_PHK76_0008/LH244	236.7	165	229	229.5	236.3	207	218	193.5	181.8	NA	173	194.4	203	187	NA	251.7	228.3	266.7
GEMN-0192_PHK76_0009/LH244	219	185	219	216.5	242.7	209.3	227	189	183.3	NA	160	181.9	168	191	NA	243.3	216.1	256.7
GEMN-0192_PHK76_0010/LH244	265	215	237	246.5	244	242.7	211	205.5	188.8	NA	182	194.4	217	205	NA	266.7	252.2	265
GEMN-0192_PHK76_0011/LH244	247.3	175	231	227.5	240	215	202	210	201.5	NA	200	199.4	197.5	189	NA	248.3	233.3	256.7
GEMN-0192_PHK76_0012/LH244	260.7	175	256	250	246	240.3	199	217	188	NA	195.5	203.1	196	207	NA	275	248.9	291.7
GEMN-0192_PHK76_0013/LH244	262.5	175	239	234	258.3	238.7	204	212	198	NA	204	217.5	221	197	NA	260	241.1	271.7
GEMN-0192_PHK76_0014/LH244	237	170	237	239	239.3	214.3	193	208	168.5	NA	211	194.4	182	183	NA	251.7	233.3	268.3
GEMN-0192_PHK76_0015/LH244	258	202.5	230	219.5	254	219.7	213	215	185.5	NA	197	190	174	190	NA	261.7	237.2	276.7
GEMN-0192_PHK76_0016/LH244	280.5	205	220	236	258	244.3	212	238	199.3	NA	203	220.6	176	204	NA	275	249.4	293.3
GEMN-0192_PHK76_0019/LH244	254.7	202.5	251	264	253.7	239.7	202	219	221.3	NA	174	218.1	208	214	NA	266.7	245	285
GEMN-0192_PHK76_0021/LH244	255	200	259	239	253.7	236.7	209	229	185.5	NA	205	208.8	178	181	NA	261.7	236.1	286.7
GEMN-0192_PHK76_0025/LH244	259.5	190	207	248.5	256.7	232.7	190	218	183.5	NA	211	205	198	203.5	NA	276.7	245	248.3
GEMN-0192_PHK76_0027/LH244	225	200	217	233	248.5	222	204	205.8	205	NA	204	211.3	178	168	NA	258.3	220	273.3
GEMN-0192_PHK76_0028/LH244	260.7	195	250	223	254.3	206	207	227.5	199.8	NA	175	210.6	177	186	NA	276.7	220	283.3
GEMN-0192_PHK76_0030/LH244	267	210	253	259	256.7	227	200	230	213.5	NA	226	218.8	216	192	NA	273.3	260.6	295
GEMN-0192_PHK76_0032/LH244	244	205	231	245.5	240	239.3	210.5	195.5	179.5	NA	200	186.3	204	192	NA	236.7	243.3	283.3
GEMN-0192_PHK76_0033/LH244	262.5	185	246	249	250.3	239	207	219	186	NA	220	212.5	216	209	NA	266.7	248.3	281.7
GEMN-0192_PHK76_0035/LH244	239	170	225	226	236	236.7	184.5	194.5	178.5	NA	179	195.6	177	162	NA	240.8	236.7	260
GEMN-0192_PHK76_0036/LH244	215.5	157.5	211	212	228	207	184	188	173.5	NA	197	180	192	167	NA	215	225.6	255
GEMN-0192_PHK76_0041/LH244	255	205	232	239	267	237	202	220.5	169.5	NA	198	197.5	195	179	NA	273.3	255	295
GEMN-0192_PHK76_0044/LH244	261.5	195	261	235	249	234.7	194	210.5	191.5	NA	212	209.4	216	197	NA	256.7	233.3	291.7
GEMN-0192_PHK76_0045/LH244	271	195	250	248	289	239.5	226	227	186	NA	174	228.1	191	223	NA	285	260	300
GEMN-0192_PHN46_0001/LH244	261	190	226	234	239	212	206	223	187.5	NA	213	201.3	186	189	NA	271.7	218.3	265
GEMN-0192_PHN46_0002/LH244	233.7	195	221	225	231.3	216	190	191	162.3	NA	195	197.5	190	175	NA	250	235.6	256.7
GEMN-0192_PHN46_0003/LH244	255.5	200	242	245.5	258.7	252.3	202	225	206.5	NA	198.5	219.4	182	217	NA	280	246.1	295
GEMN-0192_PHN46_0004/LH244	257	235	239	253.5	242	238.3	201	209	199	NA	180	198.1	209.5	202	NA	263.3	244.4	298.3
GEMN-0192_PHN46_0005/LH244	275.5	200	255	239.5	234.3	227.3	210	225	177.3	NA	210	223.8	189	175	NA	265	246.1	301.7
GEMN-0192_PHN46_0006/LH244	251.5	200	227	243	252.7	231.7	191	220.5	173.8	NA	214	223.8	215	209	NA	258.3	245	285
GEMN-0192_PHN46_0008/LH244	240	180	226	237.5	204	212.7	193	215	172.8	NA	206	191.9	196	171	NA	231.7	245	258.3
GEMN-0192_PHN46_0009/LH244	235	205	231	241	252	221	198	218	173	NA	200	210	205	191	NA	273.3	251.7	291.7
GEMN-0192_PHN46_0010/LH244	248	175	223	243	229.7	228	200	226.5	198.3	NA	187	192.5	177	186	NA	248.3	239.4	271.7
GEMN-0192_PHN46_0011/LH244	271.5	180	225	257	259	219.5	209	223	180	NA	204	216.9	167	192	NA	276.7	254.2	291.7
GEMN-0192_PHN46_0012/LH244	221.5	145	217	217	270	221.5	219	190	162.3	NA	194	185	188	193	NA	243.3	241.7	248.3
GEMN-0192_PHN46_0014/LH244	259	215	236	252.5	250.7	232.3	201	227	214.5	NA	235	209.4	192	188	NA	275	244.4	291.7
GEMN-0192_PHN46_0015/LH244	249.7	195	236	249	238.7	241.7	195	221	182	NA	209	199.4	165	205	NA	263.3	233.9	276.7
GEMN-0192_PHN46_0017/LH244	258.5	200	260	253	244.5	233	202	225	186	NA	198	215.6	186	186	NA	286.7	251.7	306.7
GEMN-0192_PHN46_0018/LH244	247	190	233	250	239	210	209	204.5	181	NA	201	195	212	186	NA	253.3	255	286.7
GEMN-0192_PHN46_0025/LH244	240	175	219	230	230.7	234	192.5	212.5	173	NA	182.5	206.3	177	202	NA	238.3	232.8	285
GEMN-0192_PHP02_0001/LH244	260.5	185	245	245	240	231.3	208	217.5	165.5	NA	219	203.1	171	181	NA	266.7	235.6	271.7
GEMN-0192_PHP02_0003/LH244	254	205	244	244	246	230.7	204	210	198.3	NA	181	195.6	199	204	NA	251.7	232.2	266.7
GEMN-0225/LH244	282	200	271	266	268.7	268	224	240	198.8	NA	206	231.3	233	193	NA	289.2	268.9	316.7
GEMN-0225_LH212HT_0002/LH244	275	210	251	266.5	260.3	255	213	227.5	196	NA	211	223.8	202	209	NA	281.7	254.4	308.3
GEMN-0225_LH212HT_0005/LH244	253.5	160	260	251	247.3	228	202	239	179	NA	190	215	207	200	NA	275	257.2	286.7
GEMN-0225_LH212HT_0006/LH244	289.5	210	234	264.5	259.3	267	219	262.5	239	NA	213	233.8	223	212	NA	296.7	265.8	323.3
GEMN-0225_LH212HT_0008/LH244	273	215	242	251	253.7	239	215	249	223.8	NA	206	221.9	222	204	NA	291.7	247.8	302.5
GEMN-0225_LH212HT_0015/LH244	279.5	202.5	238	248.5	263.3	237.7	209	234.5	204.5	NA	225	231.9	226	217	NA	273.3	245.6	298.3
GEMN-0225_LH212HT_0017/LH244	277.7	220	274	255.5	266.3	253	221	237.5	205.8	NA	230	226.3	221	224	NA	287.5	281.7	308.3
GEMN-0225_LH212HT_0024/LH244	274.7	230	249	253	263.3	244.7	205	226.5	185.5	NA	225	224.4	207	180	NA	286.7	272.2	303.3
GEMN-0225_LH212HT_0025/LH244	262	190	232	233	235	210	180	202.5	177	NA	204	206.3	202	216	NA	273.3	248.3	296.7
GEMN-0225_LH212HT_0029/LH244	275.5	195	256	240.5	261.7	255.3	220	223.5	191.8	NA	208	230.6	193	210	NA	270	257.2	298.3
GEMN-0225_LH212HT_0036/LH244	284	200	261	236	262	248.5	199	222	199	NA	230	206.3	208	211	NA	261.7	235	295
GEMN-0225_LH212HT_0040/LH244	275	175	245	235.5	245	233.5	206	220.5	178.5	NA	171	192.5	217	191	NA	271.7	255	300
GEMN-0225_LH212HT_0043/LH244	269.7	220	248.5	268.5	260	255	192	228	175.5	NA	185	221.9	227	189	NA	263.3	247.2	305
GEMN-0225_PHJ89_0001/LH244	299	220	262	269.5	265	273	239	249	219.5	NA	223	248.1	239.5	206	NA	298.3	268.3	310
GEMN-0225_PHJ89_0002/LH244	266	215	251	261	204.5	247.5	202	239.5	210	NA	218	217.5	194	203	NA	280	271.7	261.7
GEMN-0225_PHJ89_0003/LH244	273	210	262	242	260	249.3	214	239	189.8	NA	220	216.3	213	177	NA	263.3	265.6	313.3
GEMN-0225_PHJ89_0004/LH244	282.5	185	255	235.5	251.7	232	217	236.5	193.5	NA	218	208.8	199	218	NA	265	248.9	283.3
GEMN-0225_PHJ89_0005/LH244	262.7	215	258	255	262	253.7	189	247	205.8	NA	211	224.4	208	194	NA	276.7	269.4	315
GEMN-0225_PHJ89_0006/LH244	267	160	247	251	249.3	228.3	209	224.5	186.8	NA	200	211.3	199	197	NA	267.5	246.7	290
GEMN-0225_PHJ89_0008/LH244	256.5	180	199	254	252.5	232	229	221	197.8	NA	230	216.9	195	211	NA	253.3	250	301.7
GEMN-0225_PHJ89_0009/LH244	272.3	205	256.5	263.5	270.3	245.7	240	248.8	180.5	NA	196	226.3	202	225	NA	281.7	280.6	296.7
GEMN-0225_PHJ89_0013/LH244	289	215	284	244	266.7	257.7	211	249.8	234	NA	216	230.6	235	215	NA	285	277.8	310
GEMN-0225_PHJ89_0015/LH244	268	195	244	246	244	244	213	216.5	177	NA	197	218.8	209	189	NA	275	243.3	263.3
GEMN-0225_PHJ89_0016/LH244	274	190	248	254.5	257	242	244	242.3	212.8	NA	230	223.1	213	199	NA	286.7	255.6	301.7
GEMN-0225_PHJ89_0017/LH244	258	200	265	253	257.7	235	180	238.5	211.8	NA	179	222.5	206	203	NA	261.7	238.3	293.3
GEMN-0225_PHJ89_0018/LH244	277	170	248	273	249	248	245	259	216	NA	214	217.5	204	223	NA	290	265.8	315
GEMN-0225_PHJ89_0020/LH244	276.5	200	255.5	272	260.3	242.3	225	247.5	204.5	NA	225	219.4	220	241	NA	285	267.2	285
GEMN-0225_PHJ89_0021/LH244	281	195	253	245.5	262	238.7	213	229.5	202.3	NA	214	216.3	190	208	NA	275	252.8	308.3
GEMN-0225_PHJ89_0022/LH244	265.7	190	260	262	253.3	258	225	231.5	193	NA	123	215.6	183	181	NA	271.7	250	285
GEMN-0225_PHJ89_0026/LH244	269.5	205	253	265	250.3	227.3	207	225.5	168	NA	208	214.4	205	195	NA	258.3	247.2	288.3
GEMN-0225_PHJ89_0032/LH244	265.5	205	249	248.5	252.7	220.3	206	223.5	167.5	NA	203	206.9	215	200	NA	268.3	250.6	298.3
GEMN-0225_PHK76_0002/LH244	248.3	177.5	226	240	246	230.3	202	211.5	191.3	NA	210	208.8	193.5	177	NA	256.7	254.4	291.7
GEMN-0225_PHK76_0003/LH244	259	220	254	242	248	239.5	207	226	172.8	NA	165	221.3	219.5	190	NA	273.3	257.5	276.7
GEMN-0225_PHK76_0004/LH244	286	195	260	267	267.7	222.7	235	245.5	208.5	NA	217	227.5	209	196	NA	270	272.8	303.3
GEMN-0225_PHK76_0005/LH244	281	190	265	252.5	258	226.5	217	232	188.5	NA	200	222.5	218	180	NA	263.3	270	311.7
GEMN-0225_PHK76_0007/LH244	256	200	242	250	257.3	243	211	207	208.5	NA	210	208.1	188	194	NA	276.7	257.2	258.3
GEMN-0225_PHK76_0008/LH244	265	205	228	246	249.5	197	214	223	217.5	NA	216	208.8	203	181	NA	261.7	261.7	263.3
GEMN-0225_PHK76_0012/LH244	278	190	213	253	262.7	248	210	226.5	215.5	NA	189	218.8	226	212	NA	273.3	263.9	300
GEMN-0225_PHK76_0013/LH244	261.5	195	235	237	249	236.3	213	221.5	168.5	NA	173	207.5	213	204	NA	285	262.5	308.3
GEMN-0225_PHK76_0014/LH244	267	205	268	268	249.7	244	228	249	205	NA	211	232.5	227	199	NA	291.7	266.7	303.3
GEMN-0225_PHK76_0018/LH244	243	190	232	235.5	243	231.7	231	214	186.3	NA	206.5	203.8	196	177	NA	250	237.2	288.3
GEMN-0225_PHK76_0019/LH244	255	180	238	242	251.7	228.3	190	218	192.3	NA	165	201.9	202	206.5	NA	260	244.4	286.7
GEMN-0225_PHK76_0021/LH244	275	185	243	239.5	248	237	187	220.5	182.5	NA	194	201.9	234	191	NA	248.3	249.2	271.7
GEMN-0225_PHK76_0022/LH244	276.5	210	268	264.5	249	253	207	245.5	202.3	NA	234	220	224	217	NA	291.7	273.3	295
GEMN-0225_PHK76_0027/LH244	247	190	222	235	242	218	210	215	204.5	NA	200	205	199	169	NA	265	245	278.3
GEMN-0225_PHK76_0028/LH244	278	215	255	253	254	243.3	210	243	186	NA	215	228.1	209.5	225	NA	261.7	257.8	295
GEMN-0225_PHK76_0031/LH244	240	185	216	238	240.7	226	181	208	198.8	NA	183	200.6	199.5	190	NA	270	240	286.7
GEMN-0225_PHN46_0001/LH244	290	230	258.5	246	269.3	266	235	226	207	NA	245	224.4	216	219	NA	291.7	271.7	305
GEMN-0225_PHN46_0003/LH244	264.5	190	245	255.5	252	231.3	194	224.5	190	NA	196	213.8	212	224	NA	270.8	247.8	308.3
GEMN-0225_PHN46_0004/LH244	271	205	241	248	285	255.5	208	248.5	178	NA	211	217.5	212	222	NA	281.7	256.7	300
GEMN-0225_PHN46_0005/LH244	256	175	236	231	255	230.5	203	229.5	197.3	NA	206	207.5	195	192	NA	271.7	253.3	278.3
GEMN-0225_PHN46_0006/LH244	282.5	225	251	261	264.3	243	225	235.5	198.5	NA	212	233.1	215	213	NA	295	266.1	315
GEMN-0225_PHN46_0021/LH244	264.5	195	237	236	253	240.3	202	227	197.5	NA	222	220.6	213	184	NA	261.7	261.1	288.3
GEMN-0225_PHP02_0001/LH244	289.7	205	265	265.5	266.7	232	247	253	217.5	NA	229	248.8	212	228	NA	281.7	260	313.3
GEMN-0225_PHP02_0002/LH244	286.5	205	270	261	265.7	262.7	229	247.5	200	NA	227	225	213	247	NA	276.7	262.2	305
GEMN-0225_PHP02_0003/LH244	265.3	205	243	266	249.3	240.7	218	248	188.5	NA	232	215.6	213	210	NA	290	252.8	300
GEMN-0225_PHP02_0005/LH244	271	195	268	263	251	282	237	240	199	NA	220	238.8	158	229	NA	275	263.3	300
GEMN-0225_PHP02_0006/LH244	269	210	233	266	263	225	234	237.5	191	NA	195	216.9	194	200	NA	275	263.3	291.7
GEMN-0225_PHP02_0008/LH244	260	185	218	248.5	241.3	239.7	210	219	192.3	NA	207	210	187	178	NA	283.3	245.6	288.3
GEMN-0225_PHP02_0009/LH244	257	185	244	248	259.7	232.7	215	224	218	NA	192	211.9	197	196	NA	270.8	246.7	292.5
GEMN-0225_PHP02_0010/LH244	277.5	190	275	275	266.7	278.3	226	246	229.5	NA	223	235.6	225	255	NA	300	283.9	325
GEMN-0225_PHP02_0012/LH244	265.7	210	258	239	262.7	236.7	219	242.5	179.5	NA	231	230	207	197	NA	275	266.7	285
GEMN-0225_PHP02_0013/LH244	274.5	200	261	253	258	240.3	233	229	163	NA	217	218.8	216	189	NA	283.3	258.3	295
GEMN-0225_PHP02_0014/LH244	288.7	245	269	276.5	273	266.3	253	252	228.5	NA	253	240.6	211	229	NA	293.3	266.7	321.7
GEMN-0225_PHP02_0015/LH244	274.7	225	280	262	257.7	229.3	225	240	208.5	NA	220	236.3	217	241	NA	298.3	266.7	308.3
GEMN-0225_PHP02_0017/LH244	286.5	220	268	265.5	271	258	231	254	226.8	NA	219	238.1	211	219	NA	305	280	310
GEMN-0238/LH244	264	187.5	237	250	250	248.7	203	222.5	195.3	NA	184	218.8	212	205	NA	280	256.1	302.5
GEMN-0257/LH244	274	240	241	251	282	249	207	241.5	235.5	NA	204	230	203	204	NA	291.7	253.3	316.7
GEMN-0271/LH244	300	245	283	233.5	286	249.7	265	241.5	198	NA	180	235.6	217	208	NA	303.3	258.3	311.7
GEMN-0287/LH244	293.3	185	269	275	277.3	268.3	242	261	209.5	NA	245	223.8	234	229	NA	286.7	285	315
LH185/LH244	267	180	237	228	278	234	220	212.5	218	NA	195	216.3	199	178	NA	266.7	241.7	270
LH216/LH244	257	185	241	250	248	247	202	240.5	190.5	NA	224	214.4	184	171	NA	200	230	270
LH283/LH244	249	215	222	235	235	220	183	217	176	NA	174	208.8	195	184	NA	266.7	243.3	276.7
LH287/LH244	263	180	256	243	242.3	232.5	211	219	173.8	NA	232.5	211.9	185	187	NA	264.2	237.1	282.5
LH82/LH244	236	177.5	205	212.3	240.8	225.8	174	181.5	145.8	NA	167	184.4	176	172.5	NA	235	225.4	252.5
M162W/LH244	241.3	130	216	246.5	228	232.3	206	204	154.5	NA	166	201.3	209.5	190	NA	238.3	226.7	273.3
MBUB/LH244	241	180	244	202	244	230	225	235.5	201	NA	200	216.3	189	206	NA	268.3	246.7	278.3
MM501D/LH244	258	185	216.5	238.5	203.7	220.3	197	225.8	177.3	NA	185	205	192.5	195	NA	256.7	245.6	275
MO17_PHW30-008-(2N)-01/LH244	268.7	215	224	266	255	258	232	251	199.8	NA	210	230	189	195	NA	270	252.8	311.7
MO17_PHW30-200-(2N)-02/LH244	272.5	190	240	251	257.7	254	235	248	202.5	NA	214	220	213	218.5	NA	288.3	268.9	310
MO17_PHW30-309-(2N)-01/LH244	262	220	264	255	257	247	225	258	193.5	NA	210	230.6	201	195.5	NA	268.3	256.1	286.7
MO44_LH145_0127/LH244	246	200	215.5	228	247	228.7	210	218	164	NA	196	207.5	187	180	NA	246.7	237.8	280
MO44_LH145_0138/LH244	246	180	235	235	231.7	228	200	195	168.3	NA	184	195.6	192	201	NA	253.3	238.3	273.3
MO44_PHG47_0072/LH244	230.3	165	185	225	225	211.3	186	203.5	188.3	NA	191	195.6	176	169	NA	243.3	214.4	260
MO44_PHG47_0125/LH244	223.3	185	208	227.5	237.3	221.7	188	192	172.5	NA	164	183.8	188	157	NA	241.7	243.9	260
MO44_PHW65_0025/LH244	276	200	241	258	251	244	219	238.5	183.8	NA	183	218.1	205	200	NA	283.3	253.3	300
MO44_PHW65_0035/LH244	249.7	195	226.5	219	219	232.3	194	214	172.5	NA	184	193.8	190.5	173	NA	260	247.8	272.5
MOG/LH244	268	170	252	259	263.3	253	226	240	210.3	NA	200	224.4	189	216	NA	283.3	251.1	301.7
NC358/LH244	257	195	236	249.5	249	255	197	214	194.5	NA	187	213.1	169	178	NA	268.3	263.3	288.3
NC366/LH244	271	205	253	259	275	268	240	256.5	220	NA	200	233.8	223	198	NA	283.3	293.3	310
NC388/LH244	277	195	275	261	273.5	256	217	222	206	NA	189	227.5	218	209	NA	300	251.7	286.7
NC398/LH244	268	200	255	266.5	263	257.5	224	245.5	213.5	NA	224	220	226	207	NA	286.7	255	291.7
NC528/LH244	292	240	278	250	279	267.5	209	260.5	209.3	NA	225	238.8	226.5	216	NA	306.7	293.3	318.3
NC546/LH244	266	175	249	249	264	242.5	226	221	194	NA	195	217.5	201	237	NA	261.7	265	295
NKH8431/LH244	241	170	202	233.5	231.3	218.3	200	196.5	167	NA	162.5	185.6	182	165.5	NA	243.3	236.1	273.3
OH43/LH244	258	200	228	235	238	247	197	205	178	NA	183	221.3	197	189	NA	266.7	236.7	266.7
PH207/LH244	234.7	180	228.5	215	230.3	229.3	191	189	146	NA	158	202.5	202	192	NA	256.7	233.3	261.7
PH24E/LH244	257.5	190	215	214.3	236.6	229.5	197	218.3	195.3	NA	203	205.3	201	191	NA	259.2	239	296.7
PHAP9/LH244	251.5	185	245	243	258	232.5	213	229.5	190.3	NA	196	214.4	227	165	NA	291.7	245.8	296.7
PHB47/LH244	255	175	225	246	231	244.3	226	236	199	NA	222	211.9	181	203.5	NA	275	242.2	296.7
PHG47/LH244	233.7	160	214	224	224.7	204	193	194.5	155	NA	287	176.9	156	185	NA	238.3	218.9	255
PHJ89/LH244	254.7	187.5	233.5	243.5	263.7	239.7	207	219	206.8	NA	201	212.9	203.5	184.5	NA	274.2	246.7	285.8
PHJ90/LH244	254.3	180	224	231	239.3	223.3	205	213.5	158.8	NA	167	193.1	191.5	170	NA	251.7	239.4	287.5
PHK56/LH244	264	197.5	222.5	214.7	240.8	243	220	207.3	193.8	NA	215.5	210.6	188	200	NA	263.3	244	284.2
PHKE6/LH244	246	185	229	236	240.7	230.3	191	200	162.5	NA	183	196.3	207	214	NA	271.7	242.8	263.3
PHN11/LH244	249.5	185	228.5	228	230	211.7	194	205	171.5	NA	200	211.9	159	191	NA	258.3	239.4	266.7
PHN11_LH145_0005/LH244	239	165	223	238	232.3	223.3	179	188.5	165.8	NA	193	198.1	217	191	NA	243.3	233.3	261.7
PHN11_LH145_0028/LH244	242	180	206	227.5	227.7	208.3	177	256	179.8	NA	180	205.6	213	178	NA	263.3	252.2	274.2
PHN11_LH145_0085/LH244	243	195	245	264	235	236	213	218.5	191	NA	215	219.4	224	195	NA	268.3	245.8	300
PHN11_OH43_0075/LH244	251.3	187.5	228	233	248	230	188	198.5	173	NA	173	210	203	202	NA	271.7	242.8	283.3
PHN11_OH43_0088/LH244	266.3	177.5	246	238.5	244.7	223.7	179	218.5	187.3	NA	187.5	212.5	179	155	NA	270	252.8	286.7
PHN11_PHG47_0251/LH244	267	200	205.5	243	239.7	220.7	187	224	195.5	NA	195	201.3	197	215	NA	264.2	247.2	266.7
PHN11_PHG47_0287/LH244	250	185	218	233	237.3	224	195	207	156.5	NA	204	202.5	162	176	NA	251.7	237.8	270
PHN11_PHW65_0312/LH244	239.5	175	181	228	248	216.7	205	202	181	NA	153	189.4	164	164	NA	250	235	280
PHN11_PHW65_0323/LH244	270	205	192	258	256	229.7	208	229	201.3	NA	192	212.5	212	187	NA	273.3	256.1	300
PHN11_PHW65_0359/LH244	236.3	175	225	177	233.3	213.7	188	207.5	150	NA	180	198.1	181	178	NA	253.3	241.1	268.3
PHP02/LH244	258.8	190	234	244.5	248.5	223	199.5	214	175	NA	177	211.7	180.5	201	NA	274.2	242.9	295.8
PHP55/LH244	277.3	200	240	246.5	256	231	210	221.5	188	NA	174	223.8	188	206	NA	277.5	258.3	291.7
PHR03/LH244	287	212.5	240.5	262.5	260.5	248	229.5	241	202	NA	216.5	229.4	202	210.5	NA	291.7	262.8	311.7
PHW30/LH244	261.8	210	247.5	221	250.8	252	228.5	216.5	203.5	NA	202	220.8	209.5	185	NA	266.7	253.3	286.7
PHW30_MO17-010-(2N)-01/LH244	279.7	195	269	261.5	257	255.7	220	246	216.5	NA	225	236.3	217	208	NA	280	250	303.3
PHW30_MO17-032-(2N)-01/LH244	259	180	189	238	240.3	240	199	202	163.8	NA	197	202.5	189	176	NA	260	236.4	285
PHW30_MO17-095-(2N)-01/LH244	249.3	175	269	247.5	239	244.3	225	227.5	165.5	NA	181	212.5	196.5	186	NA	255	257.8	285
PHW30_MO17-129-(2N)-01/LH244	268.3	185	260	258.5	255.3	251.7	229	237	206	NA	214	218.1	196	202	NA	270	256.1	293.3
PHW30_MO17-234-(2N)-02/LH244	244	180	243	240	244.3	241.7	208	227	178.3	NA	212	213.8	188	188	NA	258.3	246.7	288.3
PHW65_MOG_0137/LH244	262.3	185	253	250	262.3	233.3	218.5	230	194.3	NA	205	208.1	169	204	NA	261.7	248.3	303.3
PHW65_MOG_0176/LH244	251.5	185	247	238	241.7	227	199	217.5	183.3	NA	159	201.3	180	191	NA	266.7	234.4	280
PHW65_MOG_0271/LH244	271	195	250	247.5	251	241.3	234	207	186.3	NA	196	214.4	201	210	NA	253.3	250	286.7
W10001_0003/LH244	262.5	205	234	223	252.7	229	198	196	200.5	NA	174	215	217	173	NA	258.3	239.4	290
W10001_0007/LH244	251.7	200	263	227.5	262.7	233.3	207	226	214	NA	190	221.9	203	178	NA	271.7	236.1	283.3
W10001_0009/LH244	244.7	160	238	213.5	240.3	224	199	205	190	NA	200	206.3	178	175	NA	251.7	241.7	271.7
W10001_0012/LH244	235	155	205.5	201.5	231.5	222	206	188.5	184.5	NA	165	186.3	188	165	NA	243.3	236.7	270
W10001_0013/LH244	227.3	170	207	223.5	239.3	217.3	188.5	185.5	168.5	NA	186	190.6	162	158	NA	233.3	236.1	253.3
W10001_0014/LH244	265.3	205	244	239.5	245.7	245.3	197	222	187.3	NA	203	214.4	200	209	NA	261.7	247.2	301.7
W10001_0016/LH244	228.5	150	211	172	224	205	164	193.5	177.8	NA	170	172.5	155	176	NA	230	211.7	238.3
W10001_0017/LH244	260.5	210	226	239	254.3	225	197	210.5	192.8	NA	209	213.1	213	196	NA	276.7	228.3	291.7
W10001_0021/LH244	269.5	195	229	243	254.7	236.3	217	213.5	165.5	NA	175	199.4	188	172	NA	246.7	232.8	290
W10001_0022/LH244	266	205	226	244.5	250.7	241.3	203	216	181.3	NA	200	204.4	211.5	223	NA	260	238.3	286.7
W10001_0023/LH244	247.5	190	207	213.5	242	222.5	182	201	189.8	NA	190	193.8	168	160	NA	256.7	225.8	276.7
W10001_0031/LH244	256.7	185	215	243	244.7	232.3	196	213.5	160	NA	210.5	213.8	192	215	NA	270	254.4	298.3
W10001_0033/LH244	261	205	238	254	263	235	227	231	206	NA	203	210	192	184	NA	278.3	245	298.3
W10001_0040/LH244	270	210	256	243	254.7	219.3	212	237.5	170.5	NA	189	216.9	181	198	NA	268.3	241.1	293.3
W10001_0047/LH244	233	185	204	224.5	231.7	222.3	189	199.3	158.3	NA	182	196.3	181	180.5	NA	246.7	244.4	260
W10002_0002/LH244	251	150	242	220	229	215.5	200.5	218	193	NA	188	194.4	190	176	NA	260	236.7	281.7
W10005_0029/LH244	269.3	195	258.5	257	252	241	209	220.5	183	NA	196	220.6	183	177	NA	270	242.2	295
W10005_0107/LH244	236	185	246	234	231.3	224.7	188	232	169.3	NA	170	195.6	162	210	NA	266.7	243.9	258.3
W10005_0111/LH244	235.3	165	226	202.5	237.7	203	216	210.5	140.5	NA	170	193.1	167	175.5	NA	245	236.7	267.5
W10005_0147/LH244	245.5	175	205	225	241.3	216.3	189	207.5	160.5	NA	167	195.6	170	175	NA	256.7	240	281.7
W10005_0220/LH244	247.3	190	214	230	237	215	212	205	181.8	NA	184	196.3	176	185	NA	273.3	228.9	248.3
W10010_0084/LH244	263.7	215	233	251	256.3	245.7	239	217	204	NA	197	215.6	206	216	NA	240	262.8	308.3
W10010_0093/LH244	253.7	205	226	238.5	234.3	223.3	192	210.5	149.5	NA	179	193.1	197	146	NA	270	222.8	256.7
W10010_0118/LH244	247	165	242	243.5	249	238.3	188	214	183.5	NA	205	199.4	183	201	NA	261.7	250	275
W10010_0124/LH244	292	205	247	270.5	263.3	256.3	245	262	174.8	NA	157	230.6	196	213	NA	285	255.6	295
W10010_0148/LH244	250	175	254	241.5	245.7	230.3	212	221.5	179	NA	285	208.1	178.5	182	NA	266.7	246.7	308.3
W10010_0170/LH244	255	165	213.5	242.5	242.3	223	209	216.5	194.5	NA	174	205.6	181	192	NA	261.7	240.6	291.7
W10010_0189/LH244	258.5	200	267	247	251.3	252.7	209	226.5	203	NA	205	210.6	204	225	NA	278.3	262.2	275
W10010_0279/LH244	253	165	223	238	240	229.5	210	218.5	187	NA	197	201.3	181	197	NA	270	245	278.3
W10010_0294/LH244	278	215	206	246.5	252.3	234.3	186	231	212.5	NA	175	230.6	218	187	NA	278.3	256.7	306.7
W10010_0311/LH244	223.7	185	198	222.5	229	222	216	200.5	170.8	NA	212	208.8	227	179	NA	231.7	235.6	263.3
W10010_0337/LH244	240.7	175	232	242	226	212.3	270	189	182.8	NA	155	191.3	200	165	NA	261.7	237.2	270
W10010_0346/LH244	258.7	165	226	256.5	251.7	230.3	210	207	204.5	NA	209	211.9	224	192	NA	276.7	237.2	276.7
W10010_0358/LH244	255.5	200	218	251	251	232.7	218	224	192.5	NA	163	208.1	174.5	199	NA	271.7	243.3	281.7

## Sheet: FT
Table S10. Phenotypes of the Maize359 dataset were measured in eighteen environments.
Sheet 2. Phenotypes of the flowering time measured in eighteen environments.
Hybrid	Environment
	DEH1_2022	GAH1_2022	GAH2_2022	IAH1_2022	IAH3_2022	IAH4_2022	ILH1_2022	INH1_2022	MIH1_2022	MNH1_2022	MOH2_2022	NCH1_2022	NYH2_2022	NYH3_2022	SCH1_2022	WIH1_2022	WIH2_2022	WIH3_2022
B97/LH244	73.5	57	62	NA	NA	62	65	63	72	64	64	NA	74	72	58.5	71	70	70
BGEM-0039-N/LH244	73.3	57	62	NA	NA	63.3	65	64	75	69	62	NA	75	73	62	70	72	73
BGEM-0063-N/LH244	74	59	62	NA	NA	63	65	64	72	69	64	NA	74	74	60	71	71.3	73
BGEM-0089-N/LH244	74.5	58	63	NA	NA	63.7	64	62	71	69	62.5	NA	72.5	73	61	70	71	71.5
BGEM-0124-N/LH244	73.7	56	61	NA	NA	62.3	64	63	68	62	60	NA	71	71	65.5	70	70	70
BGEM-0129-N/LH244	73.3	61	60	NA	NA	64	65	63	71.5	65	62	NA	73	73	60	70	70.3	70.5
DK3IIH6/LH244	71.3	55	60	NA	NA	60.5	63	61.5	70	64	60.5	NA	70.5	70.5	63	69	70	72
DK78010/LH244	74.7	59	62	NA	NA	64.3	69	63	74	66	64	NA	73	74	59	71	72.3	70
GEMN-0096/LH244	76	57	64	NA	NA	63.7	70	65	72	69	63	NA	73	75.5	60	71	72	70
GEMN-0096_LH212HT_0001/LH244	74.3	58.5	62	NA	NA	62.7	64	65	75	69	63	NA	73	74	63	71	71.7	70
GEMN-0096_LH212HT_0004/LH244	75	57	62	NA	NA	66	64	66	73.5	71	64	NA	73	75	59	72	74	70
GEMN-0096_LH212HT_0005/LH244	74.3	59	62	NA	NA	64.3	65	64	74	66	64	NA	74	73	52	71	71.7	73
GEMN-0096_LH212HT_0006/LH244	75	59	64	NA	NA	65.7	69	65	75	69	64	NA	77	75	53	72	73	71
GEMN-0096_LH212HT_0009/LH244	75.5	58	62	NA	NA	64.5	63	66	77	66	63	NA	74	75	58.5	72	71	71
GEMN-0096_LH212HT_0012/LH244	73	59	61	NA	NA	61	63	62	70.5	69	63	NA	72	73	57	69	71	69
GEMN-0096_LH212HT_0013/LH244	75	57	60	NA	NA	66	63	64	71	69	65	NA	74	73	63	73	71	71
GEMN-0096_LH212HT_0017/LH244	75	57	61	NA	NA	63.3	65	65	74.5	64	63	NA	74.5	75	59	71	72	72
GEMN-0096_LH212HT_0021/LH244	75	57	61	NA	NA	61	63	64	73	66	64	NA	72	72	64	70	72	74
GEMN-0096_PHJ89_0001/LH244	74	57	62	NA	NA	64	64	63	75	69	63	NA	73	75	63	71	71	70
GEMN-0096_PHJ89_0002/LH244	74	57	63	NA	NA	63.7	65	64	72	69	63	NA	73	72	60	70	71.7	69
GEMN-0096_PHJ89_0006/LH244	73	57	61	NA	NA	61.5	69	61	73	66	60	NA	73	72	59	71	70	71
GEMN-0096_PHJ89_0007/LH244	75.5	59	60	NA	NA	62.3	63	64	73	69	62	NA	74	74	56	72	70.3	62
GEMN-0096_PHJ89_0009/LH244	73	55	61	NA	NA	60	64.5	61	72	64	60	NA	71	71	57	68	69	67
GEMN-0096_PHJ89_0010/LH244	71	54	60	NA	NA	61	64	61	71.5	63	58	NA	70	69	58.5	66	68.3	66
GEMN-0096_PHJ89_0011/LH244	72	56	60	NA	NA	61	63	61	71	69	59	NA	71	71	56	69	69.3	66
GEMN-0096_PHJ89_0012/LH244	72	58	63	NA	NA	63.7	64	63	70	69	62	NA	73.5	73	61	71	70.7	73
GEMN-0096_PHJ89_0013/LH244	72	56	60	NA	NA	60.7	63	61.5	71.5	64	63	NA	72	71	64	69	69.7	69
GEMN-0096_PHJ89_0014/LH244	72.5	55	61	NA	NA	60.7	62.5	60	67.5	64	64	NA	70	71	60	69	69.3	68
GEMN-0096_PHJ89_0016/LH244	75	56	61	NA	NA	62.5	64	63.5	71	64	64	NA	73	71	59	70	71.5	62
GEMN-0096_PHK76_0001/LH244	70.7	57	60.5	NA	NA	60	63	61	69	64	58	NA	71	71	56	68	69.3	71
GEMN-0096_PHK76_0002/LH244	70.5	55	60	NA	NA	59.7	59	60	69.5	66	58	NA	70	71	53	70	69	71
GEMN-0096_PHK76_0003/LH244	71	56	60	NA	NA	60.5	60	60	65	66	58	NA	71	71	56	68	69	71
GEMN-0096_PHK76_0004/LH244	71.5	56	60	NA	NA	60.3	64	61	66	66	59	NA	70	71	63	69	68.7	72
GEMN-0096_PHK76_0006/LH244	72.7	56	59	NA	NA	60.3	63	61.5	66.5	64	57	NA	70	70.5	56	69	68	66.5
GEMN-0096_PHK76_0007/LH244	72	57	60	NA	NA	60	64	61	67.5	69	59	NA	71	70	58	69	69	71
GEMN-0096_PHK76_0008/LH244	74	56	60	NA	NA	61	64	61	66	64	57	NA	71	71	59	71	70	68
GEMN-0096_PHK76_0010/LH244	77	57	60	NA	NA	61	65	61	69.5	64	60	NA	72	71	58	70	69	69
GEMN-0096_PHK76_0013/LH244	72.7	56.5	60	NA	NA	60.7	64	61	68	64	62	NA	70	71	56	68	68	69
GEMN-0096_PHK76_0015/LH244	72.5	57	59	NA	NA	61	63	61	68	64	59	NA	72	72	58	68	68	71
GEMN-0096_PHK76_0016/LH244	73	55	60	NA	NA	60	63	61	68.5	64	57	NA	71	71	55	68	68	69
GEMN-0096_PHN46_0001/LH244	74	58	62.5	NA	NA	62.7	69	65	71.5	69	63	NA	73	75	54	71	71.3	73
GEMN-0096_PHN46_0003/LH244	75	58	62	NA	NA	64.7	65	65	73	69	65	NA	73.5	73	55.5	72	71.7	71
GEMN-0096_PHN46_0004/LH244	73.7	59	62	NA	NA	62.3	63	63	71	66	61	NA	73	74	54	70	69.3	72
GEMN-0096_PHN46_0005/LH244	73	58	62	NA	NA	62.7	65	67	73	69	62	NA	73	74	56	73	71	71
GEMN-0096_PHN46_0007/LH244	75.5	58	62	NA	NA	64	64	63	74	66	63	NA	73	73.5	54	72	72	70
GEMN-0096_PHN46_0012/LH244	74.5	59	62	NA	NA	63.7	63	65	71.5	67.5	64	NA	74	74	58	71	72	71.5
GEMN-0096_PHN46_0013/LH244	77	59	63.5	NA	NA	66	67	66	74	69	66	NA	75	75	54	73	73.7	72
GEMN-0096_PHN46_0014/LH244	75	59	64	NA	NA	65	69	66	74	69	64	NA	75	76	57	73	73	74
GEMN-0096_PHN46_0018/LH244	73	58	60	NA	NA	64	65	62	72.5	66	63	NA	73	74	58	70	70.5	71
GEMN-0096_PHN46_0020/LH244	73.3	57	61	NA	NA	64	64	65	74	69	64	NA	72	73	63	71	71	71
GEMN-0096_PHN46_0023/LH244	73.5	59	63	NA	NA	63	64	64	71.5	69	64	NA	73	72	60	69	71	70
GEMN-0096_PHP02_0001/LH244	74.3	58	62	NA	NA	63.7	64	63.5	73.5	66	63	NA	74	75	60	69	71.7	65
GEMN-0096_PHP02_0003/LH244	73.7	56	61	NA	NA	63	63	62.5	70.5	64	62	NA	72	72	60	69	69	71
GEMN-0096_PHP02_0005/LH244	73.7	57	62	NA	NA	62.3	64	64	74.5	71	62	NA	72	74	60	71	71.3	66
GEMN-0096_PHP02_0006/LH244	73	57	61	NA	NA	63.7	63	62	70.5	69	63.5	NA	73	73	63	70	71	69
GEMN-0096_PHP02_0007/LH244	73.3	57	61	NA	NA	62	63	63	73.5	64	62	NA	73	71	59	71	70.7	71
GEMN-0096_PHP02_0009/LH244	75	56	60	NA	NA	61	65	63	71	66	59	NA	71	71	58	68	70	68
GEMN-0096_PHP02_0011/LH244	72	57	61	NA	NA	62	65	64	70	64	64	NA	72	72	57	70	70.7	70
GEMN-0096_PHP02_0012/LH244	71.7	54	60	NA	NA	61.7	64	62	68	64	62	NA	73	73	60	68	69	73
GEMN-0096_PHP02_0016/LH244	74.5	56	62	NA	NA	63.7	67	64	69.5	67.5	63	NA	73	73	57	71	71.3	73
GEMN-0096_PHP02_0025/LH244	71.5	55	60	NA	NA	62	60	61	65.5	69	62	NA	71	72	58	68	67.7	68
GEMN-0096_PHP02_0030/LH244	75	57	60	NA	NA	61.3	64	62	69	66	62	NA	72	73	57	69	70.3	67
GEMN-0097/LH244	72.5	57	61	NA	NA	63.3	65	64	73	69	59.5	NA	73	73	60	71	71.7	70
GEMN-0097_LH212HT_0004/LH244	73	59	60	NA	NA	63	64	61	69	69	63.5	NA	71	71	57	70	69.5	67
GEMN-0097_LH212HT_0019/LH244	74	58	62	NA	NA	62.3	65	63	74	69	63	NA	73	73	59.5	71	72	70
GEMN-0097_LH212HT_0020/LH244	71.5	57	60	NA	NA	62.3	65	63	70.5	69	62	NA	73	73	56.5	72	70.3	70
GEMN-0097_LH212HT_0026/LH244	72.7	56	61	NA	NA	61.7	63	62	69.5	64	62.5	NA	72	71	59	70	70	70
GEMN-0097_LH212HT_0032/LH244	75	58	62	NA	NA	61.5	65	64	77	69	63	NA	72	74	56	70	70	71
GEMN-0097_LH212HT_0047/LH244	71.5	57	60	NA	NA	61	63	63	73	64	62.5	NA	72	71	57	70	70	70
GEMN-0097_LH212HT_0051/LH244	73	56	60	NA	NA	62	64	61	68	64	63	NA	71	70	57	69	69	71
GEMN-0097_LH212HT_0054/LH244	73	57	60	NA	NA	60	65	62	70.5	64	61	NA	71	71	57	69	70	68
GEMN-0097_LH212HT_0058/LH244	73	56	61	NA	NA	62	63	63	71	64	64	NA	72	73	57	70	70.7	70
GEMN-0097_LH212HT_0061/LH244	73	59	63	NA	NA	62	63	64	72	69	59	NA	72	73	56	72	71	71
GEMN-0097_LH212HT_0062/LH244	72	55	60	NA	NA	60.7	64	62	70.5	66	59	NA	71	71	58	69	70	72
GEMN-0097_LH212HT_0069/LH244	73.3	58	63	NA	NA	63.3	63	63	75.5	69	64	NA	73	74	58	71	70.3	72
GEMN-0097_LH212HT_0085/LH244	72.3	57	61	NA	NA	62	64	64	69.5	64	59.5	NA	71	72	56	70	70.7	71
GEMN-0097_PHJ89_0001/LH244	73	58	61	NA	NA	62.7	63	62.5	68.5	66	59	NA	72.5	72	60	71	70	71
GEMN-0097_PHJ89_0002/LH244	74.3	57.5	61	NA	NA	62.3	64	61	71.5	69	64	NA	73	73	55	70	72	75
GEMN-0097_PHJ89_0003/LH244	72	54.5	60	NA	NA	61	63	61	66	66	57	NA	69	71	58	68	68	68
GEMN-0097_PHJ89_0005/LH244	72.5	57	61	NA	NA	61.3	65	63	67.5	69	62	NA	71	71	56	69	69.7	71
GEMN-0097_PHJ89_0006/LH244	75	59	60	NA	NA	63	66	63	72.5	69	62	NA	72	72	59	70	70.3	73
GEMN-0097_PHJ89_0007/LH244	72.5	57	61	NA	NA	61.3	64	63	70.5	66	58	NA	71	72	57	70	70.3	70
GEMN-0097_PHJ89_0008/LH244	74	58	62	NA	NA	62.7	65	62	69.5	69	63	NA	72	73	59	72	70.7	70
GEMN-0097_PHJ89_0010/LH244	73.5	56	61.5	NA	NA	62.7	64	64	71	64	63	NA	74	73	59	70	71.3	72
GEMN-0097_PHJ89_0011/LH244	71.7	56	60	NA	NA	61	59	61	73	64	62	NA	71	70	64	70	68.5	66
GEMN-0097_PHJ89_0012/LH244	73.3	57	62	NA	NA	62.3	64.5	63.5	71	66	60	NA	71	73	55	68.5	70.7	70
GEMN-0097_PHJ89_0013/LH244	72.7	56	60	NA	NA	61	64	61	73	69	60.5	NA	72	71.5	58	71	68.7	66.5
GEMN-0097_PHJ89_0016/LH244	72.5	58	61	NA	NA	62.7	63	65	71	65	63	NA	74	73	60	70	70.3	71
GEMN-0097_PHJ89_0020/LH244	74.5	58	62	NA	NA	61	65	61	70	66	63	NA	73	72	57.5	71	70	72
GEMN-0097_PHJ89_0025/LH244	73.5	57	61	NA	NA	62	63	63	73	65	65	NA	73	71.5	64	71	71.3	70
GEMN-0097_PHJ89_0026/LH244	72.3	56.5	60.5	NA	NA	61.3	64	66	71.5	64	63	NA	73	72	60	69	69.7	70
GEMN-0097_PHJ89_0027/LH244	72.7	57	60	NA	NA	61.7	60	60	70	64	60	NA	71	71	59	70	70	69
GEMN-0097_PHJ89_0028/LH244	73	57	62	NA	NA	61.7	65	64	73	69	61	NA	72	73	57	71	70	72
GEMN-0097_PHJ89_0029/LH244	75	57	62	NA	NA	62.5	65	62	70	69	63	NA	71	73	57	71	70.5	73
GEMN-0097_PHJ89_0036/LH244	71.5	55	60	NA	NA	61	62	61	71.5	69	62	NA	73	71	60	70	69.7	71.5
GEMN-0097_PHJ89_0039/LH244	72.7	56	60	NA	NA	62	64	63	74	66	59	NA	71	72	58	70	70.3	71
GEMN-0097_PHK76_0003/LH244	72	57	60	NA	NA	60	63	60	67	66	58.5	NA	71	71	62	69	69	71
GEMN-0097_PHK76_0007/LH244	73	56	60	NA	NA	61.3	63	62	72	64	61	NA	72	72	57	70	69	69
GEMN-0097_PHK76_0009/LH244	73	57	62	NA	NA	62.3	66	63	73	66	62	NA	71	73	57	70.5	70.3	70
GEMN-0097_PHK76_0011/LH244	73.5	58	61	NA	NA	61	63	61	68.5	64	58	NA	71	71	57	70	70	71
GEMN-0097_PHK76_0014/LH244	71	54.5	60	NA	NA	60	64	59	68.5	64	58	NA	70	71	60	68	67.7	66
GEMN-0097_PHK76_0015/LH244	72	57	62	NA	NA	61	64	61	72	64	59	NA	70	70	57.5	70	68	73
GEMN-0097_PHK76_0018/LH244	73	57	61	NA	NA	61	63	62	71	64	59	NA	72	72	57.5	69	68.7	73
GEMN-0097_PHK76_0021/LH244	72.5	56.5	58	NA	NA	60.3	60	60	66.5	62	59	NA	69.5	70	55	68	68.7	68
GEMN-0097_PHK76_0036/LH244	72	57	60	NA	NA	60	63	60	70	69	61	NA	70	70	59	68	69	68
GEMN-0097_PHK76_0037/LH244	72	55	60	NA	NA	62.5	65	61	73	62	58	NA	71	72	58	71	68	68
GEMN-0097_PHK76_0038/LH244	72.5	57	61	NA	NA	62.3	64	62	68	64	61	NA	71	71	60	70	70.3	70
GEMN-0097_PHK76_0039/LH244	73.5	57	61	NA	NA	61	63	62	70	64	62	NA	71	72	55	70	70	71
GEMN-0097_PHK76_0041/LH244	71	55	61	NA	NA	60.3	65	62	66.5	64	59	NA	69.5	70	59	69	69.3	73
GEMN-0097_PHK76_0048/LH244	71.5	57	61	NA	NA	60.7	64	61	67	63	60.5	NA	70	71	55	67	69.3	69
GEMN-0097_PHK76_0053/LH244	70.5	55	64	NA	NA	61.3	64	61	70.5	64	59	NA	71	70	57	69	69.7	71
GEMN-0097_PHK76_0055/LH244	70.5	59	58	NA	NA	61.7	64	61	69.5	66	59	NA	72	72	57	69	69	72
GEMN-0097_PHK76_0060/LH244	69.7	56	60	NA	NA	59	62	62	68	64	59	NA	69	70	63	68	68.3	72
GEMN-0097_PHN46_0001/LH244	75.7	61	63	NA	NA	65.7	68.5	65	77	69	64	NA	75	75	56	71	72.3	73
GEMN-0097_PHN46_0003/LH244	73	58	62	NA	NA	63.5	64	61	70	66	62	NA	74	75	58	71	71	70
GEMN-0097_PHN46_0004/LH244	72	58.5	61	NA	NA	63.3	64	63	72	69	61	NA	73	74	53	71	71.3	70
GEMN-0097_PHN46_0005/LH244	73.5	57	61	NA	NA	62.7	65	63	72.5	66	64	NA	72	73	57	72	71.3	73
GEMN-0097_PHN46_0007/LH244	73	55	60	NA	NA	62	64	63	68.5	66	59	NA	72	73	55	69	70	75
GEMN-0097_PHN46_0008/LH244	75	60	62	NA	NA	63.5	63	63	71	69	61	NA	70	73	55	72	71.5	72.5
GEMN-0097_PHN46_0011/LH244	72.7	57	61.5	NA	NA	63.3	64	62.5	73	66	61	NA	74	73	54	71	70.3	67
GEMN-0097_PHN46_0014/LH244	72.5	57	61	NA	NA	61.7	62	63	70	67.5	62	NA	72	72	60	68	69.7	68
GEMN-0097_PHN46_0016/LH244	71	57	60	NA	NA	63	64	63	69	64	58	NA	71	72	58	69	70	62
GEMN-0097_PHN46_0018/LH244	74.5	59	62	NA	NA	63.7	63	63	69	64	60	NA	74	73	59	70	70.3	71
GEMN-0097_PHP02_0001/LH244	73	55	60	NA	NA	60	60	60	68	66	57	NA	71	70	60	68	69	68
GEMN-0097_PHP02_0002/LH244	72.5	56	62	NA	NA	61.7	64	63	71.5	66	61	NA	73	73	56	71	70.7	71
GEMN-0097_PHP02_0003/LH244	71	58	60	NA	NA	61.3	65	62	68.5	65	60	NA	72	72	60	69	68.7	70
GEMN-0097_PHP02_0005/LH244	71.3	55	60	NA	NA	61	61	62	69	66	61	NA	73	70	59	68	69.3	68
GEMN-0097_PHP02_0006/LH244	70.3	54	58	NA	NA	59.3	64	59	68	64	59	NA	70	69	57	67	67.7	66
GEMN-0097_PHP02_0007/LH244	71	55	60	NA	NA	61	63	61	69.5	62	59	NA	70	71	57	68	68.7	69
GEMN-0098/LH244	74.3	58	62	NA	NA	61.7	66	63	72.5	65	64	NA	74	73	59	71.5	71	70
GEMN-0104/LH244	75	62	63	NA	NA	68	71	69	79	69	66	NA	79	79	57.5	76	76	76
GEMN-0124/LH244	75	59	63	NA	NA	66	63	64	76	69	65	NA	75	76	58	73	73	69
GEMN-0144/LH244	76	58	63	NA	NA	65.3	67.5	64	73.5	70	64	NA	75	75.5	57	72	73	70.5
GEMN-0157/LH244	75	59	62	NA	NA	65	64	64	70.5	70	63	NA	73	75	56	73	71.3	70
GEMN-0177/LH244	75	59	64	NA	NA	64.7	66	65	73.5	69	64	NA	75	76	53	75	73.7	73
GEMN-0178/LH244	76	59	63	NA	NA	63.3	62	65.5	73	69	68	NA	73	75	56	72	72.7	71
GEMN-0187/LH244	74	59	63	NA	NA	64.7	63	65	77.5	69	66	NA	75	75	60	74	73	73
GEMN-0192/LH244	70.7	55	60	NA	NA	61.7	64	62.5	66	64	60	NA	72	71	63	68	68.3	69
GEMN-0192_LH212HT_0001/LH244	74.5	58	61	NA	NA	64	65	63	74	66	65	NA	73	73	66	70	72	70.5
GEMN-0192_LH212HT_0006/LH244	74	57	63	NA	NA	65.3	66	63	73.5	69	64	NA	73	73	63	71	71	72.5
GEMN-0192_LH212HT_0008/LH244	73	57	60	NA	NA	64	64	62	68	69	59	NA	71	70	63	68	68	66
GEMN-0192_LH212HT_0010/LH244	72.3	54	60	NA	NA	60.3	65	61	72.5	69	62	NA	71	70	64	69	69.7	69
GEMN-0192_LH212HT_0011/LH244	71	55	61	NA	NA	61.7	63	62	71.5	62	63	NA	72	72	64	70	70.3	72
GEMN-0192_LH212HT_0012/LH244	73	56	60	NA	NA	61	66	63	68	64	58	NA	71	72	59	70	70.7	72
GEMN-0192_LH212HT_0013/LH244	71	55	60	NA	NA	62	64	60	72	64	63	NA	72	71	58	69	70	68
GEMN-0192_LH212HT_0014/LH244	73	57	61	NA	NA	62.3	63.5	63	72.5	64	63	NA	73	73	58.5	72	71.7	70
GEMN-0192_LH212HT_0015/LH244	73	59	62	NA	NA	64	64	63	74	66	62	NA	70	71	58	70	69	70
GEMN-0192_LH212HT_0018/LH244	72.3	56	61	NA	NA	63	64	63	66	64	61.5	NA	72	71	60	70	72.3	68
GEMN-0192_LH212HT_0021/LH244	71.7	57	60	NA	NA	61.3	63	62	71	64	58.5	NA	70	70	60	68	68	69.5
GEMN-0192_LH212HT_0023/LH244	71	57	61	NA	NA	63.7	63	62	70	69	63	NA	72	71	58	70	69.3	72
GEMN-0192_PHJ89_0001/LH244	71.3	57	61	NA	NA	61.7	64	63	71.5	64	62	NA	70	72	60	69	68.3	71.5
GEMN-0192_PHJ89_0002/LH244	71	56	60	NA	NA	60.7	64	61	71	64	63	NA	70	71	57	68	68	68
GEMN-0192_PHK76_0002/LH244	73.3	56	62	NA	NA	61.3	63	62.5	74	66	62	NA	73	73	58	70	69	66.5
GEMN-0192_PHK76_0004/LH244	72	57	62	NA	NA	64	64	62	70.5	65	61.5	NA	72	74	58	70	69.7	72.5
GEMN-0192_PHK76_0005/LH244	70	55	60.5	NA	NA	59.3	61	60	70	62	56	NA	70	69	57	67	67	66
GEMN-0192_PHK76_0006/LH244	71.7	55	62	NA	NA	62	64	62	68	65	61	NA	71	71	57	69	68.3	71
GEMN-0192_PHK76_0007/LH244	71	54	62	NA	NA	59	59	59	65	62	61	NA	71	70	55	67	67	66
GEMN-0192_PHK76_0008/LH244	68.3	55	59	NA	NA	59.7	61	60	69.5	69	59	NA	69	69	58	68	66.7	67
GEMN-0192_PHK76_0009/LH244	70	53	58	NA	NA	59	59	60	66	65.5	59	NA	70	70	55	67	66.3	66
GEMN-0192_PHK76_0010/LH244	70	55	60	NA	NA	60.3	63	60	68	64	58	NA	70	70	57	67.5	67.3	68
GEMN-0192_PHK76_0011/LH244	69	53	61	NA	NA	59.3	65	61	65	64	57	NA	69	70	57	67	66.7	66
GEMN-0192_PHK76_0012/LH244	70.7	54	60	NA	NA	60	65	61	68	62	59.5	NA	70	70	54	71	67.7	66
GEMN-0192_PHK76_0013/LH244	71	53	60	NA	NA	59.7	63.5	61	66	63	58	NA	69	70	59	67	67.3	66
GEMN-0192_PHK76_0014/LH244	68.5	54	61	NA	NA	60.3	59	59	69.5	62	58	NA	70	70	57	67	68	66
GEMN-0192_PHK76_0015/LH244	71	56	58	NA	NA	59.7	64	60	69.5	69	58	NA	71	70	55	68	68.3	72
GEMN-0192_PHK76_0016/LH244	72	57	62	NA	NA	61	64.5	63	69	64	59	NA	72	72	54	71	71.3	70
GEMN-0192_PHK76_0019/LH244	69.7	54.5	60	NA	NA	59.7	63	60	66.5	64	66	NA	71	70	55	68	67.7	67
GEMN-0192_PHK76_0021/LH244	70.7	54.5	60	NA	NA	60.7	63.5	61	66	64	60	NA	72	71	58	69	70.3	71
GEMN-0192_PHK76_0025/LH244	71	55	59	NA	NA	59.7	63	63	70	62	57	NA	72	71	55	68	67.7	66
GEMN-0192_PHK76_0027/LH244	70	56	61	NA	NA	60	65	61.5	66	64	58	NA	70	71	55	67	67	68
GEMN-0192_PHK76_0028/LH244	71.3	55	60	NA	NA	59.3	60	61	65.5	64	63	NA	71	70	55	68	66.7	65
GEMN-0192_PHK76_0030/LH244	71.5	56	60	NA	NA	59.7	65	62	69	64	59	NA	71	71	56	68	68.3	70
GEMN-0192_PHK76_0032/LH244	68.5	59	60	NA	NA	59.7	64.5	59	68	62	59	NA	70	69	59	67	67.3	68
GEMN-0192_PHK76_0033/LH244	70	54	61	NA	NA	60.3	62	59	68	69	57	NA	70	70	55	68	67.7	70
GEMN-0192_PHK76_0035/LH244	69.7	54	59	NA	NA	58.7	62	61	66	64	59	NA	70	70	56	67	67.3	68
GEMN-0192_PHK76_0036/LH244	69	53.5	60	NA	NA	59	59	59	64	62	60	NA	73	70	53	67	64.7	71
GEMN-0192_PHK76_0041/LH244	71	55	60	NA	NA	60	65	58	72	69	60	NA	71	70	54	68	69	68
GEMN-0192_PHK76_0044/LH244	72.5	54	60	NA	NA	60.3	60	61	68	64	60	NA	71	70	56	68	68	66
GEMN-0192_PHK76_0045/LH244	70	56	60	NA	NA	60	65	61	73	69	60	NA	71	71	55	68	68	68
GEMN-0192_PHN46_0001/LH244	74	57	62	NA	NA	61	65	62	68	69	62	NA	73	71	54	69	69	69
GEMN-0192_PHN46_0002/LH244	71	55	61	NA	NA	60.7	65	61	70	66	60	NA	70	71	56	68	69	68
GEMN-0192_PHN46_0003/LH244	72	57	63	NA	NA	63.3	64	63	71.5	69	62.5	NA	73	71	57	70	70.7	71
GEMN-0192_PHN46_0004/LH244	72	57	61	NA	NA	60.7	64	61	68	64	62	NA	71.5	71	56	70	69.7	66
GEMN-0192_PHN46_0005/LH244	71.5	57	60	NA	NA	62.7	65	61	71	64	60	NA	72	71	57	69	68.3	66
GEMN-0192_PHN46_0006/LH244	73	58	62	NA	NA	61	64	61	71.5	66	62	NA	71	71	55	70	69.3	70
GEMN-0192_PHN46_0008/LH244	71	58	60	NA	NA	60.3	63	60	68	64	57	NA	70	71	57	67	66.3	67
GEMN-0192_PHN46_0009/LH244	70	57	61	NA	NA	61	65	60	71.5	64	62	NA	72	72	62	70	70	70
GEMN-0192_PHN46_0010/LH244	68.7	53	58	NA	NA	60.7	60	60	65.5	64	59	NA	70	70	56	67	66.7	66
GEMN-0192_PHN46_0011/LH244	73	57	62	NA	NA	62	63	63	71.5	66	62	NA	71	71	59	69	70	73
GEMN-0192_PHN46_0012/LH244	71	57	61	NA	NA	61	71	62	67.5	62	59	NA	71	70	59	68	68	73
GEMN-0192_PHN46_0014/LH244	71	57	60	NA	NA	60.3	64	62	69	64	59	NA	73	72	57	68	70.3	68.5
GEMN-0192_PHN46_0015/LH244	71.7	58	61	NA	NA	62.7	65	61	68	66	62	NA	73	71	59	68	68	68
GEMN-0192_PHN46_0017/LH244	73	57	60	NA	NA	62.5	68	61	73	64	63	NA	71	72	56	70	70	70
GEMN-0192_PHN46_0018/LH244	70	54	60	NA	NA	61	64	63	67	64	62	NA	70	71	58	70	69.5	72
GEMN-0192_PHN46_0025/LH244	70	59	61	NA	NA	62	64.5	62	71	66.5	62.5	NA	72	71	60	69	68.7	70
GEMN-0192_PHP02_0001/LH244	71.5	54	60	NA	NA	60.3	63	58	71.5	62	57	NA	70	70	60	67	67.3	70
GEMN-0192_PHP02_0003/LH244	70.7	54	60	NA	NA	59.7	64	60	67	62	62	NA	71	70	56	67	68.3	70
GEMN-0225/LH244	75.5	59	63	NA	NA	64.3	64.5	66	75	69	64	NA	75	75	57	72	72	71
GEMN-0225_LH212HT_0002/LH244	73	57.5	63	NA	NA	63	64	63.5	74	66	62	NA	74	73	58	71	71	72
GEMN-0225_LH212HT_0005/LH244	72	57	62	NA	NA	63.7	63	63	77	69	64	NA	73	73	60	70	72.3	71
GEMN-0225_LH212HT_0006/LH244	74.5	59	63	NA	NA	65.5	66	65	72.5	69	65	NA	76	74	56	72	73	71
GEMN-0225_LH212HT_0008/LH244	73.7	59	60	NA	NA	63.3	65	64	73.5	67.5	64	NA	73	73	57	70	72.3	72
GEMN-0225_LH212HT_0015/LH244	73.5	58.5	61	NA	NA	63.7	65	64	71.5	64	60	NA	72	73	57	71	72	70
GEMN-0225_LH212HT_0017/LH244	73.7	57	61	NA	NA	63.3	63	64	77	66	63	NA	72	73	56	70.5	71.7	73
GEMN-0225_LH212HT_0024/LH244	74	59	63	NA	NA	63.7	67	63	77	69	63	NA	74	75	61.5	72	72.7	75.8
GEMN-0225_LH212HT_0025/LH244	73	56	61	NA	NA	62	64	63	73	69	63	NA	73	72	58	70	70	71
GEMN-0225_LH212HT_0029/LH244	73.5	59	61.5	NA	NA	64	65	63	73.5	66	63	NA	73	74	59	70	69.7	70
GEMN-0225_LH212HT_0036/LH244	74	58	62	NA	NA	62.5	64	62	71.5	69	62	NA	72	72	63	71	72	71
GEMN-0225_LH212HT_0040/LH244	74	57	62	NA	NA	62	63	63	72.5	64	64	NA	73	72	58	70	73	70
GEMN-0225_LH212HT_0043/LH244	74.3	59	62.5	NA	NA	63.7	63	66	77	69	64	NA	74	75	58.5	73	72	73
GEMN-0225_PHJ89_0001/LH244	73	55	61	NA	NA	63	64	62	68	66	60	NA	71.5	71	58	70	70	73
GEMN-0225_PHJ89_0002/LH244	73	58	63	NA	NA	63	67	65	75	69	62	NA	73	73	60	72	71	73
GEMN-0225_PHJ89_0003/LH244	71.5	56.5	61	NA	NA	62.7	64	61	69.5	69	62	NA	73	71	57	69	69	69
GEMN-0225_PHJ89_0004/LH244	71	55	62	NA	NA	63.3	65	62	72	69	62	NA	72	73	59	68	70	71
GEMN-0225_PHJ89_0005/LH244	72	57	61	NA	NA	62.3	64	64	71	66	63	NA	71	71.5	64	69	69.7	69
GEMN-0225_PHJ89_0006/LH244	73	55	61	NA	NA	61.3	62	62	71.5	64	62	NA	72	73	58	69	69.3	68
GEMN-0225_PHJ89_0008/LH244	71	56	60	NA	NA	61	64	61	70.5	64	60	NA	71	73	59	69	68.5	70
GEMN-0225_PHJ89_0009/LH244	73.7	58	61	NA	NA	62.3	64	63	73	69	63.5	NA	74	72	59	71	70.3	71
GEMN-0225_PHJ89_0013/LH244	75	58	63	NA	NA	63	65	62	70	69	62	NA	72	73	59	72	70.7	71
GEMN-0225_PHJ89_0015/LH244	75	56	62	NA	NA	62.5	66	63	75	69	63	NA	73	74	57	70	72	73
GEMN-0225_PHJ89_0016/LH244	72.5	57	62	NA	NA	62	64	63.5	71	69	62	NA	71	72	56	69	71	71
GEMN-0225_PHJ89_0017/LH244	70	55.5	60	NA	NA	62	63	63	68	62	63	NA	71	73	59.5	70	69	68
GEMN-0225_PHJ89_0018/LH244	74	58	63	NA	NA	62.5	64	62	70	69	62	NA	74	72	57	70	70.5	70
GEMN-0225_PHJ89_0020/LH244	73	58	61.5	NA	NA	61.3	65	62	68	66	63	NA	73	73	54	70	71.3	71
GEMN-0225_PHJ89_0021/LH244	72	55	61	NA	NA	61	63	63	69	62	61	NA	71	71	58	69.5	69.3	71
GEMN-0225_PHJ89_0022/LH244	72	55	60	NA	NA	61.7	64	62	72.5	64	64	NA	71	71.5	57	69.5	69.3	71
GEMN-0225_PHJ89_0026/LH244	72	57	60	NA	NA	62.3	63	62	73	67.5	60	NA	73	71	58	70	69.3	64
GEMN-0225_PHJ89_0032/LH244	73	58	61	NA	NA	62	63	63	72	64	61	NA	72	72	56	71	70.3	73
GEMN-0225_PHK76_0002/LH244	74.7	58.5	61	NA	NA	62.7	66	64	70	69	59	NA	73	74	56	72	71.3	70
GEMN-0225_PHK76_0003/LH244	70	59	61	NA	NA	61.5	64	61	69	64	64	NA	71	71	57	70	70	71
GEMN-0225_PHK76_0004/LH244	74	59	63	NA	NA	64.3	65	65	73.5	69	64	NA	74	75	57	72	71.7	70
GEMN-0225_PHK76_0005/LH244	74	58	62	NA	NA	62.5	64	61	72.5	66	64	NA	72	73	56	71	72	70
GEMN-0225_PHK76_0007/LH244	71.5	56	60	NA	NA	61.3	65	63	70.5	69	59	NA	73	73	59	72	72	70
GEMN-0225_PHK76_0008/LH244	72	57	61	NA	NA	64	65	62	66	69	61.5	NA	72	72	58	71	69	71
GEMN-0225_PHK76_0012/LH244	73.7	59	63	NA	NA	61.3	64	63	70.5	66	63	NA	74	73	57.5	71	70.3	62
GEMN-0225_PHK76_0013/LH244	71.5	55	61	NA	NA	61	63	62	73	64	60	NA	72	71	56	69	70	72
GEMN-0225_PHK76_0014/LH244	72.5	55	61	NA	NA	62.3	65	61	72	69	59	NA	73	72	60	70	70.7	74
GEMN-0225_PHK76_0018/LH244	71.3	55.5	60	NA	NA	61.7	65	59	68.5	64	59	NA	70	71	58	69	68.7	70
GEMN-0225_PHK76_0019/LH244	73.5	55	60	NA	NA	60.7	64	62	69.5	66	61	NA	70	71	59	69	69.7	71
GEMN-0225_PHK76_0021/LH244	74	56	61	NA	NA	64	65	63	74	66	63	NA	72	72	59	69	71.5	72
GEMN-0225_PHK76_0022/LH244	73	58	60	NA	NA	62.5	67	62	72.5	69	59	NA	74	73	57	70	69	71
GEMN-0225_PHK76_0027/LH244	74	57	62	NA	NA	63	65	62	70	66	60	NA	73	75	63	73	72	71
GEMN-0225_PHK76_0028/LH244	72	58	61	NA	NA	62	66	62	75	69	63	NA	72.5	71	57	73	70	70
GEMN-0225_PHK76_0031/LH244	71	57	61	NA	NA	60.7	62	60	66	65	59	NA	70.5	71	60	68	69.3	73
GEMN-0225_PHN46_0001/LH244	74.3	58	63	NA	NA	64.3	69	65	72.5	69	61	NA	74	74	54	72	72.7	71
GEMN-0225_PHN46_0003/LH244	74.5	59	62	NA	NA	65	62	66	74.5	69	63	NA	74	73	55	72	73	69
GEMN-0225_PHN46_0004/LH244	73	59	63	NA	NA	64	68	63	73	69	63	NA	73	74	55	70	69	71
GEMN-0225_PHN46_0005/LH244	75	59	62	NA	NA	65.5	64	65	74.5	69	60	NA	73	75	57	72	71.5	72
GEMN-0225_PHN46_0006/LH244	75.5	59	63	NA	NA	64.3	68	65	73	69	64	NA	76	75	60	73	72.3	71
GEMN-0225_PHN46_0021/LH244	74.5	59	62	NA	NA	64.3	65	66	72	69	63	NA	74	75	57	71	71.3	71
GEMN-0225_PHP02_0001/LH244	72	57	61	NA	NA	62	66	62	72	66	64	NA	73	72	56	70	69.3	72
GEMN-0225_PHP02_0002/LH244	73.5	55	61	NA	NA	62	64	62	72	69	62	NA	73	70	60	70	69.3	62
GEMN-0225_PHP02_0003/LH244	72	55	60	NA	NA	61.7	63	62	73.5	66	62	NA	71	72	59	68	70	71
GEMN-0225_PHP02_0005/LH244	71	57	61	NA	NA	63	63	63	70	64	59	NA	70	72	60	71	70	69
GEMN-0225_PHP02_0006/LH244	71	58	60	NA	NA	62	63	61	68	64	59	NA	71	71	60	68	68.5	73
GEMN-0225_PHP02_0008/LH244	73	54	60	NA	NA	60.7	63	59	71.5	69	58	NA	73	71	60	68	69.3	66
GEMN-0225_PHP02_0009/LH244	72	55	61	NA	NA	61.7	65	63	69	69	60	NA	73	73	63	70	69.7	69
GEMN-0225_PHP02_0010/LH244	73.5	57	62	NA	NA	66.3	63	63	73	69	64	NA	75	74	64	72	72	71
GEMN-0225_PHP02_0012/LH244	71.7	56	60	NA	NA	62	65	64	73	65	62	NA	72	72	54	70	70.7	73
GEMN-0225_PHP02_0013/LH244	71	57	62	NA	NA	62.7	61	61	72	66	60	NA	72	71	60	69	69.7	70
GEMN-0225_PHP02_0014/LH244	72.7	58	61	NA	NA	64	66	63	72.5	69	60	NA	74	73	57	70.5	70.7	68
GEMN-0225_PHP02_0015/LH244	73.3	58	63	NA	NA	63.3	63	64	69	67.5	63	NA	74	74	56	72	71.7	69
GEMN-0225_PHP02_0017/LH244	74.5	58	61	NA	NA	62.3	63	64	70.5	66	61.5	NA	73	72	59	69	69.7	71.5
GEMN-0238/LH244	73	57.5	61	NA	NA	62.3	63	63	74	65	64	NA	73	74	55	73	71.3	73
GEMN-0257/LH244	75	58	63	NA	NA	68	70	65	74	69	65	NA	75	76	60	70	74	75
GEMN-0271/LH244	76	61	60	NA	NA	65.3	69	65	75.5	69	66	NA	75	75	58	73	74	71
GEMN-0287/LH244	74.7	59	62	NA	NA	67.7	69	67	78.5	69	64	NA	75	74	58	73	74.7	73
LH185/LH244	73	57	60	NA	NA	63	65	64	68	64	62	NA	71	72	59	68	69	70
LH216/LH244	73	59	61	NA	NA	62	65	61	71.5	66	61	NA	73	74	60	64	72	71
LH283/LH244	73	57	62	NA	NA	63	66	63	74	69	64	NA	75	75	57	72	72	70
LH287/LH244	71.5	57.5	62.5	NA	NA	61.5	64	61.5	71	66	61	NA	72	70.5	60	70	69.3	69
LH82/LH244	70.3	56	60	NA	NA	60.2	61.5	60	70	63	59.5	NA	70.5	70.5	60	68.5	68.5	71.5
M162W/LH244	72.7	58	62	NA	NA	62	63	63	73	66	63	NA	73	73	63	71	65.7	75
MBUB/LH244	70	57	61	NA	NA	64	65	63	69	66	63	NA	71	71	59	70	69	73
MM501D/LH244	73	57.5	62.5	NA	NA	62	64	61.5	74	67.5	63.5	NA	71.5	72.5	57	70	70.3	71
MO17_PHW30-008-(2N)-01/LH244	72.7	57.5	63	NA	NA	62.3	65	63	71.5	66	62	NA	73	73	63	70	70.7	71
MO17_PHW30-200-(2N)-02/LH244	75	58	62	NA	NA	63.7	66	67	75.5	66	65	NA	74	74.5	63	72	74	71
MO17_PHW30-309-(2N)-01/LH244	73.5	58	61	NA	NA	63.3	61	64	72	69	64	NA	73	72.5	55	70	70.7	71
MO44_LH145_0127/LH244	70.3	55	63	NA	NA	60	63	62	69	66.5	62	NA	71	69	57	69	69.7	68
MO44_LH145_0138/LH244	73	57	61	NA	NA	63.7	65	65	71.5	64	63	NA	72	72	59	72	69.7	70
MO44_PHG47_0072/LH244	71.3	57	61	NA	NA	61.7	64	61	68.5	62	62	NA	71	74	57	70	69.7	69
MO44_PHG47_0125/LH244	71.3	55	60	NA	NA	61.3	64	62	68	64	59	NA	71	72	55.5	68	71	67
MO44_PHW65_0025/LH244	73	58	62	NA	NA	62	63	64	73	69	64	NA	72	71	60	70	70.5	73
MO44_PHW65_0035/LH244	74.3	58	62.5	NA	NA	63.7	66	64	71	66	62	NA	73.5	74	58	70	71.3	71.5
MOG/LH244	73.7	59	62	NA	NA	63.7	68	64	72.5	69	64	NA	74	74	56.5	72	72.7	73
NC358/LH244	75	57	63	NA	NA	66	66	65	75	69	64	NA	76	74	61	73	74	73
NC366/LH244	77	59	64	NA	NA	66	69	66	76.5	73	69	NA	77	79	62	75	74	73
NC388/LH244	75	58	63	NA	NA	67	65	66	73	69	64	NA	76	75	60	75	75	71
NC398/LH244	76	61	60	NA	NA	66	69	68	75	69	64	NA	76	77	58	74	74	73
NC528/LH244	75	61	64	NA	NA	68	71	67	79.5	71	65	NA	79.5	77	58	76	76	71
NC546/LH244	75.5	58	62	NA	NA	66	66	67	75.5	69	64	NA	78	76	57	73	73.5	71
NKH8431/LH244	74.5	59	63	NA	NA	65	66	65	75	69	65	NA	74	75.5	57	73	71.7	72
OH43/LH244	72	57	62	NA	NA	62	65	62	75	64	65	NA	71	71	60	70	68	69
PH207/LH244	70	54	60	NA	NA	59.7	61	59	68	69	60	NA	71	71	59.5	68	68.7	66
PH24E/LH244	72	57	60	NA	NA	61	64	61.5	65.5	66.5	58.5	NA	72	71.5	63	70	70	67.5
PHAP9/LH244	71.5	57	61	NA	NA	61.5	63	61	66	62	62	NA	71	71	63	68	70	69
PHB47/LH244	73	57	62	NA	NA	63.7	62	63	72	66	62	NA	73	71.5	64	69	71	69.5
PHG47/LH244	69.3	54	60	NA	NA	59.7	59	62	68.5	69	59	NA	70	69	63	68	69	65
PHJ89/LH244	71.3	54.5	60.5	NA	NA	61	64.5	60.5	67.5	67.5	58.5	NA	70	70.5	62	68	68.8	70.5
PHJ90/LH244	72	56	60	NA	NA	60.3	64	61	73	62	62	NA	70	72	64	70	70	70.5
PHK56/LH244	72	56.5	59.5	NA	NA	61.5	63.5	62	67	64	57.5	NA	71.5	71.5	62	70	70	70
PHKE6/LH244	70.7	55	60	NA	NA	60	63	62	68.5	64	60.5	NA	70	69	64	68	68.3	68
PHN11/LH244	70.5	55	58	NA	NA	61.3	59	60	66	62	57	NA	71	70	64	68	68.3	68
PHN11_LH145_0005/LH244	70.7	54	60	NA	NA	60	63	59	70.5	63	59	NA	71	69	57	68	68.3	66
PHN11_LH145_0028/LH244	72	55	60	NA	NA	61	63	61	66	62	60	NA	71	70	59	69	69.7	67
PHN11_LH145_0085/LH244	71	57	60	NA	NA	61.5	63	61	69	66	58	NA	71	72	62	70	69	70
PHN11_OH43_0075/LH244	73	56.5	60	NA	NA	60.3	66	61	72	64	65	NA	72	73	57	69	69.3	69
PHN11_OH43_0088/LH244	74	56.5	61	NA	NA	61	63	62	69.5	64	61.5	NA	73	72	58.5	69.5	69.3	69
PHN11_PHG47_0251/LH244	72.5	58	62	NA	NA	61.3	65	60	67	69	59	NA	72	72	59	70	71	71
PHN11_PHG47_0287/LH244	72	56	60	NA	NA	61.3	63	62	71	69	60	NA	71	71	53	69	68.3	70
PHN11_PHW65_0312/LH244	70	57	62	NA	NA	61.7	62	61	71	69	63	NA	72	71	56	70	69.3	70
PHN11_PHW65_0323/LH244	74.7	58	64	NA	NA	62.7	63	64	71.5	66	63	NA	74	73	51	71	71.7	71
PHN11_PHW65_0359/LH244	72.7	58	61	NA	NA	63	64	63	71.5	64	63	NA	74	74	55.5	71	71.7	67
PHP02/LH244	71.5	56.5	60.5	NA	NA	60	63.5	61.5	66.5	62	59	NA	71	71	58	69	68.5	69.5
PHP55/LH244	72.7	56	60	NA	NA	60.7	63	61	73	64	62	NA	72	71.5	59	70	69.7	69
PHR03/LH244	75	58.5	63.5	NA	NA	64.5	66	65.5	75	70	64	NA	74.5	74.5	57	70.5	72.7	71
PHW30/LH244	72	57	62	NA	NA	60.8	64.5	61	66.5	65.5	59.5	NA	71	70.5	56	69.5	69	65.5
PHW30_MO17-010-(2N)-01/LH244	72.7	59	60	NA	NA	62.3	63	62	70.5	69	62	NA	73	73	57	72	71.7	71
PHW30_MO17-032-(2N)-01/LH244	72	58	61	NA	NA	60.3	65	61	68	62	59	NA	69	70	59	69	68.7	68
PHW30_MO17-095-(2N)-01/LH244	72.7	60	62	NA	NA	63.3	64	63	74	66	64	NA	73	73	57	72	72	73
PHW30_MO17-129-(2N)-01/LH244	73.7	57	62	NA	NA	63	65	61	69	69	63	NA	72	71	59	70	70.3	68
PHW30_MO17-234-(2N)-02/LH244	74.3	59	63	NA	NA	64.7	63	64	71	69	63	NA	73	73	60	72	71	70
PHW65_MOG_0137/LH244	73.3	58	62	NA	NA	62.7	64	65	73.5	66	64	NA	74	74	58	73	71.3	72
PHW65_MOG_0176/LH244	71.5	56	61	NA	NA	60.3	65	62	68.5	64	63	NA	72	71	58	70	69.7	70
PHW65_MOG_0271/LH244	74.3	58	63	NA	NA	63	69	67	74.5	66	65	NA	74	74	57	73	73	73
W10001_0003/LH244	71	56	60	NA	NA	60	63	63	65	64	63	NA	70	71	63	68	69.3	66
W10001_0007/LH244	69	57	58	NA	NA	59.7	59	61	67	62	62	NA	70	70	58	67	68	63
W10001_0009/LH244	69.7	57	61	NA	NA	60	63	60	66	62	57	NA	69	68	57	67	67	63
W10001_0012/LH244	68	53	56	NA	NA	58	59	59	64	69	57	NA	68	68	57.5	65	65.7	65
W10001_0013/LH244	69.7	53	58	NA	NA	59	61.5	59	66	62	59	NA	70	69	62	65	65.7	65
W10001_0014/LH244	70	55	60	NA	NA	59.3	64	59	65.5	62	59	NA	69	69	52.5	66	66.7	66
W10001_0016/LH244	68.5	51	57	NA	NA	55	58	55	64	55	54	NA	67	66	61	63	63	62
W10001_0017/LH244	69.5	55	60	NA	NA	60	63	60	67.5	62	59	NA	69	69	64	66	66	65
W10001_0021/LH244	69.5	53	58	NA	NA	60	61	59	70	62	57	NA	70	69	57	65	67	72
W10001_0022/LH244	71	54	60	NA	NA	60	63	60	69	62	58	NA	71.5	70	64	68	66.3	66
W10001_0023/LH244	71	55	60	NA	NA	59	59	59.5	66	62	58	NA	71	69	62	67	65.5	66
W10001_0031/LH244	71	54	60	NA	NA	60.3	63	61	70.5	62	59.5	NA	70	69	63	68	67	68
W10001_0033/LH244	71	54	61	NA	NA	60	59	63	66.5	62	62	NA	71	71	63.5	68	69	66
W10001_0040/LH244	73	54	60	NA	NA	60	63	61	69	62	58	NA	71	71	61.5	68	69	66
W10001_0047/LH244	72.7	57	62	NA	NA	62	64	62.5	74	63	62	NA	73	73	59	71	72	62
W10002_0002/LH244	71	55	60	NA	NA	60.5	63	62	68	66	58	NA	71	71	64	69	69	71
W10005_0029/LH244	70.3	56	60	NA	NA	61	63	60	69	64	58.5	NA	70.5	70	68.5	70	69.3	68
W10005_0107/LH244	71	56	60	NA	NA	59.7	63	62	69.5	69	59.5	NA	72	73	69	69	68.7	69
W10005_0111/LH244	72	57	61	NA	NA	61	65	61	71.5	64	60	NA	71	70.5	57	70	70	70
W10005_0147/LH244	71.5	56	60	NA	NA	60	63	60	70.5	64	61	NA	71	71	63	69	68	70
W10005_0220/LH244	72.3	56	60	NA	NA	60.7	63	62	66	64	60	NA	72	73	56	68	70.3	69.5
W10010_0084/LH244	72	58	62	NA	NA	63	64	66	72	69	64	NA	74	73	55	72	71.3	72
W10010_0093/LH244	72	59	60	NA	NA	62	63	61	60	64	58	NA	72	73	55	70	69.3	71
W10010_0118/LH244	72	57	60.5	NA	NA	61	63	63	68.5	69	63	NA	71	71	56	70	69.3	74
W10010_0124/LH244	75	59	62	NA	NA	62.3	64	66	73.5	69	65	NA	74	75	53	73	72	71
W10010_0148/LH244	73.3	57	62	NA	NA	63.7	63	63	71.5	66	60	NA	72.5	72	56	72	72.7	70
W10010_0170/LH244	72	57	60	NA	NA	61	64	62	71	66	59	NA	72	73	55	71	70	71
W10010_0189/LH244	71.5	55	60	NA	NA	62.7	63	65	71.5	66	59	NA	71	73	58	69	70.7	72
W10010_0279/LH244	73	58	63	NA	NA	64	64	64	67	69	60	NA	74	75	54	71	71	71
W10010_0294/LH244	73	57	62	NA	NA	63.3	64	64	70	66	65	NA	73	74	59	71	70.7	70
W10010_0311/LH244	70.3	57	61	NA	NA	61	63	61.5	68.5	64	59	NA	71	71	57	70	68.3	68
W10010_0337/LH244	74	57	61	NA	NA	62.3	63	63	70.5	66	64	NA	73	73	63	70.5	70.7	71
W10010_0346/LH244	73.3	58	62	NA	NA	62	64	63	72	64	62	NA	72	72	59	69	71	70
W10010_0358/LH244	72.5	57	62	NA	NA	62.7	64	63	70	66	64	NA	72.5	72	57	71	71	72
															57
															57
															58.5
															57
															58
															58
															57
															57
															59
															63
															56
															57
															58
															60
															56
															56
															56
															60

## Sheet: GTW
Table S10. Phenotypes of the Maize359 dataset were measured in eighteen environments.
Sheet 3. Phenotypes of the grain test weight measured in eighteen environments.
Hybrid	Environment
	DEH1_2022	GAH1_2022	GAH2_2022	IAH1_2022	IAH3_2022	IAH4_2022	ILH1_2022	INH1_2022	MIH1_2022	MNH1_2022	MOH2_2022	NCH1_2022	NYH2_2022	NYH3_2022	SCH1_2022	WIH1_2022	WIH2_2022	WIH3_2022
B97/LH244	667.11	NA	670.56	672.29	650.98	642.91	572.63	618.72	599.13	662.5	NA	719.53	641.76	633.69	625.63	616.41	606.43	614.11
BGEM-0039-N/LH244	657.51	NA	675.17	672.87	657.89	652.9	596.82	609.5	595.1	643.72	NA	718.38	641.76	647.52	641.76	619.87	600.66	589.91
BGEM-0063-N/LH244	674.02	NA	723.56	668.26	655.58	653.66	563.41	614.11	632.54	669.53	NA	717.23	665.95	661.35	669.41	629.08	639.45	622.17
BGEM-0089-N/LH244	694.76	NA	554.19	679.78	682.47	681.7	614.11	655.58	563.17	701.67	NA	732.78	686.12	683.24	686.69	653.28	659.04	619.29
BGEM-0124-N/LH244	649.06	NA	678.63	649.82	632.93	648.67	606.04	609.5	592.22	647.29	NA	712.04	647.52	637.15	637.15	637.15	615.64	559.95
BGEM-0129-N/LH244	665.95	NA	668.26	637.73	675.17	669.41	609.5	647.52	652.7	659.91	NA	729.9	653.28	835.32	672.87	636	617.95	579.54
DK3IIH6/LH244	650.4	NA	554.19	654.43	649.59	650.69	601.43	625.63	629.66	667.11	NA	702.82	652.13	630.81	641.18	633.12	619	600.28
DK78010/LH244	672.87	NA	674.02	689	660.96	658.27	538.06	625.63	642.33	664.34	NA	720.11	655.58	646.37	671.72	663.65	634.08	615.26
GEMN-0096/LH244	676.32	NA	700.52	671.72	662.88	651.74	556.5	621.02	595.1	656.51	NA	722.99	652.13	634.27	646.37	608.35	607.96	592.22
GEMN-0096_LH212HT_0001/LH244	650.21	NA	644.06	663.07	660.96	664.8	570.32	615.26	615.26	650.52	NA	710.89	665.95	650.98	631.39	617.56	611.8	555.35
GEMN-0096_LH212HT_0004/LH244	647.52	NA	674.02	653.28	652.7	642.33	595.67	611.8	712.62	616.87	NA	715.5	622.17	631.39	653.28	611.8	587.61	604.89
GEMN-0096_LH212HT_0005/LH244	655.97	NA	553.04	645.22	652.51	654.43	600.28	614.11	592.79	660.42	NA	712.62	646.37	645.22	627.93	632.54	600.28	571.48
GEMN-0096_LH212HT_0006/LH244	648.67	NA	616.41	629.08	649.06	633.69	561.11	606.04	569.17	618.25	NA	704.55	629.08	622.17	631.39	572.63	575.32	543.82
GEMN-0096_LH212HT_0009/LH244	669.99	NA	615.26	682.08	647.52	658.47	615.26	609.5	573.78	665.03	NA	724.71	663.65	641.76	640.61	616.41	610.65	558.8
GEMN-0096_LH212HT_0012/LH244	679.2	NA	691.3	645.22	664.42	669.03	615.26	634.85	622.75	658	NA	716.07	668.26	656.74	665.95	652.13	637.15	623.32
GEMN-0096_LH212HT_0013/LH244	640.61	NA	675.17	656.16	659.62	655.58	603.74	619.87	594.52	642.1	NA	718.95	622.17	626.78	640.61	612.95	572.05	579.54
GEMN-0096_LH212HT_0017/LH244	674.6	NA	675.17	670.56	661.73	675.17	587.61	616.41	597.98	663.77	NA	721.26	653.86	656.74	647.52	634.85	610.07	579.54
GEMN-0096_LH212HT_0021/LH244	647.52	NA	653.28	656.74	629.08	615.26	579.54	603.74	587.61	644.06	NA	691.3	640.61	636	631.39	608.35	591.06	562.26
GEMN-0096_PHJ89_0001/LH244	669.03	NA	556.5	675.17	665.19	666.34	586.45	624.48	604.89	668.83	NA	721.83	660.19	656.74	648.67	624.48	637.15	600.28
GEMN-0096_PHJ89_0002/LH244	686.69	NA	703.98	671.14	669.03	665.19	566.87	632.54	639.45	631.62	NA	729.32	664.8	663.65	655.58	644.06	625.63	624.48
GEMN-0096_PHJ89_0006/LH244	683.24	NA	546.13	676.9	676.9	671.14	678.63	634.85	638.3	655.82	NA	718.95	650.98	647.52	656.74	610.65	631.97	623.32
GEMN-0096_PHJ89_0007/LH244	694.18	NA	554.19	680.36	675.94	666.34	593.37	636	616.41	666.42	NA	726.44	664.8	648.67	680.93	589.91	583	589.91
GEMN-0096_PHJ89_0009/LH244	678.05	NA	704.55	678.63	671.72	667.49	601.43	639.45	625.63	676.32	NA	721.83	653.28	655.58	659.04	642.33	617.18	610.65
GEMN-0096_PHJ89_0010/LH244	667.68	NA	683.24	679.2	661.73	655.2	574.93	625.63	634.27	666.53	NA	715.5	660.19	650.98	655.58	619.87	595.29	584.15
GEMN-0096_PHJ89_0011/LH244	656.16	NA	693.61	672.87	669.03	657.12	616.41	625.63	644.64	649.94	NA	717.8	725.87	671.72	667.11	669.41	642.91	633.69
GEMN-0096_PHJ89_0012/LH244	669.41	NA	675.17	658.47	638.3	645.22	563.41	609.5	623.32	641.07	NA	716.07	632.54	625.63	618.72	619.87	599.51	586.45
GEMN-0096_PHJ89_0013/LH244	655.01	NA	663.65	659.62	645.98	647.9	617.56	628.51	600.28	641.18	NA	707.43	653.28	646.94	655.58	626.78	590.3	564.56
GEMN-0096_PHJ89_0014/LH244	664.23	NA	516.17	652.13	649.06	654.82	598.55	617.56	623.9	655.93	NA	709.16	655.58	640.61	655.58	621.02	613.34	602.58
GEMN-0096_PHJ89_0016/LH244	604.89	NA	715.5	664.8	659.04	650.98	604.89	630.24	616.41	650.4	NA	716.65	645.22	642.91	664.8	622.17	606.62	619.87
GEMN-0096_PHK76_0001/LH244	700.9	NA	690.15	682.66	674.02	677.09	606.04	646.37	656.74	686.69	NA	727.02	685.54	692.45	697.06	659.04	651.74	636
GEMN-0096_PHK76_0002/LH244	700.52	NA	542.67	676.9	669.79	689.38	621.02	660.19	635.42	667.11	NA	733.93	683.24	690.15	682.08	682.08	644.45	655.58
GEMN-0096_PHK76_0003/LH244	701.67	NA	699.37	691.3	687.85	673.44	634.85	660.19	680.93	652.82	NA	736.81	691.3	687.85	675.17	676.32	667.11	650.98
GEMN-0096_PHK76_0004/LH244	691.88	NA	663.65	663.65	676.32	693.99	604.89	667.11	679.2	671.25	NA	739.12	691.3	692.45	703.98	679.78	661.73	597.98
GEMN-0096_PHK76_0006/LH244	700.52	NA	553.04	650.98	686.31	681.32	647.52	655.01	659.62	651.21	NA	729.9	705.13	689	699.37	682.08	646.37	656.16
GEMN-0096_PHK76_0007/LH244	702.25	NA	691.3	683.81	687.08	682.08	607.19	652.13	665.38	696.37	NA	731.05	697.06	684.39	685.54	655.58	639.07	633.69
GEMN-0096_PHK76_0008/LH244	701.67	NA	500	676.32	678.63	676.32	615.26	637.15	680.93	669.76	NA	736.24	705.13	677.48	699.37	678.63	652.13	606.04
GEMN-0096_PHK76_0010/LH244	683.24	NA	686.69	680.93	685.54	678.05	591.06	627.93	656.74	690.15	NA	736.24	698.22	689	691.3	662.5	678.63	594.52
GEMN-0096_PHK76_0013/LH244	692.84	NA	712.04	665.38	673.25	682.47	632.54	654.43	652.13	677.25	NA	730.48	697.06	686.69	692.45	680.93	659.81	644.06
GEMN-0096_PHK76_0015/LH244	702.82	NA	679.78	682.66	680.36	687.85	611.8	652.13	661.35	694.99	NA	736.24	684.39	689	687.85	644.06	647.52	644.06
GEMN-0096_PHK76_0016/LH244	694.76	NA	547.28	670.56	686.69	686.69	627.93	659.04	639.45	678.4	NA	739.69	671.72	679.78	701.67	655.58	646.37	646.37
GEMN-0096_PHN46_0001/LH244	669.03	NA	597.98	658.47	660.19	659.04	570.32	615.26	623.32	663.07	NA	718.38	669.41	662.5	650.98	619.87	634.46	608.35
GEMN-0096_PHN46_0003/LH244	662.5	NA	679.78	657.89	659.04	642.91	577.24	599.7	587.61	661.58	NA	713.77	640.03	631.39	650.98	585.3	600.66	591.06
GEMN-0096_PHN46_0004/LH244	621.79	NA	631.39	637.15	622.56	636.77	594.52	588.76	568.02	631.39	NA	693.61	644.06	621.02	595.67	596.82	578.39	536.91
GEMN-0096_PHN46_0005/LH244	635.61	NA	672.87	655.58	637.53	637.92	581.85	583	600.86	651.09	NA	708.58	623.32	634.85	623.9	603.74	590.3	564.56
GEMN-0096_PHN46_0007/LH244	613.53	NA	650.98	651.55	616.41	630.24	578.39	591.06	554.77	626.67	NA	691.88	609.5	603.16	594.52	576.08	583.38	554.19
GEMN-0096_PHN46_0012/LH244	658.47	NA	530	649.82	651.36	643.29	577.24	611.8	617.56	652.19	NA	716.65	657.89	649.82	649.82	622.17	624.48	582.42
GEMN-0096_PHN46_0013/LH244	621.02	NA	640.61	654.43	625.63	631.01	569.75	589.91	566.87	642.91	NA	687.27	639.45	629.08	624.48	606.04	576.08	556.5
GEMN-0096_PHN46_0014/LH244	625.63	NA	647.52	657.89	610.65	616.41	542.67	563.41	566.87	629.32	NA	687.85	602.58	599.13	603.74	579.54	561.68	540.37
GEMN-0096_PHN46_0018/LH244	659.04	NA	692.45	675.17	659.04	654.43	581.85	611.8	614.11	652.24	NA	720.11	627.93	627.93	624.48	619.87	612.95	592.22
GEMN-0096_PHN46_0020/LH244	674.79	NA	656.74	675.17	647.14	659.43	583	619.87	604.89	669.87	NA	733.93	682.08	664.8	671.72	636	604.51	600.28
GEMN-0096_PHN46_0023/LH244	682.08	NA	675.17	671.72	674.02	662.5	578.39	629.08	610.65	686.69	NA	721.83	660.19	665.95	660.19	600.28	641.76	587.61
GEMN-0096_PHP02_0001/LH244	652.13	NA	724.71	649.25	639.45	630.24	602.58	595.67	576.08	634.27	NA	705.7	616.41	616.41	627.93	597.98	588.37	561.11
GEMN-0096_PHP02_0003/LH244	639.07	NA	663.65	672.29	655.97	663.27	617.56	618.14	610.07	666.76	NA	713.77	662.5	638.3	652.13	629.08	627.16	592.22
GEMN-0096_PHP02_0005/LH244	649.06	NA	505.8	652.7	665.19	663.27	597.98	611.8	612.95	616.87	NA	712.62	654.43	648.67	656.74	638.3	638.3	601.43
GEMN-0096_PHP02_0006/LH244	658.66	NA	686.69	660.19	649.06	651.36	626.78	623.32	595.1	650.4	NA	717.8	659.04	646.37	653.28	619.87	619.87	589.91
GEMN-0096_PHP02_0007/LH244	669.41	NA	633.69	645.22	659.04	666.34	600.28	631.39	620.44	664.23	NA	725.29	634.85	656.74	656.74	633.69	607.58	587.61
GEMN-0096_PHP02_0009/LH244	660.19	NA	550.74	680.93	673.44	671.72	587.61	621.02	642.91	669.07	NA	727.02	677.48	660.19	674.02	668.26	634.85	631.39
GEMN-0096_PHP02_0011/LH244	632.16	NA	699.37	664.8	665.57	652.9	589.91	623.32	618.72	647.29	NA	724.14	640.61	631.39	640.03	634.85	634.85	626.78
GEMN-0096_PHP02_0012/LH244	661.73	NA	684.39	661.35	658.66	666.34	609.5	639.45	636.57	674.02	NA	722.41	672.87	678.63	665.38	631.39	658.66	615.26
GEMN-0096_PHP02_0016/LH244	682.66	NA	549.59	680.36	669.41	659.04	559.95	639.45	641.76	679.78	NA	737.39	668.26	826.11	685.54	644.06	621.4	603.74
GEMN-0096_PHP02_0025/LH244	653.86	NA	691.3	667.11	640.61	653.28	599.13	614.11	612.95	650.05	NA	715.5	630.24	634.85	645.22	655.58	601.43	579.54
GEMN-0096_PHP02_0030/LH244	650.4	NA	655.58	659.62	649.06	640.22	548.43	617.56	573.78	630.35	NA	711.46	636	604.89	625.63	597.98	572.24	596.82
GEMN-0097/LH244	652.7	NA	655.58	665.38	644.83	642.53	580.69	606.62	593.94	635.77	NA	712.62	632.54	626.78	621.02	597.98	599.13	569.17
GEMN-0097_LH212HT_0004/LH244	694.76	NA	695.91	677.48	678.63	677.48	618.72	642.91	622.17	663.88	NA	737.39	679.78	689	674.02	615.26	626.2	586.45
GEMN-0097_LH212HT_0019/LH244	665.38	NA	672.87	668.83	656.74	655.58	604.89	622.17	616.99	665.15	NA	704.55	660.19	655.58	646.37	619.87	618.72	572.63
GEMN-0097_LH212HT_0020/LH244	680.36	NA	702.82	666.53	664.03	668.64	619.87	638.3	636.57	656.62	NA	722.99	680.93	672.87	655.58	647.52	631.77	626.78
GEMN-0097_LH212HT_0026/LH244	662.5	NA	668.26	662.5	663.27	672.48	577.24	627.93	621.02	660.88	NA	718.38	657.89	669.41	659.04	623.32	613.72	603.74
GEMN-0097_LH212HT_0032/LH244	653.28	NA	694.76	668.26	654.43	654.43	625.63	629.08	581.85	649.25	NA	717.23	672.87	655.58	626.78	622.17	578.97	569.17
GEMN-0097_LH212HT_0047/LH244	660.77	NA	489.67	649.25	659.04	667.49	583	627.93	609.5	667.45	NA	710.31	677.48	667.11	660.19	606.04	626.4	610.65
GEMN-0097_LH212HT_0051/LH244	650.98	NA	691.3	682.08	667.11	672.87	594.52	641.76	632.54	665.61	NA	720.11	675.17	662.5	648.67	670.56	625.63	588.76
GEMN-0097_LH212HT_0054/LH244	661.35	NA	639.45	664.8	668.26	664.23	572.63	630.24	614.11	645.1	NA	707.43	645.22	659.04	654.43	648.67	588.76	608.35
GEMN-0097_LH212HT_0058/LH244	661.92	NA	678.63	679.2	670.56	673.25	561.11	612.95	624.48	669.18	NA	720.11	652.7	633.69	648.67	623.32	614.87	577.24
GEMN-0097_LH212HT_0061/LH244	676.32	NA	677.48	661.35	652.13	679.78	632.54	631.39	619.87	639.45	NA	722.41	662.5	665.95	661.35	625.63	615.26	608.35
GEMN-0097_LH212HT_0062/LH244	681.51	NA	678.63	661.92	669.41	674.79	594.52	644.06	653.28	659.85	NA	713.77	695.91	691.3	636	660.19	655.97	592.22
GEMN-0097_LH212HT_0069/LH244	663.65	NA	553.04	653.28	659.04	653.28	603.74	623.32	586.45	658.58	NA	720.11	646.37	631.39	650.98	633.69	599.51	594.52
GEMN-0097_LH212HT_0085/LH244	647.14	NA	630.24	636.57	649.06	647.9	602.58	610.65	607.19	644.18	NA	710.31	659.04	644.06	646.37	597.98	585.69	579.54
GEMN-0097_PHJ89_0001/LH244	614.11	NA	632.54	640.61	626.01	627.55	611.8	595.1	578.39	626.15	NA	697.64	638.88	599.13	604.89	592.22	591.83	573.78
GEMN-0097_PHJ89_0002/LH244	630.62	NA	645.22	641.76	644.45	649.44	585.3	610.65	627.93	641.01	NA	699.37	642.91	638.3	615.26	610.65	610.27	596.82
GEMN-0097_PHJ89_0003/LH244	644.06	NA	656.74	659.04	642.91	645.22	622.17	619.87	607.19	636.11	NA	703.4	662.5	644.06	639.45	600.28	594.14	581.85
GEMN-0097_PHJ89_0005/LH244	645.22	NA	665.95	633.12	640.22	635.23	587.61	606.04	612.95	639.45	NA	706.28	632.54	637.73	631.39	609.5	616.41	586.45
GEMN-0097_PHJ89_0006/LH244	629.66	NA	687.85	664.8	653.86	649.82	584.15	600.28	597.4	636.11	NA	708.58	637.15	641.76	636	600.28	584.92	587.61
GEMN-0097_PHJ89_0007/LH244	646.94	NA	649.82	663.07	640.22	642.53	584.15	609.5	584.73	629.32	NA	721.83	644.06	644.06	625.63	597.98	575.7	546.13
GEMN-0097_PHJ89_0008/LH244	622.17	NA	515.02	629.66	646.75	631.77	564.56	593.37	606.04	638.76	NA	705.7	693.61	630.24	603.74	601.43	576.08	550.74
GEMN-0097_PHJ89_0010/LH244	644.06	NA	568.6	650.98	645.6	642.14	580.69	597.98	584.15	625.28	NA	708.01	624.48	648.67	626.78	604.89	563.41	569.17
GEMN-0097_PHJ89_0011/LH244	650.98	NA	665.95	649.25	656.16	649.25	621.02	612.95	619.87	639.68	NA	695.91	625.63	641.76	646.37	615.26	610.07	580.69
GEMN-0097_PHJ89_0012/LH244	639.07	NA	649.82	660.19	641.37	632.16	594.52	610.07	622.75	650.63	NA	706.86	632.54	619.87	640.61	610.07	592.98	588.76
GEMN-0097_PHJ89_0013/LH244	649.44	NA	687.85	648.67	646.37	645.6	593.37	627.93	634.85	643.6	NA	703.98	634.85	639.45	637.15	619.87	621.02	597.98
GEMN-0097_PHJ89_0016/LH244	652.7	NA	691.3	662.5	661.35	657.51	595.67	621.02	614.68	659.04	NA	708.58	652.13	626.78	642.91	623.32	601.43	600.28
GEMN-0097_PHJ89_0020/LH244	636	NA	670.56	649.25	636	648.67	602.58	595.67	693.03	617.45	NA	712.62	604.89	805.65	639.45	608.35	578.97	557.65
GEMN-0097_PHJ89_0025/LH244	665.95	NA	682.08	664.23	658.27	660.58	600.28	623.32	610.65	650	NA	706.86	665.95	648.67	646.37	644.06	616.79	569.17
GEMN-0097_PHJ89_0026/LH244	643.29	NA	661.35	651.55	648.29	637.15	603.16	599.13	593.94	649.02	NA	701.67	633.69	646.37	633.12	608.35	592.6	569.17
GEMN-0097_PHJ89_0027/LH244	634.85	NA	482.76	650.98	633.69	645.22	649.82	614.11	608.92	649.25	NA	703.4	639.45	641.76	631.39	623.32	606.43	602.58
GEMN-0097_PHJ89_0028/LH244	667.68	NA	677.48	662.5	654.05	674.79	640.61	634.85	622.17	650.86	NA	717.23	653.28	642.91	655.58	629.08	617.18	606.04
GEMN-0097_PHJ89_0029/LH244	675.17	NA	534.61	657.31	659.81	671.72	574.93	630.24	629.08	653.05	NA	714.92	667.11	637.15	647.52	607.19	612.95	622.17
GEMN-0097_PHJ89_0036/LH244	633.69	NA	660.19	653.86	665.19	662.5	535.76	624.48	616.41	649.94	NA	714.92	630.24	660.19	637.73	640.61	620.25	599.13
GEMN-0097_PHJ89_0039/LH244	641.76	NA	644.06	644.64	659.04	652.9	577.24	629.08	608.92	657.89	NA	705.7	660.19	654.43	653.28	613.53	611.03	591.06
GEMN-0097_PHK76_0003/LH244	698.22	NA	686.12	672.29	677.48	676.32	624.48	653.28	644.64	689.23	NA	729.32	678.63	676.32	691.3	627.93	665.95	644.06
GEMN-0097_PHK76_0007/LH244	633.69	NA	641.76	634.85	658.27	663.65	637.15	602.58	622.75	642.22	NA	712.04	646.37	644.06	655.58	644.06	619.1	608.35
GEMN-0097_PHK76_0009/LH244	668.26	NA	667.11	655.58	669.79	660.96	585.3	619.87	611.8	652.24	NA	720.68	661.35	653.86	648.67	627.36	592.6	585.3
GEMN-0097_PHK76_0011/LH244	669.99	NA	697.06	664.8	674.02	663.65	580.69	629.08	627.93	644.52	NA	712.04	668.26	665.95	655.58	622.17	591.06	578.39
GEMN-0097_PHK76_0014/LH244	678.05	NA	670.56	626.78	667.87	662.5	573.78	639.45	613.53	645.91	NA	723.56	663.65	659.04	669.41	655.58	618.72	637.15
GEMN-0097_PHK76_0015/LH244	645.22	NA	672.87	653.86	667.11	664.8	607.19	625.63	616.41	650.4	NA	726.44	668.26	668.26	644.06	622.17	611.8	588.76
GEMN-0097_PHK76_0018/LH244	667.11	NA	677.48	655.58	667.11	671.33	611.8	634.85	627.93	658.12	NA	720.11	649.82	664.8	665.95	644.06	620.25	609.5
GEMN-0097_PHK76_0021/LH244	706.28	NA	699.37	661.92	677.86	677.86	659.04	660.19	654.43	695.91	NA	725.87	683.24	686.69	683.24	668.26	646.75	644.06
GEMN-0097_PHK76_0036/LH244	684.39	NA	706.28	680.93	682.08	701.67	612.95	637.15	652.13	664.8	NA	735.08	677.48	669.41	661.35	641.76	636	597.98
GEMN-0097_PHK76_0037/LH244	662.5	NA	684.39	676.32	655.58	646.94	593.37	629.08	642.91	651.67	NA	722.99	669.41	650.98	642.91	608.35	649.82	608.35
GEMN-0097_PHK76_0038/LH244	676.32	NA	576.08	679.78	672.48	667.49	609.5	633.69	640.61	662.38	NA	719.53	672.87	662.5	668.83	636	615.64	596.25
GEMN-0097_PHK76_0039/LH244	649.25	NA	652.13	663.07	643.68	643.29	580.69	603.74	599.7	626.78	NA	708.01	632.54	619.87	636	593.37	607.96	587.61
GEMN-0097_PHK76_0041/LH244	698.22	NA	668.26	683.81	680.16	685.16	625.63	646.37	617.56	684.73	NA	727.6	668.26	677.48	679.78	663.65	642.53	601.43
GEMN-0097_PHK76_0048/LH244	701.67	NA	692.45	688.42	680.55	668.64	608.35	656.74	650.98	677.3	NA	733.36	677.48	677.48	677.48	655.58	609.5	618.72
GEMN-0097_PHK76_0053/LH244	678.05	NA	693.61	668.83	680.55	672.87	608.35	645.22	593.94	681.05	NA	720.68	678.63	674.02	680.93	642.91	616.03	614.11
GEMN-0097_PHK76_0055/LH244	675.75	NA	675.17	672.29	674.02	670.95	618.72	657.89	649.25	677.82	NA	725.87	663.65	674.02	684.39	653.28	627.16	592.22
GEMN-0097_PHK76_0060/LH244	664.03	NA	692.45	652.7	666.34	664.03	604.89	614.11	614.11	650.63	NA	709.16	656.74	630.24	626.78	646.37	609.88	580.69
GEMN-0097_PHN46_0001/LH244	634.27	NA	671.72	638.3	627.55	631.39	544.4	583	566.87	625.17	NA	710.89	607.19	646.37	619.87	585.3	554.58	579.54
GEMN-0097_PHN46_0003/LH244	664.8	NA	527.69	664.8	649.82	644.64	619.87	602.58	613.53	646.02	NA	717.8	638.3	649.82	650.98	619.87	627.93	588.76
GEMN-0097_PHN46_0004/LH244	643.49	NA	661.35	653.28	635.42	634.85	565.72	600.28	592.22	633.58	NA	724.14	625.63	611.8	623.32	603.74	576.08	563.41
GEMN-0097_PHN46_0005/LH244	650.98	NA	653.28	653.86	638.3	642.91	580.69	595.67	603.74	646.02	NA	698.22	655.58	653.28	621.02	606.04	593.75	571.48
GEMN-0097_PHN46_0007/LH244	646.37	NA	460.87	649.82	638.3	636	551.89	588.76	589.33	632.2	NA	704.55	644.06	632.54	624.48	638.3	584.15	565.72
GEMN-0097_PHN46_0008/LH244	671.72	NA	653.28	698.22	647.52	648.67	583	616.41	606.62	647.63	NA	717.8	677.48	632.54	631.39	603.74	581.85	570.32
GEMN-0097_PHN46_0011/LH244	670.18	NA	672.29	665.95	654.05	663.27	581.85	615.83	634.85	658.81	NA	712.04	656.74	649.82	650.98	631.39	606.04	603.74
GEMN-0097_PHN46_0014/LH244	660.77	NA	478.15	671.14	665.95	666.72	647.52	625.63	613.53	664.51	NA	710.89	648.67	652.13	659.04	611.8	586.84	587.61
GEMN-0097_PHN46_0016/LH244	668.26	NA	501.19	668.26	642.33	632.54	557.65	600.28	623.32	628.16	NA	720.11	631.39	629.08	623.32	600.28	593.37	563.41
GEMN-0097_PHN46_0018/LH244	577.24	NA	706.28	669.41	655.58	640.61	602.58	610.65	604.31	655.24	NA	716.65	640.61	639.45	627.93	615.26	599.51	576.08
GEMN-0097_PHP02_0001/LH244	657.89	NA	660.19	657.89	647.52	652.13	622.17	606.04	621.02	652.7	NA	706.28	640.61	653.28	631.97	623.32	604.89	580.69
GEMN-0097_PHP02_0002/LH244	662.5	NA	671.72	657.89	657.89	654.82	634.85	625.63	612.95	633.46	NA	713.19	649.82	639.45	657.89	615.26	630.24	591.06
GEMN-0097_PHP02_0003/LH244	650.4	NA	677.48	674.6	664.8	655.58	637.15	629.08	616.41	661.92	NA	709.16	694.76	661.35	644.06	636	621.79	586.45
GEMN-0097_PHP02_0005/LH244	644.06	NA	674.02	667.68	638.3	660.19	625.63	642.91	644.06	661.12	NA	712.04	649.82	679.78	665.95	657.31	626.4	625.63
GEMN-0097_PHP02_0006/LH244	650.21	NA	674.02	646.37	665.95	654.05	612.95	625.63	612.95	642.68	NA	704.55	639.45	623.32	659.04	599.13	592.6	579.54
GEMN-0097_PHP02_0007/LH244	647.52	NA	661.35	646.37	645.98	649.44	631.39	607.19	625.05	662.84	NA	703.4	655.58	638.3	639.45	624.48	613.34	592.22
GEMN-0098/LH244	654.43	NA	675.17	664.8	655.97	647.9	577.24	622.17	652.13	642.8	NA	708.58	637.15	636	642.33	608.92	593.75	562.26
GEMN-0104/LH244	708.58	NA	689	624.48	612.95	625.63	532.3	562.26	573.78	626.67	NA	709.74	611.8	604.89	618.72	573.78	554.19	568.02
GEMN-0124/LH244	610.65	NA	652.13	625.05	607.19	605.27	542.67	566.87	583	607.31	NA	718.38	611.8	606.04	576.08	584.15	546.51	594.52
GEMN-0144/LH244	654.05	NA	680.93	671.72	636	638.3	569.75	610.65	594.52	636.98	NA	719.53	630.81	634.85	640.61	595.67	587.22	581.27
GEMN-0157/LH244	668.64	NA	641.76	651.55	648.29	642.14	581.85	622.17	620.44	657.54	NA	717.8	664.8	646.37	633.69	612.95	599.9	602.01
GEMN-0177/LH244	662.5	NA	600.86	679.78	654.43	641.37	569.17	621.02	614.68	651.21	NA	718.95	632.54	637.15	650.98	609.5	596.44	555.35
GEMN-0178/LH244	623.32	NA	689	648.1	622.94	619.1	639.45	565.14	574.36	630.24	NA	713.19	609.5	614.11	614.11	591.06	554.96	543.82
GEMN-0187/LH244	683.81	NA	706.28	655.58	657.51	662.88	576.08	633.69	604.31	666.53	NA	728.17	683.24	667.11	679.78	640.61	592.22	610.65
GEMN-0192/LH244	657.89	NA	675.17	662.5	653.66	657.51	609.5	621.6	623.9	646.83	NA	712.04	641.76	647.52	662.5	642.91	616.03	593.37
GEMN-0192_LH212HT_0001/LH244	663.65	NA	731.63	673.44	667.87	676.32	596.82	637.15	629.08	674.6	NA	709.16	624.48	639.45	673.44	626.78	637.92	593.94
GEMN-0192_LH212HT_0006/LH244	657.31	NA	639.45	671.14	647.52	647.52	581.85	617.56	612.95	648.21	NA	708.58	627.36	627.93	638.3	623.32	612.19	583.57
GEMN-0192_LH212HT_0008/LH244	671.72	NA	674.02	679.78	678.63	686.69	550.74	636	610.65	673.56	NA	738.54	671.72	656.74	674.02	634.85	653.28	609.5
GEMN-0192_LH212HT_0010/LH244	656.35	NA	675.17	661.92	646.75	661.35	611.8	621.02	601.43	652.93	NA	706.28	646.37	638.3	634.85	603.74	606.04	559.95
GEMN-0192_LH212HT_0011/LH244	679.4	NA	674.6	658.47	667.11	675.17	592.22	623.32	608.92	660.54	NA	721.83	665.38	675.17	667.11	625.63	618.33	579.54
GEMN-0192_LH212HT_0012/LH244	625.63	NA	653.28	653.86	631.39	642.14	586.45	609.5	595.67	635.77	NA	703.98	630.24	610.65	611.8	596.82	592.6	572.63
GEMN-0192_LH212HT_0013/LH244	675.17	NA	667.11	675.17	641.18	650.98	564.56	638.3	591.06	626.55	NA	717.8	618.72	626.78	617.56	611.8	562.26	587.61
GEMN-0192_LH212HT_0014/LH244	654.43	NA	669.41	663.65	641.37	639.07	583.57	584.15	594.52	641.53	NA	709.16	626.78	624.48	615.26	607.19	581.08	548.43
GEMN-0192_LH212HT_0015/LH244	663.65	NA	701.67	647.52	632.54	646.37	561.11	606.04	606.04	645.68	NA	724.71	684.39	672.87	612.95	629.08	630.24	576.08
GEMN-0192_LH212HT_0018/LH244	653.28	NA	637.15	668.83	638.69	651.36	627.93	606.04	596.82	638.07	NA	705.7	624.48	633.69	612.95	612.95	597.21	593.37
GEMN-0192_LH212HT_0021/LH244	659.43	NA	682.08	643.49	656.74	652.51	593.37	617.56	608.92	656.51	NA	705.7	629.08	644.06	623.32	623.32	603.74	580.12
GEMN-0192_LH212HT_0023/LH244	660.19	NA	664.8	642.33	654.43	650.21	603.74	614.11	619.87	652.47	NA	718.95	653.28	654.43	647.52	627.93	624.86	569.17
GEMN-0192_PHJ89_0001/LH244	670.56	NA	647.52	661.92	656.74	664.03	638.3	629.08	623.9	667.22	NA	721.26	668.26	647.52	656.74	648.1	644.06	611.8
GEMN-0192_PHJ89_0002/LH244	662.5	NA	655.58	663.65	652.9	653.28	654.43	609.5	612.38	634.62	NA	712.62	641.76	654.43	650.98	629.08	624.09	584.15
GEMN-0192_PHK76_0002/LH244	711.27	NA	548.43	693.03	680.55	685.54	626.78	657.31	654.43	684.5	NA	742	674.02	668.26	703.98	676.32	642.14	641.76
GEMN-0192_PHK76_0004/LH244	693.61	NA	679.78	653.28	676.71	666.34	612.95	614.11	641.18	668.37	NA	735.66	663.65	667.11	689	648.1	636.77	585.3
GEMN-0192_PHK76_0005/LH244	660.58	NA	680.36	641.76	655.97	679.78	640.61	639.45	640.03	657.66	NA	711.46	671.72	679.78	665.95	639.45	642.14	578.39
GEMN-0192_PHK76_0006/LH244	684	NA	690.15	657.31	668.64	676.32	616.41	641.76	653.28	671.89	NA	721.26	680.93	679.2	659.04	664.8	627.55	632.54
GEMN-0192_PHK76_0007/LH244	684.39	NA	698.22	679.78	684.39	679.78	655.58	638.3	672.87	680.01	NA	724.71	700.52	690.15	674.02	676.32	669.99	577.24
GEMN-0192_PHK76_0008/LH244	687.85	NA	684.39	669.99	685.16	679.4	638.3	662.5	665.95	703.86	NA	728.75	670.56	672.87	699.37	676.32	652.9	650.98
GEMN-0192_PHK76_0009/LH244	683.81	NA	657.89	663.65	674.79	672.87	611.8	654.43	657.31	716.53	NA	732.2	669.41	689	689	645.22	664.8	634.85
GEMN-0192_PHK76_0010/LH244	664.23	NA	663.65	657.31	663.65	667.87	612.95	645.22	648.1	679.55	NA	728.75	680.93	657.89	667.11	649.82	623.32	639.45
GEMN-0192_PHK76_0011/LH244	691.3	NA	698.22	668.26	676.71	674.79	606.04	646.37	662.5	676.44	NA	721.83	682.66	654.43	669.41	660.19	650.98	636
GEMN-0192_PHK76_0012/LH244	667.87	NA	672.87	664.8	669.79	658.27	626.78	632.54	638.3	655.24	NA	706.86	664.8	674.6	668.26	615.26	645.98	636
GEMN-0192_PHK76_0013/LH244	689.57	NA	742	670.56	682.47	680.93	616.99	660.19	632.54	670.27	NA	724.14	686.69	676.32	679.78	662.5	654.05	649.25
GEMN-0192_PHK76_0014/LH244	676.9	NA	490.82	668.83	670.18	668.64	644.06	634.85	610.07	665.72	NA	724.71	667.11	669.41	668.26	652.13	639.45	611.8
GEMN-0192_PHK76_0015/LH244	669.99	NA	660.19	674.02	675.94	673.64	607.19	646.37	651.55	666.53	NA	722.99	672.87	655.58	667.11	653.28	637.15	633.69
GEMN-0192_PHK76_0016/LH244	657.89	NA	654.43	657.31	650.21	637.53	594.52	619.87	640.03	640.38	NA	709.74	629.08	627.93	604.89	603.74	591.06	571.48
GEMN-0192_PHK76_0019/LH244	675.94	NA	668.26	679.2	662.11	667.11	622.17	633.69	638.88	665.38	NA	723.56	664.8	677.48	676.32	667.11	639.07	631.39
GEMN-0192_PHK76_0021/LH244	642.14	NA	687.85	635.42	661.35	659.04	603.16	614.11	625.63	671.37	NA	725.87	657.89	648.67	636	649.82	587.22	597.98
GEMN-0192_PHK76_0025/LH244	680.36	NA	525.39	655.01	670.18	680.55	612.95	632.54	648.67	675.86	NA	720.68	667.11	679.78	671.72	636	626.4	614.11
GEMN-0192_PHK76_0027/LH244	674.02	NA	518.48	680.93	677.48	679.78	609.5	641.18	662.5	686.12	NA	728.17	697.06	676.32	677.48	668.26	647.52	660.19
GEMN-0192_PHK76_0028/LH244	671.72	NA	670.56	677.48	669.41	664.42	536.91	644.06	641.76	663.88	NA	732.78	674.02	659.04	670.56	645.22	637.92	655.58
GEMN-0192_PHK76_0030/LH244	693.61	NA	685.54	659.04	669.41	680.16	645.22	634.85	648.67	686.69	NA	737.96	685.54	668.26	669.41	644.06	642.53	644.06
GEMN-0192_PHK76_0032/LH244	676.9	NA	712.04	669.99	665.57	673.25	570.32	622.17	624.48	676.55	NA	725.87	662.5	634.85	650.98	656.74	629.47	652.13
GEMN-0192_PHK76_0033/LH244	692.45	NA	631.39	675.75	679.4	679.01	637.15	659.04	651.55	675.52	NA	720.11	672.87	646.37	665.95	668.26	642.14	636
GEMN-0192_PHK76_0035/LH244	682.08	NA	663.07	668.26	661.35	693.22	630.81	644.06	663.65	677.13	NA	715.5	685.54	678.63	686.69	637.73	654.05	606.04
GEMN-0192_PHK76_0036/LH244	680.93	NA	695.91	657.31	665.19	678.63	630.24	652.13	649.82	691.19	NA	732.78	656.74	663.07	682.08	654.43	646.75	625.63
GEMN-0192_PHK76_0041/LH244	657.89	NA	661.35	671.72	663.65	668.26	608.35	633.69	629.08	673.1	NA	730.48	668.26	661.35	648.67	631.39	616.41	597.98
GEMN-0192_PHK76_0044/LH244	665.95	NA	671.72	661.35	663.65	663.27	616.41	629.08	800	672.87	NA	722.41	669.41	664.8	655.58	667.11	628.32	627.93
GEMN-0192_PHK76_0045/LH244	684.39	NA	661.35	637.73	663.65	657.31	617.56	650.98	654.43	686.58	NA	729.9	692.45	679.78	663.65	676.32	668.26	652.13
GEMN-0192_PHN46_0001/LH244	671.72	NA	662.5	660.19	669.41	667.11	600.28	630.24	647.52	656.28	NA	730.48	653.28	650.98	641.76	626.78	625.63	615.26
GEMN-0192_PHN46_0002/LH244	678.24	NA	672.87	676.9	673.25	666.72	622.17	642.91	627.93	657.31	NA	726.44	657.89	668.26	687.85	646.94	638.69	614.11
GEMN-0192_PHN46_0003/LH244	634.85	NA	624.48	645.79	631.77	633.69	596.82	606.04	588.76	641.87	NA	703.4	636	641.76	634.85	610.65	577.62	581.85
GEMN-0192_PHN46_0004/LH244	621.6	NA	652.13	642.91	651.74	667.87	603.74	632.54	631.39	646.83	NA	726.44	675.17	671.72	640.61	646.37	627.16	636
GEMN-0192_PHN46_0005/LH244	700.52	NA	692.45	686.12	682.08	667.11	597.98	650.98	653.28	637.73	NA	724.71	686.69	694.76	695.91	683.81	665.19	664.8
GEMN-0192_PHN46_0006/LH244	676.9	NA	639.45	680.36	661.73	666.53	604.89	634.85	634.85	669.41	NA	713.19	653.28	654.43	661.35	627.93	612.57	608.35
GEMN-0192_PHN46_0008/LH244	664.03	NA	467.78	682.66	668.26	674.4	608.35	637.15	780.6	682.78	NA	716.65	684.39	685.54	668.83	670.56	641.76	639.45
GEMN-0192_PHN46_0009/LH244	657.89	NA	677.48	654.43	648.67	676.32	612.95	633.69	639.45	673.67	NA	725.87	660.19	668.26	660.19	622.17	648.67	592.22
GEMN-0192_PHN46_0010/LH244	660.19	NA	668.26	660.77	663.65	673.25	664.8	636	659.04	686.58	NA	725.29	594.96	672.87	650.98	664.8	642.53	642.91
GEMN-0192_PHN46_0011/LH244	613.53	NA	630.24	644.64	637.15	641.18	634.85	606.04	610.65	632.66	NA	697.06	674.02	652.13	617.56	637.15	604.31	581.85
GEMN-0192_PHN46_0012/LH244	672.29	NA	668.26	659.04	684.39	671.72	596.82	627.93	621.02	666.18	NA	732.2	654.43	676.32	667.11	644.06	627.93	608.35
GEMN-0192_PHN46_0014/LH244	657.89	NA	626.78	648.67	642.14	654.05	675.17	623.32	630.24	657.77	NA	712.62	653.28	642.91	622.17	655.58	622.56	615.26
GEMN-0192_PHN46_0015/LH244	677.86	NA	686.69	649.25	673.25	665.57	607.19	639.45	642.91	678.97	NA	731.63	678.63	689	667.11	664.8	656.35	627.93
GEMN-0192_PHN46_0017/LH244	675.75	NA	676.32	665.38	663.65	668.26	609.5	636	618.14	651.67	NA	717.23	677.48	678.63	674.02	624.48	630.81	592.22
GEMN-0192_PHN46_0018/LH244	676.32	NA	650.98	636	647.52	669.41	611.8	616.41	633.69	664.46	NA	718.95	662.5	663.65	650.98	611.8	620.44	557.65
GEMN-0192_PHN46_0025/LH244	692.45	NA	575.51	661.35	671.33	668.26	589.33	639.45	621.6	675.23	NA	715.5	660.19	685.54	683.24	660.19	648.29	634.85
GEMN-0192_PHP02_0001/LH244	648.1	NA	718.95	655.58	647.9	656.74	657.89	639.45	618.14	650.63	NA	709.16	642.91	652.13	641.76	615.26	633.31	599.13
GEMN-0192_PHP02_0003/LH244	655.58	NA	689	664.8	672.48	677.86	591.64	634.85	655.58	669.87	NA	720.11	655.58	674.02	634.85	624.48	626.78	611.8
GEMN-0225/LH244	665.95	NA	687.85	656.16	648.67	640.22	550.74	602.58	595.67	652.36	NA	718.38	626.78	627.93	658.47	588.76	584.92	622.17
GEMN-0225_LH212HT_0002/LH244	667.87	NA	669.41	656.74	677.48	677.86	599.13	646.37	600.28	675.29	NA	727.02	713.19	657.89	689	627.93	631.01	587.61
GEMN-0225_LH212HT_0005/LH244	663.07	NA	680.93	656.16	652.51	642.91	578.39	621.02	602.58	652.01	NA	714.92	641.76	646.37	647.52	617.56	593.37	586.45
GEMN-0225_LH212HT_0006/LH244	641.76	NA	674.02	658.47	639.07	641.18	550.74	581.85	593.94	650.05	NA	717.23	625.63	626.78	649.82	581.85	584.15	570.32
GEMN-0225_LH212HT_0008/LH244	676.32	NA	678.63	678.05	663.27	657.89	659.04	606.04	598.55	659.27	NA	729.9	657.89	644.06	675.17	600.28	574.93	618.72
GEMN-0225_LH212HT_0015/LH244	656.16	NA	690.15	656.74	655.97	655.58	608.35	622.17	587.03	658.52	NA	722.99	638.3	641.18	657.31	612.95	587.99	603.74
GEMN-0225_LH212HT_0017/LH244	655.58	NA	668.26	666.53	642.53	667.11	571.48	618.72	596.82	643.26	NA	724.71	838.78	655.58	646.37	603.74	605.27	550.74
GEMN-0225_LH212HT_0024/LH244	658.66	NA	636	665.95	645.98	647.52	580.69	610.65	595.67	660.31	NA	722.41	648.67	646.37	656.74	619.87	605.66	579.54
GEMN-0225_LH212HT_0025/LH244	680.93	NA	662.5	680.93	642.91	667.11	571.48	629.08	808.82	650.86	NA	728.17	654.43	665.95	671.72	639.45	608.35	610.65
GEMN-0225_LH212HT_0029/LH244	661.92	NA	682.08	663.07	639.84	653.28	587.61	611.8	588.18	642.33	NA	721.83	646.37	639.45	650.98	624.48	598.74	594.52
GEMN-0225_LH212HT_0036/LH244	660.19	NA	677.48	669.41	640.61	655.58	601.43	645.22	614.68	663.53	NA	709.74	660.19	652.13	597.98	631.39	618.72	587.61
GEMN-0225_LH212HT_0040/LH244	641.76	NA	668.26	662.5	611.23	637.73	586.45	619.87	604.31	662.73	NA	723.56	639.45	634.85	634.85	603.74	601.43	608.35
GEMN-0225_LH212HT_0043/LH244	655.2	NA	680.36	663.65	660.19	649.82	546.13	595.67	594.52	637.03	NA	713.19	631.39	652.13	644.06	608.35	603.35	571.48
GEMN-0225_PHJ89_0001/LH244	669.79	NA	668.26	684.97	661.73	669.41	638.3	639.45	627.93	671.48	NA	723.56	665.95	648.67	671.72	652.13	641.37	610.65
GEMN-0225_PHJ89_0002/LH244	678.63	NA	682.08	676.32	668.26	665.38	584.15	614.11	625.63	658.7	NA	727.6	654.43	668.26	664.8	627.93	612.95	584.15
GEMN-0225_PHJ89_0003/LH244	674.02	NA	612.95	643.49	669.03	666.34	595.67	637.15	653.28	684.5	NA	710.31	656.74	685.54	672.87	664.8	651.74	639.45
GEMN-0225_PHJ89_0004/LH244	633.12	NA	660.19	651.55	664.03	642.14	616.41	612.95	640.61	663.88	NA	710.89	659.04	656.74	650.98	626.78	647.52	573.78
GEMN-0225_PHJ89_0005/LH244	672.1	NA	678.63	676.9	664.8	670.18	602.58	629.08	622.75	666.3	NA	726.44	680.93	665.95	671.72	660.19	641.37	622.17
GEMN-0225_PHJ89_0006/LH244	659.62	NA	685.54	668.83	654.05	660.58	621.02	619.29	603.16	658.23	NA	720.11	660.19	642.91	650.98	625.63	623.71	591.06
GEMN-0225_PHJ89_0008/LH244	650.98	NA	663.65	641.76	672.29	653.28	593.37	621.02	595.67	644.75	NA	718.38	650.98	630.24	659.04	644.06	623.32	604.89
GEMN-0225_PHJ89_0009/LH244	659.43	NA	602.58	665.38	650.98	650.98	565.72	605.47	577.24	665.15	NA	726.44	631.39	637.15	657.89	604.89	596.44	588.76
GEMN-0225_PHJ89_0013/LH244	669.99	NA	676.32	672.29	655.2	656.74	618.72	625.05	625.63	642.45	NA	719.53	634.85	632.54	661.35	636	624.86	622.17
GEMN-0225_PHJ89_0015/LH244	672.87	NA	660.19	672.87	657.89	664.23	583	629.08	599.13	666.76	NA	718.95	622.17	633.69	656.74	624.48	606.04	594.52
GEMN-0225_PHJ89_0016/LH244	648.1	NA	670.56	663.65	640.61	647.52	572.63	607.77	611.8	630.24	NA	710.31	649.82	636	626.78	636	607.96	574.93
GEMN-0225_PHJ89_0017/LH244	667.87	NA	667.11	681.51	666.72	643.29	593.37	641.76	632.54	664.46	NA	710.89	659.04	644.06	665.95	654.43	655.2	636
GEMN-0225_PHJ89_0018/LH244	625.63	NA	437.82	659.04	637.15	645.79	638.3	619.87	599.13	630.47	NA	703.98	648.67	646.37	649.82	646.37	624.48	603.74
GEMN-0225_PHJ89_0020/LH244	683.81	NA	644.64	672.29	666.34	669.03	631.39	636	636	681.51	NA	718.38	650.98	667.11	682.08	661.35	609.11	607.19
GEMN-0225_PHJ89_0021/LH244	654.43	NA	648.67	662.5	649.82	650.21	569.17	611.8	610.07	650.86	NA	704.55	629.08	630.81	631.39	628.51	609.11	581.85
GEMN-0225_PHJ89_0022/LH244	633.31	NA	676.32	657.89	652.51	655.2	595.67	614.11	604.31	653.05	NA	713.19	646.37	634.85	637.15	627.36	614.11	563.41
GEMN-0225_PHJ89_0026/LH244	652.13	NA	670.56	658.47	647.9	657.51	578.39	612.95	619.87	645.45	NA	710.31	615.26	640.61	640.61	614.11	606.04	577.24
GEMN-0225_PHJ89_0032/LH244	669.99	NA	679.78	677.48	667.87	669.79	600.28	638.3	618.72	678.28	NA	713.77	664.8	660.19	667.68	634.85	634.46	592.22
GEMN-0225_PHK76_0002/LH244	678.63	NA	534.61	684.39	673.64	665.19	610.65	656.74	641.18	657.2	NA	728.17	679.78	657.89	679.78	668.26	637.53	630.24
GEMN-0225_PHK76_0003/LH244	701.67	NA	703.98	660.77	679.78	668.26	606.04	637.15	643.49	691.99	NA	720.11	683.24	680.93	671.72	660.19	650.4	621.02
GEMN-0225_PHK76_0004/LH244	671.33	NA	533.45	656.74	669.79	661.73	585.3	621.02	627.36	650.17	NA	731.05	661.35	659.04	679.78	633.69	625.24	595.67
GEMN-0225_PHK76_0005/LH244	675.17	NA	641.76	679.2	663.65	663.07	588.76	638.3	630.24	621.02	NA	730.48	679.78	667.11	623.32	617.56	610.65	599.13
GEMN-0225_PHK76_0007/LH244	694.76	NA	574.93	652.13	665.19	674.02	556.5	629.08	633.12	689.57	NA	738.54	663.65	653.28	682.08	627.93	629.47	591.06
GEMN-0225_PHK76_0008/LH244	663.65	NA	710.89	672.87	672.29	657.89	597.98	640.61	634.85	652.13	NA	728.17	667.11	671.72	664.8	653.28	631.39	600.28
GEMN-0225_PHK76_0012/LH244	644.83	NA	665.95	653.28	663.27	673.25	592.22	634.85	608.92	639.92	NA	725.29	669.41	670.56	642.91	595.67	607.19	612.95
GEMN-0225_PHK76_0013/LH244	683.24	NA	690	675.17	677.09	685.54	579.54	642.91	630.24	696.49	NA	733.93	675.17	667.11	702.82	633.69	615.26	621.02
GEMN-0225_PHK76_0014/LH244	722.41	NA	553.04	694.76	682.85	682.47	601.43	655.58	629.08	678.17	NA	756.98	691.3	695.91	693.61	655.58	638.3	644.06
GEMN-0225_PHK76_0018/LH244	659.81	NA	663.65	659.04	657.89	659.43	588.76	624.48	631.97	648.21	NA	712.04	663.65	656.74	655.58	652.13	624.09	631.39
GEMN-0225_PHK76_0019/LH244	670.56	NA	632.54	657.89	655.97	657.51	615.26	608.35	625.63	664.69	NA	718.95	668.26	652.7	655.58	640.61	619.48	608.35
GEMN-0225_PHK76_0021/LH244	677.48	NA	528.85	681.51	653.28	632.54	626.78	594.52	598.55	634.96	NA	720.68	663.65	629.08	653.86	616.41	573.78	571.48
GEMN-0225_PHK76_0022/LH244	694.18	NA	691.3	695.91	686.69	688.42	597.98	655.58	644.64	679.55	NA	744.3	689	683.24	692.45	630.24	637.15	647.52
GEMN-0225_PHK76_0027/LH244	639.45	NA	528.85	685.54	662.5	667.11	602.58	641.76	630.24	659.04	NA	716.65	661.35	647.52	659.04	623.32	608.35	580.69
GEMN-0225_PHK76_0028/LH244	672.29	NA	698.22	675.75	656.74	663.65	571.48	616.41	612.95	648.1	NA	729.9	643.49	645.22	670.56	603.74	587.61	595.67
GEMN-0225_PHK76_0031/LH244	702.82	NA	511.56	683.81	682.85	671.72	630.24	653.28	665.95	658.81	NA	741.42	694.76	679.78	692.45	677.48	655.97	653.28
GEMN-0225_PHN46_0001/LH244	652.51	NA	655.58	669.41	632.54	645.6	555.35	583	598.55	650.75	NA	713.77	638.3	624.48	616.41	600.28	596.44	553.04
GEMN-0225_PHN46_0003/LH244	669.41	NA	655.58	673.44	635.61	641.37	659.04	584.15	595.1	670.68	NA	710.31	661.35	633.69	640.61	592.22	582.23	601.43
GEMN-0225_PHN46_0004/LH244	664.8	NA	692.45	636	648.67	628.51	564.56	614.11	627.93	631.5	NA	706.28	642.91	636	656.74	608.35	609.5	568.02
GEMN-0225_PHN46_0005/LH244	663.65	NA	528.85	658.47	644.06	631.97	549.59	608.35	593.94	656.74	NA	717.23	625.63	627.93	647.52	611.8	577.81	569.17
GEMN-0225_PHN46_0006/LH244	643.49	NA	505.8	644.64	647.9	664.42	596.82	625.63	627.93	676.09	NA	707.43	634.85	649.82	674.02	614.11	619.48	621.02
GEMN-0225_PHN46_0021/LH244	660.19	NA	622.17	665.95	640.22	650.59	574.93	611.8	606.62	666.76	NA	725.29	646.37	636	633.69	603.74	599.13	607.19
GEMN-0225_PHP02_0001/LH244	668.64	NA	674.02	660.77	644.83	655.97	591.06	622.17	596.82	656.62	NA	732.2	647.52	649.82	634.85	619.87	607.96	602.58
GEMN-0225_PHP02_0002/LH244	679.78	NA	634.85	668.83	660.58	666.34	594.52	636	634.27	662.61	NA	721.83	667.11	671.72	665.95	634.85	638.3	617.56
GEMN-0225_PHP02_0003/LH244	684	NA	675.17	680.93	667.87	666.34	623.32	633.69	633.69	675.75	NA	730.48	660.19	654.43	677.48	639.45	625.63	642.91
GEMN-0225_PHP02_0005/LH244	629.08	NA	682.08	675.17	668.26	678.63	600.28	630.24	644.06	657.14	NA	714.35	653.28	654.43	663.65	641.76	632.54	626.78
GEMN-0225_PHP02_0006/LH244	675.75	NA	671.72	642.91	678.63	657.89	615.26	631.39	616.41	676.55	NA	709.74	678.63	679.78	663.65	637.15	626.2	615.26
GEMN-0225_PHP02_0008/LH244	680.36	NA	538.06	682.66	672.1	665.19	602.58	644.06	600.86	675.52	NA	723.56	662.5	667.11	654.43	646.37	655.2	646.37
GEMN-0225_PHP02_0009/LH244	646.94	NA	636	652.13	652.13	646.75	607.19	615.26	602.01	644.29	NA	717.23	645.22	645.22	659.04	614.68	613.72	593.94
GEMN-0225_PHP02_0010/LH244	680.36	NA	665.95	671.14	658.27	649.44	558.8	627.93	586.45	654.61	NA	727.6	638.3	661.35	669.41	611.8	612.19	595.67
GEMN-0225_PHP02_0012/LH244	655.2	NA	478.15	648.1	647.14	652.51	586.45	612.95	618.14	658.18	NA	709.74	630.24	737.39	661.35	623.32	617.56	561.11
GEMN-0225_PHP02_0013/LH244	667.11	NA	654.43	668.83	648.67	659.04	638.3	625.63	632.54	681.16	NA	710.31	644.06	650.98	655.01	660.19	641.76	600.28
GEMN-0225_PHP02_0014/LH244	672.87	NA	528.85	679.78	649.82	658.27	594.52	645.22	610.65	670.1	NA	722.41	669.41	661.35	686.69	630.24	645.22	638.3
GEMN-0225_PHP02_0015/LH244	662.88	NA	649.82	670.56	646.37	655.58	606.04	634.85	626.78	650.69	NA	708.01	649.82	661.35	669.41	632.54	638.69	579.54
GEMN-0225_PHP02_0017/LH244	646.37	NA	684.39	681.51	672.48	665.57	574.93	646.37	629.66	682.32	NA	727.02	682.08	691.3	683.24	639.45	641.37	591.06
GEMN-0238/LH244	658.47	NA	690.15	663.07	649.82	680.55	572.63	615.26	736.24	645.91	NA	712.04	641.76	634.85	644.06	603.74	605.66	593.37
GEMN-0257/LH244	618.72	NA	676.32	660.19	640.61	634.85	548.43	609.5	597.98	659.16	NA	708.58	632.54	638.3	663.65	606.04	561.11	608.35
GEMN-0271/LH244	683.24	NA	713.19	674.6	666.72	664.03	547.28	630.24	590.49	657.77	NA	729.9	646.37	656.74	659.04	623.32	628.7	619.87
GEMN-0287/LH244	619.87	NA	686.69	632.54	613.34	616.41	569.17	572.63	590.49	606.73	NA	706.28	612.95	614.11	615.26	585.3	557.65	594.52
LH185/LH244	641.76	NA	607.19	671.72	656.74	641.76	555.35	637.15	629.08	657.43	NA	710.89	642.91	638.3	650.98	630.24	618.72	669.41
LH216/LH244	652.13	NA	717.8	677.48	644.06	652.7	632.54	630.24	610.65	658.93	NA	721.26	644.06	645.22	647.52	652.13	634.85	576.08
LH283/LH244	683.24	NA	695.91	667.11	636	670.56	578.39	619.87	596.82	658.47	NA	722.41	647.52	640.61	655.58	600.28	600.28	601.43
LH287/LH244	637.73	NA	664.23	659.62	657.6	643.2	573.78	608.35	606.62	648.15	NA	703.98	637.15	640.03	636.57	610.65	612.09	596.25
LH82/LH244	674.4	NA	705.13	652.13	647.06	648.9	587.03	622.17	627.36	641.93	NA	722.41	648.67	641.76	661.35	616.99	608.35	600.86
M162W/LH244	679.4	NA	693.61	680.36	665.95	667.11	595.67	634.85	627.36	647.87	NA	725.29	656.16	664.8	671.72	642.91	646.37	630.24
MBUB/LH244	684.39	NA	663.65	646.37	623.32	623.32	546.13	563.41	580.69	640.61	NA	678.63	606.04	595.67	616.41	581.85	626.78	544.98
MM501D/LH244	644.06	NA	651.55	657.31	664.8	655.58	593.94	623.32	604.31	663.07	NA	708.58	649.82	655.58	655.58	611.23	611.42	593.94
MO17_PHW30-008-(2N)-01/LH244	680.55	NA	652.13	652.7	655.97	658.47	578.39	630.24	622.17	655.12	NA	716.65	644.06	618.72	652.7	626.78	610.27	579.54
MO17_PHW30-200-(2N)-02/LH244	653.28	NA	676.32	653.86	628.7	628.7	569.17	588.76	589.33	643.14	NA	710.89	623.32	616.41	634.85	599.13	571.09	565.72
MO17_PHW30-309-(2N)-01/LH244	655.58	NA	678.63	661.35	658.27	637.53	621.02	616.41	608.92	647.87	NA	717.8	631.39	634.85	631.39	604.89	604.89	581.85
MO44_LH145_0127/LH244	677.09	NA	695.91	671.72	661.35	655.97	602.58	624.48	644.64	633	NA	713.77	655.58	668.26	665.95	632.54	611.03	612.95
MO44_LH145_0138/LH244	678.63	NA	703.98	678.63	681.32	674.79	672.87	633.69	630.81	667.57	NA	725.87	656.74	654.43	664.8	639.45	624.48	563.41
MO44_PHG47_0072/LH244	680.16	NA	676.32	678.05	665.95	658.66	586.45	640.61	613.53	658.35	NA	720.11	654.43	633.69	641.76	627.93	632.54	624.48
MO44_PHG47_0125/LH244	642.53	NA	667.11	662.5	658.27	657.89	577.24	612.95	615.26	636.23	NA	728.75	630.24	634.85	655.58	615.26	604.51	588.18
MO44_PHW65_0025/LH244	676.32	NA	678.63	680.93	650.4	671.72	583	615.26	595.67	644.87	NA	718.38	655.58	668.26	644.06	647.52	634.85	612.95
MO44_PHW65_0035/LH244	682.85	NA	687.85	683.24	667.87	657.51	558.8	631.39	616.41	656.16	NA	724.71	644.64	648.67	661.35	633.69	613.72	597.4
MOG/LH244	607.19	NA	691.3	657.89	618.72	631.01	535.76	559.95	576.66	640.95	NA	722.41	587.61	592.79	614.11	581.85	561.49	589.91
NC358/LH244	652.13	NA	710.89	655.01	666.53	646.37	535.76	593.37	608.92	645.33	NA	731.63	629.08	636	655.58	622.17	598.55	596.82
NC366/LH244	644.06	NA	705.13	645.22	631.39	623.32	534.61	586.45	603.74	633.12	NA	714.35	636	618.72	623.32	604.89	579.54	581.85
NC388/LH244	648.67	NA	709.74	631.39	643.49	614.11	540.37	608.35	584.15	631.33	NA	720.11	617.56	618.72	623.32	592.22	607.19	622.17
NC398/LH244	654.43	NA	687.85	690.15	659.04	655.58	526.54	578.39	586.45	653.97	NA	716.65	642.91	633.69	631.39	599.13	616.41	566.87
NC528/LH244	662.5	NA	646.37	645.22	617.56	617.56	531.15	579.54	583	610.77	NA	715.5	613.53	623.32	595.67	588.76	535.76	539.22
NC546/LH244	627.36	NA	692.45	637.15	606.04	607.19	531.15	566.87	579.54	611	NA	721.26	601.43	621.02	591.06	586.45	545.55	570.32
NKH8431/LH244	697.06	NA	691.3	677.48	655.58	658.66	576.08	640.61	617.56	695.8	NA	735.08	653.28	673.44	634.85	638.3	604.89	632.54
OH43/LH244	648.67	NA	656.74	644.06	647.52	624.48	556.5	596.82	591.06	630.12	NA	712.04	611.8	621.02	631.39	600.28	561.11	592.22
PH207/LH244	679.78	NA	610.65	677.48	668.64	678.24	611.8	668.26	636.57	671.83	NA	724.14	670.56	664.8	691.3	619.87	644.06	627.93
PH24E/LH244	648.96	NA	721.26	669.03	648.9	652.7	588.76	619.87	607.77	651.03	NA	717.51	617.56	619.29	655.01	603.16	585.76	604.89
PHAP9/LH244	671.72	NA	691.3	660.77	660.19	671.14	609.5	630.24	629.66	639.68	NA	723.56	661.35	646.37	650.98	625.63	600.28	602.58
PHB47/LH244	660.96	NA	553.04	621.02	654.43	664.8	678.63	625.63	638.3	654.32	NA	709.16	659.04	654.43	663.65	640.61	609.5	602.01
PHG47/LH244	645.22	NA	675.17	654.43	645.98	670.95	645.22	636	635.42	659.5	NA	712.04	661.35	671.72	654.43	621.02	621.02	623.32
PHJ89/LH244	659.04	NA	584.73	662.11	657.12	644.06	612.38	629.08	628.51	653.28	NA	711.27	650.4	660.19	660.77	621.02	632.54	592.79
PHJ90/LH244	655.97	NA	679.78	675.17	658.66	660.58	583	633.69	595.67	671.72	NA	724.71	650.98	641.76	664.8	631.39	599.9	585.88
PHK56/LH244	646.37	NA	650.98	649.06	652.99	648.96	592.22	616.99	618.72	654.32	NA	712.04	642.33	638.88	626.78	607.19	609.96	579.54
PHKE6/LH244	670.18	NA	700	667.68	661.35	655.58	597.98	630.24	617.56	647.98	NA	721.83	675.17	664.8	655.58	629.08	596.06	594.52
PHN11/LH244	655.01	NA	660.19	661.35	666.72	655.2	611.8	648.67	626.2	657.66	NA	714.35	647.52	667.11	676.32	623.32	610.65	614.11
PHN11_LH145_0005/LH244	677.09	NA	641.76	663.07	669.03	682.08	627.93	636	644.06	675.86	NA	721.26	662.5	677.48	659.04	684.39	648.67	634.85
PHN11_LH145_0028/LH244	691.69	NA	684.39	660.77	663.27	666.34	641.76	650.98	653.28	690.84	NA	732.78	669.41	662.5	700.52	632.54	619.48	644.64
PHN11_LH145_0085/LH244	663.65	NA	691.3	680.93	682.08	679.78	612.95	645.22	668.83	688.54	NA	737.96	695.91	701.67	702.82	664.8	683.24	657.89
PHN11_OH43_0075/LH244	642.53	NA	609.5	660.19	655.97	659.43	576.08	632.54	602.58	656.05	NA	722.99	611.8	639.45	647.52	629.08	622.56	578.39
PHN11_OH43_0088/LH244	622.94	NA	521.93	660.77	639.84	627.93	544.98	608.35	593.94	652.7	NA	720.68	617.56	630.24	614.11	588.18	595.67	599.13
PHN11_PHG47_0251/LH244	630.24	NA	636	644.64	652.9	644.45	597.98	592.22	606.62	642.45	NA	706.28	821.5	644.06	646.37	607.77	596.06	587.61
PHN11_PHG47_0287/LH244	678.05	NA	636	656.74	667.11	659.81	601.43	632.54	637.73	666.65	NA	714.92	663.65	652.13	653.28	623.32	633.31	593.37
PHN11_PHW65_0312/LH244	664.23	NA	639.45	656.74	656.74	642.91	594.52	622.17	591.64	646.6	NA	716.65	646.37	649.82	668.26	611.8	587.22	583
PHN11_PHW65_0323/LH244	636.38	NA	640.61	668.26	632.16	654.05	573.78	612.95	603.74	635.42	NA	708.01	646.37	648.67	626.78	612.95	589.91	585.3
PHN11_PHW65_0359/LH244	651.74	NA	674.02	648.67	655.97	647.52	569.75	610.65	637.73	642.05	NA	721.83	632.54	637.15	663.65	608.35	605.27	591.06
PHP02/LH244	654.72	NA	589.91	676.32	652.99	648.21	595.67	631.39	627.93	651.61	NA	715.11	642.91	635.42	649.25	611.23	590.2	585.3
PHP55/LH244	654.82	NA	647.52	644.64	652.13	650.98	597.98	626.78	616.41	650.98	NA	715.5	659.04	618.72	660.77	623.9	606.04	616.41
PHR03/LH244	666.72	NA	693.03	675.17	659.91	648.96	569.75	638.3	611.8	656.85	NA	718.95	643.49	644.64	656.74	629.08	597.98	603.74
PHW30/LH244	674.88	NA	681.51	683.62	663.88	665.49	580.69	644.64	635.42	651.84	NA	724.71	657.89	662.5	663.07	649.25	622.75	601.43
PHW30_MO17-010-(2N)-01/LH244	645.22	NA	655.58	648.1	630.24	637.92	559.95	597.98	605.47	631.39	NA	708.58	622.17	634.85	653.28	611.23	597.21	569.17
PHW30_MO17-032-(2N)-01/LH244	695.53	NA	677.48	679.78	676.32	676.32	602.58	644.06	668.26	685.2	NA	724.71	670.56	678.63	684.39	649.82	642.53	662.5
PHW30_MO17-095-(2N)-01/LH244	653.66	NA	632.54	668.26	643.29	652.9	602.58	626.78	618.72	629.55	NA	701.67	642.33	638.3	647.52	618.72	611.42	589.91
PHW30_MO17-129-(2N)-01/LH244	665.95	NA	518.48	664.8	654.05	650.21	597.98	634.85	622.75	628.51	NA	712.62	642.91	653.28	660.19	639.45	612.95	617.56
PHW30_MO17-234-(2N)-02/LH244	672.48	NA	689	681.51	659.81	646.37	585.3	623.32	630.81	650.28	NA	715.5	641.76	642.91	659.04	608.35	589.91	608.35
PHW65_MOG_0137/LH244	657.51	NA	691.3	655.58	632.54	640.22	559.95	589.91	604.89	671.14	NA	720.68	612.95	631.39	636	617.56	609.88	576.08
PHW65_MOG_0176/LH244	640.61	NA	513.87	659.04	631.77	643.68	573.78	595.67	581.27	647.63	NA	712.04	632.54	629.08	637.15	611.8	596.44	564.56
PHW65_MOG_0271/LH244	640.99	NA	524.24	649.25	614.87	611.03	544.98	574.93	573.2	617.45	NA	702.25	610.65	593.37	600.28	574.93	575.7	559.95
W10001_0003/LH244	668.83	NA	664.8	680.93	667.11	676.71	578.39	637.15	657.89	661.12	NA	724.71	678.63	678.63	676.32	656.74	645.98	639.45
W10001_0007/LH244	639.07	NA	672.87	666.53	655.58	656.35	591.06	599.13	592.22	665.38	NA	721.26	645.22	627.93	607.19	630.24	606.62	631.39
W10001_0009/LH244	642.91	NA	675.17	679.78	682.47	674.4	609.5	647.52	647.52	685.89	NA	727.6	685.54	663.65	671.72	638.3	637.92	645.22
W10001_0012/LH244	651.74	NA	566.29	668.83	672.29	684.39	581.85	645.22	630.24	698.79	NA	737.96	675.17	656.74	683.24	678.63	641.76	627.93
W10001_0013/LH244	664.03	NA	610.65	667.11	664.03	672.48	621.6	634.85	647.52	672.06	NA	720.68	675.17	679.78	675.17	639.45	630.62	632.54
W10001_0014/LH244	634.85	NA	668.26	664.23	675.17	665.57	584.15	616.41	636.57	672.18	NA	715.5	646.37	650.98	665.95	640.61	633.31	618.72
W10001_0016/LH244	689	NA	526.54	680.93	665.38	686.69	615.26	641.76	618.72	658.47	NA	729.9	650.98	669.41	670.56	652.13	619.87	599.13
W10001_0017/LH244	632.54	NA	653.28	671.14	657.89	655.58	610.65	609.5	603.16	655.24	NA	715.5	662.5	655.58	656.74	638.3	607.19	624.48
W10001_0021/LH244	653.86	NA	663.65	650.98	663.65	652.9	610.65	631.39	615.26	651.78	NA	720.68	656.74	662.5	647.52	632.54	622.56	639.45
W10001_0022/LH244	674.02	NA	687.85	656.74	654.82	669.79	595.67	633.69	622.75	657.31	NA	732.2	654.43	663.65	655.58	617.56	606.81	636
W10001_0023/LH244	690.73	NA	669.41	683.81	663.65	677.48	649.82	650.4	640.61	653.97	NA	721.26	668.26	675.17	674.02	632.54	621.6	637.15
W10001_0031/LH244	679.78	NA	664.8	690.73	679.78	682.47	621.02	645.22	653.28	694.41	NA	725.29	690.15	678.63	679.78	670.56	658.66	615.26
W10001_0033/LH244	695.91	NA	656.74	683.24	685.54	687.85	594.52	631.39	638.3	673.9	NA	725.87	646.37	630.24	699.37	604.89	657.89	642.91
W10001_0040/LH244	684.39	NA	698.22	664.8	667.87	646.37	580.69	619.87	640.03	642.1	NA	726.44	650.98	638.3	648.67	636	607.58	618.72
W10001_0047/LH244	685.16	NA	510.41	672.87	665.95	664.42	600.28	638.88	628.51	668.26	NA	708.58	634.85	653.28	671.72	615.26	610.27	625.63
W10002_0002/LH244	676.32	NA	687.85	682.08	655.58	668.26	576.08	617.56	626.78	667.8	NA	721.26	642.91	632.54	667.11	619.87	595.67	616.41
W10005_0029/LH244	668.26	NA	567.44	676.32	654.43	653.28	597.98	633.69	623.32	649.48	NA	710.31	656.74	653.28	655.01	622.17	592.22	568.02
W10005_0107/LH244	645.6	NA	642.91	659.04	665.95	661.35	591.06	641.76	605.47	670.91	NA	701.67	627.93	639.45	655.58	639.45	611.8	581.85
W10005_0111/LH244	673.64	NA	697.06	690.15	675.56	672.87	563.41	654.43	627.93	655.24	NA	731.63	661.35	668.26	692.45	642.91	597.59	602.01
W10005_0147/LH244	675.75	NA	652.13	663.65	678.63	674.79	603.74	650.98	622.17	644.41	NA	732.2	659.04	672.87	680.93	634.85	619.48	607.19
W10005_0220/LH244	685.54	NA	676.32	683.24	680.93	683.24	600.28	640.61	636	653.51	NA	737.96	653.86	652.13	689	627.93	630.62	606.04
W10010_0084/LH244	655.2	NA	680.36	661.35	664.8	660.96	583	619.87	628.51	647.75	NA	728.17	645.22	660.19	644.06	638.3	616.79	625.63
W10010_0093/LH244	630.24	NA	685.54	645.22	636	634.08	572.63	587.61	623.32	651.78	NA	716.65	637.15	627.93	607.19	607.19	581.08	559.95
W10010_0118/LH244	633.31	NA	675.17	662.5	654.43	651.36	612.95	619.87	646.37	641.76	NA	720.68	662.5	656.74	631.39	632.54	620.64	603.74
W10010_0124/LH244	657.89	NA	508.11	652.7	657.89	662.11	616.41	622.17	615.26	637.84	NA	701.67	646.37	647.52	656.74	615.26	620.25	619.87
W10010_0148/LH244	681.7	NA	691.3	684.39	674.4	671.33	570.32	641.76	649.82	690.84	NA	742	671.14	669.41	667.11	623.32	615.64	607.19
W10010_0170/LH244	661.35	NA	694.76	665.38	649.82	665.19	576.08	617.56	621.02	652.24	NA	706.28	656.74	640.61	641.76	623.32	607.58	584.15
W10010_0189/LH244	659.62	NA	596.82	659.04	659.81	655.58	601.43	619.87	634.27	657.54	NA	720.68	663.65	671.72	657.89	649.82	634.46	596.82
W10010_0279/LH244	651.55	NA	526.54	668.83	635.42	631.39	546.13	595.67	608.35	639.92	NA	710.89	623.32	625.63	631.39	611.8	588.18	595.67
W10010_0294/LH244	666.53	NA	639.45	657.31	657.89	660.96	603.74	612.95	587.61	651.55	NA	713.77	654.43	639.45	634.85	638.3	606.04	595.67
W10010_0311/LH244	685.54	NA	652.13	679.2	682.08	677.09	601.43	665.38	655.01	628.97	NA	723.56	670.56	654.43	687.85	678.63	642.91	631.39
W10010_0337/LH244	631.01	NA	506.95	654.43	620.64	635.61	577.24	612.95	597.4	609.38	NA	717.23	619.87	644.06	631.39	588.76	606.04	561.11
W10010_0346/LH244	657.89	NA	655.58	665.38	659.04	673.64	588.76	629.08	656.74	681.39	NA	722.41	685.54	683.24	667.11	665.95	642.91	606.04
W10010_0358/LH244	662.5	NA	668.26	654.43	663.27	669.41	591.06	644.06	647.52	658.12	NA	731.05	669.99	653.28	656.74	632.54	636	619.87

## Sheet: GY
Table S10. Phenotypes of the Maize359 dataset were measured in eighteen environments.
Sheet 4. Phenotypes of the grain yield measured in eighteen environments.
Hybrid	Environment
	DEH1_2022	GAH1_2022	GAH2_2022	IAH1_2022	IAH3_2022	IAH4_2022	ILH1_2022	INH1_2022	MIH1_2022	MNH1_2022	MOH2_2022	NCH1_2022	NYH2_2022	NYH3_2022	SCH1_2022	WIH1_2022	WIH2_2022	WIH3_2022
B97/LH244	11.55	NA	10.61	14.02	14.87	15.04	10.83	11.37	11.89	11.65	8.26	10.43	10.43	12.7	9.68	15.98	11.6	15.63
BGEM-0039-N/LH244	12.45	NA	10.47	8.63	10.67	11.49	9.43	10.82	9.05	12.25	5.12	10.14	9.61	10.79	10.64	16.19	11.07	11.31
BGEM-0063-N/LH244	10.87	NA	9.5	8.99	12.42	13.8	13.34	11.76	8.67	12.19	5	10.54	8.02	9.97	7.25	19.71	11.57	13
BGEM-0089-N/LH244	12.95	NA	12.61	10.08	13.04	11.99	9.84	11.55	4.87	12.35	4.28	10.1	8.66	9.95	13.07	14.5	13.38	12.71
BGEM-0124-N/LH244	11.8	NA	10.42	9.24	11.19	12.27	12.04	9.62	8.32	12.32	4.38	9.34	11.43	11.22	7.29	15.53	9.78	14.83
BGEM-0129-N/LH244	5.69	NA	8.18	5.52	10.29	10.96	11.56	10.15	6.07	11.07	6.5	9.21	8.67	9.92	8.9	14.93	12.22	5.21
DK3IIH6/LH244	12.02	NA	8.51	10.07	11.24	12.18	11.64	13.01	7.7	13.79	6.21	10.58	13.07	9.85	10.4	16.56	14.31	12.2
DK78010/LH244	8.49	NA	6.38	9.07	11.17	9.11	10.36	10.97	5.83	10.35	4.64	9.14	7.99	8.79	11.25	8.47	11.4	13.63
GEMN-0096/LH244	9.52	NA	10.41	11.85	11.96	13.18	10.62	15.05	12.96	15.53	3.87	10.29	13.34	10.86	14.33	20.58	14.15	16.4
GEMN-0096_LH212HT_0001/LH244	11.55	NA	7.74	13.27	13.95	16.91	12.85	15.57	10.39	13.58	6.85	10.82	12.96	14.44	11.9	16.75	10.29	14.67
GEMN-0096_LH212HT_0004/LH244	15.27	NA	12.54	13.79	13.66	15.01	14.61	15.18	16.14	7.46	7.72	10.11	15.67	10.75	13.55	19.2	14.72	16.25
GEMN-0096_LH212HT_0005/LH244	15.37	NA	12.68	14.88	13.15	15.8	14.12	12.89	14.52	15.24	4.88	10.81	12.6	12.47	8.94	17.34	13.79	15.85
GEMN-0096_LH212HT_0006/LH244	14.35	NA	10.46	11.92	14.03	15.36	12.26	14.5	10.51	13.94	6.65	10.42	12.24	12.13	13.63	16.89	13.04	15.02
GEMN-0096_LH212HT_0009/LH244	14.4	NA	7.39	11.7	11.44	13.47	14.26	14.22	10.45	13.02	5.36	9.2	11.65	6.78	13.03	18.16	15.44	14.64
GEMN-0096_LH212HT_0012/LH244	9.59	NA	10.19	10.79	13.38	13.04	10.76	12.81	10.88	14.17	7.08	10.23	12.51	12.2	12.55	17.45	14.09	13.82
GEMN-0096_LH212HT_0013/LH244	15.26	NA	10.38	11.18	13.63	13.75	15.4	15.62	10.81	11.36	7.06	10.85	12.94	12.59	13.81	16.55	15.97	14.84
GEMN-0096_LH212HT_0017/LH244	13.68	NA	10.21	12.37	13.42	15.39	13.82	15.79	11.98	14.33	5.43	9.6	10.21	12.06	12.31	17.26	14.36	14.9
GEMN-0096_LH212HT_0021/LH244	14.99	NA	11.18	11.54	10.7	12.75	14.27	11.35	12.53	11.4	5.22	9.95	11.89	14.52	11.03	12.89	13.62	15.1
GEMN-0096_PHJ89_0001/LH244	13.77	NA	11.52	11.52	13.06	14.26	12.86	12.9	9.82	14.51	8	9.33	12.61	10.04	11.55	15.24	13.31	14.32
GEMN-0096_PHJ89_0002/LH244	10.82	NA	11.18	7.52	11.19	11.83	14.89	9.87	6.96	12.5	5.21	8.29	11.01	10.85	11.98	15.19	9.3	13.49
GEMN-0096_PHJ89_0006/LH244	5.67	NA	7.56	10.81	11.12	13.95	9.5	11.06	6.93	12.89	6.27	9.74	13.69	8.2	10.64	15.11	12.6	13.3
GEMN-0096_PHJ89_0007/LH244	10.59	NA	8.8	10.28	12.49	14.48	12.81	10.45	10.64	13.17	5.12	9.65	9.32	9.93	13.03	13.92	10.84	15.22
GEMN-0096_PHJ89_0009/LH244	9.17	NA	8.87	11.2	11.99	11.04	12.09	12.96	8.29	12.33	7.43	9.97	12.34	10.94	15.46	16.29	12.75	16.82
GEMN-0096_PHJ89_0010/LH244	8.87	NA	11.24	12.51	10.77	13.29	10.98	11.86	6.15	13.75	5.96	9.26	12.72	10.95	13.16	14.09	14.46	10.34
GEMN-0096_PHJ89_0011/LH244	11.19	NA	4.09	11.2	11.71	12.09	13.25	12.41	6.9	12.4	5.85	9.24	10.71	6.76	13.46	15.49	10.27	14.12
GEMN-0096_PHJ89_0012/LH244	11.57	NA	10.79	12.27	13.06	12.86	12.54	14.57	9.35	13.69	6.98	9.09	8.93	12.17	7.82	15.77	14.01	12.99
GEMN-0096_PHJ89_0013/LH244	14	NA	9.63	9.84	12.8	14.04	12.09	11.4	10.52	12.92	3.52	10.07	13.9	11.32	15.37	16.73	13.39	13.93
GEMN-0096_PHJ89_0014/LH244	4.98	NA	10.09	7.59	11.38	12.63	10.86	10.2	9.06	14.45	2.93	10.54	9.14	7.14	11.81	15.69	9.26	9.49
GEMN-0096_PHJ89_0016/LH244	4.56	NA	8.94	10.23	10.28	11.55	11.49	12.21	8.91	11.07	4.88	9.6	12.06	11.13	11.16	15.69	11.75	12.21
GEMN-0096_PHK76_0001/LH244	11.7	NA	8.08	11.48	11.78	11.72	8.84	14.13	8.42	13.3	7.02	8.47	11.77	9.7	10.33	14.91	12.52	11.38
GEMN-0096_PHK76_0002/LH244	10.44	NA	8.52	8.83	11.4	12.35	12.25	13.47	9.47	12.47	7.03	8.64	13.73	11.56	14.76	14.98	13.27	12
GEMN-0096_PHK76_0003/LH244	8.02	NA	10.7	8.38	11.22	11.24	11.86	10.78	9.47	13.37	9.61	9.05	11.78	9.89	8.94	14.26	10.97	9.85
GEMN-0096_PHK76_0004/LH244	11.5	NA	8.48	10.21	11.2	11.87	11.96	10.64	11.14	9.71	5.48	9.72	14	10.4	11.68	14	12.88	12.85
GEMN-0096_PHK76_0006/LH244	10.78	NA	8.29	9.02	10.94	11.12	9.79	10.92	11.83	11.65	5.97	8.36	9.27	11.15	12.11	16.08	13.05	12.29
GEMN-0096_PHK76_0007/LH244	10.04	NA	7.58	10.03	11.46	10.74	8.62	12.86	11.36	12.78	8.97	8.44	11.57	10.47	12.24	14.88	11.38	12.5
GEMN-0096_PHK76_0008/LH244	10.46	NA	8.71	10.45	10.92	10.84	12.76	11.14	8.85	11.4	5.21	9.29	13.58	10.9	11.98	14.12	11.53	12.98
GEMN-0096_PHK76_0010/LH244	8.75	NA	7.85	8.58	11.65	9.47	9.8	12.47	7.09	10.57	4.68	8.77	10.86	11	11.51	14.96	12.1	14.12
GEMN-0096_PHK76_0013/LH244	9.58	NA	10.05	6.42	12.08	10.46	12.42	12.56	10.05	9.86	3.97	7.73	11.03	13.8	11.38	15.64	11.86	12.04
GEMN-0096_PHK76_0015/LH244	9.96	NA	6.85	9.41	11.66	8.5	11.2	10.3	9.2	11.84	6.84	9.55	10.65	13.58	10.99	17.41	13.82	13.59
GEMN-0096_PHK76_0016/LH244	9.42	NA	5.64	9.33	12.83	11.1	11.89	11.25	11.5	12.77	5	8.68	10.46	9.44	12.2	18.98	13.25	10.68
GEMN-0096_PHN46_0001/LH244	14.79	NA	9.57	10.44	13.29	13.2	10.72	12.26	10.28	13.87	5.44	9.81	12.34	9.18	15.2	18.27	14.84	13.16
GEMN-0096_PHN46_0003/LH244	10.42	NA	11.73	14.07	13.62	14.49	12.73	14.34	13.95	14.35	6.52	10.54	10.5	9.25	14.5	18.62	12.9	15.06
GEMN-0096_PHN46_0004/LH244	10.76	NA	10.03	11.49	12.24	12.71	11.1	12.93	11.29	12.13	8.34	9.92	10.27	11.29	13.37	16.17	12.49	13.42
GEMN-0096_PHN46_0005/LH244	12	NA	12.95	12.7	12.77	12.8	11.8	10.99	10.68	14.64	8.86	9.75	11.36	10.56	12.18	14.93	13.32	14.65
GEMN-0096_PHN46_0007/LH244	12.87	NA	9.27	12.8	12.95	14.03	13.14	12.96	10.2	14.32	6.28	10.27	14.35	12.61	12.94	15.67	13.61	14.83
GEMN-0096_PHN46_0012/LH244	16.27	NA	10.34	10.14	10.51	13.48	13.04	14.53	10.11	14.34	10.3	10.39	11.19	9.44	14.46	16.82	14.39	15.56
GEMN-0096_PHN46_0013/LH244	14.66	NA	10.75	11.68	10.57	12.79	15.6	12.31	12.17	15.49	5.41	10.03	10.07	9.43	14.72	17.56	14.18	13.99
GEMN-0096_PHN46_0014/LH244	6.39	NA	12.58	12.16	14.19	15.31	14.17	13.83	12.39	12.45	8.94	11.64	10.07	6.76	12.24	17.25	11.67	11.93
GEMN-0096_PHN46_0018/LH244	13.9	NA	12.73	11.09	10.5	13.17	11.96	11.75	8.9	11.28	4.88	9.34	9.52	9.28	11.42	13.77	11.82	15.28
GEMN-0096_PHN46_0020/LH244	7.92	NA	10.18	12.34	13.67	15.26	14.42	13.74	11.31	13.19	5.88	9.04	12.71	12.13	12.03	15.06	12.61	13.98
GEMN-0096_PHN46_0023/LH244	12.35	NA	9.81	7.56	13.32	14.21	12.27	10.54	9.61	11.53	6	10.7	10.24	11.38	11.42	13.77	10.12	13.41
GEMN-0096_PHP02_0001/LH244	14.07	NA	8.98	14.13	12.51	15.52	12.89	14.02	10.53	13.87	6.43	10.75	9.67	12.81	13.16	18.03	15.2	15.07
GEMN-0096_PHP02_0003/LH244	9.82	NA	10.07	12.21	12.37	13.31	9.99	11.05	10.52	11.62	4.5	8.8	10.86	9.8	14.2	13.65	13.43	14.14
GEMN-0096_PHP02_0005/LH244	10.91	NA	8.99	11.25	14.68	15.26	15.03	13.33	7.76	11.35	8.47	10.79	14.43	13.64	16.02	15.36	12.67	16.31
GEMN-0096_PHP02_0006/LH244	9.57	NA	9.61	13.68	12.43	14.78	13.54	14.18	12.8	11.52	4.43	10.69	12.12	11.05	15.63	17.07	14.03	15.6
GEMN-0096_PHP02_0007/LH244	12.24	NA	6.48	11.27	11.83	12.71	9.18	11.97	8.62	11.71	3.29	9.11	10.08	9.04	11.98	14.84	11.72	14.43
GEMN-0096_PHP02_0009/LH244	13.12	NA	10.42	12.43	11.68	11.94	14.53	12.51	8.85	11.61	6.02	10.48	10.15	8.9	12.33	16.04	11.21	10.68
GEMN-0096_PHP02_0011/LH244	7.77	NA	11.29	11.75	13.72	15.27	14.45	12.03	9.38	14.61	2.41	11.85	10.56	9.86	12.74	16.47	12.2	12.55
GEMN-0096_PHP02_0012/LH244	7.35	NA	9.79	9.94	10.68	13.16	12.56	11.12	11.49	13	5.26	9.19	11.19	8.74	10.46	15.77	11.3	12.54
GEMN-0096_PHP02_0016/LH244	12.69	NA	8.53	12.71	15.14	14.39	12.1	12.84	11.54	14.43	7.9	10.39	12.14	12.91	15.89	17.73	13.14	15.74
GEMN-0096_PHP02_0025/LH244	12.52	NA	5.56	10.56	11.06	14.42	10.6	12.69	7.32	13.32	4.73	12.46	9.17	8.92	11.94	15.64	12.1	13.99
GEMN-0096_PHP02_0030/LH244	13.64	NA	11.81	10.42	12.76	13.4	14.06	13.9	14.52	13.7	8.35	9.81	13.68	11.29	14.5	17.38	15.6	14.78
GEMN-0097/LH244	13.96	NA	12.02	14.54	15.11	15.91	12.86	13.19	7.1	14.64	8.36	11.18	14.43	11.28	11.81	16.28	14.25	15.52
GEMN-0097_LH212HT_0004/LH244	12.65	NA	12.16	12.03	16.95	14.54	13.83	14.25	13.87	15.17	5.09	8.62	12.5	10.69	13.11	20.49	15.02	15.1
GEMN-0097_LH212HT_0019/LH244	11.96	NA	10.96	13.32	13.05	13.8	13.53	14.7	10.29	12.46	6.4	9.1	11.65	13.92	9.77	19.96	15.55	17.07
GEMN-0097_LH212HT_0020/LH244	14.85	NA	6.03	14.9	10.13	8.19	11.7	14	14.66	12.18	8.21	9.75	10.81	9.9	13.11	17.84	13.83	16.7
GEMN-0097_LH212HT_0026/LH244	12.63	NA	9.02	12.03	14.62	14.91	10.84	13.26	9.42	13.99	5.38	9.73	12.97	10.6	12.98	16.59	13.68	14.69
GEMN-0097_LH212HT_0032/LH244	13.91	NA	7.67	12.08	11.25	14.51	14.83	12.83	8.96	11.83	5.83	9.34	11.88	8.37	9.68	19.29	14.79	13.4
GEMN-0097_LH212HT_0047/LH244	9.36	NA	9.04	12.04	12.43	13.3	11.67	12.43	9.35	13.26	5.65	9.21	11.08	8.02	12.46	18.91	13.55	15.75
GEMN-0097_LH212HT_0051/LH244	10.99	NA	10.9	12.94	11.04	11.82	12.19	12.65	11.53	10.8	2.65	9.99	12.4	9.71	12.81	11.23	14.18	14.55
GEMN-0097_LH212HT_0054/LH244	10.97	NA	7.85	10.52	11.97	12.25	13.45	11.62	10.63	12.73	7.8	9.23	9.17	10.64	11.85	15.39	13.38	13.86
GEMN-0097_LH212HT_0058/LH244	14.21	NA	11.08	13.54	13.1	12.75	13.96	14.78	10.58	13.18	6.5	11.31	11.56	8.21	14.11	18.63	12.91	13.55
GEMN-0097_LH212HT_0061/LH244	9.82	NA	6.8	11.33	12.91	15.74	14.19	14.98	12.11	13.78	8.16	9.02	14.23	11.89	14.16	15.86	14.53	16.82
GEMN-0097_LH212HT_0062/LH244	14.16	NA	9.51	12.16	13.77	12.9	12.44	12.8	9.38	10.01	6.08	9.3	11.69	8.65	9.34	13.33	12.51	12.73
GEMN-0097_LH212HT_0069/LH244	12.62	NA	9.63	12.55	13.02	14.3	14.1	15.44	11.15	15.45	5.35	9.42	13.1	11.95	13.94	17.04	14.75	15.56
GEMN-0097_LH212HT_0085/LH244	12.26	NA	8.22	12.06	13.32	14.85	15.06	10.72	10.83	13.83	7.84	9.48	13.5	11.24	13.98	17.38	14.69	16.01
GEMN-0097_PHJ89_0001/LH244	12.74	NA	9.72	14.9	13.11	13.49	13.6	12.62	11.42	15.53	9.1	10.49	10.56	13.59	13.11	17.57	12.33	16.01
GEMN-0097_PHJ89_0002/LH244	13.07	NA	11.86	13.88	14.75	14.18	8.85	15.17	9.52	11.61	6.51	10.04	12.63	11.51	9.99	17.77	13.78	15.74
GEMN-0097_PHJ89_0003/LH244	10.06	NA	10.82	12.6	12.26	13.1	13.23	12.15	10.46	12.73	7.61	10.5	14.92	12.11	14.76	17.84	15.08	14.13
GEMN-0097_PHJ89_0005/LH244	12.36	NA	11.29	12.92	12.49	14	11.51	11.28	10.15	14.21	5.01	9.32	13.93	10.05	10.86	18.47	13.92	14.12
GEMN-0097_PHJ89_0006/LH244	16.18	NA	10.79	15.71	14.48	15.08	9.08	16.02	10.47	13.5	6.84	12.44	12	10.78	16.02	17.81	14.11	13.97
GEMN-0097_PHJ89_0007/LH244	14.05	NA	9.01	14.17	11.85	12.7	10.95	14.03	11.92	14.35	7.08	9.45	12.4	12.2	13.92	18.05	14.32	15.15
GEMN-0097_PHJ89_0008/LH244	12.41	NA	11.88	11.09	15.43	15.03	14.22	14.5	10.55	14.53	4.7	10.03	14.54	14.03	12.2	17.06	13.91	15.16
GEMN-0097_PHJ89_0010/LH244	13.51	NA	10.28	13.01	12.17	13.7	14.14	14.93	12.08	13.9	6.11	10.13	13.26	12.32	14.03	18.25	14.21	15.63
GEMN-0097_PHJ89_0011/LH244	9.13	NA	9.46	10.8	10.98	14.51	14.82	12.06	9.26	13.31	5.16	11.1	10.21	11.96	11.46	17.7	11.78	12.64
GEMN-0097_PHJ89_0012/LH244	14.27	NA	10.94	13.13	11.63	11.8	14.64	13.2	10.6	15.03	8.03	9.16	12.97	10.07	15.24	15.22	14.61	15.35
GEMN-0097_PHJ89_0013/LH244	8.38	NA	8.9	14.49	14.56	16.19	11.44	14.28	9.7	14.33	4.88	10.89	11.62	11.43	13.5	18.33	12.7	16.23
GEMN-0097_PHJ89_0016/LH244	13.65	NA	6.96	12.82	12.83	13.53	11.17	13.83	9.65	13.7	6.77	10.35	10.9	8.39	14.76	17.99	13.93	16.2
GEMN-0097_PHJ89_0020/LH244	14.28	NA	11.72	10.77	13.41	13.15	12.99	14.13	9.27	14.5	3.65	9.75	13.63	11.28	16.5	17.46	15.24	15.89
GEMN-0097_PHJ89_0025/LH244	13.26	NA	9.3	13.43	15.11	14.65	11.17	12.11	9.22	12.03	3.18	9.34	16.17	12.3	11.77	17.67	13.85	13.74
GEMN-0097_PHJ89_0026/LH244	12.82	NA	8.67	12.34	12.57	12.33	10.8	12.04	8	15.7	3.48	9	10.04	8.79	13.76	17.19	15.55	15.44
GEMN-0097_PHJ89_0027/LH244	10.25	NA	7.54	13.8	11.76	12.8	14.31	14.24	9.02	14.8	5.06	9.48	14.09	12.05	13.89	17.88	12.08	15.53
GEMN-0097_PHJ89_0028/LH244	13.81	NA	11.71	14.85	11.9	14.85	13.1	13.5	7.15	14.08	4.08	9.15	12.1	11.38	14.42	17.59	15.81	16.74
GEMN-0097_PHJ89_0029/LH244	12.92	NA	8.17	11.32	13.4	12.14	12.27	12.11	11.59	14.15	5.51	10.67	14.82	11.9	12.29	18.86	15.87	15.04
GEMN-0097_PHJ89_0036/LH244	8.87	NA	11.68	11.58	12.59	13.85	11.5	13.09	11.83	14.58	6.11	10.98	12.6	12	12.38	17.35	14.05	13.85
GEMN-0097_PHJ89_0039/LH244	12.21	NA	9.67	14.1	13.14	12.7	10.56	13.72	7.68	15.27	6.52	8.95	10.91	11.55	13.89	17.91	13.98	15.85
GEMN-0097_PHK76_0003/LH244	11.76	NA	8.48	10.84	12.37	12.42	11.46	12.2	10.17	10.07	8.81	10.3	11.42	11.19	12.64	17.54	9.89	12.03
GEMN-0097_PHK76_0007/LH244	8.39	NA	9.75	9.93	11.32	12.68	12.8	11.11	7.62	14.86	5.56	9.12	9.92	11.84	10.07	13.21	12.73	15.1
GEMN-0097_PHK76_0009/LH244	13.18	NA	8.96	13.94	14.32	13.58	12.86	10.96	9.34	14.56	7.11	10.15	12.38	11.33	12.9	16.81	13.63	15.14
GEMN-0097_PHK76_0011/LH244	9.92	NA	9.99	11.3	14.15	6.59	14.12	12.88	10.4	8.96	8.53	5.85	12.54	10.47	6.47	12.34	7.43	12.25
GEMN-0097_PHK76_0014/LH244	10.03	NA	10.17	9.99	12.01	11.79	11.23	13.18	10.01	12.54	6.11	8.91	14.06	11.03	12.72	13.43	11.68	10.48
GEMN-0097_PHK76_0015/LH244	13.77	NA	5.54	9.51	12.33	10.56	12.86	12.54	8.83	12.86	5.23	10.24	12.61	14.04	8.42	17.43	13.84	16.56
GEMN-0097_PHK76_0018/LH244	10.53	NA	10.05	9.75	12.62	12.57	12.91	13.16	8.56	12.17	6.46	10.22	10.71	12.05	15.68	16.44	14.63	16.03
GEMN-0097_PHK76_0021/LH244	8.53	NA	10.05	8.34	11.17	11.54	13.04	12.98	8.53	13.31	2.78	9.42	11.99	8.46	10.55	15.29	10.98	11.53
GEMN-0097_PHK76_0036/LH244	12.29	NA	6.87	8.18	13.04	9.56	12.23	12.41	8.45	10.34	7.19	9.4	9.79	12.21	11.29	16.75	12.5	14.49
GEMN-0097_PHK76_0037/LH244	11.14	NA	9.58	12.97	14.46	15.47	14.22	12.05	6.23	13.26	7.63	10.06	13.92	11.43	11.25	18.74	11.42	15.27
GEMN-0097_PHK76_0038/LH244	14.5	NA	9.46	13.19	12.8	11.22	12.04	12.54	9.51	11.44	7.65	8.7	15.2	11.72	11.64	16.64	12.84	14.69
GEMN-0097_PHK76_0039/LH244	8.52	NA	7.46	9.27	10.69	9.88	12.48	6.94	8.67	14	3.45	9.08	8.7	9.32	8.32	12.82	9.64	13.37
GEMN-0097_PHK76_0041/LH244	11.33	NA	10.7	13.94	14.21	15.31	13.83	12.83	13.1	13.01	5.58	9.92	12.51	13.57	12.94	17.68	13.61	15.41
GEMN-0097_PHK76_0048/LH244	12.17	NA	8.88	12.08	12.28	11.39	11.33	13.01	10.67	9.54	7.02	9.82	14.16	10.6	14.37	17.26	13.45	13.32
GEMN-0097_PHK76_0053/LH244	10.63	NA	9.37	9.36	12.72	12.19	10.08	10.19	8.67	10.48	4.65	7.75	9.54	10.47	9.68	16.4	12.78	13.4
GEMN-0097_PHK76_0055/LH244	9.93	NA	6.91	10.36	11.94	12.06	10.33	10.94	9.05	13.71	8.73	9.15	11.97	10.67	14.33	16.81	12.06	11.26
GEMN-0097_PHK76_0060/LH244	9.14	NA	6.65	12.72	12.37	11.45	13.09	11.13	8.14	13.98	7.99	10.7	13.44	8.76	11.85	17.15	12.74	14.38
GEMN-0097_PHN46_0001/LH244	13.76	NA	9.76	11.89	13.81	16.43	13.47	11.58	9.73	14.37	6.83	9.81	11.64	13.13	14.72	17.07	14.79	15.57
GEMN-0097_PHN46_0003/LH244	12.45	NA	12.17	15.24	15.43	16.81	12.83	14.03	10.61	13.73	6.02	10.69	7.23	11.32	13.72	16.64	13.78	14.89
GEMN-0097_PHN46_0004/LH244	13.92	NA	10.65	12.01	13.45	17.81	13.4	13.14	9.72	14.05	7.24	11.06	13.48	10.37	12.85	16.42	9.2	16.36
GEMN-0097_PHN46_0005/LH244	12.13	NA	8.43	13.12	13.64	13.36	12.3	14.82	7.42	13.26	5.82	10.34	12.49	11.77	11.29	16.42	12.97	15.96
GEMN-0097_PHN46_0007/LH244	10.9	NA	8.69	13.29	16.25	12.48	13.77	14.52	11.41	15.24	8.58	11.06	14.07	12.69	12.77	16.21	15.23	16.28
GEMN-0097_PHN46_0008/LH244	11.46	NA	8.66	11.58	13.34	14.97	14.84	13.69	11.38	14.19	8.46	9.49	11.97	11.45	11.03	18.2	11.96	12.95
GEMN-0097_PHN46_0011/LH244	9.47	NA	8.64	11.69	12.14	11.31	10.86	12.14	7.31	10.36	8.56	8.3	11.54	5.68	12.59	14.74	11.78	13.19
GEMN-0097_PHN46_0014/LH244	11.58	NA	9.87	12.36	12.09	13.66	13.16	13.15	6.27	14.18	6.03	9.79	10.61	12.1	13.24	17.77	13.31	14.78
GEMN-0097_PHN46_0016/LH244	10.75	NA	9.12	12.09	13.21	13.47	11.6	12.26	8.82	13.83	7.33	7.39	10.08	12.96	9.94	15.75	13.71	15.55
GEMN-0097_PHN46_0018/LH244	13.83	NA	10.03	12.85	14.22	14.85	15.2	12.35	10.05	16.2	10.04	10.63	13.05	15.06	14.16	16.86	11.73	14.14
GEMN-0097_PHP02_0001/LH244	12.17	NA	9	14.12	13.96	14.24	12.52	12.52	10.34	13.52	6.37	10.15	9.44	12.27	11.55	16.39	14.64	15.35
GEMN-0097_PHP02_0002/LH244	12.2	NA	6.45	11.91	13.61	14.95	14.96	13.14	10.17	13.96	6.07	10.24	11.98	11.16	12.68	16.42	13.84	14.64
GEMN-0097_PHP02_0003/LH244	13.18	NA	11.01	11.9	13.61	13.73	11.55	13.01	10.56	13.95	5.37	9.43	11.97	10.75	13.55	14.27	13.51	13.43
GEMN-0097_PHP02_0005/LH244	11.68	NA	6.42	12.11	12.88	14.55	12.39	12.42	10.52	14.7	5.67	9.42	10.57	7.85	14.5	19.68	14.15	16.29
GEMN-0097_PHP02_0006/LH244	10.56	NA	10.04	12.98	12.81	12.13	10.05	11.92	7	13.87	5.66	9.12	11.04	12.2	14.42	14.98	12.13	14.81
GEMN-0097_PHP02_0007/LH244	10.86	NA	11.03	12.22	12.05	11.88	11.8	12.3	9.98	15.53	6.62	11.81	12.08	9.67	9.08	14.54	10.3	13.53
GEMN-0098/LH244	13.76	NA	6.63	13.03	12.45	13.75	13.91	14.38	10.83	13.86	5.86	10.13	13.96	12.23	11.46	15.95	14.06	16.14
GEMN-0104/LH244	11.1	NA	12.66	15.79	14.24	17.75	14.78	13.44	10.74	10.8	9.81	12.27	11.04	11.91	13.11	18.52	14.92	15.48
GEMN-0124/LH244	13.6	NA	8.79	15.15	14.8	17.89	14.31	16.17	14.14	13.44	5.73	11.45	13.67	13.17	11.12	17.41	14.59	15.81
GEMN-0144/LH244	16.31	NA	7.7	12.4	13.98	15.4	14.44	15.83	12.13	13.68	8.2	9.62	11.91	10.94	13.42	18.47	15.65	15.3
GEMN-0157/LH244	11.65	NA	10.51	12.73	13.2	15.19	12.38	14.24	9.94	13.69	7.75	10.38	14.44	11.49	10.81	17.24	13.62	15.37
GEMN-0177/LH244	15.1	NA	9.56	15.63	13.48	16.58	15.7	15.94	11.64	13.08	8.16	10.18	12.59	12.61	12.07	19.1	12.6	13.79
GEMN-0178/LH244	15.29	NA	13.47	15.72	14.73	17.18	12.32	15.66	14.03	9.94	4.5	11.64	13.25	13.23	13.29	18.17	13.03	15.33
GEMN-0187/LH244	13.93	NA	13.01	12.32	13.43	14.86	13.4	15.87	11.83	14.66	7.22	11.08	9.31	13.78	14.63	17.93	15.58	15.81
GEMN-0192/LH244	12.47	NA	9.27	9.26	12.16	11.98	14.48	10.87	9.64	13.28	8.76	11.01	8.23	10.63	12.16	16.06	13.81	13.34
GEMN-0192_LH212HT_0001/LH244	13.33	NA	11.15	12.69	12.62	13.72	13.85	14.58	8.48	14.1	2.83	11.1	10.84	11.46	9.51	19.35	14.38	13.67
GEMN-0192_LH212HT_0006/LH244	14.18	NA	9.49	13.36	13.22	13.96	13.91	13.98	10.95	14.65	9.59	10.57	13.74	11.23	13.72	19.02	14.51	15.58
GEMN-0192_LH212HT_0008/LH244	15.25	NA	11.48	13.78	12.57	13.83	15.6	12.51	10.33	13.89	7.01	10.41	11.5	13.88	13.29	20.07	11.91	14.45
GEMN-0192_LH212HT_0010/LH244	8.53	NA	10.06	10.58	11.37	13.56	12.25	12.67	9.71	15.29	8.71	11.18	12.42	10.69	9.64	14.79	12.65	14.11
GEMN-0192_LH212HT_0011/LH244	12.22	NA	10.13	10.46	12.39	11.85	12.52	11.87	9.53	16.74	7.22	10.35	10.17	10.28	12.59	17.5	14.39	14.3
GEMN-0192_LH212HT_0012/LH244	11.2	NA	11.55	10.55	11.11	13.8	14.19	11.51	8.49	15.2	9.24	11.91	9.4	9.84	13.81	15.88	13.82	12.12
GEMN-0192_LH212HT_0013/LH244	9.24	NA	11.47	12.76	14.21	11.58	12.01	12.62	9	14.97	6.84	10.29	12.75	11.69	13.94	16.56	12.36	12.09
GEMN-0192_LH212HT_0014/LH244	11.78	NA	10.1	13.44	13.6	15.09	12.85	13.82	10.46	12.27	5.75	9.82	13.46	10.77	12.81	15.9	14.58	13.47
GEMN-0192_LH212HT_0015/LH244	14.66	NA	11.22	13.66	14.05	14.58	12.64	13.76	8.08	11.24	4.52	11.09	13.72	12.87	9.77	18.09	14.01	15.22
GEMN-0192_LH212HT_0018/LH244	12.86	NA	7.58	11.75	14.15	14.42	14.38	13.46	15.57	15.42	5.83	11.27	13.82	13.47	12.98	16.8	11.18	14.48
GEMN-0192_LH212HT_0021/LH244	13.7	NA	11.36	12.4	12.45	12.76	15	12.12	9.5	11.9	5.59	10.38	12.67	13.99	12.59	18.98	14.26	12.59
GEMN-0192_LH212HT_0023/LH244	12.21	NA	13.09	12.17	13.21	14.57	14.12	13.12	14.75	15.04	4.71	11.32	10.31	11.9	10.51	16.86	15.81	14.64
GEMN-0192_PHJ89_0001/LH244	13.24	NA	9.03	9.92	10.08	11.87	10.08	10.25	8.2	12.77	4.47	8.98	12.79	12.45	11.9	16.74	13.77	12.41
GEMN-0192_PHJ89_0002/LH244	10.25	NA	8.53	10.99	11.98	12.46	8.11	12.27	10.85	11.51	6.74	10.3	15.08	10.99	12.72	17.41	13.43	14.64
GEMN-0192_PHK76_0002/LH244	12.58	NA	7.34	10.15	12.61	12.35	13.5	11.55	6.82	14.24	6.71	9.44	11.42	9.71	13.29	15.93	14.35	13.7
GEMN-0192_PHK76_0004/LH244	14.55	NA	4.96	9.01	12.32	12.17	12.65	11.09	9.48	13.66	4.72	10.11	12.23	9.03	11.72	17.5	12.53	15.84
GEMN-0192_PHK76_0005/LH244	10.59	NA	8.53	9.27	10.2	10.45	10.12	10.27	7.19	12.48	8.19	10.46	7.88	7.92	10.55	13.77	10.75	14.29
GEMN-0192_PHK76_0006/LH244	10.82	NA	6.62	9.08	10.96	12.53	10.51	11.49	9.31	11.11	6.09	10.15	10.46	9.88	9.64	15.2	14.31	12.64
GEMN-0192_PHK76_0007/LH244	13.03	NA	9.49	11.12	11.43	10.96	12.42	10.84	10.69	11.97	3.51	8.86	11.77	9.98	10.16	14.74	12.38	13.51
GEMN-0192_PHK76_0008/LH244	12.84	NA	9.76	9.22	11.23	12.11	11.31	11.75	11.1	12.21	6.17	8.98	11.76	10.99	12.38	16.82	13.77	12.53
GEMN-0192_PHK76_0009/LH244	10.25	NA	6.1	7.83	10.04	9.54	10.25	9.66	9.01	10.84	3.98	8.33	7.44	9.81	11.57	11.41	11.56	9.36
GEMN-0192_PHK76_0010/LH244	11.35	NA	9.23	10.33	12.46	12.91	11.91	11.89	8.56	13.68	5.79	9.07	11.44	10.27	13.85	14.39	14.46	13.28
GEMN-0192_PHK76_0011/LH244	9.51	NA	9.39	7.5	11.17	10.99	10.94	10.38	9.6	8.99	7.03	7.96	12.62	11.49	10.59	15.62	11.85	13.41
GEMN-0192_PHK76_0012/LH244	11.75	NA	8.96	9.74	12.78	11.85	11.05	11.29	9.17	14.26	5.95	9.43	10.44	11.29	11.94	18.45	11.63	11.77
GEMN-0192_PHK76_0013/LH244	12.37	NA	5.56	10.16	11.61	10.47	9.43	10.64	11	12.62	4.21	9.66	11.42	8.57	12.59	15.17	12.54	10.45
GEMN-0192_PHK76_0014/LH244	6.89	NA	10.7	8.04	11.46	10.21	10.57	9.93	8.79	12.33	6.53	9.29	8.83	11.18	10.33	13.07	11.44	13.87
GEMN-0192_PHK76_0015/LH244	12.39	NA	6.95	12.75	11.86	12.47	13.37	12.52	7.55	11.61	5.61	9.4	10.31	8.92	11.72	17.44	10.31	13.56
GEMN-0192_PHK76_0016/LH244	12.6	NA	9.36	11.79	12.62	11.77	12.42	14.11	8.91	13.87	4.19	11.39	8.75	8.82	7.82	15.91	13.02	15.14
GEMN-0192_PHK76_0019/LH244	10.77	NA	11.4	11.87	12.85	12.61	11.4	13.25	10.86	12.14	4.33	10.49	11.74	10.76	13.07	16.58	12.24	15.65
GEMN-0192_PHK76_0021/LH244	8.35	NA	11.14	11.03	12.61	11.06	11.46	10.6	9.53	12.9	5.21	10.88	10.57	10.6	9.34	17.52	8.35	10.95
GEMN-0192_PHK76_0025/LH244	12.21	NA	8.24	10.6	11.82	11.32	10.97	11.12	7.2	12.05	8.21	9.26	10	11.98	13.63	18.16	12.05	14.32
GEMN-0192_PHK76_0027/LH244	12.86	NA	8.78	11.81	12.95	12.03	11.17	10.28	10.97	13.74	6.12	8.78	10.66	10.58	10.2	15.32	10.37	12.99
GEMN-0192_PHK76_0028/LH244	10.61	NA	9.08	11.65	12.02	13.48	15.99	11.32	9.69	12.43	3.69	9.99	11.56	9.43	10.77	14.12	11.89	12.44
GEMN-0192_PHK76_0030/LH244	13.2	NA	9.07	10.33	11.57	9.49	8.4	12.36	11.24	13.27	6.46	10.03	12.89	11.3	11.25	17.14	12.36	14.16
GEMN-0192_PHK76_0032/LH244	13.35	NA	7.28	10.52	12.96	12.67	12.44	9.73	11.76	12.48	6.15	9.56	12.94	11.37	10.46	15.53	13.77	14.6
GEMN-0192_PHK76_0033/LH244	12.51	NA	7.26	10.63	11.28	12.08	11.73	10.66	8.81	12.97	5.83	10.18	12.81	11.22	11.98	15.73	13.31	12.14
GEMN-0192_PHK76_0035/LH244	6.95	NA	8.21	6.47	9.06	10.85	8.83	9.3	10.78	11.37	3.99	8.94	9.48	8.19	8.64	12.61	10.66	7.21
GEMN-0192_PHK76_0036/LH244	9.7	NA	9.66	6.99	10.2	10.98	11.63	12.7	7.84	14.8	5.7	9.18	10.75	12.11	11.79	13.99	11.57	10.09
GEMN-0192_PHK76_0041/LH244	11.48	NA	9.6	13.95	13.35	14.22	11.33	14.11	6.72	13.78	7.43	10.06	10.98	12.2	16.11	14.28	13.07	12.08
GEMN-0192_PHK76_0044/LH244	13.37	NA	10.65	10.53	11.8	11.99	10.24	10.72	11.61	13.22	7.15	9.53	12.23	12.22	12.85	16.63	9.96	12.89
GEMN-0192_PHK76_0045/LH244	13.51	NA	7.06	8.25	12.33	10.15	11.38	11.33	7.42	12.06	4.88	8.57	7.56	11.17	11.98	18.41	10.88	14.07
GEMN-0192_PHN46_0001/LH244	7.82	NA	10.46	10.95	12.89	10.71	12.31	13.75	9.03	11.94	7.12	9.43	8.98	9.75	9.99	15.83	10.86	13.23
GEMN-0192_PHN46_0002/LH244	11.13	NA	9.38	9.48	11.16	9.75	9.06	10.01	7.76	10.68	3.78	9.55	12.52	10.86	10.73	16.85	12.11	11.17
GEMN-0192_PHN46_0003/LH244	12.29	NA	8.14	11.2	12.45	14.19	12.26	11.81	10.77	9.33	6.14	10.35	8.01	10.75	11.68	16.37	11.99	15.07
GEMN-0192_PHN46_0004/LH244	8.53	NA	8.92	9.78	12.05	11.65	12.18	10.54	12.75	12.39	4.75	8.81	11.63	9.33	11.29	16.04	11.73	10.84
GEMN-0192_PHN46_0005/LH244	13.48	NA	6.51	8.49	7.67	7	12.77	12	4.63	12.44	7.85	9.76	10.68	9.94	12.2	16	13.92	13.21
GEMN-0192_PHN46_0006/LH244	12.09	NA	10.83	10.36	13.56	14.17	7.07	13.16	7.82	14.41	6.02	10.05	11.28	9.62	11.59	15.53	13.84	16.22
GEMN-0192_PHN46_0008/LH244	11.14	NA	7.25	10.73	12.12	11.92	8.95	11.16	7.54	12.56	4.35	7.97	11.3	9.65	13.68	15.64	14.18	12.74
GEMN-0192_PHN46_0009/LH244	7.22	NA	8.69	10.32	10.42	5.5	12.76	13.16	8.26	11.86	5.13	9.38	13.45	10	11.38	16.58	12.92	11.75
GEMN-0192_PHN46_0010/LH244	8.93	NA	10.28	8	9.51	9.29	11.25	11.16	8.11	11.93	5.68	8.74	5.97	7.78	9.34	13.47	13.26	13.63
GEMN-0192_PHN46_0011/LH244	10.42	NA	9.33	8.9	7.27	9.64	9.71	10.42	5.69	11.54	5.55	8.63	10.48	9.02	12.29	17.43	11.95	11.64
GEMN-0192_PHN46_0012/LH244	11.11	NA	5.96	9.81	11.1	12.03	14.78	11.09	7.43	12.24	5.6	10.01	11.81	12.47	10.55	14.8	9.74	14.35
GEMN-0192_PHN46_0014/LH244	8.27	NA	9.72	9.03	9.18	8.82	7.86	12.01	8.96	9.47	6.12	9.22	6	9	10.29	16.27	11.37	14.11
GEMN-0192_PHN46_0015/LH244	11.42	NA	5.96	5.66	10.22	10.67	10.1	10.07	6.04	12.18	3.8	7.19	6.99	8.91	13.5	14.75	10.34	12.77
GEMN-0192_PHN46_0017/LH244	12.57	NA	9.07	11.15	11.67	10.8	8.24	12.15	7.33	11.54	8.42	9.33	9.3	8.71	12.38	19.05	13.58	13
GEMN-0192_PHN46_0018/LH244	10.71	NA	9.9	10.31	10.7	8.98	11.36	10.58	3.9	12.38	8.48	9.48	11.3	5.92	11.81	17.85	12.22	14.05
GEMN-0192_PHN46_0025/LH244	10.63	NA	7.2	10.14	10.35	11.34	10.66	11.3	8.86	13.87	4.78	9.79	9.71	10.34	12.29	14.93	13.81	9.52
GEMN-0192_PHP02_0001/LH244	5.71	NA	6.54	8.81	9.47	10.91	9.69	10.81	8.77	12.16	7.77	9.67	10.27	9.85	8.38	12.8	10.49	11.57
GEMN-0192_PHP02_0003/LH244	12.18	NA	10.18	10.02	9.92	10.36	11.82	11.8	8.88	12.06	5.67	9.67	10.26	11.47	11.07	15.95	11.13	11.73
GEMN-0225/LH244	14.95	NA	10.65	13.83	14.67	17.35	15.38	11.29	10.13	12.31	10.5	11.48	11.1	9.65	13.4	17.35	12.04	15.61
GEMN-0225_LH212HT_0002/LH244	12.18	NA	6.18	12.04	12.1	13.46	11.86	11.16	11.22	12.02	6.34	10.01	10.65	11.84	9.47	17.21	13.14	16.21
GEMN-0225_LH212HT_0005/LH244	14	NA	9.5	13.36	13.55	14.03	9.14	13.17	10.19	13.48	2.93	10.02	12.92	11.55	16.28	13.84	14.02	14.22
GEMN-0225_LH212HT_0006/LH244	15.7	NA	7.63	14.26	14.61	17.12	10.08	13.54	12.89	10.46	3.57	10.34	12.37	12.28	11.59	18.62	14.31	15.5
GEMN-0225_LH212HT_0008/LH244	14.83	NA	9.55	11.74	12.28	13.93	7.45	13.27	11.46	12.64	4.77	10.04	13.01	12.08	13.29	16.82	10.48	14.18
GEMN-0225_LH212HT_0015/LH244	15.28	NA	8.64	14.42	14.43	14.05	11.26	15.78	12.38	13.29	9.07	10.69	14.29	12.41	13.13	17.23	12.27	13.74
GEMN-0225_LH212HT_0017/LH244	13.54	NA	9.38	13.53	14.54	14.27	11.44	14.44	10.66	10.73	7.84	10.75	13.7	11.14	9.21	18.75	15.13	14.41
GEMN-0225_LH212HT_0024/LH244	14.1	NA	6.89	10.16	11.98	12.26	11.34	12.59	8.66	12.82	6.18	10.59	9.32	9.19	13.68	17.77	12.55	14.75
GEMN-0225_LH212HT_0025/LH244	9.18	NA	7.92	13.2	12.45	15.15	9.94	13.53	11.38	14.84	7.47	10.79	11.33	12.15	15.46	17.43	14.71	14.78
GEMN-0225_LH212HT_0029/LH244	15.59	NA	9.37	14.13	14.37	17.03	14.36	12.34	12.56	15.26	5.49	11.32	9.84	10.77	14.11	17.58	16.19	16.05
GEMN-0225_LH212HT_0036/LH244	14.85	NA	11.47	13.29	10.39	15.31	10.47	14.37	13.6	13.47	8.3	9.06	10.7	11.1	6.64	17.49	14.6	16.2
GEMN-0225_LH212HT_0040/LH244	15.12	NA	8.64	13.35	12.61	14.24	13.9	14.34	12.41	11.76	4.26	10.15	13.15	10.82	11.25	14.16	15.31	13.31
GEMN-0225_LH212HT_0043/LH244	12.1	NA	11.05	11.89	13.31	13.65	9.49	11.18	8.79	13.54	6.47	9.42	14.45	13.01	12.42	15.33	14.28	15.69
GEMN-0225_PHJ89_0001/LH244	15.09	NA	7.74	13.19	11.29	13.66	11.05	11.5	11.31	12.57	5.79	11.19	14.09	11.44	13.37	18.81	15.12	14.75
GEMN-0225_PHJ89_0002/LH244	15.03	NA	9.82	11.48	16.78	15.65	13.48	11.05	9.68	12.33	5.76	10.08	10.06	10.29	14.85	17.06	15.76	14.25
GEMN-0225_PHJ89_0003/LH244	11.51	NA	7.67	9.8	10.77	11.17	10.6	12.8	8.69	12.71	3.94	8.8	11.37	10.64	12.16	17.83	14.26	15.2
GEMN-0225_PHJ89_0004/LH244	12.31	NA	9.24	10.77	12.3	14.4	14.15	14.47	8.1	13.7	6.98	9.03	10.33	11.66	12.03	14.67	12	15.79
GEMN-0225_PHJ89_0005/LH244	12.32	NA	9.11	10.55	11.87	14.07	8.3	10.9	9.86	14.1	6.31	10.43	9.85	10.74	11.62	16.65	13.48	14.2
GEMN-0225_PHJ89_0006/LH244	10.17	NA	10.53	12.16	12.28	13.6	13.97	12.52	9.75	13.9	5.83	9.82	8.63	10.24	11.59	16.47	11.37	14.05
GEMN-0225_PHJ89_0008/LH244	8.46	NA	6.99	10.81	12.13	13.92	13.37	10.38	10.78	12.18	6.52	10.64	10.09	10.08	13.98	14.35	12.86	12.28
GEMN-0225_PHJ89_0009/LH244	13.59	NA	9.49	13.84	13.12	14.16	13.57	15.14	10.07	15.46	5.47	10.45	11.26	13.7	13.29	17.27	14.59	14.45
GEMN-0225_PHJ89_0013/LH244	15.79	NA	12.54	15.87	14.43	13.58	10.03	14.26	12.97	11.98	7.08	11.03	12.05	13.28	10.03	20.08	15.66	16.81
GEMN-0225_PHJ89_0015/LH244	9.98	NA	7.28	12.97	12.2	15.37	15.31	14.13	8.74	16.09	3.7	10.18	10.33	10.7	10.55	18.2	13.08	13.26
GEMN-0225_PHJ89_0016/LH244	10.74	NA	10.36	12.1	10.47	13.37	12.9	12.2	11.83	11.91	11.71	10.36	10.89	11.51	12.51	15.41	12.4	15.32
GEMN-0225_PHJ89_0017/LH244	11.82	NA	11.4	12.96	12.91	11.82	12.27	11.43	11.92	14.12	6	9.59	13.28	9.61	15.24	15.74	13.29	13.74
GEMN-0225_PHJ89_0018/LH244	14.52	NA	9.16	13.91	10.27	13.28	15.63	14.56	12.8	11.92	6.55	11.02	10.24	12.99	16.11	17.68	14.84	15.75
GEMN-0225_PHJ89_0020/LH244	12.42	NA	8.45	11.72	12.99	13.54	14.51	13.63	8.98	12.72	4.35	10.86	11.87	11.26	13.59	14.74	13.31	13.58
GEMN-0225_PHJ89_0021/LH244	14.48	NA	10.72	11.59	12.9	12.01	10.79	11.85	10.5	15.4	5.95	9.65	11	10.76	11.55	18.98	15.82	13.61
GEMN-0225_PHJ89_0022/LH244	11.06	NA	11.73	10.55	12.8	14.63	12.24	14.7	8.71	12.79	2.76	10.54	11.35	10.57	15.89	16.82	11.21	10.46
GEMN-0225_PHJ89_0026/LH244	9.63	NA	10.46	10.34	12.35	12.57	11.6	12.72	8.18	13.82	7.1	10.78	10.7	9.52	13.2	14.02	13.15	11.93
GEMN-0225_PHJ89_0032/LH244	11.99	NA	8.14	11.31	11.66	13.26	9.94	9.7	9.91	14.24	5.61	9.45	14.29	9.69	13.89	15.28	12.82	12.88
GEMN-0225_PHK76_0002/LH244	11.65	NA	10.45	8.99	13.08	12.63	11.94	12.36	7.34	12.19	7.84	9.8	11.56	8.32	13.2	15.66	13.63	14.47
GEMN-0225_PHK76_0003/LH244	11.67	NA	9.1	10.48	13.64	10.72	10.3	12.41	7.92	12.17	2.46	7.93	11.07	11.84	11.38	14.68	11.62	12.38
GEMN-0225_PHK76_0004/LH244	13.93	NA	10.15	13.36	13.18	14.17	14.98	15.11	9.11	13.87	5.37	10.28	10.23	11.09	13.81	13.71	14.04	14.51
GEMN-0225_PHK76_0005/LH244	12.09	NA	10.69	11.96	13.85	12.35	10.95	12.79	11.84	9.01	7.29	11.26	13.24	9.79	9.25	18.49	15.15	15.1
GEMN-0225_PHK76_0007/LH244	13.57	NA	9.92	12.44	14.22	13.87	11.33	13.27	10.67	13.54	6.56	8.5	10.7	10.52	12.81	17.39	14.16	13.95
GEMN-0225_PHK76_0008/LH244	8.71	NA	7.84	11.68	13.37	14.14	14.03	11.91	11.54	12.73	6.35	8.67	10.19	10.37	11.07	16.72	13.48	11.49
GEMN-0225_PHK76_0012/LH244	11	NA	9.5	9.8	12.12	12.89	11.72	14.37	12.21	13.5	5.51	11.11	12.62	12.19	9.94	18.38	15.39	15.98
GEMN-0225_PHK76_0013/LH244	11.57	NA	8.41	10.86	14.1	13.82	12.09	13.96	7.89	11.87	6.26	10.01	12.49	13	11.55	16.99	12.92	14.52
GEMN-0225_PHK76_0014/LH244	11.15	NA	9.27	11.43	12.78	13.37	13.04	15.18	10.01	12.84	5.88	9.68	13.9	12.26	13.42	17.57	13.7	13.44
GEMN-0225_PHK76_0018/LH244	9.84	NA	9	11.51	12.58	12.15	14.05	12.38	9.03	11.67	7.92	9.68	12.45	13.3	12.33	14.16	13.59	12.67
GEMN-0225_PHK76_0019/LH244	9.85	NA	9.06	12.06	12.54	12.18	11.09	11.31	11.55	13.06	7.26	9.13	11.91	12.75	13.2	15.7	13.2	11.59
GEMN-0225_PHK76_0021/LH244	11.15	NA	10.77	11.64	14.31	12.59	12.22	13.7	8.46	11.01	6	8.05	13.66	15.56	10.49	13.47	9.83	10.98
GEMN-0225_PHK76_0022/LH244	14.18	NA	7.84	12.33	13.39	14.14	12.22	13.68	9.67	14.21	9.48	9.52	13.44	10.69	12.38	18.93	13.19	15.85
GEMN-0225_PHK76_0027/LH244	9.72	NA	7.08	10.3	12.87	13.53	12.32	12.6	10.76	10.78	7.54	8.72	10.55	9.21	12.42	13.79	10.01	14.46
GEMN-0225_PHK76_0028/LH244	15.32	NA	11.32	12.71	13.31	14.07	12.2	11.95	7.92	13.97	3.92	11.12	12.69	15.16	17.11	19.47	15.44	15.61
GEMN-0225_PHK76_0031/LH244	6.62	NA	9.99	10.44	11.38	12.83	11.87	11.44	12.79	12.35	5.64	10.39	11.35	8.66	11.94	14.11	12.09	13.67
GEMN-0225_PHN46_0001/LH244	12.98	NA	12.52	14.96	13.86	16.44	8.49	11.4	8.95	6.28	8.74	9.99	13.1	12.2	9.55	15.77	13.05	15.16
GEMN-0225_PHN46_0003/LH244	12.5	NA	11.19	14.67	13.53	14.38	14.59	13.65	10.62	11.89	6.6	10.22	13.97	9.52	12.07	15.92	12.56	13.85
GEMN-0225_PHN46_0004/LH244	12.54	NA	13.21	13.69	15.67	15.01	9.16	12.97	7.33	10.85	7.61	11.13	13.44	10.42	10.73	16.84	12.59	15.23
GEMN-0225_PHN46_0005/LH244	13.1	NA	11.22	14.49	14.72	16.65	15.33	15.16	10.92	13.88	9.23	11.56	11.34	12.7	12.81	17.4	12.88	15.22
GEMN-0225_PHN46_0006/LH244	15.54	NA	9.75	13.54	11.06	13.58	13.5	13.68	10.06	13.44	5.73	9.91	12.47	12.74	12.38	18.55	13.41	14.26
GEMN-0225_PHN46_0021/LH244	15.43	NA	10.91	13.18	13.72	15.72	13.97	13.73	9.04	14	11.75	12.3	11.31	13.37	11.77	19.72	14.64	13.58
GEMN-0225_PHP02_0001/LH244	16.1	NA	9.67	14.06	13.35	14.69	15.38	14.65	13.63	13.68	4.61	10.64	11.92	12.33	8.6	18.88	15.99	16.42
GEMN-0225_PHP02_0002/LH244	12.03	NA	10.76	14.48	13.58	13.98	15.2	14.27	9.54	13.79	9.48	11.42	11.53	14.83	13.16	18.53	15.15	16.55
GEMN-0225_PHP02_0003/LH244	11.33	NA	9.16	12.58	12.5	12.63	14.44	11.78	10.07	12.83	5.37	9.17	12.37	10.9	10.51	18.39	11.57	15.64
GEMN-0225_PHP02_0005/LH244	11.79	NA	11.6	15.31	13.55	15.01	15.61	14.66	10.64	13.2	7.86	9.67	9.54	13.78	15.07	16.9	13.53	17.32
GEMN-0225_PHP02_0006/LH244	11.94	NA	8.08	11.48	12.29	11.71	11.74	9.91	11.87	11.08	5.95	8.38	9.42	10.92	12.9	16.21	9.99	13.06
GEMN-0225_PHP02_0008/LH244	8.8	NA	9.38	11.15	11.44	12.4	12.64	10.48	9.41	12.09	7.92	10.07	10.4	6.58	8.47	19.62	12.34	14.71
GEMN-0225_PHP02_0009/LH244	12.41	NA	8.47	11.77	14.04	13.4	12.56	13.17	13.59	13.53	5.6	10.72	10.87	9.47	11.94	16.25	14.62	14.71
GEMN-0225_PHP02_0010/LH244	11.99	NA	11.55	12.4	13.69	13.31	10.71	12.25	11.85	14.3	5.52	9.91	10.07	13.48	16.07	16.63	15.08	16.1
GEMN-0225_PHP02_0012/LH244	12.93	NA	9.95	11.62	13.06	12.32	13.85	13.16	7.03	13.89	8.46	10.38	11.23	10.81	11.72	17.41	14.64	15.09
GEMN-0225_PHP02_0013/LH244	11.61	NA	11.1	10.81	11.43	11.79	13.67	14.3	5.26	11.38	11.69	9.06	12.17	10.94	13.74	17.32	14.33	16
GEMN-0225_PHP02_0014/LH244	12.68	NA	9.23	14.4	12.39	13.49	14.45	12.53	11.31	11.57	7.29	10.13	10.08	12.93	11.29	19.93	15.26	15.33
GEMN-0225_PHP02_0015/LH244	13.05	NA	12.17	12.03	14.59	14.24	11.69	12.83	11.47	13.75	7.47	10.85	11.3	11.74	10.64	17.94	15.06	12.88
GEMN-0225_PHP02_0017/LH244	7.95	NA	10.8	12.95	12.89	13.09	11.87	12.02	11.75	14.76	6.98	10.65	10.17	10.89	15.59	18.01	16.22	16.04
GEMN-0238/LH244	14.15	NA	12.4	11.92	13.25	15.38	10.82	12.84	11.15	14.08	6.57	10.51	14.34	11.86	13.55	15.7	12.94	14.2
GEMN-0257/LH244	14.26	NA	9.26	14.9	14.3	15.19	12.84	14.15	14.74	14.09	6.07	10.89	12.68	9.36	13.42	18.33	12.69	17.83
GEMN-0271/LH244	14.52	NA	14.5	15.26	12.21	15.44	14.1	14.36	10.51	12.11	3.99	11.19	10.21	10.41	11.03	17.82	12.74	16.22
GEMN-0287/LH244	15.38	NA	11.35	15.22	13	15.53	13.78	16.62	9.61	14.22	9.3	10.63	14	14.32	13.16	16.97	12.98	15.37
LH185/LH244	14.54	NA	6.37	11.12	12.18	10.9	13.63	12.71	13.64	16.08	5.09	8.09	12.23	9.71	13.55	15.96	13.65	10.58
LH216/LH244	8.91	NA	5.05	11.6	13.09	14.48	14.4	13.46	10.9	12.66	10.76	9.64	11.45	10.59	13.55	6.58	12.43	15.3
LH283/LH244	14.29	NA	10.78	10.54	13.26	16.14	14.74	13.61	9.46	13.43	8.51	9.93	12.66	9.97	12.11	17.1	11.19	13.52
LH287/LH244	16.08	NA	11	13.51	14.03	15.21	15.11	14.69	9.92	12.21	7.14	11.7	10.43	12.45	12.24	17.18	14.73	16.11
LH82/LH244	10.79	NA	9.34	8.95	12.07	12.39	11.23	11.67	7.22	13.61	7.27	10.81	12.29	12.16	13.24	14.74	13.48	12.81
M162W/LH244	10.44	NA	7.41	8.37	12.37	9.58	10.3	10.4	5.95	11.61	3.8	7.94	11.17	9.65	10.86	12.02	9.84	9.4
MBUB/LH244	8.19	NA	11.28	14.45	14.64	16.31	16.02	15.74	10.91	9.89	4.41	9.47	11.01	13.01	14.68	16.9	10.67	14.49
MM501D/LH244	14.07	NA	8.76	11.36	10.18	12.31	12.07	12.54	11.42	11.16	4.49	9.76	13.1	12.28	12.16	17.68	14.53	14.01
MO17_PHW30-008-(2N)-01/LH244	12.93	NA	10.58	12.64	12.32	16.64	14.45	14.57	12.63	14.94	3.14	10.99	12.18	9.89	13.37	18.79	13.37	14.1
MO17_PHW30-200-(2N)-02/LH244	17.64	NA	12.77	15.87	16.34	17.24	16.75	15.48	12.19	13.77	7.79	11.04	15.25	11.55	16.2	18.32	13.98	15.37
MO17_PHW30-309-(2N)-01/LH244	13.38	NA	10.15	13.23	15.09	16.44	13.09	12.47	9.93	14.06	3.78	10.2	11.66	9.66	12.38	19.83	15.16	14.43
MO44_LH145_0127/LH244	8.92	NA	8.89	9.5	10.97	11.8	14.1	13.95	7.14	15.1	6.6	10.23	9.89	9.82	10.64	15.69	13.2	13.56
MO44_LH145_0138/LH244	8.93	NA	8.74	6.6	9.02	10.71	11.72	6.81	6.33	9.77	5.52	8.21	6.53	9.69	10.68	12.21	11.02	9.82
MO44_PHG47_0072/LH244	5.37	NA	7.34	9.67	10.16	12.31	9.95	11.18	10.66	12.07	7.13	8.72	10.83	8.01	11.38	13.91	9.38	12.63
MO44_PHG47_0125/LH244	6.21	NA	9.29	9.65	11.68	13.16	11.85	10.08	9.74	11.07	5.88	8.77	11.82	9.5	12.72	14.78	11.38	13.55
MO44_PHW65_0025/LH244	7.07	NA	7.94	10.05	10.9	14.07	9.84	11.63	9.78	10.16	4.95	10.32	7.53	11.56	12.51	15.01	11.66	12.23
MO44_PHW65_0035/LH244	9.3	NA	6.95	8.85	9.35	11.64	9.52	9.27	8.77	8.4	4.96	7.22	8.14	7.12	9.47	14.81	11.56	10.06
MOG/LH244	9.64	NA	7.71	10.17	13.07	14.81	9.94	11.62	10.27	10.79	4.54	7.71	7.45	9.43	10.25	14.68	11	14.8
NC358/LH244	14.57	NA	8.37	9.71	11.64	14.65	7.69	9.55	11.46	10.71	5.97	10.03	10.45	8.95	11.46	14.57	9.85	12
NC366/LH244	16.81	NA	9.69	13.99	15.13	16.33	14.22	16.19	12.47	9.22	4.95	11.64	10.02	11.92	11.42	17.58	11.35	12.75
NC388/LH244	12.36	NA	12.05	12.61	11.87	13.44	10.81	9.88	10.56	10.14	4.52	10.43	9.11	11.17	9.94	14.77	6.62	10.35
NC398/LH244	13.51	NA	9.91	11.99	13.37	13.59	11.47	12.84	10.67	12.31	9.77	10.81	11.17	11.25	11.03	12.69	6.78	10.8
NC528/LH244	11.66	NA	12.21	11.36	12.3	16.3	11.92	16.61	11.81	11.71	9.31	11.49	11.7	12.28	13.03	18.63	13.86	13.47
NC546/LH244	12.83	NA	13.54	12.15	10.77	14.02	12.92	12.87	8.96	11.75	7.41	11.37	12.14	13.18	11.46	16.41	14.6	15.29
NKH8431/LH244	7.32	NA	8.76	8.7	9.81	9.19	10.9	8.06	6.24	11.28	4.1	6.68	8.58	7.32	10.2	12.43	10.51	9.89
OH43/LH244	11.1	NA	7.97	10.33	16.08	13.13	11.06	10.57	9.69	13.39	3	10.96	14.22	13.01	9.68	18.16	11.73	16.59
PH207/LH244	11.06	NA	7.91	8.09	11.71	11.37	9.26	9.27	8.32	12.47	5.1	8.74	10.35	11.04	11.72	18.97	12.32	13.35
PH24E/LH244	13.22	NA	8.67	12.13	14.23	14.1	11.77	13.6	12.99	13.72	4.09	10.13	10.52	12.15	13.55	19.03	14.26	13.73
PHAP9/LH244	12.32	NA	6.31	8.7	11.87	11.91	11.13	11.48	9.97	14.13	6.5	9.27	11.3	10.48	11.72	17.59	13.38	14.62
PHB47/LH244	10.26	NA	8.2	10.19	10.3	13.42	11.68	11.36	8.24	9.68	4.29	10.09	8.65	9.99	11.64	17.54	13.83	13.94
PHG47/LH244	9.29	NA	8.59	8.67	8.97	12.62	11.51	11.95	7.72	13.65	5.44	8.55	10.34	11.4	11.2	15.72	12.4	11.75
PHJ89/LH244	10.42	NA	7.95	11.08	12.4	12.9	12.91	12.5	11.86	12.11	5.93	10	11.05	11.36	12.4	16.93	12.96	14.47
PHJ90/LH244	13.19	NA	9.45	10.32	11.73	13.73	11.01	12.84	8.07	13.28	5.68	8.33	12.88	9.52	10.25	14.16	13.17	13.08
PHK56/LH244	10.51	NA	8.2	12.42	14.09	16.58	13.69	13.26	10.02	12.45	7.54	11	13.23	13.07	9.64	15.94	13.9	13.25
PHKE6/LH244	11.67	NA	11.4	9.32	11.1	11.64	9.12	10.84	10.31	13.41	4.38	9.91	10.32	13.27	12.42	15.16	12.03	12.6
PHN11/LH244	11.53	NA	8.17	8.83	10.01	10.8	11.61	10.97	10.28	12.66	4.97	9.95	10.72	12.64	13.68	17.01	12.63	12.49
PHN11_LH145_0005/LH244	10.15	NA	6.03	7.18	9.35	9.64	10.05	9.43	4.96	12.41	5.61	8.69	10.33	9.68	11.42	12.41	11.22	12.51
PHN11_LH145_0028/LH244	9.89	NA	8.05	8.58	8.78	9.8	6.97	9.85	8.67	12.93	3.77	8.56	10.51	8.93	11.07	16.74	14.37	12.03
PHN11_LH145_0085/LH244	9.93	NA	8.84	7.49	8.52	8.44	9.65	9.7	9.54	11.54	5.8	8.9	11.56	9.32	12.33	16.49	13.6	11.33
PHN11_OH43_0075/LH244	11.28	NA	6.35	7.21	10.78	10.69	7.97	10.77	9.85	12.26	4.12	9.14	5.95	8.89	12.55	16.21	12.27	14.79
PHN11_OH43_0088/LH244	12.1	NA	9.3	7.55	12.17	12.55	8.03	10.82	11.67	12.18	5	9.51	10.57	9.27	10.9	16.01	13.27	13.88
PHN11_PHG47_0251/LH244	11.59	NA	7.91	8.63	10.38	12.72	10.05	11.52	11.03	13.25	5.46	9.61	13.11	10.75	11.38	15.99	11.11	10.97
PHN11_PHG47_0287/LH244	11.66	NA	7.22	8.02	9.99	10.74	8.82	10.93	7.74	12.93	6.38	8.55	8.72	9.43	14.72	15.41	13.66	10.72
PHN11_PHW65_0312/LH244	12.82	NA	5.97	6.8	11.9	12.37	11.73	11.25	10.77	14.13	3.41	8.28	7.51	9.49	12.07	13.95	12.32	13.9
PHN11_PHW65_0323/LH244	12.76	NA	7.85	13.12	12.64	12.53	12.41	14.15	14.54	12.5	4.68	9.82	11.39	12.51	11.42	18.06	14.25	14.33
PHN11_PHW65_0359/LH244	11.96	NA	8.89	8.59	12.11	13.07	10.92	8.79	7.45	12.92	6.61	8.81	9.8	7.05	11.51	18.04	13.39	14.8
PHP02/LH244	13.75	NA	9.34	11.81	13.12	12.61	11.07	13.48	10.91	14.51	7.34	9.97	11.71	12.56	14.35	17.45	15.15	15.65
PHP55/LH244	13.65	NA	9.22	8.9	12.47	13.02	12.82	13.56	8.7	14.23	7.69	10.73	9.71	11.71	13.57	18.24	15.95	16.09
PHR03/LH244	15.55	NA	10.44	13.93	12.65	15.36	16.01	14.21	10.89	12.37	5.72	10.97	10.74	12.78	11.85	19.08	11.77	16.14
PHW30/LH244	10.06	NA	10.31	12.03	13.42	11.89	12.91	12.11	11.78	13.08	6.06	9.8	12.39	10.12	13.74	16.71	14.18	14.23
PHW30_MO17-010-(2N)-01/LH244	13.28	NA	12.9	13.19	15.69	13.42	12.18	15.56	10.74	12.41	5.62	10.32	11.28	9.17	13.63	18.03	13.86	16.19
PHW30_MO17-032-(2N)-01/LH244	11.06	NA	9.41	8.21	10.31	11.92	9.17	11.44	7.1	13.15	5.74	9.57	12.14	11.74	10.73	14.86	12.2	13.28
PHW30_MO17-095-(2N)-01/LH244	10.31	NA	11	12.96	13.31	13.48	13.88	14.53	6.61	13.54	6.49	9.27	10.51	11.67	14.42	17.65	13.3	15.77
PHW30_MO17-129-(2N)-01/LH244	11.79	NA	11.79	11.13	13.19	12.73	13.47	13.16	10.31	12.04	6.7	10.83	12.67	13.96	10.2	19.25	13.61	14.98
PHW30_MO17-234-(2N)-02/LH244	13.14	NA	8.27	13.16	13.45	13.54	13.93	12.39	10.52	10.71	10.82	10.17	12.37	10.23	12.85	18.15	12.54	14.88
PHW65_MOG_0137/LH244	12.31	NA	8.07	11.87	14.76	14.67	12.71	10.75	10.96	13.63	7.7	10.55	10.09	10.82	13.4	14.53	13.17	14.61
PHW65_MOG_0176/LH244	12.86	NA	11.21	9.73	11.27	12.72	11.08	11.43	10.66	12.42	5.34	9.89	10.06	12.96	11.38	16.84	10.55	12.96
PHW65_MOG_0271/LH244	9.5	NA	8.58	11.6	11.95	13.99	14.72	11.61	10.92	12.26	7.16	9.49	10.88	10.37	11.98	13.76	11.99	16.15
W10001_0003/LH244	5.97	NA	5.05	8.33	9.65	10.71	6.5	8.75	7.92	12.9	6.63	8.41	12.28	9.58	8.16	10.74	7.38	13.97
W10001_0007/LH244	5.28	NA	9.19	8.29	9.81	9.92	10.94	8.19	11.74	11.79	4.92	10.58	10.5	9.45	5.99	12.8	10	11.57
W10001_0009/LH244	3.61	NA	6.84	6.26	9.25	11.36	5.85	9.3	7.92	10.97	5.94	10.08	7.99	8.3	8.77	10.21	9.01	11.9
W10001_0012/LH244	6.67	NA	6.91	4.67	7.56	6.81	7.84	8.45	10.07	8.8	3.53	9.42	9.16	9.33	7.56	10.3	10.61	9.31
W10001_0013/LH244	7.02	NA	5.39	5.38	8.47	9.28	8.27	7.8	7.89	11.26	7.37	8.63	7.5	10.8	7.38	13.02	9.48	10.44
W10001_0014/LH244	4.97	NA	9	7.54	10.23	10.16	8.34	9.78	6.84	11.43	6.15	8.24	13.25	12.42	8.03	9.79	6.05	11.77
W10001_0016/LH244	4.29	NA	3.58	5.06	7.08	5.37	12.26	9.22	8.31	9.66	4.93	6.77	12.4	7.67	7.6	11.9	7.08	8.78
W10001_0017/LH244	8.2	NA	6.18	6.99	10.49	7.54	7.99	7.76	9.13	11.78	4.58	8.81	13.04	7.77	9.03	10.56	6.92	9.98
W10001_0021/LH244	6.29	NA	6.85	7.62	8.76	9.1	8.46	7.61	6.02	8.79	3.59	11.14	9.17	7.68	8.12	12.03	6.43	9.62
W10001_0022/LH244	9.74	NA	10.59	7.48	9.35	12.11	10.05	9.73	7.6	12.91	7.15	9.75	11.48	9.64	11.2	16.29	12.06	13.14
W10001_0023/LH244	8.37	NA	6.12	8.49	11.01	9.95	8.02	7.93	9.62	8.44	3.21	7.41	5.64	9.32	11.72	11.86	10.49	9.26
W10001_0031/LH244	8.74	NA	7.94	7.13	8.98	8.39	6.55	8.58	6.98	11.51	5.85	9.45	8.95	9.73	11.81	13.53	11.34	9.71
W10001_0033/LH244	6.94	NA	8.41	7.94	10.88	10.47	13.06	10.09	9.98	10.4	7.01	9.06	10.5	7.44	10.12	13.56	11.12	10.79
W10001_0040/LH244	5.29	NA	9.35	5.95	9.62	9.7	9.78	9.87	8.07	10.52	7.33	9.55	8.25	6.57	9.38	12.12	9.89	10.84
W10001_0047/LH244	9.21	NA	5.91	7.8	10.48	10.36	10.9	10.38	6.01	11.71	6.11	8.8	9.03	8.17	10.81	13.22	10.83	11.07
W10002_0002/LH244	11.02	NA	10.48	7.06	10.38	11.43	10.19	9.24	9.01	11.28	6.25	8.39	10.32	8.78	12.77	13.32	11.87	9.1
W10005_0029/LH244	11.74	NA	8.45	10.48	10.87	10.83	9.64	13.48	8.92	12.48	5.98	9.95	11.05	9.37	11.59	11.81	12.31	13.91
W10005_0107/LH244	8.55	NA	8.69	8.45	12.94	12.24	10.56	11.68	10.03	14.49	6.89	8.56	9.43	9.74	10.9	15.83	10.89	12.57
W10005_0111/LH244	10.57	NA	9.35	8.51	12.44	12.25	10.05	10.55	7.98	11.09	5.31	9.58	9.86	10.69	11.7	17.58	10.39	13.04
W10005_0147/LH244	9.59	NA	8.09	9.14	11.9	12.74	12.94	10.82	8.56	11.69	4.01	8.74	9.27	9.6	11.03	16.16	13.36	12.92
W10005_0220/LH244	12.34	NA	7.42	9.91	12.07	13.79	14.51	12.41	10.57	13.92	6.39	10.03	11.2	10.65	13.03	15.72	12.1	13.19
W10010_0084/LH244	11.63	NA	6.63	9.49	11.93	12.76	14.29	13.34	10.26	15.22	4.58	9.44	11.06	10.91	13.74	16.26	13.83	16.91
W10010_0093/LH244	6.55	NA	11.79	9.93	13.4	14.48	10.13	12.08	9.75	14.29	9.36	9.87	11.32	9.28	10.99	10.59	12.05	16.04
W10010_0118/LH244	8.04	NA	10.6	9.94	12	12.3	7.91	12.43	9.11	12.17	8	9.31	10.28	12.38	10.86	14.54	11.95	14.24
W10010_0124/LH244	15.24	NA	11.05	12.05	13.5	13.37	15.6	13.74	9.22	14.92	4.68	9.16	10.36	12.26	12.2	20.41	15.1	16.17
W10010_0148/LH244	11.47	NA	8.54	9.73	10.92	12.3	11.97	12.34	5.52	13.8	5.57	9.54	11.61	10.36	8.9	16.17	13.48	11.88
W10010_0170/LH244	11.43	NA	10.76	11.02	12.33	13.67	13.94	12	9.24	11.38	5.46	10.64	10.93	12.6	11.2	17.53	14.71	16.37
W10010_0189/LH244	11.55	NA	8.71	10.15	12.89	12.77	13.15	15.06	10.46	12.74	8.84	10.83	10.78	11.86	12.07	17.18	15.49	14.85
W10010_0279/LH244	12.4	NA	8.48	14.38	12.78	15.18	14.81	14.08	10.98	9.83	8.37	10.33	12.89	11.55	12.29	16.35	12.58	14.52
W10010_0294/LH244	10.84	NA	7.72	9.81	6.56	7.06	9.67	13.55	12.71	14.06	5.95	9.66	10.72	10.23	11.81	20.06	15.19	14.99
W10010_0311/LH244	11.66	NA	6.44	9.91	11.75	12.8	12.66	13.03	10.88	13.33	7.68	11.31	13.34	9.74	12.94	12.3	13.75	10.85
W10010_0337/LH244	4.74	NA	10.15	10	13.11	14.54	12.54	13.47	10.77	14.53	5.35	10.94	12.93	16.22	10.07	15.77	11.45	13.46
W10010_0346/LH244	7.47	NA	9.48	10.46	12.15	12.18	13.58	10.7	10.86	14.22	4.28	10.27	13.02	11.23	10.07	15.47	12.54	14.2
W10010_0358/LH244	13.19	NA	11.34	10.43	12	12.73	12.39	11.78	11.02	11.8	4.02	10.8	11.56	11.71	12.81	13.76	10.95	14.41
