# Supplementary material for: Leveraging Automated Machine Learning for Environmental Data‐Driven Genetic Analysis and Genomic Prediction in Maize Hybrids
Source: Adv Sci (Weinh). 2025 Mar 6;12(17):2412423. doi: 10.1002/advs.202412423 (PMC12061318; doi:10.1002/advs.202412423)
Supplement: Supplementary file 2 — Supplemental Tables [file ADVS-12-2412423-s002.zip › advs202412423-sup-0002-Tables/Supplementary Table 11.xlsx]

## Sheet: Maize2808
Table S11. Phenotypes of the Maize2808, Maize366 and Maize5844 datasets were measured in multiple environments.
Sheet 1. Phenotypes of the Maize2808 dataset was measured in mutiple-environments.
Hybrid	JL2014			LN2014			BJ2014			HB2014			HN2014
	PH	FT	EW	PH	FT	EW	PH	FT	EW	PH	FT	EW	PH	FT	EW
MG_100_X_JING724	322	75	281	330.2	69	248.75	321.4	60	262.5	300.75	58	247.5	287.6	54	192
MG_100_X_ZHENG58	292.6	75	228.4	279	66	284	295.4	58	240	229.8	58	184.88	244.4	54	162.4
MG_1000_X_JING724	288.816	74	297.4	307.462	66	277	306.802	61	272	269.13	56	268	264.392	56	179.25
MG_1000_X_ZHENG58	278.25	72	237.8	257.8	64	226	285.4	56	202	252	55	213.2	235.4	53	147
MG_1001_X_JING724	305	77	261.6	349.4	71	266	351	62	266	302.75	57	230	287.75	60	173.4
MG_1001_X_ZHENG58	256.8	79	265	289	68	298	282.6	59	190	252	56	222.125	236.75	56	222.8
MG_1002_X_JING724	299.25	77	199.2	337.8	70	264	343	61	230	295.5	59	200	293.8	56	148.8
MG_1002_X_ZHENG58	262.5	79	216	286	71	254	282.5	61	212	264.8	58	231.4	250.75	55	170.4
MG_1003_X_JING724	304.5	77	194.4	340.25	67	245	334.4	62	250	269.13	60	212	310	59	158.8
MG_1003_X_ZHENG58	269.2	77	277.6	279.6	67	277	282.25	61	220	246.4	57	206.62	242	56	171.2
MG_1004_X_JING724	292.4	73	249.6	313.4	66	249	304.2	60	242	296.6	56	260	283.2	58	170.8
MG_1004_X_ZHENG58	240.8	72	288.4	273.2	66	286	261.25	57	172	229.75	54	214.76	225.8	54	153.8
MG_1005_X_JING724	301.2	78	202.8	308.2	72	218.75	308.6	63	144	296.2	57	167.5	279	58	173
MG_1005_X_ZHENG58	259.5	76	272	264	67	219	287.5	60	232.5	240.2	56	187.2	220.4	53	176.8
MG_1006_X_JING724	293	72	285.2	326.4	65	211	319.5	59	188	297	55	203.333	276	54	151.2
MG_1006_X_ZHENG58	263.2	72	291.6	272	65	182	281.8	56	190	270.5	52	242.94	227.5	55	223.6
MG_1007_X_JING724	286.8	75	230.8	302	68	204	311.75	61	252	266.2	58	208	266.75	58	121.8
MG_1007_X_ZHENG58	248	75	269.2	264.8	64	233	265	57	220	252	55	222.68	211.75	53	148.6
MG_1008_X_JING724	299.6	80	279.8	350.8	72	274	337.8	65	218	299.75	63	210	310	60	218.4
MG_1008_X_ZHENG58	295.6	81	251.8	291.25	68	254	308.6	62	246	264.5	57	193.375	257	56	186.6
MG_1009_X_JING724	304.25	77	242.6	344.25	69	295	339	61	246.667	297.5	56	236	296	56	153.6
MG_1009_X_ZHENG58	281	76	318.4	298.25	70	273	308	61	260	244.6	56	227.1	236.75	55	155.8
MG_101_X_JING724	285	79	193	309.4	71	278.333	316	59	242	290.75	60	170	290	57	172
MG_101_X_ZHENG58	255.2	74	258.6	270.2	68	292	284.25	59	212	249.5	54	235.6	222.4	53	170.8
MG_1010_X_JING724	301.4	73	249.6	321.5	69	237.5	323	61	232	247.5	57	190	256.5	55	135.5
MG_1010_X_ZHENG58	253.6	71	249.8	273	65	257	260	57	236	227	55	154.3	214	54	150
MG_1011_X_JING724	303.25	77	207	358.2	67	287	321.25	61	270	309.2	59	237.5	321	60	230.4
MG_1011_X_ZHENG58	288.816	76	312	307.462	68	315	306.802	61	194	269.13	54	242.64	264.392	54	158.8
MG_1012_X_JING724	298.25	76	189	339	68	263	306.802	62	222	281.6	63	250	296.4	56	149
MG_1012_X_ZHENG58	266.6	75	337	280.2	67	338	287	62	210	254.5	55	211	231.6	56	155
MG_1013_X_JING724	301.6	77	298.2	336.25	71	238	306.802	62	188	313.25	59	262	311	57	197.4
MG_1013_X_ZHENG58	278.4	76	264.4	297.4	68	298	282.2	62	198	246.75	55	224.3	265	58	153.2
MG_1014_X_JING724	288.816	75	199.4	307.462	69	265	306.802	60	248	269.13	56	236.667	264.392	53	153
MG_1014_X_ZHENG58	256.6	73	281.8	261.8	66	247	265.8	56	234	252	50	214.2	228.75	52	156.8
MG_1015_X_JING724	311.6	74	314.6	332.2	66	283	334.4	59	263.333	289.5	55	225	290	55	174.2
MG_1015_X_ZHENG58	281.25	72	354.8	285	64	332	273.8	59	246	233.75	58	207.5	246.5	57	177.2
MG_1016_X_JING724	282.8	77	191.6	315.32	67	210	299.25	61	142	270.4	55	212	264	56	140.4
MG_1016_X_ZHENG58	261.5	76	222	278.6	65	253	279	58	166	239.25	54	221.96	249	55	154.6
MG_1017_X_JING724	318.6	73	299.8	298.8	68	161.667	363	61	288	269.13	64	202.5	325.6	58	224
MG_1017_X_ZHENG58	260.4	74	277	287.8	67	248	289.4	59	236	263.6	55	202.32	266	54	199.8
MG_1018_X_JING724	309.6	77	226.6	317	68	273	329.2	61	264	304.5	58	222	305.75	58	143.2
MG_1018_X_ZHENG58	263.8	74	287.4	265.6	63	301.25	287	59	242	238.2	54	224.08	243.25	55	182.8
MG_1019_X_JING724	300.4	75	318	335.8	69	231	326.667	62	262	316.6	60	236	316	58	213.4
MG_1019_X_ZHENG58	274.2	80	291	275.25	68	301	264.75	65	186	246.8	55	229.66	245	54	164.8
MG_102_X_JING724	288.816	73	282.25	307.462	67	221	306.802	58	220	269.13	59	310	264.392	54	190.2
MG_102_X_ZHENG58	244.8	72	273.8	253.5	66	327	253.8	59	210	223	54	180.75	225	53	166
MG_1020_X_JING724	315.8	79	194.8	345.6	73	195	376.25	61	300	336.6	59	272	322.2	59	158
MG_1020_X_ZHENG58	283.25	79	270.4	295.75	67	235	303	59	196	268	56	240.24	259.4	54	167
MG_1021_X_JING724	315	79	240.8	331.75	71	240	335	62	252	274.25	57	228	289.25	58	134.4
MG_1021_X_ZHENG58	270	78	224.8	286.4	68	290	292.6	59	226.667	257.4	56	236.7	238.75	54	153.2
MG_1022_X_JING724	305.25	75	317.6	346	66	253	320.5	59	258	308.6	57	266	319	56	241.8
MG_1022_X_ZHENG58	253.5	73	276.4	270	66	258	259.5	62	230	240.6	54	188.9	245	54	165
MG_1023_X_JING724	320	78	285.8	335.8	69	240	327	61	246	274.75	59	246	281	56	194.2
MG_1023_X_ZHENG58	290.4	78	307.4	296.75	69	312	283.75	59	230	258.4	54	275.9	230.6	52	138.6
MG_1024_X_JING724	297	77	246.2	317.4	72	218	329	61	264	292	54	218	282.4	57	152
MG_1024_X_ZHENG58	258.2	76	308.6	282.25	67	272	272.5	59	158	250	53	216.1	235	53	135.8
MG_1025_X_JING724	310.8	78	342	309.25	69	253.75	341.4	62	283.333	321.8	58	266	303	57	160.6
MG_1025_X_ZHENG58	280.4	79	319	299.8	68	290	293	65	270	259.75	57	242.9	250	57	203
MG_1026_X_JING724	308.6	77	201.2	337.4	68	216	341.25	60	226	269.13	55	238	280	54	139.6
MG_1026_X_ZHENG58	239	75	169.8	259	67	206	274.75	59	160	215.4	56	209.3	217	55	131.6
MG_1027_X_JING724	310	77	203.2	329.75	72	254	337	62	276	295.25	57	230	289	57	185.2
MG_1027_X_ZHENG58	270.25	76	256.6	265.8	66	341	275.6	58	238	241.4	54	229.75	236.8	55	150.2
MG_1028_X_JING724	323.6	79	248.4	348	68	303	337.5	63	248	282	57	224	284	58	154
MG_1028_X_ZHENG58	282.6	78	296.4	276	68	264	298.5	61	252	257.2	56	251.6	269.25	59	189
MG_1029_X_JING724	323.25	77	321	344.5	68	274	364.25	61	232	317	57	294	291.8	58	162.2
MG_1029_X_ZHENG58	269.2	77	295.6	277.5	67	239	289.6	59	294	258.6	56	246.125	234.8	53	142
MG_103_X_JING724	312.75	75	297	323.2	71	244	341.2	62	232	281.5	57	234	288	58	149.2
MG_103_X_ZHENG58	258.8	73	298.2	278.4	66	238	290	57	166	243	52	252.84	249	55	183.8
MG_1030_X_JING724	334.6	77	233.4	360.5	67	300	364.25	61	252	312.8	57	264	306.6	56	192.6
MG_1030_X_ZHENG58	281.25	75	241.6	300.8	68	296	315.2	59	260	263.25	55	227.24	247.5	52	144
MG_1031_X_JING724	331.5	77	300	349	72	306	306.802	62	238	312.25	57	298	312	60	228.8
MG_1031_X_ZHENG58	282.4	77	232	301.6	72	229	286.2	59	216.667	250.75	56	242	260.2	58	188.4
MG_1032_X_JING724	309	76	274.8	342.8	67	261	323.8	60	235	301.6	55	285	283.6	54	167.2
MG_1032_X_ZHENG58	289.25	77	205.6	265.2	68	241	290	59	225	250.25	56	184.98	237.6	56	178.8
MG_1033_X_JING724	285.4	75	281	297	67	181.667	310.6	61	213.333	260.75	56	228	279.4	56	170
MG_1033_X_ZHENG58	246.5	74	283.6	271	65	260	267.75	56	192	225	55	236.25	242	53	139.4
MG_1034_X_JING724	288.816	73	348.4	307.462	68	255	306.802	60	230.108	269.13	57	238	264.392	53	151.6
MG_1034_X_ZHENG58	293.25	75	300.4	270.4	64	271	274.2	57	172	249.4	52	249	204.4	52	138.2
MG_1035_X_JING724	325	77	285.4	349.2	69	265	348.8	60	264	320.25	56	236	290.5	59	134.8
MG_1035_X_ZHENG58	274	74	238.6	291	72	193	296.25	60	162	250.2	52	206.6	249	56	143.6
MG_1036_X_JING724	311.8	78	296.6	357.4	71	318	332	63	162	287	56	230	294.6	56	172
MG_1036_X_ZHENG58	273	77	231.8	284.5	71	281.25	292.8	59	232	251.4	53	249.1	227.5	55	155.8
MG_1037_X_JING724	323	77	268.8	339.6	70	256	349	61	266	310.25	61	230	306.75	59	190.8
MG_1037_X_ZHENG58	281.4	77	290.8	275.75	67	256	278	59	256	270.4	55	218.1	240.2	56	137.6
MG_1038_X_JING724	318.8	80	197.4	350.5	72	260	332.2	62	266.667	318	59	234	316	59	220.2
MG_1038_X_ZHENG58	291.6	79	240.4	294.6	68	300	299.8	61	240	242.8	59	246.4	261.8	57	148.8
MG_1039_X_JING724	298.75	78	206.8	324.8	69	253	362.6	62	242	308	62	240	306.25	62	229.8
MG_1039_X_ZHENG58	267.2	80	215.4	274.5	70	225	289.2	65	236	272.8	58	242.7	265.8	58	171.8
MG_104_X_JING724	304.2	77	348	327.8	68	248	333	61	234	288.5	55	242	291	56	190
MG_104_X_ZHENG58	256	75	247.6	266.2	68	255	271.75	60	218	234	54	218.56	229	53	164.5
MG_1040_X_JING724	288.816	75.839	275.83	307.462	67.732	258.148	306.802	59.786	230.108	269.13	56.222	227.718	264.392	55.39	169.779
MG_1040_X_ZHENG58	288.816	75.839	275.83	307.462	67.732	258.148	306.802	59.786	230.108	269.13	56.222	227.718	264.392	55.39	169.779
MG_1041_X_JING724	313	79	332.4	341	68	347	330.667	62	210	315	56	284	306.5	59	194.6
MG_1041_X_ZHENG58	261.8	78	292.2	298.8	66	329	310.25	60	268	266.4	55	283.66	243.25	54	182.8
MG_1042_X_JING724	291.5	75	253	333	67	305	340	59	264	285.6	55	234	267.25	57	160.2
MG_1042_X_ZHENG58	276	74	242.2	293.25	66	294	304	57	210	280.75	54	247.25	251	54	196.8
MG_1043_X_JING724	288.816	75.839	275.83	307.462	67.732	258.148	306.802	59.786	230.108	269.13	56.222	227.718	264.392	55.39	169.779
MG_1043_X_ZHENG58	273.4	75.839	281.4	306.25	67.732	261	308.8	59.786	203.333	254.25	56.222	226.24	266.25	55.39	239.4
MG_1044_X_JING724	317.2	77	307.8	339.2	68	297	307	61	224	269.13	56	204	292.8	57	172.8
MG_1044_X_ZHENG58	305.5	81	250.4	291.4	69	289	298	58	226.667	259.5	53	247.62	242.4	54	153.2
MG_1045_X_JING724	303.5	82	301	350.25	73	273	355.4	62	260	334.8	60	235	310	60	235
MG_1045_X_ZHENG58	325	80	293.8	307.2	71	267.5	325.25	59	284	268	58	216.02	266	57	226.2
MG_1046_X_JING724	311.6	76	311	332.25	68	228	300.2	59	272	291.75	57	280	295	54	227.6
MG_1046_X_ZHENG58	282.4	76	270.4	286.5	64	263	276.25	56	248	269	53	266.54	250.4	52	188.8
MG_1047_X_JING724	309.5	78	296.6	331.8	73	272	334.6	63	263.333	302.75	62	248	308	58	169.2
MG_1047_X_ZHENG58	283.4	79	286.4	292.2	68	253	304.2	62	242	269.25	58	217.98	236	56	146.4
MG_1048_X_JING724	312	76	318.8	347.2	68	229	341.5	60	263.333	310.75	59	254	270	56	117.8
MG_1048_X_ZHENG58	277.6	78	278.2	286.2	67	252	287.5	61	190	258.25	55	204.58	257.2	56	165
MG_1049_X_JING724	315.6	78	266.8	342.75	68	286	332.2	60	263.333	293	57	218	278	56	206.4
MG_1049_X_ZHENG58	265	76	300.2	283.5	67	324	273.8	59	224	234.8	53	245.2	235.6	55	159.8
MG_105_X_JING724	299	78	269.6	342.5	72	247	335	62	240	303	55	217.5	270	58	157
MG_105_X_ZHENG58	261.2	74	258.2	279.6	67	259	283.6	57	213.333	245.8	56	214.84	260	55	158.2
MG_1050_X_JING724	316.4	77	290.2	331	68	257	350	59	246	307.4	56	262.5	288.8	57	211.6
MG_1050_X_ZHENG58	282.2	79	292	299.5	69	250	301	60	266	233.25	58	230.2	255	56	226.6
MG_1051_X_JING724	334	78	285.2	345.6	68	206.25	343	61	256	288.6	56	238	291.25	59	176
MG_1051_X_ZHENG58	275.4	79	297.6	300.25	67	274	292	59	226	262.6	56	231.2	271.4	57	194.8
MG_1052_X_JING724	312	76	333.4	333.5	69	227	306.802	61	197.5	270.8	60	236.667	300	59	199.6
MG_1052_X_ZHENG58	273.2	76	262	283	64	234	278	57	160	228.6	56	228.18	223.8	53	176.6
MG_1053_X_JING724	314.4	75	312.8	327	68	245	315.4	62	260	315.8	57	244	316.25	58	202.4
MG_1053_X_ZHENG58	270.4	75	277.6	289.8	66	260	282	57	253.333	235	55	228.5	248.2	54	169.4
MG_1054_X_JING724	312.25	75	280.6	337	67	261	340	62	250	286.6	56	227.718	274	57	150.6
MG_1054_X_ZHENG58	265	76	180	298.2	67	256	282.25	57	220	256.4	54	195.3	245.5	54	160.4
MG_1055_X_JING724	307.6	74	334.8	344.6	67	233	340	61	260	295.6	60	252	305	54	155.6
MG_1055_X_ZHENG58	276	75	285.4	282.8	68	311	299	61	236	246.6	55	248.5	251.4	53	185.2
MG_1056_X_JING724	295.8	74	334.2	328.6	68	217	331.5	60	240	294	61	220	284.5	57	179
MG_1056_X_ZHENG58	270.25	77	281	262.8	68	268	290	62	238	232.25	55	230.2	232.5	58	183
MG_1057_X_JING724	319.25	76	324.4	352.8	68	263	331.667	60	185	285.25	59	224	299.4	57	189.4
MG_1057_X_ZHENG58	268.2	79	253.6	286.5	66	282	281.25	59	204	241.25	55	218.1	224.6	53	144.6
MG_1058_X_JING724	323	76	273.6	334.4	70	244	344	61	238	277	61	222.5	278.75	56	193.8
MG_1058_X_ZHENG58	256.25	74	270.2	285.6	65	251.25	274	60	242	246	56	212.26	223.8	55	206.6
MG_1059_X_JING724	284.2	73	271.4	344.8	64	265	327	57	273.333	263.75	56	227.718	277.2	53	162.6
MG_1059_X_ZHENG58	264.8	72	289.4	289.75	66	234	284.4	56	208	233.75	52	199	224.8	51	167.2
MG_106_X_JING724	327.5	79	264	340.25	69	227	328.2	60	220	287.5	62	228	310	57	167.8
MG_106_X_ZHENG58	251	74	197	262.75	66	258	252.6	58	206	230.8	56	187.8	208.6	52	128
MG_1060_X_JING724	314.4	73	215.4	309	68	225	311.25	60	214	290.6	57	216	283.6	55	161.4
MG_1060_X_ZHENG58	288.816	73	305.8	307.462	66	258	306.802	56	264	269.13	54	233.6	264.392	54	187.8
MG_1061_X_JING724	305.5	73	327.4	337.25	66	223	350	61	266.667	311.8	55	242	278	54	139.4
MG_1061_X_ZHENG58	260.6	72	292.6	292.2	63	216	280	57	182.5	241.75	54	242.64	254.25	54	179.6
MG_1062_X_JING724	300.8	74	306.2	331.4	66	272	332.6	58	238	269.13	65	210	298	57	231.6
MG_1062_X_ZHENG58	257.2	75	290.8	286.8	66	267	286.4	61	220	261.25	57	210.38	243.75	57	200
MG_1063_X_JING724	317.6	81	300.8	351.2	72	218	366	64	260	310	63	258	332.5	61	242.2
MG_1063_X_ZHENG58	301.4	80	243.6	279.25	73	253	293.5	67	234	258.8	56	218.28	258	56	169.2
MG_1064_X_JING724	296.75	75	263.8	325.8	68	227	323.75	62	246	275	57	196	287	57	184.8
MG_1064_X_ZHENG58	275	78	252	276.5	72	265	277.6	59	206	261.8	54	215.98	239.4	56	163.2
MG_1065_X_JING724	298	75	294.4	315.8	70	217	309.4	59	212	276	56	232	283.25	57	164.4
MG_1065_X_ZHENG58	231.75	76	218.6	236.2	67	204	232.5	65	194	207.25	57	205.82	213.4	56	158.4
MG_1066_X_JING724	318.6	80	270.2	358	74	215	352.6	62	254	297.75	66	205	310.8	61	219.8
MG_1066_X_ZHENG58	278.2	78	272.6	289.4	71	268	304.5	62	228	261.2	58	214.8	262.4	57	144.2
MG_1067_X_JING724	305	76	318.2	316.75	69	275	330.4	61	246	288.2	55	262	292.4	55	164.4
MG_1067_X_ZHENG58	285.5	75	268.4	302.2	65	237	269	59	147.5	266.2	54	225.05	224.75	56	167
MG_1068_X_JING724	307.2	77	301.6	327.2	68	249	338.5	61	235	288.75	59	224	310	55	159
MG_1068_X_ZHENG58	277.2	76	292.4	301.8	68	302	299.2	59	244	275	54	248.24	267.5	54	170.6
MG_1069_X_JING724	313.333	80	321.5	353	74	277	352.8	63	272	335.333	57	290	335	60	186.4
MG_1069_X_ZHENG58	304	79	351.4	300	72	284	299.5	66	216	272.4	62	297.9	277	59	225.8
MG_107_X_JING724	324.6	77	269.8	350	68	309	333.5	61	238	295	59	255	288.4	58	159.4
MG_107_X_ZHENG58	260.75	75	295.6	283.8	66	285	289.25	59	244	228.2	54	227.9	264.392	55.39	169.779
MG_1070_X_JING724	287.5	73	323.6	320.8	70	222	300.25	62	230	260	56	216	279	54	192
MG_1070_X_ZHENG58	253.6	77	326.2	279	67	289	268	59	234	213.75	58	236.8	212	54	165.6
MG_1071_X_JING724	292.8	77	227.4	309.5	70	212.5	314.6	63	260	267	59	238	274.6	57	169.6
MG_1071_X_ZHENG58	255.2	80	221	266.5	67	265	288.75	60	258	238.25	58	244.2	235	55	174
MG_1072_X_JING724	305	74	360.8	336	68	289	327	61	250	281	57	262	297	56	169.8
MG_1072_X_ZHENG58	253.75	75	300.2	276.2	67	216.25	258.5	60	240	215.75	56	213.6	224	52	141.2
MG_1073_X_JING724	311.4	76	302.8	343	69	260	335.6	61	243.333	282	57	240	287.4	54	155.8
MG_1073_X_ZHENG58	268.4	75	253.6	280.5	66	352	279	57	210	255.2	54	289.86	230.6	55	142.8
MG_1074_X_JING724	308.4	78	310	332.6	67	235	331.5	62	262	302.4	59	258	296	59	178
MG_1074_X_ZHENG58	270.8	77	305.2	291.25	68	294	299.8	59	236	249.8	58	250.38	247	57	168.4
MG_1075_X_JING724	317.4	79	290.6	343.6	68	300	353.8	62	264	269.13	64	192	324	58	199.8
MG_1075_X_ZHENG58	264.8	75	258.8	268.6	67	270	273.6	63	234	241.4	54	200.2	245.75	54	159.6
MG_1076_X_JING724	302.5	78	301.2	314.5	68	200	314.75	61	220	290.25	57	242	308.75	57	174.6
MG_1076_X_ZHENG58	250.5	76	344	273.4	67	323.75	277.4	61	273.333	238.4	57	246.08	227.25	54	174
MG_1077_X_JING724	307.5	77	304	327.32	70	274	342.5	62	236	317.6	59	246	311	59	207.8
MG_1077_X_ZHENG58	276.25	75	277.6	287.25	68	273	293.5	60	280	235	58	202	243.75	52	156.4
MG_1078_X_JING724	310.8	76	299.2	341	69	305	345.6	60	226	287.8	56	227.5	282.75	54	145.6
MG_1078_X_ZHENG58	296	76	321.6	299	67	255	311.6	59	224	262	53	265.72	274	53	168.2
MG_1079_X_JING724	303.75	77	322.4	325.8	72	260	318	64	286.667	300	62	214	293	57	206.6
MG_1079_X_ZHENG58	258.5	75	219.2	273.25	68	276	266	59	158	233.25	54	234.5	215.8	53	152.8
MG_108_X_JING724	306	79	263.25	319.4	73	232	328.8	62	263.333	306.5	57	246	274.5	55	136
MG_108_X_ZHENG58	278.75	75	261.8	286.75	67	269	304.6	59	220	257.2	54	242.74	236.75	54	128.2
MG_1080_X_JING724	297.2	75	302	319.4	72	221	310	59	210	297.75	57	230	302	59	210.2
MG_1080_X_ZHENG58	256.5	75	257.6	274.6	67	262	258	62	190	230.4	55	217.02	236.4	57	170.8
MG_1081_X_JING724	332	77	386.4	356	68	316	334	63	276	328.25	59	256	305.8	56	197.8
MG_1081_X_ZHENG58	281	79	316.6	283.25	66	251	296.25	60	258	270.8	57	242.16	255	58	199.6
MG_1082_X_JING724	296.5	79	155.2	341.6	68	264	331	61	253.333	290.4	60	236	285	56	121.4
MG_1082_X_ZHENG58	268.5	80	257	279.5	70	291	268	62	198	251.8	55	222.54	222.8	56	131.4
MG_1083_X_JING724	306.6	77	314.6	337.25	73	262	349.6	63	266	305.8	57	242	305	59	261.4
MG_1083_X_ZHENG58	281.75	77	326.4	312	68	341	300.6	59	256.667	275.5	55	266.28	251.2	55	163.6
MG_1084_X_JING724	301	77	284.4	352.6	68	336	340.5	61	204	295	63	197.5	284	56	196
MG_1084_X_ZHENG58	267.5	79	343.6	308.75	71	322	308	59	235	271.75	54	260.02	243	54	151.4
MG_1085_X_JING724	308	74	343.8	343	66	280	320	60	194	288.75	56	212	274	56	151
MG_1085_X_ZHENG58	264.5	76	220.75	285.8	66	253	281.2	56	206.667	255.6	54	202.9	229.5	52	153.4
MG_1086_X_JING724	307.5	77	250.8	312.2	67	265	318.4	59	226	273	55	240	266.5	57	197.2
MG_1086_X_ZHENG58	261.8	75	326.6	274.8	67	287	281.25	59	206	243.25	55	236.96	232.25	55	155.2
MG_1087_X_JING724	324	77	165.6	326	68	257	344.75	63	248	292.2	56	216	273	55	144.6
MG_1087_X_ZHENG58	282.75	76	233.6	280	63	182	285	58	190	276.4	52	217.44	243.8	51	122
MG_1088_X_JING724	302	77	283	334.8	66	254	344.75	61	222	287.25	57	234	292	54	160.6
MG_1088_X_ZHENG58	264.25	76	287.8	278.75	66	298	295.2	59	224	255.8	52	269.25	243	54	198.4
MG_1089_X_JING724	288.816	73	255.6	307.462	72	263	306.802	64	270	269.13	58	272.5	264.392	60	209.2
MG_1089_X_ZHENG58	288.816	85	257.4	307.462	70	295	306.802	63	198	269.13	58	265.067	264.392	56	164.8
MG_109_X_JING724	271	77	153.75	327.5	70	225	320	61	240	274.6	57	210	280.75	58	119.2
MG_109_X_ZHENG58	261.5	72	249.4	268.6	64	255	283.4	57	210	213.75	50	175.5	214	53	120.8
MG_1090_X_JING724	318.6	76	269	334	67	255	306.802	59.786	230.108	298.2	55	236	280	54	165.6
MG_1090_X_ZHENG58	267.6	75	272.8	287.5	66	240	290	57	246	234.4	56	223.36	245.75	55	169.4
MG_1091_X_JING724	308	76	285.2	341.8	68	274	339.2	60	230	297.8	57	214	287.8	56	153.8
MG_1091_X_ZHENG58	279.25	76	296	308.6	66	315	290	59	230	269.6	55	195.46	278.6	55	176.4
MG_1092_X_JING724	326.6	77	328	350.4	72	295	345	62	286	302.8	56	238	294	56	189.4
MG_1092_X_ZHENG58	277.2	76	263.6	295.75	69	247	290	59	242	260	53	218.22	235.2	56	141.2
MG_1093_X_JING724	308	74	251.6	341.75	67	241	319.75	61	290	290.5	55	190	281.75	55	191.6
MG_1093_X_ZHENG58	279	77	249.8	274	68	210	286.25	59	246	240.6	55	185.925	247.75	56	210
MG_1094_X_JING724	324.6	75	361.8	339.75	73	241	356.4	61	248	295.2	56	272	302	57	198
MG_1094_X_ZHENG58	268.75	74	259.6	278.8	65	312	291	59	186	250	54	233.64	240.4	55	210.4
MG_1095_X_JING724	296.4	78	343.8	334.25	71	248	314.5	61	295	293	57	272	287.75	59	209.4
MG_1095_X_ZHENG58	241.6	76	240.2	260	68	288	263.5	61	210	223.4	54	214.28	225.5	54	164
MG_1096_X_JING724	326	78	271.8	359.4	70	325	367.25	61	276	295.25	61	262.5	330	59	178
MG_1096_X_ZHENG58	286.2	77	282.2	302.25	67	345	316.25	57	264	264.2	55	279.7	243.75	53	156.8
MG_1097_X_JING724	293.75	74	298.8	336	69	301	313.25	61	280	302	57	258	273.25	58	174.8
MG_1097_X_ZHENG58	242.4	76	244.6	265	66	260	273	60	246	232.25	53	195.3	215	56	141.4
MG_1098_X_JING724	303.6	79	205.6	339.6	70	301	327	64	240	284.8	63	212	303	57	223.6
MG_1098_X_ZHENG58	295.75	79	284.8	280.8	71	276	304.2	61	250	267.25	56	262.1	253	57	194
MG_1099_X_JING724	306.8	77	283.8	339.75	68	277	324	60	250	294	55	220	295	58	194.2
MG_1099_X_ZHENG58	269	75	252.2	281.2	69	246	281.6	58	210	254.4	54	207.9	232	53	145.8
MG_110_X_JING724	287.6	75	340.6	324.25	68	293	298	61	270	310.4	55	272	287.4	56	204.6
MG_110_X_ZHENG58	257.4	74	299.8	271.4	66	252	275	61	218	238	56	220.85	217.75	52	147
MG_1100_X_JING724	303.2	78	241.8	306.8	72	226	321.25	64	232.5	289.4	57	240	310	58	178
MG_1100_X_ZHENG58	285.2	79	262.2	271.8	71	261	279.2	62	238	231.8	56	239.533	239.6	55	143.6
MG_1101_X_JING724	290.4	74	219.6	323.4	69	287	330	62	248	272.25	60	244	273.75	59	217.2
MG_1101_X_ZHENG58	262.2	77	265.2	277.2	66	287	286.25	59	226	254	54	212.9	220.75	55	170.2
MG_1102_X_JING724	289.6	77	345	364.25	68	271	338.4	60	258	308	56	284	291	56	205.8
MG_1102_X_ZHENG58	290.25	76	313	302	68	307.5	313.25	59	278	254	53	276.1	250.2	52	170.6
MG_1103_X_JING724	295.25	74	295.6	323	66	254	317.5	61	167.5	291.75	55	280	278	56	169.8
MG_1103_X_ZHENG58	254.8	72	248.8	284	63	251	287.75	56	276.667	242	54	225.32	248.6	55	171
MG_1104_X_JING724	311.8	74	264	340.2	67	296	296.667	60	180	282.5	55	246	283	55	178.8
MG_1104_X_ZHENG58	269.25	75	343.2	280	66	243.75	278.4	59	210	255.6	54	239.6	229.25	55	159.4
MG_1105_X_JING724	288.816	77	282.4	307.462	70	278	306.802	60	244	269.13	60	216.667	264.392	61	175.8
MG_1105_X_ZHENG58	288.816	76	236.4	307.462	69	254	306.802	60	212	269.13	54	213.375	264.392	56	170.4
MG_1106_X_JING724	289.2	76	272.4	341.2	71	222	328	60	263.333	303	60	234	305	60	256.2
MG_1106_X_ZHENG58	235.75	76	263.8	251.25	65	250	258.4	62	252	224.6	57	200.74	238.6	59	165
MG_1107_X_JING724	288	74	329.2	329.2	69	249	284	60	250	291.2	55	242	274.25	55	167.8
MG_1107_X_ZHENG58	263.8	78	293.6	274	67	316	272.2	59	278	226.5	54	240.6	213.5	53	176.8
MG_1108_X_JING724	304	77	264.6	343.25	69	242.5	343	62	210	297.25	57	226	308.6	59	194
MG_1108_X_ZHENG58	268.4	75	268	279.4	67	250	284	62	234	244	60	216.9	260.8	57	216.2
MG_1109_X_JING724	312	77	365.8	341	68	268	328.25	60	244	305.25	57	284	289	56	190.4
MG_1109_X_ZHENG58	277.2	77	337.2	274	66	210	289.8	61	260	240.75	54	221.3	233.4	52	162.6
MG_111_X_JING724	309.2	74	321.4	326.4	68	203	318.5	60	200	269.13	62	170	286.75	56	163
MG_111_X_ZHENG58	268.6	76	276.4	275.6	67	251	288.4	61	216	245	54	205.5	241.5	55	163
MG_1110_X_JING724	314	75	319.6	338.8	68	250	325.5	60	274	317.75	56	264	285	56	219.8
MG_1110_X_ZHENG58	267.5	76	297	289.4	66	238	275	57	236.667	244.8	55	224.94	237.6	54	150.8
MG_1111_X_JING724	271.2	77	289.8	321.8	67	257	325.5	62	236	295.6	57	254	292.4	58	195.4
MG_1111_X_ZHENG58	269.25	77	252.2	293.4	67	223	280	58	210	248.8	56	217.2	238.6	56	156
MG_1112_X_JING724	317	77	260.4	334.2	69	231	350.4	61	204	303.2	59	220	315	59	138.4
MG_1112_X_ZHENG58	279.4	82	268.8	279.6	67	222	278.4	61	180	250.75	53	215.06	247.8	53	138.4
MG_1113_X_JING724	340.2	77	279.2	353.4	72	295	333.5	62	240	296.75	57	250	330	61	217
MG_1113_X_ZHENG58	303.5	79	241.2	298	67	265	297.5	61	218	261	56	199.1	238	55	161.6
MG_1114_X_JING724	297.8	77	310	324.8	68	267	318.6	61	212	295.2	54	204	289	58	156.6
MG_1114_X_ZHENG58	264.25	75	250	265.6	65	182	269.8	57	195	210.4	56	171.9	221.6	54	129.4
MG_1115_X_JING724	299.2	73	257.6	346.6	67	274	332.6	62	228	291.6	56	210	290.75	54	217.2
MG_1115_X_ZHENG58	280.4	75	275	293.8	65	253	286	58	210	272.4	52	219.64	241	54	141
MG_1116_X_JING724	304	77	349.6	332.75	72	246	356	61	236	304.25	60	248	309	57	180.6
MG_1116_X_ZHENG58	283.8	79	295.2	269.6	71	263	283	61	278	245.4	54	239.98	232.5	58	151.6
MG_1117_X_JING724	314.2	77	372.4	362.5	67	281	345.2	61	284	326.25	57	236	308.75	57	182.6
MG_1117_X_ZHENG58	275	75	261	286	65	277	265.2	59	184	249.2	55	237.4	250.4	55	159.4
MG_1118_X_JING724	327	78	362.4	350.8	69	289	336.5	61	243.333	328.75	59	282.5	323.75	58	222.6
MG_1118_X_ZHENG58	276.4	76	277	276.6	68	224	287.8	62	220	252.2	55	234.9	253.4	56	181.2
MG_1119_X_JING724	292.4	75	233.6	321	66	245	315.5	59	212	258.8	57	205	269	57	200.6
MG_1119_X_ZHENG58	237	73	292.4	258	65	241	256.5	59	200	223.4	52	214.6	224.8	57	174.8
MG_112_X_JING724	311.6	75	266.8	332.2	67	251	336.25	61	202	300.5	57	224	311.25	58	209
MG_112_X_ZHENG58	263	73	269.2	286.6	65	240	290	57	234	265.8	54	220.22	235.5	53	159.2
MG_1120_X_JING724	303.5	78	290.5	371.6	70	297	370	60	246.667	297.2	56	242	305	56	205.8
MG_1120_X_ZHENG58	302.25	78	341.6	312.6	66	275	310	57	256	255.4	58	251.2	247.8	54	187.4
MG_1121_X_JING724	305	75	238	328	71	194	323	60	208	291.5	55	224	276.25	57	167.6
MG_1121_X_ZHENG58	277.8	78	284.4	273.4	68	247	294.75	62	218	246.75	55	203.68	266	57	194.2
MG_1123_X_JING724	326	82	196	346.8	71	294	346.667	62	232	311	57	230	302.2	57	193
MG_1123_X_ZHENG58	274.75	82	275.2	286.4	69	292	303.4	62	234	255.75	57	202.2	255	58	161.4
MG_1124_X_JING724	322.75	79	272.4	371.4	72	256	384.5	62	260	318	59	236	317	57	234.8
MG_1124_X_ZHENG58	305.25	80	278.8	315.25	71	249	300.8	61	162	283	57	233.84	248.4	56	171.6
MG_1125_X_JING724	314.4	73	211.6	351.25	67	253	303	58	250	286.25	55	245	298	56	173.2
MG_1125_X_ZHENG58	268	75	322.6	280	67	256	264.6	56	158	218.2	53	181.06	227	55	124.8
MG_1126_X_JING724	333.4	76	318.2	342.8	68	273	348.5	61	160	313.5	57	210	315	54	158.8
MG_1126_X_ZHENG58	294.25	75	315.8	307.2	68	263	304.4	59	186	249	57	211.18	238.4	54	136
MG_1127_X_JING724	300	73	257.6	324	65	179	347	61	230	274	56	222	275.8	58	136.8
MG_1127_X_ZHENG58	263.2	72	306.6	288	63	230	282.25	55	178	239.8	56	221.3	231	54	146.2
MG_1128_X_JING724	288.816	75.839	275.83	307.462	67.732	258.148	306.802	59.786	230.108	269.13	56.222	227.718	264.392	55.39	169.779
MG_1128_X_ZHENG58	247.5	76	244	256	65	198	249	56	138	219.8	50	218.26	214	52	166.8
MG_1129_X_JING724	290.5	73	238.2	325.4	68	250	313.8	60	264	273.2	56	230	286.4	58	218.8
MG_1129_X_ZHENG58	241	75	235	260.5	65	247	256	58	238	238.2	54	212.96	227	53	144.8
MG_113_X_JING724	326.75	76	260.2	341	68	232	306.802	61	126	298.25	57	242	301.25	55	144
MG_113_X_ZHENG58	288.816	71	290.8	307.462	70	239	306.802	59	230	269.13	56	213.1	264.392	55	177.2
MG_1130_X_JING724	313.2	77	179	338.4	68	304	327	61	300	281.8	57	264	282.6	56	172.6
MG_1130_X_ZHENG58	273.2	75	317.2	283.5	68	312	278	60	218	237.6	54	177.875	224.4	55	174.8
MG_1131_X_JING724	315.6	78	197.2	344	70	293	346.25	61	226	319.25	58	252	293.6	57	145.6
MG_1131_X_ZHENG58	271.8	78	294	276.4	67	257	288.4	59	226	246.6	55	241.75	236	54	208.8
MG_1132_X_JING724	303.25	75	268.8	351.5	67	293.75	306.802	60	280	282	54	240	273.2	53	156.6
MG_1132_X_ZHENG58	265.6	76	217.4	297.75	70	270	303.5	59	268	251.6	55	194.76	241.25	53	170
MG_1133_X_JING724	301.25	77	316.4	335.5	69	237	340.2	61	254	276.6	62	243.333	278.75	57	169.2
MG_1133_X_ZHENG58	263.4	76	291.2	274.8	67	270	284.25	59	213.333	260.2	55	257.24	214.6	56	162
MG_1134_X_JING724	323	77	328	354.4	69	264	349.2	59	248	281.75	56	262	315	58	218.2
MG_1134_X_ZHENG58	288.816	75.839	275.83	307.462	67.732	258.148	306.802	59.786	230.108	269.13	56.222	227.718	264.392	55.39	169.779
MG_1135_X_JING724	301.4	77	293.2	324.8	70	249	312.2	59	226	291	57	244	292	57	226.4
MG_1135_X_ZHENG58	271.2	75	270	279.4	66	269	270.5	57	198	243.5	54	237	243.8	53	178.4
MG_1136_X_JING724	312.8	77	346	337.2	71	222	349	62	316.667	293.25	57	250	316.25	60	252
MG_1136_X_ZHENG58	284.5	79	305.4	282	71	291	306.5	62	216.667	275.75	54	217.8	247.8	58	140.2
MG_1137_X_JING724	309	77	317.4	332	72	318	325.4	62	290	314	59	236	307	61	176.8
MG_1137_X_ZHENG58	271.8	76	287.4	286.25	67	365	298	59	246	242.4	54	229.375	247.6	54	149.8
MG_1138_X_JING724	316	77	301.8	336.4	69	268	326.2	61	212	317	59	224	290.5	55	157
MG_1138_X_ZHENG58	225.2	79	233.6	284.25	71	302	291.5	62	276	265.2	54	239	225.4	54	180
MG_1139_X_JING724	297	78	312.2	325.75	70	259	326	61	262	297	59	260	292.8	57	220.8
MG_1139_X_ZHENG58	277	77	314	286.2	71	253	305	58	252	250.8	53	227.02	239.4	56	184.6
MG_114_X_JING724	309	76	275	305.6	73	241	342.5	65	238	308	57	228	274.4	56	147.4
MG_114_X_ZHENG58	264.8	78	296.6	267.75	72	278	281.6	59	216	228.75	57	214	237	58	175.8
MG_1140_X_JING724	298.25	77	279.2	345.75	68	269	338.2	61	236	290.75	61	195	300.25	58	141.4
MG_1140_X_ZHENG58	266.25	75	240.6	274.5	66	233.75	279.4	56	206	251	53	161.48	243.4	53	140.8
MG_1141_X_JING724	297.4	77	255.2	339.2	68	231	335.2	63	250	283.75	63	222	295	60	201.8
MG_1141_X_ZHENG58	262.5	75	239.4	284.5	67	206	269.75	61	157.5	261.25	55	210.62	232.6	54	142.4
MG_1142_X_JING724	318.2	73	288	359	69	331	356	61	240	333.6	60	222	323	57	231
MG_1142_X_ZHENG58	289.6	77	309.6	279.6	67	216	306.25	59	250	257.4	58	219.44	249	56	181.2
MG_1143_X_JING724	307.4	78	236	346.8	73	231	365	61	230.108	316	60	268	312.5	58	228
MG_1143_X_ZHENG58	286.4	78	292.8	291.2	70	318	296	67	220	261.8	57	258.84	265	60	174.2
MG_1144_X_JING724	309	76	289.4	339.8	68	285	357	60	264	326.25	57	250	329	58	229.4
MG_1144_X_ZHENG58	274.75	72	321.4	273.5	68	226	282.2	62	214	269	57	255.3	256.75	59	226.25
MG_1145-1-1_X_JING724	321	74	335.2	348.25	69	311	351.2	58	294	322.6	59	244	307.5	55	181.2
MG_1145-1-1_X_ZHENG58	275	75	307.8	283.4	66	256	283	57	232	242.25	54	203.4	265	54	199.6
MG_1146_X_JING724	292.5	75	266	311.3	73	205	308.75	62	214	300	61	200	296	58	159
MG_1146_X_ZHENG58	282.6	76	314	264.75	68	270	283	59	226.667	233	57	207.3	252.6	55	128.6
MG_1147_X_JING724	282	74	301	333	67	269	337.5	61	273.333	292	56	260	304.4	56	183.4
MG_1147_X_ZHENG58	287.8	75	325	304.5	66	315	305	57	280	259.6	54	243	275	54	185.8
MG_1148_X_JING724	323.8	77	306.2	348.8	70	305	339.667	60	238	312.2	58	236	290.8	55	160.2
MG_1148_X_ZHENG58	304.25	77	287	304.8	67	308.75	325.4	61	280	265	53	235.04	247.2	53	150.6
MG_1149_X_JING724	309.5	80	331.5	362.2	68	326	351.5	60	263.333	287.75	56	244	299.4	58	226.2
MG_1149_X_ZHENG58	281.5	79	296.4	297.2	68	338	310.2	62	276	260.2	55	246.1	266.75	56	189
MG_115_X_JING724	280	72	306.8	322.4	63	267	315	58	218	289.8	56	232	274	58	136.4
MG_115_X_ZHENG58	240.2	70	204.2	274.25	65	193.75	249.8	55	174	236.75	49	201.78	205.75	52	130.2
MG_1150_X_JING724	308	80	249.8	351.25	70	287	354.6	62	276	304	59	276	288	59	176.2
MG_1150_X_ZHENG58	295.6	80	252	296.8	71	256	314	58	222	272.6	54	237	270.25	56	153.8
MG_1151_X_JING724	306.75	77	242.8	339.75	68	242	336	60	202	276	63	242	293	57	236.8
MG_1151_X_ZHENG58	296.8	77	277.4	303.25	71	270	305.2	59	237.5	279	56	259.9	252.2	55	219.4
MG_1152_X_JING724	330.5	76	335.8	356	68	237	333.333	61	217.5	322.8	56	286	318.8	58	174.6
MG_1152_X_ZHENG58	300	77	307.4	302.8	67	339	317.2	59	256	259.2	54	235	267	55	184.6
MG_1153_X_JING724	315	75	356.2	350	68	289	338.5	60	280	301	56	222	286.25	55	156.2
MG_1153_X_ZHENG58	284.6	75	318.6	302.5	68	336	259.75	57	206	278.2	54	231.04	259.8	53	166
MG_1154_X_JING724	316.75	81	281.6	340.8	73	230	333.6	64	216	310	59	216	312.8	57	133.2
MG_1154_X_ZHENG58	259.6	77	210.4	272.5	68	230	290	59	218	240	58	188.2	220.25	55	133
MG_1155_X_JING724	309.75	77	308.2	339	69	295	334.5	64	254	327.4	56	246	289	57	160.2
MG_1155_X_ZHENG58	265.2	75	334.4	262.5	66	262	285.6	59	216	249.4	58	225.8	230.75	53	145.6
MG_1156_X_JING724	328.25	77	316.8	346.6	69	316	339.75	61	228	308.25	55	238	312	56	159.4
MG_1156_X_ZHENG58	288.5	77	224.4	297.25	66	222	281.2	57	184	253.2	55	215.52	248.75	53	165
MG_1157_X_JING724	316.6	82	349.4	364.75	75	258.75	361.25	62	350	321.25	59	246.667	310.6	59	221.4
MG_1157_X_ZHENG58	273	79	240.2	290.25	71	269	319	59	316	261.6	57	244.8	256.75	55	150.2
MG_1158_X_JING724	332.25	78	324.6	350.6	69	227.5	348.25	61	224	306.6	54	170	291.2	54	169.2
MG_1158_X_ZHENG58	287	78	243	279.75	67	231	304.2	61	230	242.4	55	211.12	256.25	54	177.2
MG_1159_X_JING724	326.6	80	295.8	350.6	68	267	363	62	323.333	310	56	272.5	318.333	58	196.667
MG_1159_X_ZHENG58	281.5	77	373.6	296.8	72	286	290.2	59	242	261.6	53	254.4	259.25	58	162.4
MG_116_X_JING724	309.75	76	299.2	318	69	225	330.2	60	222	274.6	56	236	261	55	178.8
MG_116_X_ZHENG58	288.816	75	281.2	307.462	64	264	306.802	61	238	269.13	55	269.85	264.392	55	163.6
MG_1160_X_JING724	314	79	278.6	353.25	70	327	344.8	61	220	331.2	60	276	290	68	165
MG_1160_X_ZHENG58	283.5	77	249.6	297.75	72	340	306.25	62	260	302	55	253.4	269.6	58	227
MG_1161_X_JING724	323	78	254.4	365.6	72	275	348.2	64	272	316.5	55	254	320.4	56	168
MG_1161_X_ZHENG58	275	76	247.6	277.5	69	284	285	59	236	241.6	54	249.6	268.75	59	234
MG_1162_X_JING724	307.8	75	336.2	327.6	68	277	313.75	60	228	293	57	236	275	58	184.8
MG_1162_X_ZHENG58	268.2	76	259.4	283.25	66	251.25	295.2	57	262	253	54	240.04	244.25	55	160.8
MG_1163_X_JING724	298.25	76	290.6	322	67	232.5	305.6	61	280	269	55	236	292	56	160.6
MG_1163_X_ZHENG58	278.8	75	364.2	286.2	67	309	255	59	176	266	55	199.46	240.8	53	135
MG_1164_X_JING724	319.25	73	222.8	333.75	70	288	337.5	62	232	306.25	60	236	289.8	57	198.2
MG_1164_X_ZHENG58	262.25	74	254.2	277.8	65	236	274	59	217.5	249.75	54	229.84	225	55	171.2
MG_1165_X_JING724	311.6	79	266.6	331.2	68	242	350	62	204	292.4	57	228	292.2	59	223.8
MG_1165_X_ZHENG58	261	77	196.2	268.2	68	261	274.5	66	178	240.4	62	195.24	237.4	60	200.6
MG_1166_X_JING724	305.4	77	229.4	330.75	68	224	310	62	206	271.8	62	194	282	59	210.2
MG_1166_X_ZHENG58	261.2	76	206.4	267.2	72	211	282.75	63	188	225.8	56	218.8	240.4	54	142.4
MG_1167_X_JING724	303.6	75	256	336.8	68	280	332.6	62	266	296.4	56	228	289.2	56	143.6
MG_1167_X_ZHENG58	263.25	79	277.8	276.5	71	237	292.5	57	208	244.2	56	205.3	243.75	58	152.8
MG_1168_X_JING724	311.2	75	355	305.25	72	241	321.8	62	258	287.6	59	210	277.5	56	190.4
MG_1168_X_ZHENG58	260.25	76	276.4	268.2	66	239	276.75	59	236	231	52	153.967	230.6	54	157.8
MG_1169_X_JING724	288.816	75.839	275.83	307.462	67.732	258.148	306.802	59.786	230.108	269.13	56.222	227.718	264.392	55.39	169.779
MG_1169_X_ZHENG58	288.816	75.839	275.83	307.462	67.732	258.148	306.802	59.786	230.108	269.13	56.222	227.718	264.392	55.39	169.779
MG_117_X_JING724	323.6	76	289	328.8	68	272	331.2	60	278	280	56	230	296.25	56	173.4
MG_117_X_ZHENG58	279.8	76	270.4	290	67	267.25	296.8	59	226	245.6	55	217.44	246.25	53	135.4
MG_1170_X_JING724	308	77	320	331.5	70	289	325.6	61	273.333	308.75	56	238	305	59	211.2
MG_1170_X_ZHENG58	245.2	80	263	272	71	231	302.25	59	236	246.8	56	224	250.75	57	171
MG_1171_X_JING724	302.4	75	279.2	334	67	273	319	61	188	268.2	59	189.08	282.4	58	183.6
MG_1171_X_ZHENG58	262.4	74	271	286.8	66	311	277.6	57	286.667	261.6	54	230.08	248.2	55	185.4
MG_1172_X_JING724	288.816	74	266.4	345	67	243	347.2	60	256	290	56	242.5	287.25	54	205.6
MG_1172_X_ZHENG58	270.75	72	249	302.75	67	229	282.5	57	226	246.4	55	275.9	248	52	179.4
MG_1173_X_JING724	295.4	74	278.6	344.8	67	223	357.5	61	248	282.6	59	222	281.75	54	167.2
MG_1173_X_ZHENG58	268.6	74	247	287.8	67	298	292	59	236	253.5	54	222.2	236.75	53	140.8
MG_1174_X_JING724	317.5	75	268.6	326.6	66	251	351.25	62	224	298.5	56	242	282.75	54	121
MG_1174_X_ZHENG58	268.5	76	295.4	285	71	310	309.75	60	196	265.5	53	242.8	249.6	55	147.6
MG_1175_X_JING724	316.8	78	332.6	329	69	255	343.2	61	220	295.75	59	220	292.4	56	205.4
MG_1175_X_ZHENG58	268.25	77	264.8	275.5	67	329	276.2	65	224	248.2	58	219.46	238.2	58	181.6
MG_1176_X_JING724	295.2	72	277.4	343.75	66	258	338	57	252	292	54	240	280	53	164.4
MG_1176_X_ZHENG58	268.25	72	299.4	301	64	342	286.4	56	254	240.6	52	242.8	248.6	52	168.6
MG_1177_X_JING724	294	78	326.2	333.5	68	214	321.2	60	130	276.75	60	248	298.4	56	251.2
MG_1177_X_ZHENG58	270.2	73	292	272.75	65	276	274.2	60	240	246	55	212.58	232.2	57	243.8
MG_1178_X_JING724	309	78	383.6	353.6	67	320	344	60	252	321.25	55	272	278.75	53	140.4
MG_1178_X_ZHENG58	288.816	82	283.4	293.4	68	239	307.2	64	254	259	58	215.8	245	56	152.4
MG_1179_X_JING724	320.75	74	252.8	324.4	69	277	310.667	61	252.5	288	57	220	274	56	150.2
MG_1179_X_ZHENG58	282.25	75	252.6	279.25	67	303	274.4	59	224	258	54	239.48	227.8	52	156
MG_118_X_JING724	311.6	77	290.4	335.75	70	218	347.2	62	248	321.2	58	260	302.75	62	124
MG_118_X_ZHENG58	280.2	75	268.2	275.8	67	241	306	59	226	260.6	56	165.5	238.4	54	139.2
MG_1180_X_JING724	306.6	74	189	357	67	247	339	61	246	297	57	210	295	54	183.8
MG_1180_X_ZHENG58	277	76	244	291.4	65	216	299	56	220	256	54	245.075	244.4	52	167
MG_1181_X_JING724	293.5	75	227.8	321.6	69	217	339	61	250	277.25	64	225	291	56	164.4
MG_1181_X_ZHENG58	269.4	77	327	271.5	66	332	282.5	58	222	274.75	54	229.04	227.75	54	182.4
MG_1182_X_JING724	326.25	79	239.6	343.75	73	225	347.5	61	248	295.6	60	227.5	321.25	61	180.2
MG_1182_X_ZHENG58	268.6	78	277	283.2	72	236	291.6	61	160	243.4	55	218	235.25	58	125.2
MG_1183_X_JING724	310	75	189.8	313.6	73	119	326	60	230.108	324.5	59	204	310	57	200
MG_1183_X_ZHENG58	277	74	246.6	278.4	66	239	293.6	62	216	244.2	55	197.98	247.75	54	178.4
MG_1184_X_JING724	309.2	78	239.6	344.5	68	256	326.2	61	224	277.6	58	204	288.2	55	149.4
MG_1184_X_ZHENG58	261.25	75	227	266.6	67	248	279.8	63	228	244.4	57	194.68	231.4	54	140.6
MG_1185_X_JING724	305	78	288.6	325.6	71	261	312.6	62	242	293.8	55	274	285	58	181
MG_1185_X_ZHENG58	253	76	266	276.6	66	268.333	285.25	60	218	250.5	54	230.64	245.6	56	142.8
MG_1186_X_JING724	288.816	75.839	275.83	307.462	67.732	258.148	306.802	59.786	230.108	269.13	56.222	227.718	264.392	55.39	169.779
MG_1186_X_ZHENG58	252	79	226.6	257.2	68	232	272.5	61	223.333	227.8	57	207.7	219	57	227.2
MG_1187_X_JING724	312.4	79	209.6	313.8	73	287	302	62	207.5	277	59	222	292.6	57	130
MG_1187_X_ZHENG58	241	77	278.6	253.25	73	193.75	280	62	212	231.2	62	184.35	213	54	140.4
MG_1188_X_JING724	317.5	74	376.2	331.25	70	281	312.25	60	204	299.2	55	258	285.4	54	190.6
MG_1188_X_ZHENG58	249.2	76	345.2	261.5	66	291	263.75	59	162	242.2	56	259.8	218.4	53	153.4
MG_1189_X_JING724	288.816	75.839	275.83	307.462	67.732	258.148	306.802	59.786	230.108	269.13	56.222	227.718	264.392	55.39	169.779
MG_1189_X_ZHENG58	288.816	75.839	275.83	307.462	67.732	258.148	306.802	59.786	230.108	269.13	56.222	227.718	264.392	55.39	169.779
MG_119_X_JING724	295.4	75	267.75	328.6	63	208	317	59	214	263.6	56	190	293	54	197.4
MG_119_X_ZHENG58	259	72	219.2	277.5	62	229	266	56	180	238.6	50	194.48	206.8	49	135.8
MG_1190_X_JING724	299.4	79	216.75	358	69	296	348.75	58	260	303.8	56	228	309	57	234.8
MG_1190_X_ZHENG58	263	76	319.2	284.4	67	264	277.75	59	196	249	54	191.56	229	52	152.2
MG_1191_X_JING724	310.5	74	325	339.25	69	278	316.2	61	272	280.75	54	238	271.4	54	159
MG_1191_X_ZHENG58	271.6	76	285.2	278.5	67	262	291	59	228	239.2	56	195.2	241.25	53	185.8
MG_1192_X_JING724	318.5	74	256.8	344	69	240	343.5	61	274	319	55	240	295	55	175.6
MG_1192_X_ZHENG58	279.2	74	277.8	307.5	64	303	293.8	57	210	254.4	54	196.06	252.2	53	157
MG_1193_X_JING724	312.75	76	279.2	329.5	67	293	336.8	62	230	278	57	226	273.4	60	172.2
MG_1193_X_ZHENG58	273.25	78	257.2	301.8	67	316	303.25	61	242	253.8	55	226.08	241.2	54	154.8
MG_1194_X_JING724	309	77	298.4	335.6	71	279	346.25	61	270	288	57	230	302	58	225.8
MG_1194_X_ZHENG58	272.5	76	237	289	68	290	287.8	61	290	247.2	57	224.88	243.75	55	207
MG_1195_X_JING724	320.75	78	240.6	349.4	69	271	328.4	62	228	305.8	56	274	306	56	191.4
MG_1195_X_ZHENG58	285.2	77	269.8	296.8	66	247	313.2	60	262	266	55	262.52	255	55	195.4
MG_1196_X_JING724	303	77	291.2	335	70	248	332.25	62	232	296.6	56	262	311.6	58	180.6
MG_1196_X_ZHENG58	260.5	76	288.4	285.6	67	286	277.5	59	202	234.25	55	230.8	217.2	55	173.4
MG_1197_X_JING724	293.75	75	324.4	330.6	68	269	332.25	59	254	295.6	57	268	297.6	58	213.6
MG_1197_X_ZHENG58	288.816	75.839	275.83	307.462	67.732	258.148	306.802	59.786	230.108	269.13	56.222	227.718	264.392	55.39	169.779
MG_1198_X_JING724	298.8	73	343.6	333.4	67	250	333.75	61	206.667	288.2	56	216	300	56	199.6
MG_1198_X_ZHENG58	277.25	74	322.2	292	64	273	289.2	58	190	267.6	55	250.46	244.5	51	130
MG_1199_X_JING724	316.5	74	228.6	341.4	68	249	330.8	61	206	302.25	57	232	261	52	183
MG_1199_X_ZHENG58	271.8	78	275.8	287	68	215	278.2	58	206	250.5	58	211.84	241.25	54	182.6
MG_120_X_JING724	311.8	77	219.2	327	67	295	342	61	276	300.5	56	238	301.5	56	173.6
MG_120_X_ZHENG58	288.816	74	259.4	307.462	66	107	306.802	57	196	269.13	52	196.4	264.392	54	128.8
MG_1200_X_JING724	306	75	316	340.8	66	214	335.5	59	202	276	55	244	295	56	209.8
MG_1200_X_ZHENG58	278.4	76	284.2	287.6	64	225	295	56	208	241	56	229.5	247.5	55	162.4
MG_1201_X_JING724	319	74	314.2	343.4	66	304	346.4	61	256	302.75	55	272	299.25	54	143.2
MG_1201_X_ZHENG58	286.6	75	269.8	299.4	66	245	289	58	250	264.2	53	211.6	235	52	122.8
MG_1202_X_JING724	295.5	74	235.4	328.75	68	248	345.5	57	254	318.8	55	238	290	56	151.2
MG_1202_X_ZHENG58	281.75	76	267.8	285.2	66	268	280.8	57	174	256.5	55	230.94	245	53	182.6
MG_1203_X_JING724	311	74	352	317.2	70	296	307.25	60	302	267.5	59	258	245.75	54	130.8
MG_1203_X_ZHENG58	264	77	287.8	262.25	66	261	267.5	59	236.667	218.25	54	221.68	231.6	53	154.8
MG_1204_X_JING724	319.8	76	240	347.5	67	258	332	60	230.108	257.2	60	228	274.5	56	193.4
MG_1204_X_ZHENG58	269.2	74	303.4	279.25	67	288	286	59	186	236	55	219.2	228.25	56	153
MG_1205_X_JING724	285.2	73	324.8	321	70	230	319	60	268	282.8	56	212	266.4	54	166.8
MG_1205_X_ZHENG58	251.8	73	253.8	294.8	68	252	266	59	184	243.4	53	218.9	208	57	112.4
MG_1206_X_JING724	272.25	75	312.8	316.6	68	212	314.4	59	194	284	58	272	267.4	53	175
MG_1206_X_ZHENG58	270	75	309.4	272.2	67	273	288.2	57	220	244	55	219.86	234.25	54	179.6
MG_1207_X_JING724	305	73	317.5	355.25	69	273	340.2	61	230	291.6	55	244	282	54	144.2
MG_1207_X_ZHENG58	282	77	296.6	289.2	66	268	299	55	228	262.2	54	225.6	256.2	54	228.4
MG_1208_X_JING724	305.8	75	232	336.6	71	282	335	58	290	310	59	242	290.4	58	158
MG_1208_X_ZHENG58	274	78	239.8	295.4	72	323	301.6	61	286	255.2	55	234	236.2	53	152
MG_1209_X_JING724	313.2	77	266.4	340.4	70	308	337.2	59	302	291.6	62	242	285.4	56	171.8
MG_1209_X_ZHENG58	290	75	344.4	283.4	66	367.5	294.8	57	270	258.6	54	221.6	240	54	159.8
MG_121_X_JING724	311	77	238.2	303.75	72	297	298.75	61	232	294.5	59	162.5	264.6	54	144.4
MG_121_X_ZHENG58	288.816	76	257.25	307.462	69	261	306.802	59	230	269.13	58	215.367	264.392	53	128.6
MG_1210_X_JING724	302.75	75	307.2	310	68	212	323.6	58	234	271.6	57	220	279	56	183.4
MG_1210_X_ZHENG58	258.25	73	257	273.25	65	210	281.4	58	240	228.2	52	234.2	228.2	53	152.8
MG_1211_X_JING724	320.5	77	296.8	341	68	246.25	336.25	60	246	289.5	63	210	268	53	149.2
MG_1211_X_ZHENG58	271.5	77	340	277	67	285	283	59	264	258.8	55	224.42	241.2	55	147.2
MG_1212_X_JING724	288.816	77	345	307.462	71	304	306.802	61	226	269.13	59	250	264.392	57	179.8
MG_1212_X_ZHENG58	267.2	77	296.2	278.2	70	247.5	260.6	61	153.333	241	56	188.1	228.6	55	138
MG_1213_X_JING724	312.6	76	230	351.75	70	251.25	308.75	60	232	278.5	57	197.5	298.6	56	212.4
MG_1213_X_ZHENG58	281	75	269.2	307.26	68	230	295.8	59	206	244.4	52	215.04	241.4	53	145.6
MG_1214_X_JING724	285.5	73	290.2	322.75	68	225	314.25	61	226	300.8	56	240	263.6	55	174.6
MG_1214_X_ZHENG58	254.6	75	248.6	270	64	223	255	57	210	240.4	55	205.16	237.8	53	160
MG_1215_X_JING724	289.25	74	275.8	314.8	69	207	320.5	60	244	274	63	210	302.4	58	191.6
MG_1215_X_ZHENG58	251.4	75	274	266.8	67	210	263.75	55	228	230	58	220.2	240	55	154.4
MG_1216_X_JING724	281.4	73	284.4	312.25	68	274	315	62	230	268.8	57	236	291	57	144.2
MG_1216_X_ZHENG58	249.6	76	288.2	255.2	64	225	246.75	59	224	235.2	54	211	229.6	53	135
MG_1217_X_JING724	286.75	73	281.6	344.8	68	305	323	58	200	295.6	56	212	285.4	54	159
MG_1217_X_ZHENG58	273.75	72	358.6	288.75	65	285	277.8	59	180	230	53	184.44	233.2	53	133.2
MG_1218_X_JING724	300.25	75	246	333.25	67	264	320.5	60	274	289.6	57	242	285	54	170.8
MG_1218_X_ZHENG58	282.75	76	306	277.2	66	261	262.5	56	206	229.75	55	218.5	243.5	52	182.8
MG_1219_X_JING724	287.5	77	217.8	333.2	69	257.5	322.6	60	240	280.6	56	244.458	272.25	54	205.8
MG_1219_X_ZHENG58	285.2	79	262.8	310.8	72	245	298.75	59	212	251.2	55	218.02	251.25	53	178
MG_122_X_JING724	309.5	76	227.4	340.8	68	256	349.5	61	222	304.4	55	250	274.6	54	216.8
MG_122_X_ZHENG58	267	73	246.2	278.2	64	267	269.2	57	143.333	248.4	54	238.7	240.4	53	143
MG_1220_X_JING724	300.2	77	260	365.25	67	311	306.802	58	187.5	300.75	58	227.5	306.25	55	193.6
MG_1220_X_ZHENG58	292.8	74	250.8	305	66	247	289.75	57	214	278.8	50	205.5	267.2	53	152.2
MG_1221_X_JING724	306.8	78	225.6	327.4	69	212	331.25	62	226	304.2	56	228	311	58	213
MG_1221_X_ZHENG58	247.4	75	256.6	282.8	67	293	274	60	246	240.25	55	222.06	252.2	54	153.2
MG_1222_X_JING724	297.2	73	309.4	352	68	282	361.5	63	258	313.6	58	246	303	57	146
MG_1222_X_ZHENG58	277.4	77	298.8	296.75	67	271	296	59	146	245	56	214.4	250.75	55	143.6
MG_1223_X_JING724	306.4	78	260.6	355	70	302	363	61	226.667	269.13	57	227.718	320	58	235
MG_1223_X_ZHENG58	278.25	77	282	301.2	72	286	317.75	64	300	256.5	55	257.25	247.5	54	164
MG_1224_X_JING724	316.25	75	255.4	355.8	70	278.75	313.6	62	222	320	56	264	314.8	56	159.4
MG_1224_X_ZHENG58	297.75	76	292	304.6	69	310	297.25	59	244	257.75	55	239.86	253.25	55	154
MG_1225_X_JING724	314	74	295	322.75	68	310	336.8	59	244	286.5	55	270	305	54	228.4
MG_1225_X_ZHENG58	265.4	73	282.8	291.25	66	197.5	275	55	188	236.4	53	218.38	244.5	52	139.4
MG_1226_X_JING724	308	73	334	349	65	300	350.6	59	286	274.25	56	247.5	291.5	54	182.8
MG_1226_X_ZHENG58	265.5	72	201.6	287.4	65	319	286	59	226	236	53	205.88	252.4	54	158
MG_1227_X_JING724	292.25	77	226.2	367.8	69	302	318.6	61	230.108	276.2	59	226	282.6	57	164
MG_1227_X_ZHENG58	284.6	76	239.6	298	66	253	295	58	210	240.25	55	226.2	256.5	55	180.8
MG_1228_X_JING724	288.816	75.839	275.83	307.462	67.732	258.148	306.802	59.786	230.108	269.13	56.222	227.718	264.392	55.39	169.779
MG_1228_X_ZHENG58	264.4	75	240.6	275.25	65	218	283	61	192	242.2	55	250.433	236.2	58	162.8
MG_1229_X_JING724	319.2	77	307.5	320.75	68	280	361	60	282	296.25	55	260	312.5	54	169.2
MG_1229_X_ZHENG58	264.8	75	271.2	280.4	67	301	296.4	59	260	244.6	56	229.8	235.4	52	159
MG_123_X_JING724	312.2	75	264.25	333.75	70	270	330	58	230.108	291	56	224	285.75	53	172.4
MG_123_X_ZHENG58	276.2	75	296.4	300.4	67	289	302.2	58	240	238.25	54	188.85	250.25	55	144.6
MG_1230_X_JING724	291.75	76	335.5	351.75	67	260	370	60	276	309.5	57	250	297	57	175.4
MG_1230_X_ZHENG58	283.5	76	229.4	291.2	67	252	308.75	60	242	273.6	54	229.68	245.75	56	158.4
MG_1231_X_JING724	321.25	72	284.4	355	67	276	346.5	61	258	306	57	216	293.5	54	160.2
MG_1231_X_ZHENG58	283.25	76	277.6	289.8	66	242	291.6	57	252	263.4	52	234.3	260	54	141.2
MG_1232_X_JING724	301.2	72	192.4	319.6	68	205	307.333	60	212	280.6	55	210	276.2	56	128.8
MG_1232_X_ZHENG58	288.816	75	311.4	307.462	67	260	306.802	58	206	269.13	54	238.4	264.392	53	148.4
MG_1233_X_JING724	320.5	75	264.6	359.8	68	273.75	332	60	286.667	311.8	55	254	309.6	56	249.6
MG_1233_X_ZHENG58	292.4	77	288.25	320.8	68	331	317.25	59	232	268.8	58	242.8	265.8	54	207.4
MG_1234_X_JING724	315.6	80	270.6	366.4	71	292	306.802	62	236.667	311.6	57	284	316	57	181.8
MG_1234_X_ZHENG58	294.2	76	334	319.5	67	333.75	316.6	59	276	285.6	54	254.1	270	55	173.8
MG_1235_X_JING724	303	72	177.8	338.2	67	255	325	61	208	290.2	54	224	282	52	205.8
MG_1235_X_ZHENG58	265.4	78	263.2	272.6	65	291	275	59	218	260.75	53	247.02	244	53	200.2
MG_1236_X_JING724	290.5	73	248	328.4	73	287	321.6	61	260	284.2	60	260	307.5	58	170.8
MG_1236_X_ZHENG58	267.6	75	351.8	268	67	271	276.25	58	182	228.2	57	240.46	228.75	53	157.6
MG_1237_X_JING724	312.8	78	271.8	327.75	68	301	351.75	61	290	297.6	61	250	290.2	58	206
MG_1237_X_ZHENG58	268.25	76	351	272.25	71	269	290.2	66	246	237.6	57	217.833	263	56	159.6
MG_1238_X_JING724	271.2	72	220.4	292.2	63	151	289.4	55	182	269.13	57	217.5	252.4	52	145.6
MG_1238_X_ZHENG58	229	72	234.6	246.6	60	210	246	59	172	205.75	57	160.56	219.4	53	155.4
MG_1239_X_JING724	297	75	318.4	343.2	69	301	354.8	59	298	269.13	59	265	291.6	55	155
MG_1239_X_ZHENG58	278.4	77	347.2	310	67	304	316	59	272	264.2	56	267.6	252.25	55	181
MG_124_X_JING724	314.5	76	214.8	345.2	68	212	344	61	226	293	53	232	282.8	55	181.6
MG_124_X_ZHENG58	270	76	273	282.75	67	245	289.25	57	192	247	56	198.1	253.6	54	148.4
MG_1240_X_JING724	312.75	77	258	350	70	272	342.8	62	232.5	305.6	57	224	294	60	202.6
MG_1240_X_ZHENG58	272.6	77	281	287.4	66	295	295	62	238	254.25	58	198.96	233.75	57	136.8
MG_1241_X_JING724	317.2	75	283	356	68	285	352.25	62	262	313	59	220	305.8	55	145.2
MG_1241_X_ZHENG58	300.5	77	314.2	301.8	67	260	306.25	59	218	267.4	55	225.54	250.4	53	165
MG_1242_X_JING724	313.8	77	384.4	335.75	69	297	352.8	61	316	309.8	60	262	308	55	172.2
MG_1242_X_ZHENG58	270.75	79	266	285.4	67	250	295	62	244	252.6	54	247.775	241.4	54	187.2
MG_1243_X_JING724	291	73	297	328	69	203	331.8	60	210	271.4	60	237.5	265.6	53	146.6
MG_1243_X_ZHENG58	261	75	247.4	289.6	63	249	270.25	59	222	267	52	270.08	249	53	154.6
MG_1244_X_JING724	296	73	274	323.8	67	292	319	61	200	281.2	54	194	286	56	182.4
MG_1244_X_ZHENG58	251.8	75	301.6	270	64	319	263.6	57	210	238.75	53	203.88	220.8	53	171.2
MG_1245_X_JING724	312.5	77	221	338.5	69	206	327.2	60	210	276	57	238	281	57	146
MG_1245_X_ZHENG58	258.6	77	277	283.8	67	303	273.6	59	226	247.8	53	245.65	226.6	55	160
MG_1246_X_JING724	315.6	77	325.4	327.6	67	209	330.75	60	210	296	56	284	282.8	57	142.6
MG_1246_X_ZHENG58	267.6	73	246	292.5	65	252	293	58	220	251	53	239.5	255.2	54	165.8
MG_1247_X_JING724	297	73	268.4	322	67	237	333.4	60	208	285.2	56	232	276.25	56	159.6
MG_1247_X_ZHENG58	271	75	313.8	291.6	65	210	287.4	57	198	253	53	218.04	256.75	55	177.4
MG_1248_X_JING724	302	73	301	325.75	66	219	334	61	205	286.4	55	226	289.25	54	195.6
MG_1248_X_ZHENG58	288.816	72	295.8	307.462	61	268	306.802	59	218	269.13	56.222	227.718	264.392	52	151.8
MG_1249_X_JING724	312	75	269	317.8	66	243	292.25	60	184	286.5	59	238	300	56	170.8
MG_1249_X_ZHENG58	266	75	304.6	293.8	66	246	254.5	55	176.667	235.2	52	186.58	227.75	54	158.2
MG_125_X_JING724	311.8	76	283.8	328	68	208	333.4	61	220	284.8	56	223.333	278.75	57	158.6
MG_125_X_ZHENG58	288.816	73	233.2	307.462	66	294	306.802	59	254	269.13	56	265.733	264.392	55	191.2
MG_1250_X_JING724	320.75	75	281.8	341.75	69	245	351	61	256	301.5	59	214	314	54	162.2
MG_1250_X_ZHENG58	283.6	72	255.2	297.6	65	258.148	303.2	57	252	260.4	54	217.04	266	54	158.6
MG_1251_X_JING724	318.2	79	282	319.4	70	305	339.8	61	248	307	57	270	288.4	57	179.4
MG_1251_X_ZHENG58	275	79	263.6	283.8	73	284	284.2	64	242	255	59	221	235.2	56	163.2
MG_1252_X_JING724	304.4	77	260.8	332.4	69	243	327	60	236	282	59	276	294.4	56	145.8
MG_1252_X_ZHENG58	272	76	276.4	285.75	67	192	281.2	61	240	243	53	231.06	217	54	149.4
MG_1253_X_JING724	312.2	76	322.2	339.2	68	284	336.667	60	296.667	280.2	61	250	310.4	58	231.2
MG_1253_X_ZHENG58	235.2	73	227.8	261.2	66	209	253.25	59	198	219.8	53	223.62	217	54	135.6
MG_1254_X_JING724	321	77	287.4	342.75	73	343	355.6	61	304	300.8	61	284	309	59	146.2
MG_1254_X_ZHENG58	283.75	77	348.8	298	72	325	289	59	246	245.4	52	204.3	256.5	58	239.2
MG_1255_X_JING724	308.25	79	284.6	333.3	72	253	350	61	280	317.4	60	285	285.8	57	124.4
MG_1255_X_ZHENG58	293.8	76	281.4	291.8	67	230	306.2	59	306	255.5	56	248.42	243.2	54	171
MG_1256_X_JING724	292	74	322.8	337.6	68	254	315.75	59	230	293	56	222	255	57	133.4
MG_1256_X_ZHENG58	264	75	313.2	284.8	69	277.5	275	59	218	225	58	208.82	236.6	54	166.4
MG_1257_X_JING724	310	79	238.8	330.5	68	249	302	60	224	264.75	53	226	276.2	54	152.6
MG_1257_X_ZHENG58	254.75	74	255.8	276	66	255	275	59	235	240.8	55	198.74	230.25	54	168.4
MG_1258_X_JING724	309	78	329.2	329.6	68	278	328.5	62	268	292	59	234	310	60	224
MG_1258_X_ZHENG58	274.2	76	320.4	282.6	72	253	288.25	59	210	246.2	55	233.4	227.4	57	176.8
MG_1259_X_JING724	316	76	290.8	344.4	69	253	321.2	60	246	307	59	270	296	58	169.6
MG_1259_X_ZHENG58	275.2	75	304	291.5	68	256	304.2	61	230	264.25	56	241	243.25	56	193.6
MG_126_X_JING724	291.8	74	230	312.75	70	248.75	313.4	60	234	269.13	63	210	276	58	129.2
MG_126_X_ZHENG58	247.4	76	221.4	274	66	252	294	59	246	244	54	215.5	232	53	138.2
MG_1260_X_JING724	292.2	74	259.8	330	68	269	322.2	60	252	297.25	55	204	279	57	157
MG_1260_X_ZHENG58	254.5	74	267.4	273.75	63	250	270.8	62	266	232.4	54	192.96	217.5	53	142.8
MG_1261_X_JING724	295.6	75	316.2	326.4	66	214	327.5	61	292.5	295.2	56	235	303.75	59	135
MG_1261_X_ZHENG58	267	74	233	271	65	270	278.2	58	178	258.2	54	209	225.75	52	125.8
MG_1262_X_JING724	291.25	72	166.4	328.2	67	249	318.6	60	242	272	61	216.667	264.25	54	149.2
MG_1262_X_ZHENG58	255.75	72	266.6	275.75	61	237	252.5	56	216	241	52	262	225.2	53	155.8
MG_1263_X_JING724	303.4	75	325.8	328.625	69	227	327	61	230	283.75	59	214	253.6	56	153.8
MG_1263_X_ZHENG58	256.5	72	266.4	281.25	66	242	285.25	56	194	256.2	54	221.2	223.8	54	160.2
MG_1264_X_JING724	285.2	77	275.6	313.75	69	199	315	61	230	276.75	56	202	278	56	194.2
MG_1264_X_ZHENG58	264	74	264.6	272.5	67	229	276.2	59	244	243.8	54	167.28	241.25	55	190
MG_1265_X_JING724	317.5	76	323.6	321.2	69	272	317.6	59	228	295.4	60	224	313.75	57	176.6
MG_1265_X_ZHENG58	282.4	77	320.2	290.4	66	243	280	57	236	261	55	205.2	249.6	54	156
MG_1266_X_JING724	301	75	335.8	332.75	66	280	338.75	61	252.5	282.25	59	248	278.5	54	148
MG_1266_X_ZHENG58	253	73	294.2	275.2	66	283.75	257.6	55	223.333	252	52	232.3	218	53	141.2
MG_1267_X_JING724	308.75	75	247.4	334.6	71	296	345.8	62	292	289.2	66	214	295.6	58	163
MG_1267_X_ZHENG58	275.6	77	227	279	67	223	284.5	60	203.333	244	55	219.8	224.6	55	129.4
MG_1268_X_JING724	284	75	288.8	344.2	66	266	306.802	61	266.667	262	59	243.333	256	54	133.4
MG_1268_X_ZHENG58	271.5	77	272.6	287.6	64	336	297.2	59	306	245.5	57	349	227	54	127
MG_1269_X_JING724	299.4	77	278.2	353	71	288	355.333	61	276	321.6	57	268	307	57	218.8
MG_1269_X_ZHENG58	281.4	76	260	297	67	294	302.4	59	232.5	237	56	261.14	244	55	149.8
MG_127_X_JING724	304	73	288.8	304.25	68	234	298.4	60	206	297.4	54	230	268	54	144.6
MG_127_X_ZHENG58	255.2	75	235.2	269.2	64	294	263.25	56	240	256.4	53	263.1	225.8	55	143.6
MG_1270_X_JING724	288.816	74	305.2	342	67	218	339	61	253.333	295.25	56	210	298	56	188
MG_1270_X_ZHENG58	272.4	76	267.8	276	67	275	289	58	216	235	54	185.16	246.75	52	157
MG_1271_X_JING724	306	74	369.6	358.5	68	289	339.6	58	268	303.6	56	246	295.4	59	168.2
MG_1271_X_ZHENG58	274	72	308.4	277.5	68	225	284.2	58	246	229.8	53	239.72	217.5	51	170
MG_1272_X_JING724	301.8	74	269.2	340.1	66	272	318.5	59	212	296.2	55	250	282.5	54	168.4
MG_1272_X_ZHENG58	256.6	72	260.6	290.4	63	246	281.2	57	230	230.4	54	204.46	233.4	54	136.2
MG_1273_X_JING724	300	74	335.4	325	68	327	319	60	240	281.25	57	260	307.4	55	214.6
MG_1273_X_ZHENG58	283.25	75	302.8	295.25	71	347	291	59	243.333	272.25	54	294.7	230.2	53	192.6
MG_1274_X_JING724	320	79	264.2	340	70	241	346	62	212	298.75	59	232	299	56	190
MG_1274_X_ZHENG58	288.816	76	295	314.2	71	259	317.8	61	260	262.5	52	209.48	272	59	186.6
MG_1275_X_JING724	320.25	81	255.6	338.6	72	240	350	62	248	302.6	57	206	298.75	56	150.4
MG_1275_X_ZHENG58	275.8	79	284.8	301.5	71	264	320	61	226	272	55	231.28	273.75	57	180.6
MG_1276_X_JING724	313.6	80	342.6	327	73	229	344	63	248	313.4	61	242	279.6	57	203.4
MG_1276_X_ZHENG58	272.75	79	262.2	261.6	69	262.5	272	59	210	258.75	55	264.36	224.5	57	163.4
MG_1277_X_JING724	321	79	277.2	349.8	66	313	336.4	60	262	290.75	57	242	291.8	57	155.6
MG_1277_X_ZHENG58	301.4	80	263.4	286.5	68	238	286	62	210	262.5	56	217.1	226	55	135.4
MG_1278_X_JING724	324.5	74	295.6	345	68	261	342.2	62	154	313.6	57	226	320.4	57	201.8
MG_1278_X_ZHENG58	269.6	72	264.8	301.2	66	253	300	59	246	265.5	53	224.16	235	53	166
MG_1279_X_JING724	300.4	79	200.4	320.2	68	202	311.25	64	203.333	286	57	250	297	62	190.8
MG_1279_X_ZHENG58	278.2	79	314.6	276.4	71	241	279.75	63	234	264	56	271.44	248.5	56	166
MG_128_X_JING724	316.8	73	266.6	320.25	67	261	359.2	60	264	296.2	55	192	271.25	54	143
MG_128_X_ZHENG58	265.5	75	238.2	288.75	67	177	279.4	56	182	249	54	177.1	214.2	52	137.8
MG_1280_X_JING724	313	76	284	337.5	69	249	318.4	58	186	303.4	56	250	281.4	54	157.2
MG_1280_X_ZHENG58	278.8	75	238.4	286.75	65	233.75	284.6	56	208	258.2	53	205.26	241	54	136.6
MG_1281_X_JING724	316.25	78	263	316.8	72	289	324.25	63	220	288.2	59	238	290.75	57	172.4
MG_1281_X_ZHENG58	273	77	283.6	273.8	70	319	292.2	59	254	260.8	55	259	223.4	55	172.2
MG_1282_X_JING724	293.25	75	278.667	337.2	67	241	333.75	60	210	269.13	64	210	274.6	54	149
MG_1282_X_ZHENG58	271.4	74	254.6	289.2	66	224	301.5	56	228	248.75	54	235.08	251.6	54	163.2
MG_1283_X_JING724	320.4	77	216.6	338.02	69	258	338	62	250	308.6	57	232	310	60	216
MG_1283_X_ZHENG58	276.6	76	238.6	280.4	68	280	297.5	60	270	246.8	56	190.64	230	53	153.2
MG_1284_X_JING724	313	77	351.6	343.6	71	303	338	60	188	291.2	63	216	309	56	169.779
MG_1284_X_ZHENG58	284.25	77	306.8	287.8	69	310	287.25	61	130	263.5	58	209	255.25	54	165.6
MG_1285_X_JING724	306.8	79	272.8	333.75	71	251	306.802	61	230	323	59	262	300.6	58	226.6
MG_1285_X_ZHENG58	277	76	238.8	284.8	67	285	295	59	230	257	57	237.48	254.25	53	150
MG_1286_X_JING724	324.2	78	277	357.25	71	359	364	61	246	312.25	59	268	302.8	58	177
MG_1286_X_ZHENG58	288.816	75.839	275.83	307.462	67.732	258.148	306.802	59.786	230.108	269.13	56.222	227.718	264.392	55.39	169.779
MG_1287_X_JING724	310	77	310	331.4	68	308	345.6	61	266	300	59	280	284.4	54	149
MG_1287_X_ZHENG58	284.6	77	330.2	289.8	70	261	292.2	62	226	252.8	58	256.94	246.6	56	155.6
MG_1288_X_JING724	280.6	77	289.2	263.2	74	176	295.4	62	190	253.6	60	187.5	255.4	58	175.2
MG_1288_X_ZHENG58	255.2	79	245.4	265	66	271	272.75	61	196	232.6	56	187.2	229.4	57	130.6
MG_1289_X_JING724	321.75	77	199	352.6	68	254	347.25	61	270	282	57	242	293.25	56	162.6
MG_1289_X_ZHENG58	278.75	75	388.2	303.2	67	272	301.5	59	238	263	54	261.04	250.5	53	155.2
MG_129_X_JING724	302.4	72	314.8	336.25	68	287	334.75	59	254	294.6	56	234	285.25	56	157.6
MG_129_X_ZHENG58	273.25	76	297.4	264.25	66	291	277.8	59	250	234.2	57	229.84	242.5	56	220.8
MG_1290_X_JING724	313.75	74	339.6	320.75	67	230	328.2	61	230	272.5	57	214	308.75	57	125.6
MG_1290_X_ZHENG58	247.6	73	318.6	264.5	66	212	270	57	212	250	55	252.1	240.25	53	140
MG_1291_X_JING724	311.4	76	288.8	344.6	68	235	344.25	60	246	314.8	56	230	306	55	217.8
MG_1291_X_ZHENG58	265	74	210	273.75	68	227	277	62	212	266.6	57	193.24	248.5	55	165.4
MG_1292_X_JING724	302.75	74	225.4	318	68	229	322.4	61	194	296.75	59	196	308	60	218.8
MG_1292_X_ZHENG58	259.75	76	295.4	261	67	234	272.6	59	246.667	243.25	56	253.44	255.5	59	196.8
MG_1293_X_JING724	294.5	77	207.2	316.25	66	217	300	58	236	267	55	226	271.25	54	134.6
MG_1293_X_ZHENG58	270.25	74	304.4	289.5	65	224	279	56	192	258.25	53	190.68	241	52	154.2
MG_1294_X_JING724	308.8	77	309	354.75	67	299	347.5	62	236.667	290.8	57	260	299	56	191.2
MG_1294_X_ZHENG58	281.8	79	257.8	308.8	67	289	312	61	253.333	264	55	249.3	254.4	53	149.6
MG_1295_X_JING724	299	74	320.8	326.75	65	304	323.5	60	276	289.2	56	272.5	284	54	138.8
MG_1295_X_ZHENG58	282.75	74	268	297.25	67	247	279	56	170	239.6	55	167.2	229.4	52	100.8
MG_1296_X_JING724	323.5	77	261.8	339.8	70	300	341.6	61	283.333	311.25	57	292	315	58	268.2
MG_1296_X_ZHENG58	275.6	78	244	281.2	70	318.75	289.4	67	256	238.8	60	244.46	265.5	57	177.8
MG_1297_X_JING724	312.8	74	259.6	346.25	69	282	349	61	248	301	56	244	318.75	57	162.4
MG_1297_X_ZHENG58	276.8	76	231.4	298	66	274	300	59	240	244.4	55	223.6	244.6	55	182
MG_1298_X_JING724	305.8	76	287.8	354.2	67	267	362.5	63	280	312	56	272	325	59	246
MG_1298_X_ZHENG58	290	77	280	304.75	67	315	308.6	59	254	267.8	56	242.3	253.4	54	191.6
MG_1299_X_JING724	302.75	79	231.6	340.8	69	233	340	62	180	299.5	63	228	305	58	199.6
MG_1299_X_ZHENG58	275.2	76	282.6	284.8	67	293	303.2	59	240	283.2	55	255.46	274.8	57	232
MG_130_X_JING724	304.4	73	309.8	327	68	242	327.6	57	264	283	53	222	264.6	53	161
MG_130_X_ZHENG58	266	71	247.6	266.75	65	256.25	264.75	55	228	247.4	53	237.1	227.6	52	149.8
MG_1300_X_JING724	300.8	80	268.2	329.5	70	266	356	62	250	300.5	63	226	285	58	145.2
MG_1300_X_ZHENG58	270.2	77	190.2	272.2	67	244	290.75	59	264	258.25	54	212.84	246.2	55	148.2
MG_1301_X_JING724	310.8	79	285.2	341.8	72	295	351.75	62	296	291	57	242	311.2	56	171.6
MG_1301_X_ZHENG58	280	78	262.2	294.2	67	353	296.8	59	250	267.2	55	240.625	245.75	55	210.8
MG_1302_X_JING724	308.25	77	334.2	343	67	302	331	62	236	282.5	56	272	286.25	55	151.4
MG_1302_X_ZHENG58	268.25	77	256.8	282	71	285	293	59	212	235.4	58	221.42	244.75	56	183.6
MG_1303_X_JING724	303.4	75	289.2	309.6	68	233	322	60	228	275	60	240	282	55	150.4
MG_1303_X_ZHENG58	281.8	76	244.2	291	73	285	276.25	59	198	236.6	54	245.7	252.5	55	188
MG_1304_X_JING724	298	77	337.6	351.75	67	314	363.667	61	258	304	60	192	301.25	56	152.2
MG_1304_X_ZHENG58	289	77	280.4	296.75	67	223	296.25	57	188	274.4	55	199.84	247	55	166.2
MG_1305_X_JING724	306.6	76	404.4	349.8	67	298	331.667	63	235	327.2	56	266	313	56	226.2
MG_1305_X_ZHENG58	298.6	76	277.4	317	66	288	300.25	60	234	278	56	232.16	276	55	196.2
MG_1306_X_JING724	319.4	77	204	331.2	73	258	337.6	62	302	289.8	59	264	297.75	56	190.2
MG_1306_X_ZHENG58	288.816	80	320.6	280.5	67	275	291	60	242	237.8	56	324.5	242.25	53	170.8
MG_1307_X_JING724	282.4	73	312	314.8	67	260	312.4	60	224	277.75	55	256	281	54	145.4
MG_1307_X_ZHENG58	250.75	76	283.6	269.2	66	274	275.2	56	194	234.75	54	234.2	221.4	53	154.2
MG_1308_X_JING724	300.8	74	279.6	327.8	67	190	325.6	59	290	267	59	263.333	267.2	53	162.2
MG_1308_X_ZHENG58	254.8	75	287	277.6	67	245	274	56	198	213.5	54	190.6	231.5	53	148.8
MG_1309_X_JING724	288.816	75.839	275.83	307.462	67.732	258.148	306.802	59.786	230.108	269.13	56.222	227.718	264.392	55.39	169.779
MG_1309_X_ZHENG58	288.816	75.839	275.83	307.462	67.732	258.148	306.802	59.786	230.108	269.13	56.222	227.718	264.392	55.39	169.779
MG_131_X_JING724	300.75	74	284.6	322.8	66	222	308	57	174	282.2	55	236	254	54	121
MG_131_X_ZHENG58	257.2	72	275.4	267.4	65	285	253.75	56	208	221.25	52	238.875	217.4	53	111.2
MG_1310_X_JING724	288.816	75.839	275.83	307.462	67.732	258.148	306.802	59.786	230.108	269.13	56.222	227.718	264.392	55.39	169.779
MG_1310_X_ZHENG58	288.816	75.839	275.83	307.462	67.732	258.148	306.802	59.786	230.108	269.13	56.222	227.718	264.392	55.39	169.779
MG_1311_X_JING724	288.816	75.839	275.83	307.462	67.732	258.148	306.802	59.786	230.108	269.13	56.222	227.718	264.392	55.39	169.779
MG_1311_X_ZHENG58	288.816	75.839	275.83	307.462	67.732	258.148	306.802	59.786	230.108	269.13	56.222	227.718	264.392	55.39	169.779
MG_1312_X_JING724	288.816	75.839	275.83	307.462	67.732	258.148	306.802	59.786	230.108	269.13	56.222	227.718	264.392	55.39	169.779
MG_1312_X_ZHENG58	288.816	75.839	275.83	307.462	67.732	258.148	306.802	59.786	230.108	269.13	56.222	227.718	264.392	55.39	169.779
MG_1313_X_JING724	288.816	75.839	275.83	307.462	67.732	258.148	306.802	59.786	230.108	269.13	56.222	227.718	264.392	55.39	169.779
MG_1313_X_ZHENG58	288.816	75.839	275.83	307.462	67.732	258.148	306.802	59.786	230.108	269.13	56.222	227.718	264.392	55.39	169.779
MG_1314_X_JING724	288.816	75.839	275.83	307.462	67.732	258.148	306.802	59.786	230.108	269.13	56.222	227.718	264.392	55.39	169.779
MG_1314_X_ZHENG58	288.816	75.839	275.83	307.462	67.732	258.148	306.802	59.786	230.108	269.13	56.222	227.718	264.392	55.39	169.779
MG_1315_X_JING724	288.816	75.839	275.83	307.462	67.732	258.148	306.802	59.786	230.108	269.13	56.222	227.718	264.392	55.39	169.779
MG_1315_X_ZHENG58	288.816	75.839	275.83	307.462	67.732	258.148	306.802	59.786	230.108	269.13	56.222	227.718	264.392	55.39	169.779
MG_1316_X_JING724	288.816	75.839	275.83	307.462	67.732	258.148	306.802	59.786	230.108	269.13	56.222	227.718	264.392	55.39	169.779
MG_1316_X_ZHENG58	288.816	75.839	275.83	307.462	67.732	258.148	306.802	59.786	230.108	269.13	56.222	227.718	264.392	55.39	169.779
MG_1317_X_JING724	288.816	75.839	275.83	307.462	67.732	258.148	306.802	59.786	230.108	269.13	56.222	227.718	264.392	55.39	169.779
MG_1317_X_ZHENG58	288.816	75.839	275.83	307.462	67.732	258.148	306.802	59.786	230.108	269.13	56.222	227.718	264.392	55.39	169.779
MG_1318_X_JING724	288.816	75.839	275.83	307.462	67.732	258.148	306.802	59.786	230.108	269.13	56.222	227.718	264.392	55.39	169.779
MG_1318_X_ZHENG58	288.816	75.839	275.83	307.462	67.732	258.148	306.802	59.786	230.108	269.13	56.222	227.718	264.392	55.39	169.779
MG_1319_X_JING724	288.816	75.839	275.83	307.462	67.732	258.148	306.802	59.786	230.108	269.13	56.222	227.718	264.392	55.39	169.779
MG_1319_X_ZHENG58	288.816	75.839	275.83	307.462	67.732	258.148	306.802	59.786	230.108	269.13	56.222	227.718	264.392	55.39	169.779
MG_132_X_JING724	303.2	75	306.2	319.5	67	219	319.2	60	246.667	261.2	56	194	274.75	56	194.6
MG_132_X_ZHENG58	250.8	72	293	262.2	66	278	262	56	196	219.25	54	201.8	218.8	53	124
MG_1320_X_JING724	288.816	75.839	275.83	307.462	67.732	258.148	306.802	59.786	230.108	269.13	56.222	227.718	264.392	55.39	169.779
MG_1320_X_ZHENG58	288.816	75.839	275.83	307.462	67.732	258.148	306.802	59.786	230.108	269.13	56.222	227.718	264.392	55.39	169.779
MG_1321_X_JING724	288.816	75.839	275.83	307.462	67.732	258.148	306.802	59.786	230.108	269.13	56.222	227.718	264.392	55.39	169.779
MG_1321_X_ZHENG58	288.816	75.839	275.83	307.462	67.732	258.148	306.802	59.786	230.108	269.13	56.222	227.718	264.392	55.39	169.779
MG_1322_X_JING724	288.816	75.839	275.83	307.462	67.732	258.148	306.802	59.786	230.108	269.13	56.222	227.718	264.392	55.39	169.779
MG_1322_X_ZHENG58	288.816	75.839	275.83	307.462	67.732	258.148	306.802	59.786	230.108	269.13	56.222	227.718	264.392	55.39	169.779
MG_1323_X_JING724	288.816	75.839	275.83	307.462	67.732	258.148	306.802	59.786	230.108	269.13	56.222	227.718	264.392	55.39	169.779
MG_1323_X_ZHENG58	288.816	75.839	275.83	307.462	67.732	258.148	306.802	59.786	230.108	269.13	56.222	227.718	264.392	55.39	169.779
MG_1324_X_JING724	288.816	75.839	275.83	307.462	67.732	258.148	306.802	59.786	230.108	269.13	56.222	227.718	264.392	55.39	169.779
MG_1324_X_ZHENG58	288.816	75.839	275.83	307.462	67.732	258.148	306.802	59.786	230.108	269.13	56.222	227.718	264.392	55.39	169.779
MG_1325_X_JING724	288.816	75.839	275.83	307.462	67.732	258.148	306.802	59.786	230.108	269.13	56.222	227.718	264.392	55.39	169.779
MG_1325_X_ZHENG58	288.816	75.839	275.83	307.462	67.732	258.148	306.802	59.786	230.108	269.13	56.222	227.718	264.392	55.39	169.779
MG_1326_X_JING724	288.816	75.839	275.83	307.462	67.732	258.148	306.802	59.786	230.108	269.13	56.222	227.718	264.392	55.39	169.779
MG_1326_X_ZHENG58	288.816	75.839	275.83	307.462	67.732	258.148	306.802	59.786	230.108	269.13	56.222	227.718	264.392	55.39	169.779
MG_1327_X_JING724	288.816	75.839	275.83	307.462	67.732	258.148	306.802	59.786	230.108	269.13	56.222	227.718	264.392	55.39	169.779
MG_1327_X_ZHENG58	288.816	75.839	275.83	307.462	67.732	258.148	306.802	59.786	230.108	269.13	56.222	227.718	264.392	55.39	169.779
MG_1328_X_JING724	288.816	75.839	275.83	307.462	67.732	258.148	306.802	59.786	230.108	269.13	56.222	227.718	264.392	55.39	169.779
MG_1328_X_ZHENG58	288.816	75.839	275.83	307.462	67.732	258.148	306.802	59.786	230.108	269.13	56.222	227.718	264.392	55.39	169.779
MG_1329_X_JING724	288.816	75.839	275.83	307.462	67.732	258.148	306.802	59.786	230.108	269.13	56.222	227.718	264.392	55.39	169.779
MG_1329_X_ZHENG58	288.816	75.839	275.83	307.462	67.732	258.148	306.802	59.786	230.108	269.13	56.222	227.718	264.392	55.39	169.779
MG_133_X_JING724	321.25	75	176	301	66	230	349.6	58	242	292.5	55	202	298.75	54	167.6
MG_133_X_ZHENG58	268.25	72	205.8	284.4	64	321	293.5	54	226	267	50	230.66	251.75	52	154.6
MG_1330_X_JING724	288.816	75.839	275.83	307.462	67.732	258.148	306.802	59.786	230.108	269.13	56.222	227.718	264.392	55.39	169.779
MG_1330_X_ZHENG58	288.816	75.839	275.83	307.462	67.732	258.148	306.802	59.786	230.108	269.13	56.222	227.718	264.392	55.39	169.779
MG_1331_X_JING724	288.816	75.839	275.83	307.462	67.732	258.148	306.802	59.786	230.108	269.13	56.222	227.718	264.392	55.39	169.779
MG_1331_X_ZHENG58	288.816	75.839	275.83	307.462	67.732	258.148	306.802	59.786	230.108	269.13	56.222	227.718	264.392	55.39	169.779
MG_1332_X_JING724	288.816	75.839	275.83	307.462	67.732	258.148	306.802	59.786	230.108	269.13	56.222	227.718	264.392	55.39	169.779
MG_1332_X_ZHENG58	288.816	75.839	275.83	307.462	67.732	258.148	306.802	59.786	230.108	269.13	56.222	227.718	264.392	55.39	169.779
MG_1333_X_JING724	288.816	75.839	275.83	307.462	67.732	258.148	306.802	59.786	230.108	269.13	56.222	227.718	264.392	55.39	169.779
MG_1333_X_ZHENG58	288.816	75.839	275.83	307.462	67.732	258.148	306.802	59.786	230.108	269.13	56.222	227.718	264.392	55.39	169.779
MG_1334_X_JING724	288.816	75.839	275.83	307.462	67.732	258.148	306.802	59.786	230.108	269.13	56.222	227.718	264.392	55.39	169.779
MG_1334_X_ZHENG58	288.816	75.839	275.83	307.462	67.732	258.148	306.802	59.786	230.108	269.13	56.222	227.718	264.392	55.39	169.779
MG_1335_X_JING724	288.816	75.839	275.83	307.462	67.732	258.148	306.802	59.786	230.108	269.13	56.222	227.718	264.392	55.39	169.779
MG_1335_X_ZHENG58	288.816	75.839	275.83	307.462	67.732	258.148	306.802	59.786	230.108	269.13	56.222	227.718	264.392	55.39	169.779
MG_1336_X_JING724	288.816	75.839	275.83	307.462	67.732	258.148	306.802	59.786	230.108	269.13	56.222	227.718	264.392	55.39	169.779
MG_1336_X_ZHENG58	288.816	75.839	275.83	307.462	67.732	258.148	306.802	59.786	230.108	269.13	56.222	227.718	264.392	55.39	169.779
MG_1337_X_JING724	288.816	75.839	275.83	307.462	67.732	258.148	306.802	59.786	230.108	269.13	56.222	227.718	264.392	55.39	169.779
MG_1337_X_ZHENG58	288.816	75.839	275.83	307.462	67.732	258.148	306.802	59.786	230.108	269.13	56.222	227.718	264.392	55.39	169.779
MG_1338_X_JING724	288.816	75.839	275.83	307.462	67.732	258.148	306.802	59.786	230.108	269.13	56.222	227.718	264.392	55.39	169.779
MG_1338_X_ZHENG58	288.816	75.839	275.83	307.462	67.732	258.148	306.802	59.786	230.108	269.13	56.222	227.718	264.392	55.39	169.779
MG_1339_X_JING724	288.816	75.839	275.83	307.462	67.732	258.148	306.802	59.786	230.108	269.13	56.222	227.718	264.392	55.39	169.779
MG_1339_X_ZHENG58	288.816	75.839	275.83	307.462	67.732	258.148	306.802	59.786	230.108	269.13	56.222	227.718	264.392	55.39	169.779
MG_134_X_JING724	306.6	76	290.4	346	69	272	346.5	62	262	293	55	250	286	58	173.6
MG_134_X_ZHENG58	233.2	76	200.4	264.4	68	300	250.2	62	152.5	212.25	57	183.5	211.4	56	131.2
MG_1340_X_JING724	288.816	75.839	275.83	307.462	67.732	258.148	306.802	59.786	230.108	269.13	56.222	227.718	264.392	55.39	169.779
MG_1340_X_ZHENG58	288.816	75.839	275.83	307.462	67.732	258.148	306.802	59.786	230.108	269.13	56.222	227.718	264.392	55.39	169.779
MG_1341_X_JING724	288.816	75.839	275.83	307.462	67.732	258.148	306.802	59.786	230.108	269.13	56.222	227.718	264.392	55.39	169.779
MG_1341_X_ZHENG58	288.816	75.839	275.83	307.462	67.732	258.148	306.802	59.786	230.108	269.13	56.222	227.718	264.392	55.39	169.779
MG_1342_X_JING724	288.816	75.839	275.83	307.462	67.732	258.148	306.802	59.786	230.108	269.13	56.222	227.718	264.392	55.39	169.779
MG_1342_X_ZHENG58	288.816	75.839	275.83	307.462	67.732	258.148	306.802	59.786	230.108	269.13	56.222	227.718	264.392	55.39	169.779
MG_1343_X_JING724	288.816	75.839	275.83	307.462	67.732	258.148	306.802	59.786	230.108	269.13	56.222	227.718	264.392	55.39	169.779
MG_1343_X_ZHENG58	288.816	75.839	275.83	307.462	67.732	258.148	306.802	59.786	230.108	269.13	56.222	227.718	264.392	55.39	169.779
MG_1344_X_JING724	288.816	75.839	275.83	307.462	67.732	258.148	306.802	59.786	230.108	269.13	56.222	227.718	264.392	55.39	169.779
MG_1344_X_ZHENG58	288.816	75.839	275.83	307.462	67.732	258.148	306.802	59.786	230.108	269.13	56.222	227.718	264.392	55.39	169.779
MG_1345_X_JING724	288.816	75.839	275.83	307.462	67.732	258.148	306.802	59.786	230.108	269.13	56.222	227.718	264.392	55.39	169.779
MG_1345_X_ZHENG58	288.816	75.839	275.83	307.462	67.732	258.148	306.802	59.786	230.108	269.13	56.222	227.718	264.392	55.39	169.779
MG_135_X_JING724	325.6	78	279	347	72	245	353	61	256	281.5	56	197.5	294	56	157.8
MG_135_X_ZHENG58	286	78	227.4	311.75	69	251	305.08	59	244	269	55	230.4	262	58	191.8
MG_136_X_JING724	285.4	75	250.8	297.75	67	268	309.6	60	190	264.5	56	190	267	57	131.6
MG_136_X_ZHENG58	249.8	73	178.6	253.8	66	192.5	287	60	212	238.2	55	176.78	198.5	53	147.2
MG_137_X_JING724	293	72	260.8	303.4	68	165	325.25	57	226.667	269.13	58	230	275	54	178.2
MG_137_X_ZHENG58	258	73	250.8	270.6	67	175	270.75	61	208	230.75	58	159.9	238.25	54	144.4
MG_138_X_JING724	293.6	74	322.5	317.6	69	201	327	61	213.333	292.6	58	224	283.4	59	196.2
MG_138_X_ZHENG58	249.2	77	315.4	253.2	66	266	263	62	198	233.4	57	208.28	225.4	55	143.4
MG_139_X_JING724	294.6	72	220.8	332.2	66	285	312.4	54	276	291.25	53	218	271.25	53	161.6
MG_139_X_ZHENG58	263.6	72	275	286.8	63	264	280	55	230	235	52	206.64	233	51	148
MG_1394_X_JING724	303.8	79	345.6	356.7	69	284	320.5	64	213.333	269.13	60	136.667	285.8	58	162.6
MG_1394_X_ZHENG58	277.5	76	308.4	296.6	67	272	293.4	59	282	258	54	210.1	232.4	55	160.8
MG_1395_X_JING724	325	77	254	355.2	70	322	343.75	61	296.667	319.5	56	220	297.5	54	208.2
MG_1395_X_ZHENG58	266	75	262.8	312.4	67	334	314.25	56	246	267.4	56	246.4	267.4	53	215.6
MG_1396_X_JING724	305.6	77	284.4	335.75	66	268	306.802	61	252	297.6	56	242	310	57	169.6
MG_1396_X_ZHENG58	287	73	237.6	320.4	66	285	294	57	252	235	58	243.9	234	54	158
MG_1397_X_JING724	315.2	76	266	346.2	69	318	304	62	266.667	306	57	290	317	58	197.6
MG_1397_X_ZHENG58	266.6	78	277	271.2	69	269	286.8	61	234	248	57	282.575	240	56	263.8
MG_1398_X_JING724	283.25	75	253.6	325.8	67	273	304.75	61	236	264.8	56	186	250.4	54	147.2
MG_1398_X_ZHENG58	228.2	75	251.2	245.25	67	215	253.4	57	183.333	201.6	54	182.4	192.5	54	143.6
MG_1399_X_JING724	314.6	76	278.2	349.4	68	281	344	61	286.667	316.4	55	278	320	56	175.2
MG_1399_X_ZHENG58	292.8	76	324.8	305.6	69	305	308	59	234	266.6	55	254.8	248.6	55	157
MG_140_X_JING724	315	77	292.2	330.5	69	233.75	308.667	62	224	283.6	55	252	287.2	54	200.8
MG_140_X_ZHENG58	244.75	74	261.6	270.8	71	292	285.2	58	202	241.2	54	209.82	233.25	54	259.6
MG_1400_X_JING724	332.25	77	372.8	335.6	69	266	359.25	62	260	290.75	60	236.667	323.75	59	167.8
MG_1400_X_ZHENG58	272.25	77	324.8	289	68	298	276.5	66	274	246	58	280.6	257	57	224.2
MG_1401_X_JING724	308.25	77	279.6	306.2	74	173	344	62	238	310.75	57	230	276.5	56	169.8
MG_1401_X_ZHENG58	285	77	280	263.6	70	214	291	62	220	242	54	221.8	224.8	54	145.8
MG_1402_X_JING724	319	77	244	333.75	70	268	322.4	57	258	307.6	56	268	291	57	176.4
MG_1402_X_ZHENG58	276.5	76	300	287.4	67	304	283.8	55	170	245	55	241.84	226	53	176.6
MG_1403_X_JING724	279.4	73	237.4	311.8	69	269	287.2	60	236.667	269.6	55	247.5	275.75	54	142.8
MG_1403_X_ZHENG58	265.6	74	283.8	267.4	63	241	253.12	56	242	234	56	205.8	233	53	136.4
MG_1404_X_JING724	288.816	75.839	275.83	307.462	67.732	258.148	306.802	59.786	230.108	269.13	56.222	227.718	264.392	55.39	169.779
MG_1404_X_ZHENG58	256.5	75	301.4	274.2	67	254	270.8	63	238	232.25	58	235	233.2	55	154.8
MG_1405_X_JING724	315.8	75	235.4	332.7	72	196	340.2	61	242.5	275.5	59	188	272.5	54	157.2
MG_1405_X_ZHENG58	285.4	77	280.8	306.4	67	205	294.6	62	206	272	54	240.48	235.8	55	147.8
MG_1406_X_JING724	319	76	327.4	349	68	234	324	58	188	305.6	58	264	295	57	186
MG_1406_X_ZHENG58	288.816	74	297.2	307.462	68	315	306.802	57	274	269.13	54	282.26	264.392	53	173.4
MG_1407_X_JING724	308.4	77	331	341.6	66	293	328.25	58	258	296	58	240	296	56	190
MG_1407_X_ZHENG58	271.4	76	265.4	285.25	65	269	271	57	220	233.5	55	212.7	248.4	53	142.8
MG_1408_X_JING724	288.816	75.839	275.83	307.462	67.732	258.148	306.802	59.786	230.108	269.13	56.222	227.718	264.392	55.39	169.779
MG_1408_X_ZHENG58	288.816	75.839	275.83	307.462	67.732	258.148	306.802	59.786	230.108	269.13	56.222	227.718	264.392	55.39	169.779
MG_1409_X_JING724	300.2	75	249	329	67	268	325.8	61	258	292.75	59	226	279	56	139.4
MG_1409_X_ZHENG58	268.5	75	269.8	270.25	64	287	262.2	56	214	227	51	216.62	221	52	141.6
MG_141_X_JING724	277	71	211.2	317.2	66	227	302.4	55	256.667	286	53	220	246	52	137.8
MG_141_X_ZHENG58	264.8	71	273.6	284.75	62	302.5	271.75	56	208	241.4	51	206.04	216.2	51	134.6
MG_1410_X_JING724	327.2	77	270	332.6	70	282	341	59	274	284	56	204	285	57	151.6
MG_1410_X_ZHENG58	281	75	216.2	273.25	64	225	281.4	58	222.5	218.2	56	155.72	226	56	122
MG_1411_X_JING724	319.8	77	335	331.25	69	329	330	61	234	268.4	60	260	262.5	55	182.4
MG_1411_X_ZHENG58	282	78	269.6	281.2	69	251	285.25	61	182	237.4	56	243	232	55	175.8
MG_1412_X_JING724	305	77	283.2	351.6	69	264	306.802	60	206	302.5	56	222	308.25	56	179.8
MG_1412_X_ZHENG58	251.5	75	330.8	282	66	251	271.2	58	223.333	259.5	55	259.4	236	54	154.6
MG_1413_X_JING724	301.6	80	203.8	328	70	263	321.333	59	208	304.5	57	242	286.25	58	193.4
MG_1413_X_ZHENG58	271.4	79	257.2	268	66	316	278.75	62	242	242.25	58	211.5	217.8	58	174.8
MG_1414_X_JING724	288.816	75.839	275.83	307.462	67.732	258.148	306.802	59.786	230.108	269.13	56.222	227.718	264.392	55.39	169.779
MG_1414_X_ZHENG58	283.2	78	244.6	295.25	67	341	306.2	58	274	253.6	56	229	248.75	55	155.6
MG_1415_X_JING724	324.2	77	236.2	357.25	69	241	348.25	60	210	313	57	210	310.5	58	158.4
MG_1415_X_ZHENG58	274.2	78	245.2	302.8	71	205	316.4	61	222.5	287.2	56	187.1	270	56	172.8
MG_1416_X_JING724	310.25	74	295	351.8	66	346	328	59	186	286.75	57	226	296	57	146.8
MG_1416_X_ZHENG58	275.4	74	241.2	294.25	65	313	309.4	58	246	264.4	55	200.74	246.6	53	158.2
MG_1417_X_JING724	316.6	78	288.2	353.2	68	268	378.2	60	218	316.5	59	243.333	300.4	54	154.8
MG_1417_X_ZHENG58	281.8	76	286.8	303.8	72	303	299.2	57	234	267.5	56	244.1	260	53	186.4
MG_1418_X_JING724	306.2	75	312.2	327.2	69	238	327.5	61	228	269.13	61	173.333	270.4	57	155.4
MG_1418_X_ZHENG58	262.8	74	280	280	66	234	293.75	59	204	255.25	54	255.3	242.75	54	162.2
MG_1419_X_JING724	288.816	75.839	275.83	307.462	67.732	258.148	306.802	59.786	230.108	269.13	56.222	227.718	264.392	55.39	169.779
MG_1419_X_ZHENG58	288.816	75.839	275.83	307.462	67.732	258.148	306.802	59.786	230.108	269.13	56.222	227.718	264.392	55.39	169.779
MG_142_X_JING724	296.75	77	240.8	304.8	72	231.25	312	59	226	271	56	254	257.5	57	145.6
MG_142_X_ZHENG58	256	75	271.2	266.8	67	299	271.25	59	228	238	52	229.8	223	53	147
MG_1420_X_JING724	300.2	77	271.8	302.2	73	263	303.75	60	282	269.13	66	177.5	262.8	57	105.4
MG_1420_X_ZHENG58	260.4	75	239.4	263.4	66	263	268	58	196	241	53	198.92	215	52	122.8
MG_1421_X_JING724	322.6	79	229.6	342	74	208.75	343.4	62	273.333	300	59	236	295.4	59	242.6
MG_1421_X_ZHENG58	258.8	75	298.4	270	68	289	213.2	62	206.667	230.5	58	219.2	231	57	158.8
MG_1422_X_JING724	281	75	168	320.625	67	258	320	61	198	271.4	57	250	283	56	148
MG_1422_X_ZHENG58	255.8	75	242	266.4	67	189	281.25	57	248	250	54	214.1	224.6	54	140.8
MG_1423_X_JING724	310	79	274	327.2	71	310	339.4	61	250	295.8	59	227.718	291.25	54	214
MG_1423_X_ZHENG58	243.333	72	241.25	260.5	68	310	260.6	64	226	235.75	57	226.7	233.333	56	239.333
MG_1424_X_JING724	310.8	75	306.4	329.3	68	198	331	61	260	296.6	59	248	288.25	56	178
MG_1424_X_ZHENG58	262.75	74	287.6	262	68	237	292.5	59	214	248.25	54	253.46	227.25	54	152.2
MG_1425_X_JING724	323.6	77	307.6	339.6	69	290	334.2	61	263.333	279.6	56	244	294.6	58	194.8
MG_1425_X_ZHENG58	265	73	261.4	294.4	66	260	280.25	59	223.333	260.25	55	232.8	240.75	55	199
MG_1426_X_JING724	297.25	76	260.2	350	67	268	353.4	61	240	303.4	55	234	293.75	55	171.4
MG_1426_X_ZHENG58	277.6	73	246.2	291.75	67	234	303	61	208	250.4	56	202.04	241	56	147
MG_1427_X_JING724	328	77	222	338	68	273	355.2	61	268	283.6	56	242	310	59	200.8
MG_1427_X_ZHENG58	285.8	79	204.8	284.5	68	243	288	60	214	229	62	227.718	230.8	54	145.2
MG_1428_X_JING724	301.8	72	331.4	328	68	261	316.2	58	212	303.6	55	242	287	56	184.8
MG_1428_X_ZHENG58	276.2	74	349.5	290.4	66	334	293.6	59	206.667	247.5	53	237.9	234.6	53	145.6
MG_1429_X_JING724	286.6	76	326.5	316	69	204	310.4	56	225	267	54	226	268.75	54	179.8
MG_1429_X_ZHENG58	254	73	292.4	276.8	66	257	282	59	200	258.2	53	229.84	224.6	54	159.6
MG_143_X_JING724	305.5	76	255	351.5	68	287	346.2	62	230	304.25	57	258	298.75	56	213.4
MG_143_X_ZHENG58	288.25	75	269.2	310.75	67	272	302.5	59	190	272.25	54	241.86	251.25	54	173.2
MG_1430_X_JING724	288.816	75.839	275.83	307.462	67.732	258.148	306.802	59.786	230.108	269.13	56.222	227.718	264.392	55.39	169.779
MG_1430_X_ZHENG58	288.816	75.839	275.83	307.462	67.732	258.148	306.802	59.786	230.108	269.13	56.222	227.718	264.392	55.39	169.779
MG_1431_X_JING724	285.4	74	236	325.1	68	268	309	58	208	259	56	250	254.2	57	161.8
MG_1431_X_ZHENG58	288.816	75	220.8	307.462	67	205	306.802	59	170	269.13	54	186.25	264.392	53	156.2
MG_1432_X_JING724	302.75	77	264.5	348.4	68	207	331.5	61	250	296	57	216	297	54	135.2
MG_1432_X_ZHENG58	267.5	74	231.2	279.8	66	163	289.6	57	228	217.75	55	225.667	233.4	53	155.4
MG_1433_X_JING724	288.816	78	192.8	331	73	211	341.6	61	230	295	57	236	304	57	193.8
MG_1433_X_ZHENG58	271.2	76	220	283.75	68	273	281.75	59	196	263.8	53	230.4	236	55	185
MG_1434_X_JING724	318	75	255.2	337.8	67	288	351.25	60	274	311	55	263.333	275	56	155.6
MG_1434_X_ZHENG58	271.6	73	287.2	273.25	63	258.75	280.8	57	192	249.8	52	248.5	247	53	181.2
MG_1435_X_JING724	301.6	76	305.4	318.6	72	200	328.5	61	240	273.5	62	198	283	56	134.2
MG_1435_X_ZHENG58	267.75	78	308.2	276.75	68	276.25	279	59	182	227	56	228.54	225.25	54	148.8
MG_1436_X_JING724	314.5	78	166.2	347.8	67	241	352.6	61	244	309.75	64	228.7	317.4	56	147.8
MG_1436_X_ZHENG58	282	77	302.6	296.6	68	302	303.8	63	260	256	54	269.04	255.4	56	177
MG_1437_X_JING724	308.75	79	317.6	338.25	72	296	325.5	61	236	306.4	56	266	282	56	172.2
MG_1437_X_ZHENG58	275	76	281.6	287.25	64	284	291	59	255	246.75	55	245.9	221.8	53	152.8
MG_1438_X_JING724	314.6	73	319.6	345.4	69	304	318.667	60	264	300	56	256	280.6	55	180.8
MG_1438_X_ZHENG58	260.5	75	278	285.8	68	300	277.4	59	240	245.25	53	247.22	229	54	163
MG_1439_X_JING724	311	76	266.8	322.8	70	243	355.25	62	273.333	303.6	61	222	306.25	59	212.4
MG_1439_X_ZHENG58	257.4	75	313	265.5	68	279	253.4	59	174	240	55	299.82	229	55	144
MG_144_X_JING724	294	77	279.8	347.5	69	270	329.2	61	260	312.4	55	232	294	57	201.8
MG_144_X_ZHENG58	286.25	73	305	288.5	66	245	297	58	184	274.4	51	245.96	240.75	52	140.2
MG_1440_X_JING724	308.75	79	351.8	328.6	70	315	340.75	61	266.667	324.6	60	265	299.25	59	170.8
MG_1440_X_ZHENG58	288.816	81	238.2	281	67	349	289.75	64	254	247.75	56	274	246.6	57	131
MG_1441_X_JING724	307.5	75	264.8	340.6	72	194	345.5	61	260	306	56	242	289	57	141
MG_1441_X_ZHENG58	271.6	78	274	306	69	296	306.8	59	258	254.75	60	219.64	245.8	55	150.2
MG_1442_X_JING724	302.8	75	282	343.25	68	292	353	60	292	310.5	57	238	305	59	183.6
MG_1442_X_ZHENG58	275.8	76	267	280.6	63	311	272	57	224	219.25	53	184.5	246.2	55	130.4
MG_1443_X_JING724	303.5	80	233.8	318.75	73	241	251.333	66	230.108	276.2	63	240	281.2	58	146.4
MG_1443_X_ZHENG58	276.25	76	313.4	274	67	238	282	59	224	245.8	55	196.4	216.25	55	127.4
MG_1444_X_JING724	298.25	75	286	325.6	69	272	334.25	60	256	295.2	57	250	283.75	54	195
MG_1444_X_ZHENG58	257	74	260	267.5	65	249	259.8	59	182	236.25	54	225.4	217.25	54	133.6
MG_1445_X_JING724	288.816	75.839	275.83	307.462	67.732	258.148	306.802	59.786	230.108	269.13	56.222	227.718	264.392	55.39	169.779
MG_1445_X_ZHENG58	288.816	75.839	275.83	307.462	67.732	258.148	306.802	59.786	230.108	269.13	56.222	227.718	264.392	55.39	169.779
MG_1446_X_JING724	302.6	75	325.4	305.8	71	258	319.5	62	230	285	60	242	256	56	150.6
MG_1446_X_ZHENG58	273.2	77	297	276.8	72	266	276	61	226	259.4	57	215.1	256.25	58	201
MG_1447_X_JING724	313.6	73	330.8	360.25	67	251	306.802	59	276	310.25	55	258	310	56	226
MG_1447_X_ZHENG58	281	72	294.8	299.5	64	233	312.5	57	210	271.8	53	230.66	253.25	52	151.5
MG_1448_X_JING724	323.6	73	312.4	329.6	68	231	339.75	61	250	313.25	57	246	279	59	125.4
MG_1448_X_ZHENG58	281.25	79	276	292.4	71	327	297	59	232	267.6	54	216.5	249.75	56	166.4
MG_1449_X_JING724	328.75	75	300	344.8	68	279	341.6	59	270	298.2	56	222	290	54	166.8
MG_1449_X_ZHENG58	283.2	75	269.2	298.6	67	332	296	58	245	268	54	208.7	262.6	55	175.6
MG_145_X_JING724	304.4	75	342.8	349.4	66	255	325.5	60	230	282.6	57	250	278.75	56	143.2
MG_145_X_ZHENG58	266.8	75	268	278.6	69	263	260.8	58	214	225.8	54	198.14	229.2	50	131
MG_1450_X_JING724	270	72	283.8	307.4	62	232	308.8	60	168	281.6	56	222	268.4	56	181.6
MG_1450_X_ZHENG58	267	72	286.6	268	66	254	276.6	57	200	224.4	55	213.82	223.75	51	138.6
MG_1451_X_JING724	288.816	82	212	318.6	70	174	313.75	62	232.5	269.13	63	222.5	275	58	152.8
MG_1451_X_ZHENG58	258.6	77	275.75	272.5	72	294	281.75	60	212	223.5	56	240.9	226.75	55	183.2
MG_1452_X_JING724	328.25	78	272.6	344.2	69	273	351	65	256	321.2	57	218	321.4	59	210.8
MG_1452_X_ZHENG58	282.5	75	254.6	297.2	71	304	298.75	59	180	253.4	57	197.4	241.4	55	148.8
MG_1453_X_JING724	305	78	334	332.5	68	259	334.4	61	234	282.2	57	230	292.5	58	177.4
MG_1453_X_ZHENG58	294.75	76	290.4	292	66	240	302	59	200	245.75	55	235.4	242.4	54	145.4
MG_1454_X_JING724	319.6	76	268.2	342.8	70	322	341.2	58	213.333	309.2	56	210	306	57	204.4
MG_1454_X_ZHENG58	261.6	74	227.4	260.25	65	186.25	260	59	85	253.4	52	222.55	236	53	154.5
MG_1455_X_JING724	288.816	77	328.8	307.462	70	296	306.802	62	216	269.13	59	244	264.392	59	220
MG_1455_X_ZHENG58	288.816	81	196	307.462	67	292.5	306.802	61	204	269.13	55	197.975	264.392	54	173.8
MG_1456_X_JING724	320.25	76	400.4	340	69	305	334.6	62	252	303	56	256	293.4	54	144.6
MG_1456_X_ZHENG58	288.816	77	278.6	307.462	67	223	306.802	59	250	269.13	55	237.867	264.392	55	167
MG_1457_X_JING724	317	77	263.4	348	69	262	354.2	62	307.5	312.8	56	283.333	301.25	57	199.8
MG_1457_X_ZHENG58	287.4	77	274.6	295.75	68	190	299.4	59	230	283.75	54	272.225	267	55	182.8
MG_1458_X_JING724	319.6	77	289	359	69	259	324.25	61	104	322.75	57	230	294.75	54	147.2
MG_1458_X_ZHENG58	274	75	264	292.6	66	272	295	59	216	278.5	53	218.2	257.6	54	161.6
MG_1459_X_JING724	283.8	77	238	289.2	70	195	285.8	60	174	258.2	57	172	280	57	164.8
MG_1459_X_ZHENG58	240	73	195	248	65	147.5	250.25	55	185	197	55	160.26	198.4	52	118.4
MG_146_X_JING724	297.75	73	279	332	66	284	329	58	230	262.25	56	225	289.6	54	211.6
MG_146_X_ZHENG58	267.75	72	248.8	285	63	253	281.2	56	216	233.4	54	201.32	242.5	53	157.8
MG_1460_X_JING724	305.2	73	230.4	330	70	253	301.5	59	220	270.4	56	220	252.25	57	164.2
MG_1460_X_ZHENG58	258.75	74	240.2	265	64	281	268.2	56	196	252.2	53	234.42	236.8	54	156.6
MG_1463_X_JING724	303	75	215.6	321.25	65	236	313.667	59	214	270	61	185	276	54	168.4
MG_1463_X_ZHENG58	262	74	208.6	288.6	65	194	272.75	56	176	249.8	52	197.14	223.5	51	162.8
MG_1464_X_JING724	328.2	77	340.6	352.2	70	247	347.2	61	300	311.5	59	265	307	57	196.4
MG_1464_X_ZHENG58	288.4	77	245	315.75	67	330	315	59	203.333	276.75	55	229.7	278.8	56	186
MG_1466_X_JING724	330.5	76	314.4	337	68	247	345	61	270	288	58	272	285.5	56	140
MG_1466_X_ZHENG58	261.8	76	247.4	245.5	68	251.25	258.6	62	170	227.8	55	231	242.6	54	127.8
MG_1467_X_JING724	295	77	307	322.75	70	271.25	325.2	62	256	290.75	60	266.667	277.5	60	148.5
MG_1467_X_ZHENG58	276	78	289.75	288.4	67	273	277	62	267.5	250.25	56	226.16	231.8	56	169.8
MG_1468_X_JING724	308.4	75	266.4	337	69	242	328.25	61	204	290.2	57	266	277.4	53	138.6
MG_1468_X_ZHENG58	262.2	74	234.8	255.25	66	219	273.2	57	194	259	55	248.72	210.5	54	152.8
MG_1469_X_JING724	304	77	222.5	333.4	70	275	303.333	61	230	306.2	59	230	316.4	58	211
MG_1469_X_ZHENG58	280.75	76	215.4	299.75	66	238.75	296	61	204	255	56	211.52	237.2	55	163.6
MG_147_X_JING724	298.2	74	312.4	345.25	69	238	330	59	270	276.75	57	198	288	54	144.4
MG_147_X_ZHENG58	251	73	251	264.5	63	167	270.6	57	194	239	54	195.84	223.8	52	137.6
MG_1470_X_JING724	288.816	78	283.75	342.25	67	266	336.75	60	235	292.4	56	224	274.5	56	155
MG_1470_X_ZHENG58	265.6	78	251.25	287.25	70	248	289.8	60	186	257.2	53	259	228	55	126.6
MG_1471_X_JING724	334.4	75	312	363	66	271	365.4	61	284	314.33	63	210	308.6	56	191.2
MG_1471_X_ZHENG58	269.4	72	285.6	280.8	65	252	295	58	236	252.25	55	206.92	252.5	53	172.8
MG_1472_X_JING724	289.6	73	312	309.5	67	299	325.4	60	240	287.6	54	234	275	53	119
MG_1472_X_ZHENG58	244.4	72	212.4	270.4	63	209	262.5	56	163.333	225.4	52	186.1	238	52	159.2
MG_1473_X_JING724	309.5	78	248.667	333.75	67	238	327	61	240	281.75	56	245	280.4	56	223.4
MG_1473_X_ZHENG58	265.8	76	248.2	278	67	261	287.8	57	202	240	56	249	230	52	162.2
MG_1474_X_JING724	323	77	251	381.8	69	319	343	63	228	321.75	60	216	315	58	212
MG_1474_X_ZHENG58	297.4	76	243	318.8	66	308	333.4	61	220	284.2	53	232.4	275	55	167
MG_1475_X_JING724	331.25	75	242	340.2	68	268	347.6	59	254	311.25	56	234	322	58	151.6
MG_1475_X_ZHENG58	268.6	72	202	284.4	66	242	272.5	58	226	233.8	56	218.3	245.2	55	180.2
MG_1476_X_JING724	288.816	75.839	275.83	307.462	67.732	258.148	306.802	59.786	230.108	269.13	56.222	227.718	264.392	55.39	169.779
MG_1476_X_ZHENG58	288.816	75.839	275.83	307.462	67.732	258.148	306.802	59.786	230.108	269.13	56.222	227.718	264.392	55.39	169.779
MG_1477_X_JING724	314.5	73	336.6	332.6	68	242	324.8	59	222	281.6	56	176	289.75	58	124.2
MG_1477_X_ZHENG58	283	78	278.2	288.7	67	270	297.75	59	210	242.4	56	229.84	245	53	126.8
MG_1478_X_JING724	312.6	74	336.6	342.2	67	337	340.75	61	320	296.4	56	254	282.75	54	169.6
MG_1478_X_ZHENG58	258	76	275	281	66	309	279	59	160	250.4	54	228.02	222.4	55	164.6
MG_1479_X_JING724	289.6	75	232.6	326.2	71	195	321.4	61	254	280.5	57	216.667	297.4	56	143.8
MG_1479_X_ZHENG58	253.8	74	202.4	266.25	71	275	273.2	61	216	247.2	56	207.22	248	56	182.6
MG_148_X_JING724	319	75	220.4	337.2	68	256	338.8	60	216	300.6	56	256	316.25	58	191.2
MG_148_X_ZHENG58	278.4	74	260	287	65	249	295	59	208	251.8	54	226.2	246	55	152.6
MG_1480_X_JING724	301.2	75	300.75	326	67	242	331	60	260	282.8	56	228	269.8	56	131.2
MG_1480_X_ZHENG58	280.4	75	306.6	282.6	67	322	289	57	215	233.25	54	228.4	250	54	189.2
MG_1481_X_JING724	324.5	77	218.2	336.25	70	285	306.802	60	272	328.8	57	260	305	57	215.6
MG_1481_X_ZHENG58	277.5	74	284.8	279.75	66	310	294	57	240	264.8	55	285.66	265.8	58	223.2
MG_1482_X_JING724	298.25	75	214.4	339	68	260	316	59	238	306	57	266	286.25	55	170.8
MG_1482_X_ZHENG58	267.2	74	284	285	67	298	273.8	57	228	232.8	55	241.7	234.5	54	173
MG_1483_X_JING724	297.25	71	251	324.6	62	234	323.4	55	225	243	56	217.5	275	51	162.6
MG_1483_X_ZHENG58	260.4	72	204.2	277.2	61	221	272.5	55	170	216.4	50	190.2	245.4	52	132.4
MG_1484_X_JING724	299	78	276.6	305.5	72	202	312.2	60	208	274.25	56	210	276	56	160
MG_1484_X_ZHENG58	255.75	79	162.8	272.4	68	232.5	270.8	59	210	247.25	54	242.46	226.5	53	146.8
MG_1485_X_JING724	316.2	77	274	348	70	255	327.8	61	254	277.75	57	194	297.6	58	172.4
MG_1485_X_ZHENG58	258.8	74	253	270	66	188	282.2	59	212	235.2	52	194.26	244.4	52	132.4
MG_1486_X_JING724	309.2	74	266.4	354.2	70	294	327.2	59	226	298.2	56	240	296.25	56	199.4
MG_1486_X_ZHENG58	273.5	75	234.6	300.2	66	291	279.4	56	192	245.25	55	221.86	226.8	53	155.4
MG_1487_X_JING724	288.816	75.839	275.83	307.462	67.732	258.148	306.802	59.786	230.108	269.13	56.222	227.718	264.392	55.39	169.779
MG_1487_X_ZHENG58	260.2	74	265.4	265	63	232	264	56	178	229.25	52	207.72	230.2	52	161.2
MG_1489_X_JING724	288.816	75.839	275.83	307.462	67.732	258.148	306.802	59.786	230.108	269.13	56.222	227.718	264.392	55.39	169.779
MG_1489_X_ZHENG58	231.75	72	230.2	259	67	221	260	57	250	192.75	53	188.96	191.25	53	170
MG_149_X_JING724	313	75	310	340.4	70	274	334.8	60	264	267.5	56	237.5	286.25	54	133
MG_149_X_ZHENG58	281.2	75	236.4	264.2	65	210	293	59	258	261.25	52	205.56	228.8	52	166.2
MG_1490_X_JING724	308.6	75	287	331.4	67	205	323.75	59	212	295	55	244	295.6	58	159.6
MG_1490_X_ZHENG58	267.8	73	213	284.2	63	240	279.5	55	178	235.8	53	194.5	243.4	53	142.6
MG_1491_X_JING724	299.8	73	309.2	317.6	69	254	326.4	60	232	289.25	57	202	294	55	163.8
MG_1491_X_ZHENG58	273.6	76	255.2	291	66	247	265	57	178	236	54	204.9	226.6	53	151
MG_1492_X_JING724	310.8	79	328.8	337.6	69	252.5	348	63	140	309.75	58	240	304	59	146
MG_1492_X_ZHENG58	267.6	76	241.6	276.5	66	200	284.5	59	190	246.75	56	181.6	251	57	131.6
MG_1493_X_JING724	323	78	277	340.25	68	291	329.25	60	226	307	57	244	289	57	154.4
MG_1493_X_ZHENG58	292.8	73	299.4	286.8	67	319	281.75	60	202	268.2	55	242.6	259.8	56	180
MG_1494_X_JING724	290	79	284.2	329.4	69	306	315.8	62	226.667	292.2	59	206	276.75	56	188.4
MG_1494_X_ZHENG58	257.25	76	251.6	278	72	318	275	62	150	252.25	54	270.55	213.8	56	127.4
MG_1495_X_JING724	312	80	290.8	328.2	69	249	328.2	63	192	310.8	59	202.5	293	58	159.4
MG_1495_X_ZHENG58	272.8	78	277.8	290.2	68	259	291	62	236.667	241.8	56	247.12	243.8	54	189.2
MG_1496_X_JING724	288.816	75.839	275.83	307.462	67.732	258.148	306.802	59.786	230.108	269.13	56.222	227.718	264.392	55.39	169.779
MG_1496_X_ZHENG58	288.816	75.839	275.83	307.462	67.732	258.148	306.802	59.786	230.108	269.13	56.222	227.718	264.392	55.39	169.779
MG_1497_X_JING724	319.8	77	329.6	334.4	67	270	329.6	57	270	275.8	57	222	281.25	54	180.8
MG_1497_X_ZHENG58	263	74	264.8	281.25	66	232.5	285	57	212	249.8	52	236.46	243.6	54	142
MG_1498_X_JING724	326.5	77	307.2	320.6	70	275	336	60	232	269.6	57	252.5	314	56	199.8
MG_1498_X_ZHENG58	256.4	77	278.8	281	67	304	279.75	57	208	263	53	226.82	218.25	52	186.2
MG_1499_X_JING724	307.75	79	269.6	322	73	185	322.8	62	222.5	275.5	60	220	296	58	189.4
MG_1499_X_ZHENG58	263.2	76	270.6	291.25	66	280	276.2	58	178	234.75	55	188.8	223.6	55	131.2
MG_150_X_JING724	304.25	74	294.4	341.2	67	261	325	58	252	295.5	56	202	286	58	217.4
MG_150_X_ZHENG58	278.2	76	294.8	282.4	68	282	294.5	57	216	235.6	54	185.4	249	55	181
MG_1500_X_JING724	288.816	75.839	275.83	307.462	67.732	258.148	306.802	59.786	230.108	269.13	56.222	227.718	264.392	55.39	169.779
MG_1500_X_ZHENG58	288.816	75.839	275.83	307.462	67.732	258.148	306.802	59.786	230.108	269.13	56.222	227.718	264.392	55.39	169.779
MG_1501_X_JING724	288.816	75.839	275.83	307.462	67.732	258.148	306.802	59.786	230.108	269.13	56.222	227.718	264.392	55.39	169.779
MG_1501_X_ZHENG58	288.816	75.839	275.83	307.462	67.732	258.148	306.802	59.786	230.108	269.13	56.222	227.718	264.392	55.39	169.779
MG_1502_X_JING724	313.6	79	360.6	335.4	68	308	322.667	62	300	329	57	287.5	322	59	159.6
MG_1502_X_ZHENG58	275.75	74	275.6	286.8	68	221	290.75	57	218	274.75	55	243	271	54	160.8
MG_1504_X_JING724	312	77	321.2	340.25	67	264	319.6	59	224	303	57	244	288	55	226.4
MG_1504_X_ZHENG58	253.2	75	288.4	287.25	65	240	297.75	58	224	252.8	54	207	248	53	181.4
MG_1505_X_JING724	330	81	260.2	346	71	285	362.5	62	248	314.8	59	274	318.75	59	257.4
MG_1505_X_ZHENG58	278	75	258.2	285.8	67	191	301	62	210	254.75	55	202.7	245	55	187
MG_1506_X_JING724	322	77	244.6	339.5	69	239	306.802	62	200	269.13	63	206	281.25	54	151.8
MG_1506_X_ZHENG58	278.25	78	262.4	310.8	71	271	313.75	59	250	258.6	54	217.6	246	56	152
MG_1509_X_JING724	288.816	75.839	275.83	307.462	67.732	258.148	306.802	59.786	230.108	269.13	56.222	227.718	264.392	55.39	169.779
MG_1509_X_ZHENG58	288.816	75.839	275.83	307.462	67.732	258.148	306.802	59.786	230.108	269.13	56.222	227.718	264.392	55.39	169.779
MG_151_X_JING724	308	75	281.75	333.2	63	233	318.75	58	266	261	58	204	305	54	172.2
MG_151_X_ZHENG58	260	72	271.2	286.75	63	188	276.8	54	204	232.8	52	175.767	231.5	51	146.2
MG_1510_X_JING724	323.2	78	348.6	357.4	69	315	350	59	246	282.25	63	222.5	310	56	165
MG_1510_X_ZHENG58	280.6	74	278.2	328.75	67	313	312.4	61	250	277.8	56	264.1	275	55	174.6
MG_152_X_JING724	302.2	78	225.6	324.5	67	254	293.5	60	178	261.4	56	232	286.25	57	182
MG_152_X_ZHENG58	254.8	77	214.2	263.4	66	286	267.25	57	220	236.8	53	229.24	208.75	53	137.2
MG_153_X_JING724	301.4	73	268.2	341.25	68	240	323.4	59	276.667	273.4	59	270	277.5	54	145
MG_153_X_ZHENG58	288.816	75	290.2	307.462	64	270	306.802	57	228	269.13	54	231.025	264.392	53	147.6
MG_154_X_JING724	302.25	74	196.4	333.75	66	203	323.6	57	210	291.4	54	207.5	285	54	138.6
MG_154_X_ZHENG58	257.25	73	259	279.6	63	222	275.5	56	180	207.75	55	191.4	216.75	54	140.8
MG_155_X_JING724	314	77	261.8	325.4	73	248	326	62	276	295.4	56	218	300.75	56	159.2
MG_155_X_ZHENG58	243.25	77	226.6	263.8	71	218	287.8	62	176	248.4	55	218.7	210.8	53	160.2
MG_156_X_JING724	288.816	74	263.2	334.5	67	259	324.8	61	238	270	59	178	276.75	57	185.2
MG_156_X_ZHENG58	288.5	75	290.2	271.4	67	277	282.25	61	230	244.25	55	210.1	253.75	53	199.8
MG_157_X_JING724	322.667	76	317.2	355.4	68	255	353.5	61	243.333	290.2	58	238	317.5	55	211.2
MG_157_X_ZHENG58	279.2	73	292.4	294.4	67	258.75	296.5	57	222	234.75	55	184.16	252	55	172.8
MG_158_X_JING724	295.5	76	247	336.6	66	231	323.2	60	260	294.5	54	248	287.5	54	167.6
MG_158_X_ZHENG58	247.5	72	219.2	265	63	166	278.2	56	192	235.5	52	183.26	226.4	54	201.6
MG_159_X_JING724	305	76	270.8	324	67	285	342.6	62	270	302.4	59	234	312.5	57	227.8
MG_159_X_ZHENG58	296	75	217	296	67	247	290	58	200	257.5	55	234.9	239.4	53	165
MG_160_X_JING724	308.75	77	246.6	332.75	72	246	359.6	61	238	313.5	59	238	289	57	155.8
MG_160_X_ZHENG58	258.4	76	243	264.8	72	246	270.8	60	226	248.6	56	226.88	217	55	131.2
MG_161_X_JING724	312.8	74	168.333	324.25	66	202	306.802	60	208	291.75	57	222	265	52	177.4
MG_161_X_ZHENG58	261.2	74	212	279.2	64	187	288.75	56	188	240.6	55	220.46	246.6	53	136.6
MG_162_X_JING724	311.75	76	374.5	322.75	70	190	325.4	61	274	277	57	234	273.8	54	156
MG_162_X_ZHENG58	273.5	76	261	268.8	72	283	280.4	57	262	241.25	54	200.42	239	54	155.2
MG_163_X_JING724	319	77	296.8	342.5	69	259	347.2	60	224	229.333	57	228	303	56	162.6
MG_163_X_ZHENG58	302.2	72	242.4	298.4	68	261	315	61	206	256.4	57	203.7	237.2	55	155.4
MG_164_X_JING724	301.5	77	290.8	335	68	287	321.4	61	280	306	56	250	273	52	186.4
MG_164_X_ZHENG58	275.4	75	275	273.6	64	304	294	59	222	267.6	53	228.84	262	53	206.4
MG_165_X_JING724	316.6	77	229.2	347.8	69	272	343.4	61	290	297.5	57	242	303	55	223.6
MG_165_X_ZHENG58	265.25	77	207	293.75	66	300	292	59	256	250.2	54	212.22	258.6	56	187
MG_166_X_JING724	303.2	75	261	315.2	66	214	307	59	204	276.8	54	218	261.25	60	127.2
MG_166_X_ZHENG58	251.4	77	247	265	66	241	263.4	57	224	231	55	196.44	245.6	54	161.2
MG_167_X_JING724	307.8	77	317.8	328.25	68	207	322	61	226	272.2	58	244	286.25	56	192.6
MG_167_X_ZHENG58	260	76	200.2	253.5	64	214	259.6	57	120	222.8	52	156.48	214.4	54	136.6
MG_168_X_JING724	294.2	79	245.75	337.6	68	234	343.8	61	244	279.75	57	200	294.4	54	213.2
MG_168_X_ZHENG58	292.8	77	282.8	301.25	66	255	293.75	59	226	250	56	203.88	246	53	184.4
MG_169_X_JING724	290	72	242.2	310.25	65	213.75	305.8	58	236.667	277.6	55	230	291.25	54	144.4
MG_169_X_ZHENG58	245.5	73	212.6	264.8	66	176	266.4	54	184	230.8	52	202.66	227	54	107
MG_170_X_JING724	314	78	277.75	327	73	235	342.2	62	224	303	57	232	289.2	57	177.8
MG_170_X_ZHENG58	265.4	76	240.6	280.6	71	274	289.75	61	258	244.4	57	230.66	241.25	58	107.4
MG_171_X_JING724	293	75	325	322.5	68	207	323.6	58	255	303.75	57	210	288.75	57	175
MG_171_X_ZHENG58	270.5	76	312.2	276.6	66	320	287.6	61	238	238.4	63	231.2	229.5	54	173.6
MG_172_X_JING724	283.5	73	265	304.5	67	162	305.6	59	184	267	55	222	271.25	54	154.4
MG_172_X_ZHENG58	251.2	74	265	257.4	66	183	252	56	186	212	54	178.6	218.2	53	125.4
MG_173_X_JING724	305.5	75	333.6	322	69	246	336.75	61	244	301.75	57	254	294.25	59	177.4
MG_173_X_ZHENG58	257.4	76	282.75	271.2	67	258	277	56	236	236.4	60	223.64	225	56	143.2
MG_174_X_JING724	308.8	78	293.2	335.4	70	285	307	62	110	314.2	57	247.5	287.5	56	222.8
MG_174_X_ZHENG58	280.5	73	217.4	281.6	67	291.25	289	59	202	255.6	55	219.16	218.25	53	169.2
MG_175_X_JING724	297.8	78	346.6	330.2	73	269	352.5	60	270	296.6	59	246	296	58	233.6
MG_175_X_ZHENG58	277.5	80	246.4	290.75	68	307	305.25	63	264	250.6	57	232.82	248.25	57	228.75
MG_176_X_JING724	306.2	74	280.4	330	67	254	312.8	60	282.5	287.8	56	226	297.5	54	177
MG_176_X_ZHENG58	271	76	237.8	274	68	274	281	59	206	260	54	177.86	221.4	55	163.2
MG_177_X_JING724	288.816	75.839	275.83	307.462	67.732	258.148	306.802	59.786	230.108	269.13	56.222	227.718	264.392	55.39	169.779
MG_177_X_ZHENG58	263.4	76	206	295.6	67	223.75	290.8	65	240	261	55	217.9	260	58	139.8
MG_178_X_JING724	302.4	72	286.8	342.5	66	276	322	58	248	295.6	54	244	300	53	152
MG_178_X_ZHENG58	267.6	72	276.4	285.2	63	204	270	56	188	232	51	202.8	242	52	174.6
MG_179_X_JING724	281	72	222.8	307.4	67	229	321.6	60	223.333	275.2	57	230	252.25	56	158.8
MG_179_X_ZHENG58	241	73	223.6	241	66	215	255.6	57	176	203.25	56	170	200	53	141
MG_180_X_JING724	319.5	77	335.2	343.4	68	299	324	60	234	278.4	58	246	285.4	54	175.6
MG_180_X_ZHENG58	282.6	79	282.4	301	69	267	281	57	226	233.75	54	198.72	252.25	55	177
MG_181_X_JING724	314.6	77	318	330.2	68	276	320.5	59	244	265	63	218	298.75	56	234.4
MG_181_X_ZHENG58	261.25	79	305.2	262.75	67	242	268.25	63	233.333	237.8	56	224	233.6	55	166.4
MG_182_X_JING724	300.8	74	295	326.2	67	247	306.802	60	254	283.5	54	192	259	54	144.2
MG_182_X_ZHENG58	264.6	76	268.2	278.8	66	260	276	57	238	229	54	204.5	212.4	53	173.25
MG_183_X_JING724	306.25	77	323.75	329.75	67	206	323.8	59	194	257.75	62	160	303	56	161.8
MG_183_X_ZHENG58	267.25	73	278.4	286.4	66	185	277.8	56	208	255.8	52	199.48	228.4	51	165
MG_184_X_JING724	308.8	77	322.2	331.8	71	285	337.25	61	274	292.75	57	260	299.6	59	188.8
MG_184_X_ZHENG58	288.816	79	243.2	307.462	70	257	306.802	59	230	269.13	54	224.333	264.392	55	147
MG_185_X_JING724	322.4	77	330	340	67	286	323	61	228	269.13	62	228	316	57	180.4
MG_185_X_ZHENG58	262.6	75	352.2	258.8	66	223	258	62	213.333	230	55	228.5	234	55	141.6
MG_186_X_JING724	314	73	302.2	334.25	68	235	342.8	61	222	284.25	56	265	297	57	156.6
MG_186_X_ZHENG58	249	74	207.8	264.2	66	217	251.5	57	204	220	54	224.06	214	53	125.6
MG_187_X_JING724	302.6	74	252.4	334.2	68	277	317.2	61	216.667	280.4	57	204	268	54	164.8
MG_187_X_ZHENG58	256	74	230.6	285.6	64	235	288	58	226	243.25	53	223.06	193.25	54	151.8
MG_188_X_JING724	308.8	75	312.2	318.2	67	241	314	61	246	263.6	59	247.2	261.2	54	167.2
MG_188_X_ZHENG58	280.8	77	257.6	284	66	273	274.6	59	194	252.5	55	248.6	243.8	53	200.8
MG_189_X_JING724	275.8	75	252.8	293.25	66	177	291.2	58	183.333	284.25	55	188	258.75	54	129.4
MG_189_X_ZHENG58	253	76	188	273.8	66	213.75	262.5	58	150	230	54	212.18	212.8	52	134.6
MG_190_X_JING724	307.6	73	284	336	68	284	327.6	61	256	294	56	236	302.2	60	163.2
MG_190_X_ZHENG58	258.8	75	265.6	256.75	67	282	269.2	59	210	250.4	54	205.02	240	57	166.4
MG_191_X_JING724	316.4	75	286.4	348	66	263	312.6	58	210	283.6	54	214	291	57	159.2
MG_191_X_ZHENG58	279.25	74	282.8	286.2	64	250	271	55	210	249.5	52	215.6	245.75	54	151.4
MG_192_X_JING724	294.25	74	280	305.5	69	198	309.25	61	232	252.2	55	242	262.5	56	195
MG_192_X_ZHENG58	261.4	75	297.4	273	62	260	276.4	57	232	234.8	54	162.925	213	52	147.8
MG_193_X_JING724	302.5	77	340.2	321	68	272	321.6	57	270	291.4	55	292.5	281.75	56	155.8
MG_193_X_ZHENG58	270.6	73	271	275.4	66	216	271.4	57	186.667	240.6	55	234.3	221.2	52	161
MG_194_X_JING724	307.4	78	194	339.25	68	256	306.802	59.786	230.108	290.75	57	260	302.5	57	153.6
MG_194_X_ZHENG58	310	76	263	296.75	67	280	288.75	59	210	274	55	241	255.25	53	154
MG_195_X_JING724	310.5	76	260.8	313.4	66	187	325	61	208	280.6	56	206	261.2	55	147.6
MG_195_X_ZHENG58	273.8	77	274.2	279.25	63	220	273.25	57	200	220.5	54	216.2	227.6	55	148.6
MG_196_X_JING724	309.5	73	306.2	346.8	66	285	327.5	59	230	297	55	246	293.2	54	175.6
MG_196_X_ZHENG58	299	75	273.6	290.75	63	296	295	55	220	254	52	222.56	247.6	53	152.4
MG_197_X_JING724	295.25	73	234.4	305.8	68	161	303.5	59	246	260	57	243.333	286.25	54	134.2
MG_197_X_ZHENG58	277	75	263	285.6	62	191.25	270.8	56	118	240.2	53	218.12	235.25	54	148.4
MG_198_X_JING724	328	78	297.2	352.2	69	287	353.8	60	272.5	268	63	178	315.2	56	221.2
MG_198_X_ZHENG58	267	75	275.4	278.8	65	271.25	266.25	57	200	256.25	52	186.24	225	54	170.2
MG_199_X_JING724	328.4	78	279.4	332.2	68	252	343.5	62	216	308.25	59	217.5	312	60	151.8
MG_199_X_ZHENG58	281.25	80	213.4	294.4	67	275	300	59	208	254.8	54	235.8	258.25	57	180
MG_200_X_JING724	287.6	72	224	304.6	68	258.148	295.5	59	234	273.75	56	175	259	52	189.4
MG_200_X_ZHENG58	261.5	71	235.8	269.25	63	247	274	55	216	213.8	55	162.4	219.4	53	148.8
MG_201_X_JING724	304.25	76	307.4	329.4	67	249	321.2	61	223.333	282	61	208	276	54	178.6
MG_201_X_ZHENG58	267.6	75	257.2	273	66	249	278.2	59	236	235.8	56	226	230.75	52	149.4
MG_202_X_JING724	313	74	309.6	357.6	69	253.75	365.75	61	248	303.25	55	230	302.5	56	177.8
MG_202_X_ZHENG58	288.816	75	255	307.462	68	242	306.802	58	214	269.13	53	179.375	264.392	53	143.6
MG_203_X_JING724	329.25	73	285.2	342.25	67	264	344.5	59	192	318.6	59	312	318	55	196.8
MG_203_X_ZHENG58	258.5	75	283.8	289.75	65	315	289.4	61	272	255.2	55	286.6	263.8	57	178.6
MG_204_X_JING724	326.6	78	297.75	341.75	70	231	349.5	62	254	296.6	56	246	282.4	54	177.8
MG_204_X_ZHENG58	259.75	74	301.8	292	63	301	284.5	57	246	258.75	53	244.48	229	52	137.8
MG_205_X_JING724	294.8	77	336.2	317.8	70	242	299.333	61	240	299.5	57	257.5	270.4	57	187.2
MG_205_X_ZHENG58	252.5	79	251.6	250.9	66	281	240.5	59	186	226	55	223.82	216.4	56	171.8
MG_206_X_JING724	314	75	335.4	327.2	67	227.5	339.5	61	246.667	292	56	230	291.4	59	149.4
MG_206_X_ZHENG58	255.5	72	278.8	266	66	228	259.75	57	186.667	244.4	52	192.46	243	54	126.8
MG_207_X_JING724	302.8	77	263	314	73	216	327.6	62	232	282.2	56	194	278	56	141.4
MG_207_X_ZHENG58	271.2	78	248.4	285.4	68	296	279.2	59	216.667	252	54	236.2	230.75	53	171
MG_208_X_JING724	286.6	73	254	328.6	68	251	319.2	58	218	279.25	56	222	277	54	216
MG_208_X_ZHENG58	258.5	72	196.2	277	64	236	267.25	56	187.5	243.2	50	179.1	221.4	52	132.8
MG_209_X_JING724	322	76	320	332.5	68	235	344.75	62	256	292.6	59	257.5	295.6	58	139.2
MG_209_X_ZHENG58	264.25	78	258.6	267	67	251	281.2	62	216	240.75	56	222.22	236.8	55	166.6
MG_210_X_JING724	325.75	75	288.6	339	68	279	321.25	61	256	304.75	59	264	298	54	172.2
MG_210_X_ZHENG58	281.2	75	256.8	284	67	220	296.8	60	190	244.8	59	227.4	254.75	55	163
MG_211_X_JING724	291.2	72	271	319.5	66	243.75	306.2	55	226	257.333	55	244	287	54	156.2
MG_211_X_ZHENG58	266	74	242.8	292	63	274	277.4	57	220	228.8	54	195	244.5	53	150.2
MG_212_X_JING724	309	74	280.2	314.8	69	270	329.5	61	236	257.5	57	272.5	261.4	54	154.8
MG_212_X_ZHENG58	252.2	73	321	260.6	65	269	258.4	59	174	218.4	55	205.2	220	53	136.8
MG_213_X_JING724	306.6	76	317.4	351.2	70	317.5	345.2	60	294	313	55	268	300	56	168.2
MG_213_X_ZHENG58	279.8	77	287.2	293	72	259	299.2	57	250	246.6	53	171.42	242.2	53	140.2
MG_214_X_JING724	300.6	74	296.2	328.5	67	314	315	62	272	275	61	215	284	57	280.2
MG_214_X_ZHENG58	262.5	77	293	280.75	65	277	277.4	59	213.333	255.5	54	245.04	262.25	55	185.4
MG_215_X_JING724	305.6	75	318.8	330.2	68	216.25	319.2	59	254	288.4	54	220	275	54	168
MG_215_X_ZHENG58	288.816	78	274.4	290.5	67	220	287.8	56	218	243	51	189.7	244.4	53	149.6
MG_216_X_JING724	301.75	77	328	320.125	69	243	321.25	61	228	269.13	63	208	268.4	59	176.2
MG_216_X_ZHENG58	235.6	75	233.4	248.8	67	230	305.75	57	268	224.8	55	185.36	206.333	56	198.333
MG_217_X_JING724	309.8	73	323.6	317.2	69	256.25	322.2	60	236.667	278.5	56	232	282.2	55	134.2
MG_217_X_ZHENG58	267.75	78	323.4	277.8	64	255	275.25	57	213.333	234.5	54	233.6	250	54	168.6
MG_218_X_JING724	320	76	265.2	352.6	69	333	352.25	60	220	278.5	57	230	297	54	159
MG_218_X_ZHENG58	271.2	74	281.8	276.8	68	311	292.6	62	302	256.4	55	263.5	231.5	54	158.6
MG_219_X_JING724	299.6	75	246.8	340.25	69	266	330	61	230	267.75	56	234	298	60	190.2
MG_219_X_ZHENG58	288.816	75	253.4	307.462	66	265	306.802	59	238	269.13	54	230.8	264.392	53	168.6
MG_220_X_JING724	315	77	285	336	71	288	347	62	260	290	57	265	319.5	57	219.2
MG_220_X_ZHENG58	282.6	76	275	291.75	66	335	302	59	216	246.75	58	248.8	256	53	175.2
MG_221_X_JING724	323.2	78	327.2	345.6	71	281	337.2	61	325	284.25	57	272.5	278.75	57	169.4
MG_221_X_ZHENG58	288.816	76	292.4	307.462	67	322.5	306.802	62	276	269.13	56	277.225	264.392	53	165.2
MG_222_X_JING724	323	75	323.2	346.04	65	339	303	61	196	307.6	57	246.667	273	55	160.4
MG_222_X_ZHENG58	290	75	234.4	307.5	66	344	311.2	57	232	267.5	53	224.64	252.4	54	175
MG_223_X_JING724	314	76	206	333.6	68	270	334.6	61	230.108	329.75	58	257.5	304	58	165
MG_223_X_ZHENG58	281	73	277.4	292.75	67	231	299.25	57	184	258.4	52	201.25	247.5	53	132.2
MG_224_X_JING724	312	76	277.2	334.6	67	274	315.5	61	236	299	56	270	286.75	54	168
MG_224_X_ZHENG58	277	77	294.2	288.4	67	274	286.8	62	236	244.8	55	228.6	228.6	54	163
MG_225_X_JING724	300	80	267.2	323.75	69	261	317.2	62	208	287.8	56	246	294.4	57	137.6
MG_225_X_ZHENG58	258	78	270	250.25	67	246	276	59	218	256.2	55	242.62	229.75	54	147.6
MG_226_X_JING724	325.25	77	264	332	69	269	343.8	62	242	296	56	244	270	58	148.6
MG_226_X_ZHENG58	263	78	276.4	288.5	66	282.5	272.2	59	198	249.6	57	207.78	242	55	225.4
MG_227_X_JING724	333.6	76	317.4	343.75	68	233	335.667	60	260	320.4	56	202	325	58	227.2
MG_227_X_ZHENG58	268.25	75	263	297.5	65	256	299.75	59	190	257.6	55	217.95	256	55	193
MG_228_X_JING724	312.4	75	304.2	329.2	68	261	311.2	61	206.667	265.5	57	238	303	60	198.2
MG_228_X_ZHENG58	261.6	74	262.4	252.25	65	243	272	59	216	214.25	55	223.9	251.2	55	163
MG_229_X_JING724	319	75	309	341.375	68	277	350.8	61	276	305.2	55	234	264.75	54	169.2
MG_229_X_ZHENG58	267	75	260.8	295.4	64	279	290	56	262	262.5	52	258.84	240	53	149.2
MG_230_X_JING724	302	72	270.8	326.5	65	229	304.2	60	208	281	63	180	292.6	54	158.8
MG_230_X_ZHENG58	266.8	74	237.2	284.4	65	233	281.8	58	212	225.2	53	206.2	243.75	52	149.8
MG_231_X_JING724	323.6	77	322	343.2	68	278	306.802	63	224	312.4	60	256	299.4	56	170.6
MG_231_X_ZHENG58	278.2	78	278.4	293.75	67	288	282	60	210	250	55	275.22	246.4	55	179.8
MG_232_X_JING724	305.4	77	237.6	320.4	69	240	310	62	276	278.75	61	233.333	267.6	56	174.6
MG_232_X_ZHENG58	269.75	79	216.8	277	69	262.5	299.75	61	226	277.5	55	236.04	220.4	57	200.6
MG_233_X_JING724	315.8	78	313.8	342.8	72	248	324	59	184	279.667	60	226.667	302.6	56	169.6
MG_233_X_ZHENG58	280.4	76	289.2	281.6	68	311	293	59	206	264.8	54	251.22	247.4	53	159.6
MG_234_X_JING724	305.6	77	267.6	329.75	69	256	318.6	60	303.333	281.4	56	262	266	56	179.4
MG_234_X_ZHENG58	246	75	274.6	271.5	67	306	266.5	59	266	231.75	58	241	225	55	207.6
MG_235_X_JING724	312.8	74	343.8	324	68	248	350.25	60	248	283.333	61	208	281.25	58	184.8
MG_235_X_ZHENG58	255.6	75	282.8	279.8	67	264	296	59	222	253.2	53	211.4	226.75	52	143.4
MG_236_X_JING724	303.4	76	312.6	338.25	70	300	309.667	62	256.667	292	57	238	275.5	54	150.4
MG_236_X_ZHENG58	249.2	72	228.6	280.25	66	253	265.2	58	240	248.25	54	199	238.8	53	157.6
MG_237_X_JING724	294	75	347.8	322.6	67	232	309.6	59	224	264.5	57	260	289.5	58	195.8
MG_237_X_ZHENG58	255.2	73	251.4	270.25	66	285	271.25	59	190	233.25	55	215.86	230.25	53	146
MG_238_X_JING724	309.6	76	256.4	326.75	66	211	345.6	61	234	285	55	236	273	56	165.8
MG_238_X_ZHENG58	256	73	271	276.6	67	295	298.75	59	240	241.25	55	187.7	222.6	54	167.4
MG_239_X_JING724	310.6	76	338.4	357.2	67	292	342.667	61	212	283	56	238	284	57	219.4
MG_239_X_ZHENG58	285.6	74	283	310.5	63	339	304.6	57	224	290	53	265.3	248.8	53	164.2
MG_240_X_JING724	304.5	75	296.6	342.75	68	262	330.8	62	226	305.6	56	200	264.392	54	131
MG_240_X_ZHENG58	250	74	235.2	281.2	67	265	275	59	202	260.4	55	226.14	248	55	167.8
MG_241_X_JING724	294	79	273.25	323.8	71	187	331.4	61	224	298	56	272.5	292.6	57	168.4
MG_241_X_ZHENG58	271.5	76	235.6	285.75	67	279	305	61	226	261.25	55	223.4	242.5	54	190.4
MG_242_X_JING724	295.6	75	358.5	330	66	224	308.667	58	220	279.2	55	220	260.25	56	124.2
MG_242_X_ZHENG58	256.4	72	259.4	271.5	63	181.25	270.6	55	172	248.8	49	189.25	240	53	153.6
MG_243_X_JING724	319	74	327.2	345	68	268	344	59	263.333	307.2	57	274	299.8	57	171.2
MG_243_X_ZHENG58	272.5	74	320.2	304.25	67	277.5	289.6	61	220	300.5	59	293.42	227.2	56	205.2
MG_244_X_JING724	321.5	74	303	355.2	69	252	331.6	59	232	311.2	56	250	321.4	60	246.4
MG_244_X_ZHENG58	260.5	73	273.8	298	65	288	297.25	58	224	255	56	207	262.25	55	171.8
MG_245_X_JING724	303.8	73	259	330.75	67	208	342.75	61	254	308.75	59	224	320	61	179.4
MG_245_X_ZHENG58	257.6	74	283.8	270.6	67	266	277.4	63	242	240.6	57	214.08	250	56	180.8
MG_246_X_JING724	313.2	78	218.333	334.4	68	310	325.5	62	216.667	295	59	204	294	56	152.8
MG_246_X_ZHENG58	252.8	79	260	281.6	72	298	295.6	59	206.667	255	56	214.4	234	56	143.6
MG_247_X_JING724	316.4	75	257.6	327.1	69	258	335	61	256	288.25	57	232	297.25	56	241
MG_247_X_ZHENG58	265.5	72	283.8	284	67	247	274.25	59	204	245.75	56	199.14	248.6	54	175
MG_248_X_JING724	296.8	76	240.4	335	67	256	308.2	59	222	288.4	57	212	266	54	161
MG_248_X_ZHENG58	274.75	75	244	274.75	67	219	294.4	57	204	252.5	52	200.625	237.8	54	178.4
MG_249_X_JING724	301.2	79	331.75	338	69	261	333.75	62	270	292.25	61	260	308	56	126.6
MG_249_X_ZHENG58	279.2	78	240.2	296.4	66	271	290.75	59	240	256	56	200.1	262	55	157.6
MG_250_X_JING724	280	73	277.4	317	67	202	312.2	58	216.667	274.6	56	232	275.8	54	148.4
MG_250_X_ZHENG58	279.4	76	296.2	291.4	64	265	290.4	56	244	240.25	53	234	251.6	53	208
MG_251_X_JING724	289	77	272	336.82	68	292	336.4	60	260	289.75	56	264	302.25	58	210.6
MG_251_X_ZHENG58	249.5	74	205	263.6	67	164	273.25	57	190	226	54	221.5	238.5	56	143.4
MG_252_X_JING724	322.75	77	273	327.5	68	196	310.25	62	247.5	278.25	60	244	283.75	56	153.8
MG_252_X_ZHENG58	278.6	80	254.6	271.5	66	270	291.25	60	284	258.2	56	222.36	228.75	55	140.6
MG_253_X_JING724	297.2	76	352.8	314.4	71	275	325	62	126	298	56	274	297.4	57	172.8
MG_253_X_ZHENG58	251.6	76	213.6	273.8	67	243	266.8	59	198	250.5	55	172.6	214.75	57	133.4
MG_254_X_JING724	305.8	76	302	329	69	271	344	60	280	293.2	57	230	306	59	226.8
MG_254_X_ZHENG58	268.5	75	243	276.75	66	227	275.2	58	180	236	54	181.92	226.8	53	135
MG_255_X_JING724	314.2	77	373.4	344.8	72	266	357	62	254	318.5	61	234	304	58	198.2
MG_255_X_ZHENG58	260	77	279.2	273.8	68	275	284	59	204	243.6	54	211.44	226.8	54	155.6
MG_256_X_JING724	320	76	277.8	325.8	66	292	342.4	59	254	292	62	224	290	56	166.6
MG_256_X_ZHENG58	277.8	74	295.6	288.25	67	240	291.25	57	218	250.4	54	202.9	244.25	54	172.8
MG_257_X_JING724	328.25	78	291	337	68	282	340.8	62	264	328.8	60	228	285	58	121.4
MG_257_X_ZHENG58	270	75	246.8	292.25	67	275	279.25	59	232	260	54	221.72	224.2	54	138
MG_258_X_JING724	318.5	79	319.4	327.875	67	239	320.4	61	232	295	62	230	281.8	56	146
MG_258_X_ZHENG58	258.6	76	273.4	266.25	66	270	279.6	59	214	236.25	56	225.88	220.2	53	148.6
MG_259_X_JING724	318.5	73	276.2	338.25	73	322	357	62	292	304	59	246	316	59	201.6
MG_259_X_ZHENG58	266	83	248	264.4	68	236	246.333	66	230.108	227.4	60	185.14	237	56	137.6
MG_260_X_JING724	310.4	79	291.2	340	69	251	327.4	61	240	302.75	57	222	275	63	154
MG_260_X_ZHENG58	275.6	77	274	279.75	68	308.75	283.25	62	218	243.5	55	198.06	232.8	56	155
MG_261_X_JING724	316.25	75	284.6	343.2	67	271	336.75	61	256	308.75	56	234	313	58	135.8
MG_261_X_ZHENG58	274.2	72	252.4	297.25	66	282	291.4	57	212	252.25	52	209	236.6	53	181.8
MG_262_X_JING724	291.6	77	268	291.6	68	229	309.5	60	203.333	274.75	58	238	288.6	57	168.333
MG_262_X_ZHENG58	264.4	80	274.2	256	67	239	264	67	216	226.6	57	215.64	235.75	55	152.6
MG_263_X_JING724	329.8	77	318	354.5	69	295	343.667	60	298	318.5	56	278	319.5	57	188.4
MG_263_X_ZHENG58	264.5	72	248.2	290.6	68	318	288.4	58	234	260.25	55	263.4	254.8	56	173
MG_264_X_JING724	330.2	77	293	363.2	67	244	362	59	303.333	317.6	55	274	321	54	198.2
MG_264_X_ZHENG58	278.8	72	281.2	295	64	280	297.75	56	274	255.8	53	189.6	263.2	53	179.4
MG_265_X_JING724	313.2	75	286.8	307.462	66	273	327.5	57	244	271.25	56	230	262.8	54	162.2
MG_265_X_ZHENG58	269.2	75	275.6	285	66	249	273.2	57	194	241.75	55	200.3	239	54	177.4
MG_266_X_JING724	296	75	242.75	331.6	68	243	327.6	61	230	292.6	62	287.5	292.5	57	145.6
MG_266_X_ZHENG58	263.6	77	217.8	280.6	67	242.5	292.6	59	240	251.25	54	202.7	228	54	142
MG_267_X_JING724	293.8	74	294.2	326.6	65	234	325.6	59	242	265.8	56	215	307	56	135.5
MG_267_X_ZHENG58	259.5	75	308.2	257	66	214	264.75	59	196	237.2	53	205.5	220	53	141.4
MG_268_X_JING724	314.5	77	262.8	339.8	68	183	321.4	60	254	310.2	56	244	302	56	205.8
MG_268_X_ZHENG58	275.25	75	290.4	289.25	71	303	295	60	256	269.2	55	260.5	261.5	55	192
MG_269_X_JING724	299.5	75	291.4	340.75	68	292	321	60	204	283.4	55	246	276.5	54	170.8
MG_269_X_ZHENG58	283.4	74	299.4	302.25	63	292	302.25	57	250	268.6	53	240.34	253.75	53	167
MG_270_X_JING724	300	78	323.4	324	68	263	308.4	60	220	287.75	58	238	277.2	56	162.8
MG_270_X_ZHENG58	244.5	73	215	258.8	67	234	257.4	59	160	218.6	54	225.75	196.6	52	152.8
MG_271_X_JING724	315.4	75	299.8	331.5	69	238	327.8	60	226.667	293.2	53	198	281	53	226.4
MG_271_X_ZHENG58	261	73	264.2	283.5	66	270	282.2	58	222.5	249	51	228.48	225.4	53	155.4
MG_272_X_JING724	299.25	75	304.8	335.75	68	272	334.75	60	270	293.25	55	240	275.2	54	178
MG_272_X_ZHENG58	268.75	74	213.8	274	67	253	281	59	244	244.6	55	229.1	237.6	57	189.6
MG_273_X_JING724	331.25	77	303.4	344.5	69	240	323.25	61	206	297.75	56	238	311.4	57	163.8
MG_273_X_ZHENG58	282.8	79	262.4	293	67	272	280	59	202	264	55	218.64	241.8	55	129.8
MG_274_X_JING724	332.4	75	378.6	361.6	68	337	347.5	61	286	301.6	55	308	293.75	54	189.8
MG_274_X_ZHENG58	266.6	75	228.6	284.2	67	255	305	58	252.5	276	54	260.08	258	53	151
MG_275_X_JING724	339.8	77	259.6	307.66	68	314	350	61	274	316.4	57	232	301	56	148.6
MG_275_X_ZHENG58	291.25	74	279.2	307.25	66	285	289	58	225	267.6	53	210.08	276.2	55	163.8
MG_276_X_JING724	305.5	76	309.8	326.6	67	271	330	60	236.667	312.6	56	238	288	54	138.6
MG_276_X_ZHENG58	269	74	283.8	291.8	66	243	293.5	59	204	244.6	52	226.34	260	55	158
MG_277_X_JING724	316.4	76	328.2	333.25	68	245	312.667	61	202	287	57	217.5	295	57	179
MG_277_X_ZHENG58	271.25	75	284.4	290	67	270	288.6	58	303.333	272.5	55	231.5	246.25	55	201.6
MG_278_X_JING724	304.8	74	295	328.4	67	221	323.4	58	256	294.8	56	248	288	58	171.6
MG_278_X_ZHENG58	246.8	72	214.25	260	63	225	274.4	57	150	224.6	52	190.625	239.25	55	142.4
MG_279_X_JING724	318.25	79	283	364	70	243	306.802	63	116	269.13	64	218	302.2	54	213
MG_279_X_ZHENG58	282.2	79	194.8	319.2	70	283	310.6	59	236	275	55	229.32	275.75	57	223.4
MG_280_X_JING724	305.25	73	273	318.6	67	198	330.2	61	196	289.4	57	184	275.4	55	166.4
MG_280_X_ZHENG58	268.75	75	219.2	273	64	221.25	289	56	208	232.5	54	212.8	239	52	136
MG_281_X_JING724	319.4	76	260	308.75	71	240	334	60	246	290.75	57	276	298	56	146.2
MG_281_X_ZHENG58	270.4	75	260.4	276.2	66	273	273.4	59	212	227.75	55	244.45	238.75	53	165
MG_282_X_JING724	313	74	271	326.25	65	255	323.8	59	260	261.4	57	196	291.25	53	161.6
MG_282_X_ZHENG58	270	73	226.8	281.5	64	214	278.2	56	204	220.6	54	179.76	228.75	52	137.6
MG_283_X_JING724	306.6	73	286	326.6	68	248	362.25	60	223.333	269.13	63	178	307.5	58	219.8
MG_283_X_ZHENG58	290.75	77	258	271.8	67	250	265	69	183.333	291.2	62	213.375	255.4	56	196.6
MG_284_X_JING724	314.5	75	289	335.875	66	212	310.5	59	252	302.75	57	232	277	54	166.8
MG_284_X_ZHENG58	294.75	77	295.8	304.2	67	304	300.25	57	214	255.2	50	200.4	228.2	53	166
MG_285_X_JING724	317.8	73	286	349.25	69	248	341.6	60	248	285.75	56	280	295.6	56	176.4
MG_285_X_ZHENG58	299	76	349	289.5	66	283	284.6	56	236	247	54	211.6	250.2	54	186.2
MG_286_X_JING724	310	79	272.4	330.75	69	234	333.333	63	212	304	57	242	281.4	54	164
MG_286_X_ZHENG58	275.2	76	260.6	293.75	66	279	281.25	58	224	254.4	55	198.6	237.2	56	154.2
MG_287_X_JING724	313.25	77	245.4	339.7	71	221	335.75	61	228	302.6	55	260	287.5	56	181
MG_287_X_ZHENG58	274.25	77	248.8	280.2	67	252	284	59	162	254.2	56	205.1	235.5	55	178.8
MG_288_X_JING724	293.2	78	316	327	72	238	331	61	272	293.2	59	204	300	58	187.4
MG_288_X_ZHENG58	249.2	82	170.25	233.2	67	181	267.75	62	188	235.6	58	173.94	216.5	57	148.2
MG_289_X_JING724	324.5	77	302.4	342	67	272	313.667	60	262.5	314.5	57	230	300	56	177.6
MG_289_X_ZHENG58	271	77	260.6	280.8	67	263	294.6	57	210	250.8	58	211.22	251	53	182
MG_290_X_JING724	288.816	75	311.4	307.462	70	248	306.802	60	226.667	269.13	61	222	264.392	57	230
MG_290_X_ZHENG58	283.2	75	253	304	67	305	298.75	58	202	274.6	54	227.718	270.2	54	207.2
MG_291_X_JING724	320	76	376.333	345	69	295	347	62	280	287	59	255	284.25	56	159.8
MG_291_X_ZHENG58	288.816	74	254.2	307.462	65	320	306.802	59	238	269.13	57	236.067	264.392	54	145.2
MG_292_X_JING724	303.5	73	264.6	339.75	69	245	348	59	293.333	305.4	59	224	286	59	224.2
MG_292_X_ZHENG58	267	76	273.6	269.4	67	254	270.25	61	252	250.25	57	249.6	241.2	57	201.4
MG_293_X_JING724	311.5	78	300	350.3	71	244	325	61	220	265.25	60	222.5	287.4	56	152.2
MG_293_X_ZHENG58	254.2	78	245.2	270.2	71	246	276.2	58	244	234.4	58	234.02	218.4	56	148
MG_294_X_JING724	277.75	74	322.2	323.5	62	291	317.333	60	206	277.8	58	242	263	54	151.4
MG_294_X_ZHENG58	262.75	75	242.25	265.6	64	245	275	59	176	248.6	55	232.2	233	55	171.2
MG_295_X_JING724	309.4	75	321.4	339.4	67	235	338	61	266	287.8	57	220	296.25	57	217.6
MG_295_X_ZHENG58	269	74	234.2	288.5	67	249	280	57	190	257.6	51	244.375	254	53	166.2
MG_296_X_JING724	321	75	396.8	360.5	68	271.25	336.8	61	334	339.75	57	274	326	59	173.8
MG_296_X_ZHENG58	278	74	306.2	303.5	67	311	302.75	59	232	272.5	55	244.02	277.2	54	147.6
MG_297_X_JING724	288.816	77	269.2	333.6	67	258	323.2	60	228	300.5	56	240	277.6	55	184.8
MG_297_X_ZHENG58	279.25	79	308.4	279.6	71	295	285	59	242.5	229.4	56	243.84	221.4	54	156.8
MG_298_X_JING724	292.8	78	349.4	321.25	69	229	306.802	61	204	283.8	55	252	292.6	58	179.2
MG_298_X_ZHENG58	251.4	75	272	257.25	67	237.5	269.75	59	206	235.25	56	227.1	220	55	185.8
MG_299_X_JING724	303	72	264.2	337.75	66	255	318	58	230	293.25	56	230	290.6	54	204.6
MG_299_X_ZHENG58	262.8	72	228	293.25	65	277	279.75	57	210	242	55	184.68	227.2	52	161.4
MG_300_X_JING724	307.25	72	337.4	346.25	66	249	337.6	60	250	267.6	55	232	293	56	158.8
MG_300_X_ZHENG58	268.4	73	228.6	288.8	64	190	291	56	178	246.8	52	212.46	227.8	53	134.8
MG_301_X_JING724	289.2	77	295.6	318	67	208	308	58	240	255.5	59	216	268.2	54	144.2
MG_301_X_ZHENG58	256.6	75	241.8	259.4	66	232.5	279.6	59	184	226	55	200.46	240.25	54	160.8
MG_302_X_JING724	301.75	78	292.2	325.4	68	226	299.5	59	206	267.25	59	213.333	279.6	54	144.8
MG_302_X_ZHENG58	245.75	75	351.4	259.75	64	198	260	60	200	221.75	52	191.98	235	57	141.4
MG_303_X_JING724	320.8	75	202.6	339.2	68	254	329.6	61	280	300.667	57	224	289.2	54	181.6
MG_303_X_ZHENG58	284	74	228.5	302.75	67	301	304.2	59	262	259.8	54	257.9	261.2	54	194.8
MG_304_X_JING724	316.25	73	327.75	337.5	69	304	332.4	62	262	298.8	57	232	293.75	56	178.8
MG_304_X_ZHENG58	286.6	75	247.4	286.25	68	239	295	59	204	261.5	56	224.14	232.4	56	138.4
MG_305_X_JING724	304.6	74	314	319	67	266	324	61	204	256.4	57	192	286.25	56	164.8
MG_305_X_ZHENG58	268.6	73	217.2	287.8	65	302	290	57	206	231.2	55	216.44	236.75	53	152.2
MG_306_X_JING724	331.8	78	299.8	347	69	263	363.2	61	242	295.667	57	244	287.6	54	166
MG_306_X_ZHENG58	303.75	77	325.4	312.4	66	243	313.75	59	273.333	260.75	56	277.06	270	52	179.8
MG_307_X_JING724	288.816	74	282	350.4	69	259	347.6	61	244	279.8	60	236	292	57	211
MG_307_X_ZHENG58	290.75	77	276	287.75	68	247	292	59	232	270.75	55	223.72	259.8	56	185.2
MG_308_X_JING724	325.4	74	330	354.25	67	195	306.802	59.786	230.108	291	57	234	265	53	133.6
MG_308_X_ZHENG58	260.5	74	293.8	282	66	262	284.25	57	208	240.6	58	167.5	252.2	52	146.8
MG_309_X_JING724	312.4	74	320.2	323.5	69	267	291.25	59	200	275.75	56	242.5	265.2	53	148.2
MG_309_X_ZHENG58	257.5	76	275.8	284.25	69	273	280.25	59	195	221.6	56	136.6	224.75	53	148.8
MG_310_X_JING724	317.75	77	307.4	338.5	68	259	340.5	61	286.667	297.75	58	262	293	61	177.6
MG_310_X_ZHENG58	283.6	76	259	273	65	312	283	58	206	256.6	54	226.9	249	53	154.6
MG_311_X_JING724	302.25	73	310.6	345.25	68	288	337.2	60	264	301.2	59	266	293.75	54	183
MG_311_X_ZHENG58	278.75	74	226.6	283.5	66	210	293.75	57	254	254.4	54	238.8	234	55	153.2
MG_312_X_JING724	302.4	76	316.4	334.2	67	264	323.2	59	292	284.75	55	246	277	54	164.6
MG_312_X_ZHENG58	289.25	75	331.6	302.8	66	325	297.2	59	264	256.8	57	214.7	250.8	58	234.4
MG_313_X_JING724	308.6	75	326	312.8	67	254	318.75	61	214	263	56	236	277.6	54	189.2
MG_313_X_ZHENG58	262	80	241.2	263.8	67	282.5	263.8	59	192	227.5	54	247.44	202.6	54	147.4
MG_314_X_JING724	317.5	80	305.333	349.8	68	280	344	61	282	282.5	56	216	274	58	129.4
MG_314_X_ZHENG58	287	76	232.4	298.8	64	259	288	56	194	251.2	54	213.1	241.8	52	162.2
MG_315_X_JING724	325.5	76	311.6	335.2	67	243	320.8	59	258	296.5	55	250	290	54	170
MG_315_X_ZHENG58	270	76	270.6	267.75	71	258.148	283	59	210	231.25	55	184.4	222.6	54	138.6
MG_316_X_JING724	322	79	252	326.6	72	294	347.75	61	263.333	290.4	56	262	293	56	167
MG_316_X_ZHENG58	288.816	79	286.2	307.462	70	310	306.802	60	243.333	269.13	57	229.64	264.392	55	205
MG_317_X_JING724	312.6	78	296.6	318	69	223	314.25	61	240	264.4	57	252	280	54	144
MG_317_X_ZHENG58	257.75	79	224.8	276	71	293	291	61	240	241.6	55	236.38	216.25	53	164.6
MG_318_X_JING724	298.2	75	396.5	322.4	65	255	326.75	58	224	279	55	268	263.8	57	172.6
MG_318_X_ZHENG58	241.75	72	328.4	271.8	67	198.75	266	59	194	247.2	55	246.6	199.5	50	110.2
MG_319_X_JING724	320.4	78	295.2	340.25	69	296	351.6	60	243.333	311.6	58	252	301.25	57	220.333
MG_319_X_ZHENG58	278	77	276.8	299.2	71	280	305	62	264	239.8	57	234.5	247.75	54	196
MG_320_X_JING724	327.75	78	241.6	342	69	278	329.25	62	216	272	62	227.5	302.5	56	187.4
MG_320_X_ZHENG58	264.6	77	255.8	281	70	276	298.75	60	254	265.4	53	232	232	53	156.4
MG_321_X_JING724	317.6	75	319.4	347.2	69	304	352.4	61	296	292	56	232	295	55	193
MG_321_X_ZHENG58	278.5	73	238.6	288.2	66	245	267.6	57	210	269.4	54	213.82	227.8	54	178
MG_322_X_JING724	299.25	73	309.2	313.5	67	241	324.8	60	272	290	55	218	274.25	53	143
MG_322_X_ZHENG58	259.8	72	215.4	275	65	248	274.25	59	176	249.2	54	173.16	234.4	54	136
MG_323_X_JING724	315.8	76	252	345.4	69	262	338.333	61	210	307.25	58	216	283.25	59	183
MG_323_X_ZHENG58	265.25	75	246.4	270.25	67	278	283	59	220	245	55	184.4	245	55	167.4
MG_324_X_JING724	322.5	73	302.8	347.5	69	241	376	57	226	287	56	258	301.4	58	225.8
MG_324_X_ZHENG58	271	73	251.4	299.8	64	258	300	56	220	275.2	53	245.2	243.6	53	151.4
MG_325_X_JING724	307.75	78	285.8	331.4	70	246	333	60	222	298	57	224	277.25	58	170
MG_325_X_ZHENG58	292.2	75	301.75	288.2	67	293	301.25	60	194	235	56	183.6	243.5	54	167.6
MG_326_X_JING724	318.75	75	313.2	335.8	67	181	330.8	58	242	275.6	62	202	287.4	56	179
MG_326_X_ZHENG58	263	74	251.6	278.5	62	258	251	55	158	208.6	55	196.56	238.8	52	179
MG_327_X_JING724	310	76	303.2	338.5	68	279	335	62	236	305	62	216	295.8	56	164
MG_327_X_ZHENG58	265.8	79	254.6	281.4	67	326	294	59	230	248.2	58	230	254.8	56	207
MG_328_X_JING724	306	77	295.4	323	72	213.75	328.8	61	238	297.75	56	222	285	56	194.2
MG_328_X_ZHENG58	269.5	77	276.75	281.8	69	255	283	59	256	230.25	56	225.48	240.2	55	131.4
MG_329_X_JING724	306.4	77	298.8	310.5	69	266	306.802	61	146	297	57	224	283.75	57	147.8
MG_329_X_ZHENG58	243.2	77	235.4	263.2	67	227	266.6	61	230	245.5	54	207.24	228.75	56	142.8
MG_330_X_JING724	299.25	73	229.4	328.75	68	250	311	60	240	262.4	55	198	263	53	118.2
MG_330_X_ZHENG58	243.8	77	271.4	252.6	63	265	250.8	57	150	226.4	51	177.2	201.5	53	182.6
MG_331_X_JING724	314.4	76	259.8	331.5	69	273	358	61	238	289.4	57	212	290	57	195.4
MG_331_X_ZHENG58	264.6	73	227.2	303.4	65	277	305.25	58	246	280	53	227.718	242.6	53	144.6
MG_332_X_JING724	307.8	77	206	330.8	66	257	305.4	60	210	292.25	56	248	278	56	219.4
MG_332_X_ZHENG58	276.8	78	229	295.25	66	266	295.4	61	238	260	54	226.54	235	53	161
MG_333_X_JING724	311	74	365.2	345.2	68	298	318.2	59	280	294.8	56	268	306.25	56	161.4
MG_333_X_ZHENG58	261.8	72	260.4	285.6	66	259	271.5	56	228	241	53	190.7	246	54	142
MG_334_X_JING724	303.6	79	258.5	295.6	75	148	348.75	62	290	289.75	60	210	285	56	149.2
MG_334_X_ZHENG58	266	79	237.2	280.6	72	277	304.2	62	208	258.6	57	235.4	259.5	58	169.4
MG_335_X_JING724	305	75	325.2	331	70	274	331	61	230	294	59	256.667	286.25	54	244.4
MG_335_X_ZHENG58	266.8	74	254.5	272.6	64	250	269	57	192	245.4	56	192.28	242.8	54	198.4
MG_336_X_JING724	318.6	75	318.8	338.9	67	277	330.25	59	220	297.25	60	232	302.4	57	161.8
MG_336_X_ZHENG58	271	76	308	278.4	64	260	304	57	216	256.6	54	233.04	219.6	53	156.8
MG_337_X_JING724	313.75	75	303.4	334.6	69	247	330	62	230	286.6	62	236	274.2	57	122
MG_337_X_ZHENG58	250	73	283.8	261	65	214	257	57	172	242.4	55	234.5	219.4	55	134.6
MG_338_X_JING724	311	77	355.2	344.75	68	239	322.4	61	213.333	294.75	62	225	289.2	56	132.8
MG_338_X_ZHENG58	261.5	75	270.2	273.2	67	255	275.6	59	230	245	54	246.25	240.75	56	170
MG_339_X_JING724	305.2	74	311.2	341	64	225	327.6	58	196	286	55	220	271.25	54	125.8
MG_339_X_ZHENG58	257.5	74	242.4	275.4	64	230	275	56	184	235.2	52	210.62	240.2	55	183.4
MG_340_X_JING724	330.25	77	310.6	358	70	276	340.8	61	230	314.6	56	216	278.2	54	176.4
MG_340_X_ZHENG58	249.25	74	270.6	281.8	67	278	292.5	60	178	257.8	54	255	246.4	54	180
MG_341_X_JING724	316	77	304.4	340.75	66	225	356	60	232	287	60	232	311	62	237.6
MG_341_X_ZHENG58	275.2	75	269.6	294	67	264	299.8	57	216.667	276	54	253.68	255	55	180.4
MG_342_X_JING724	322.6	77	290	339.8	68	289	339.8	62	248	303.25	57	236	293.75	58	144.6
MG_342_X_ZHENG58	271	75	284.6	291.6	66	308	285	57	160	242.4	54	242.6	246.75	54	164.8
MG_343_X_JING724	311.4	73	335.8	353.2	68	276	328.6	61	284	300.6	54	275	291.8	54	144.2
MG_343_X_ZHENG58	270	74	323.6	299.75	63	240	307.5	57	246	273.5	55	272.775	240.5	53	164.6
MG_344_X_JING724	310.75	76	276.4	337.4	70	228	337.4	59	256.667	314.25	57	274	299.2	55	216.6
MG_344_X_ZHENG58	263	76	258	279.6	68	233	276.2	62	230	245.8	54	176.64	243.4	54	197.2
MG_345_X_JING724	329.25	82	261	324.2	71	253	311.2	62	305	302.75	63	247.5	302.6	59	229.2
MG_345_X_ZHENG58	280	79	251	274.4	68	255	283.75	67	270	246.25	58	264.125	240.6	57	149.2
MG_346_X_JING724	300	73	265.8	325.2	71	240	313	60	224	286.8	56	275	287	56	180.6
MG_346_X_ZHENG58	260	73	238.6	269.8	66	268	284	58	234	230.4	55	226	237	55	163.4
MG_347_X_JING724	305.8	76	367.4	334	66	289	338.25	60	273.333	305.25	58	246	291	57	179.8
MG_347_X_ZHENG58	270.6	76	272.4	275.2	71	291	292.6	60	228	250.4	54	228.9	226.25	53	141.2
MG_348_X_JING724	323.5	77	327.8	336.4	68	240	332.2	61	240	299.2	56	240	297.8	54	167
MG_348_X_ZHENG58	275.6	75	297.8	300	68	315	290.2	60	246	269.4	52	304.9	263.4	53	155.4
MG_349_X_JING724	315	74	356	352.8	68	306	324.25	61	224	309	57	252.5	293.75	57	164.8
MG_349_X_ZHENG58	263	77	238.8	286.5	67	223	276.25	60	210	245.25	57	213.1	239.6	57	156.4
MG_350_X_JING724	319.5	79	268	312.4	71	224	344.75	60	238	269.13	63	208	289	57	165.8
MG_350_X_ZHENG58	267	78	270	273.2	68	244	266	64	202	239.4	57	217.98	226.8	54	136.8
MG_351_X_JING724	291.6	73	290.4	304.7	67	174	306.25	60	182	282.75	58	215	252.6	53	169.779
MG_351_X_ZHENG58	245.2	72	233.4	252	63	164	269.4	56	170	237.25	51	165.4	205.25	52	127
MG_352_X_JING724	324.75	78	133.25	334.6	68	314	365.5	61	258	296.5	56	186	280.6	60	142.6
MG_352_X_ZHENG58	255.6	73	223.4	272.2	65	233	273.5	59	188	245.5	53	180.5	239	54	129.6
MG_353_X_JING724	317.4	77	330	345	73	322	306.802	63	234	282.5	55	274	287	59	202.4
MG_353_X_ZHENG58	256.25	77	261.2	269.2	67	272	291.75	61	222	234.25	55	251.125	237	54	182
MG_354_X_JING724	301.75	77	230	305.2	72	247	316.25	62	216	259	58	272.5	266.5	54	131.4
MG_354_X_ZHENG58	259.75	79	261.4	264.6	72	228	277.5	61	216	246	55	239.04	234.6	56	160
MG_355_X_JING724	298.6	78	260.25	353.6	69	288	349.25	62	226	324.25	57	234	300.75	56	214
MG_355_X_ZHENG58	279.8	74	279	307.4	67	318	313.2	60	230.108	281.25	55	238.86	241	55	139.4
MG_356_X_JING724	299.2	74	230.2	311.2	70	203	311	59	206	269.13	63	173.333	277.25	56	181.2
MG_356_X_ZHENG58	253.2	73	238.8	270.4	67	216.25	266	56	236	244.25	57	202.7	225	53	158
MG_357_X_JING724	312.6	75	297	338.75	70	249	315.25	60	216	267	63	200	278	55	152.8
MG_357_X_ZHENG58	274	76	283.8	281.5	67	301	288	60	254	251	55	237.1	224.4	53	141.4
MG_358_X_JING724	324.6	75	291	344.6	67	242	303.5	61	240	283.2	57	247.5	298.75	57	183.2
MG_358_X_ZHENG58	275.4	74	251.2	286	66	336	293.75	57	208	249	53	223	234.6	52	156
MG_359_X_JING724	318	81	252.6	342	70	295	340.4	64	230	306.75	62	272	311	59	153.8
MG_359_X_ZHENG58	264.8	79	315.8	277.4	68	277	291.6	67	254	245.8	60	175.48	246	57	175
MG_360_X_JING724	305.6	77	296.4	338.2	69	316	316.25	61	247.5	295.6	57	238	287.5	55	208.8
MG_360_X_ZHENG58	258	75	264	272.8	67	238	275.6	59	198	250	54	214.48	234.25	57	161.4
MG_361_X_JING724	308.2	73	285.8	317.25	70	202	307.2	59	178	294	57	250	282	54	193
MG_361_X_ZHENG58	252.6	76	266.4	272.2	68	188.75	267.4	65	218	247.8	55	235.95	252.5	56	162.8
MG_362_X_JING724	308.8	75	305.4	321.2	67	270	313.8	62	244	273	57	272	269.75	54	173
MG_362_X_ZHENG58	253.6	75	273	271.6	67	239	279.4	61	226	244	54	212.375	246	56	152
MG_363_X_JING724	300.6	77	306.75	337.625	67	271	315	62	264	298	55	238	293.5	56	142.6
MG_363_X_ZHENG58	292	76	281.8	285.4	67	235	292	57	178	261.8	55	163.8	276	55	164.4
MG_364_X_JING724	300.5	77	340.8	329.84	68	208	311.25	62	225	275.6	63	213.333	282	57	156
MG_364_X_ZHENG58	247.2	77	238.2	250.75	66	228	257.6	59	184	203.2	56	205.72	213.75	55	187.2
MG_365_X_JING724	318.2	74	275.83	345.25	70	190	359.2	59	230	290.5	55	172	296.8	61	177.8
MG_365_X_ZHENG58	283.6	75	270.2	303.6	67	282	300	60	210	257.6	56	211.42	253.4	56	165.6
MG_366_X_JING724	310.4	77	283.6	343.2	71	255	348.4	60	234	297.2	60	234	278	56	136.2
MG_366_X_ZHENG58	272.2	78	286.6	294.6	67	274	304.8	59	226	239.75	56	192.7	231.8	54	153.2
MG_367_X_JING724	288.816	77	212.75	337.4	68	288	363.5	62	233.333	307	55	220	278	54	165.4
MG_367_X_ZHENG58	290.8	76	307.2	298	69	315	299	59	196	259	55	246.42	264.4	54	208.2
MG_368_X_JING724	310.25	79	227.5	315.6	69	245	320.25	62	244	267	61	152	275	58	192.2
MG_368_X_ZHENG58	278.2	79	259.8	312	67	251	301.75	61	250	269.8	55	232.5	233	56	194.2
MG_369_X_JING724	312.75	75	329.4	315.5	67	245	336.25	61	242	294.4	56	240	279.5	57	162
MG_369_X_ZHENG58	255.5	72	194.6	264.4	64	239	261.6	57	186	244.8	53	203	227.4	54	144.4
MG_370_X_JING724	306.4	77	272.6	327.375	73	215	342	63	246	297.2	57	248	293	58	192.2
MG_370_X_ZHENG58	271.5	75	283.6	298.25	67	270	292.8	59	290	261.5	54	246.7	249.6	56	160.6
MG_371_X_JING724	288.816	79	232.5	338	68	255	330	61	260	306.2	59	206	308	58	195.8
MG_371_X_ZHENG58	289.6	75	288.4	292.5	67	272.5	306.25	59	206	260.75	55	213.82	254.4	56	122.2
MG_372_X_JING724	288.816	79	304.2	330.2	70	254	329.2	61	210	269.13	66	160	272.5	57	127.4
MG_372_X_ZHENG58	274.4	76	230.8	269.6	66	307	263	59	158	255.6	54	211.6	239.25	54	165.6
MG_373_X_JING724	298.75	75	267.2	341	68	208	296	58	192.5	293.25	57	190	276	53	147
MG_373_X_ZHENG58	259.6	75	238.6	278.2	63	243	271	57	204	243	50	190.75	240.25	53	162.8
MG_374_X_JING724	299.6	77	329.8	323.9	69	256	306.802	61	208	294.5	56	238	275.75	54	161
MG_374_X_ZHENG58	252.25	75	257.2	269	66	273	265	59	168	236	56	203.68	198.5	53	148.4
MG_375_X_JING724	310.5	79	284.2	327.75	69	271	323.2	61	270	295.75	57	268	302.8	56	163
MG_375_X_ZHENG58	288.816	78	272.8	307.462	63	269	306.802	54	232	269.13	52	235	264.392	52	142
MG_376_X_JING724	288.816	77	273	322.75	71	232	324	60	224	264.2	56	240	256.5	54	137.6
MG_376_X_ZHENG58	280.75	77	268.8	276.6	69	261	286.2	59	220	237.4	55	195.42	240.8	56	174.4
MG_377_X_JING724	288.816	80	221.8	364.8	68	290	339.6	62	260	269.13	64	190	281.5	57	218
MG_377_X_ZHENG58	264	79	262.4	302.5	69	262	292.5	59	195	268.6	55	208.65	267	58	193.4
MG_378_X_JING724	319.2	74	248.6	346.8	64	256	326.6	57	260	281.75	55	222	285.4	54	138.2
MG_378_X_ZHENG58	273	72	258.5	296.25	63	269	286.25	56	208	246	52	208.9	256.75	52	155.2
MG_379_X_JING724	304.4	75	272.4	318.4	66	214	315	60	224	296.25	53	232	278	56	166.2
MG_379_X_ZHENG58	265.6	73	257	287.8	64	252	284.25	57	202	250.6	54	206.36	237.5	54	156.6
MG_380_X_JING724	307.5	79	267.8	335.5	73	205	311.333	63	232	310.5	59	246	318	59	172.8
MG_380_X_ZHENG58	274.8	76	213.2	297.25	68	203.75	295	59	252	254	56	211.4	249.2	55	168.8
MG_381_X_JING724	310	80	291.8	337.1	71	268	327.75	62	218	313.6	57	198	270.2	56	175.2
MG_381_X_ZHENG58	266.6	77	271.4	288	68	269	295.5	61	258	250	56	227.22	245.25	55	185.4
MG_382_X_JING724	288.75	80	249.4	319.4	69	240	325	61	243.333	283.6	56	246	281	56	182
MG_382_X_ZHENG58	265.5	75	264.6	271.8	64	251	286	59	226	234.6	53	172.2	220.25	53	152.4
MG_383_X_JING724	307.2	77	309	326.4	67	234	329.6	60	250	284.8	57	214	276	56	171.4
MG_383_X_ZHENG58	260	73	233.8	268.75	66	214	271.8	57	246.667	244.8	57	221.96	230.8	53	157
MG_384_X_JING724	307.2	77	274.8	347.5	68	246	335.5	60	254	278.2	57	215	278	56	185
MG_384_X_ZHENG58	269.2	72	211	286.75	64	206	289	57	144	262.4	54	227.718	246.2	53	142.4
MG_385_X_JING724	299.2	77	296	332	69	249	320.8	60	266.667	277.25	61	230	277.8	55	189.4
MG_385_X_ZHENG58	280.6	73	294.6	281.5	66	288	286	57	207.5	253.8	53	240.76	238	54	147.4
MG_386_X_JING724	301.75	76	278.2	326.25	68	273	313.4	59	252	277	54	234	267.5	54	135.8
MG_386_X_ZHENG58	269.6	76	217.2	281.75	65	259	279	62	244	254.5	53	256.04	232	53	177.6
MG_387_X_JING724	316.5	78	309.8	343.6	68	277	350	60	294	316.6	56	260	288.75	56	162.6
MG_387_X_ZHENG58	288.816	79	278.2	307.462	72	278.75	306.802	61	264	269.13	55	254.7	264.392	53	158.2
MG_388_X_JING724	285	79	263.2	333.75	72	262	331	63	220	295.75	56	240	292	57	169.6
MG_388_X_ZHENG58	264.5	73	269.4	273.8	65	286	291.4	57	244	236	53	198.45	259.2	56	147.8
MG_389_X_JING724	315.8	77	287.8	344.75	68	211	332.2	58	210	286	57	188	287	52	176.6
MG_389_X_ZHENG58	277.25	75	249.2	290.8	67	256	300.4	61	200	228.75	58	220.3	244	55	135.6
MG_390_X_JING724	295	77	274.2	332.4	67	208	294.667	60	243.333	289.75	55	244	283	54	141.6
MG_390_X_ZHENG58	261.5	75	226.4	291.4	66	218	296.4	57	220	252	53	219.14	250.75	53	163.6
MG_391_X_JING724	301	79	218.6	313.25	71	254	306.2	62	258	276	57	270	261.25	56	164.8
MG_391_X_ZHENG58	265.75	77	261.333	279.4	70	263.75	287.4	61	184	229.5	56	205.9	220.6	53	173.2
MG_392_X_JING724	329	75	169	352.625	64	263	373.75	60	186	315	54	222	315	53	208.4
MG_392_X_ZHENG58	291	73	261.4	302.6	67	264	308.5	57	232	274	49	225.32	249.6	51	133.4
MG_393_X_JING724	288.816	75.839	275.83	307.462	67.732	258.148	306.802	59.786	230.108	269.13	56.222	227.718	264.392	55.39	169.779
MG_393_X_ZHENG58	288.816	75.839	275.83	307.462	67.732	258.148	306.802	59.786	230.108	269.13	56.222	227.718	264.392	55.39	169.779
MG_394_X_JING724	313.4	75	261.75	357	66	274	350.75	60	268	295.25	56	260	313.75	57	206
MG_394_X_ZHENG58	262.4	77	273	261.4	65	245	300.4	57	204	237.75	60	245.1	238.4	54	178.6
MG_395_X_JING724	299	76	227	339.2	70	219	320	61	232	288	59	252	280.25	55	174.6
MG_395_X_ZHENG58	271.75	77	270.2	296.8	68	265	296	59	256	262.2	55	240	234.4	55	165.4
MG_396_X_JING724	303.8	78	258.4	334.25	69	200	331	62	198	302	56	222	287	57	160.6
MG_396_X_ZHENG58	253.5	75	245.6	276.25	67	246	278.6	60	222	228.6	55	177.3	230	56	147.8
MG_397_X_JING724	301	76	286.4	330.75	69	232	324	59	166	249	56	230	261.75	56	145.8
MG_397_X_ZHENG58	257	75	281.2	278.75	67	228	268	58	218	227.6	53	214.8	210.5	58	138
MG_398_X_JING724	310.8	76	303.8	320.75	68	232	332	61	220	290.667	54	215	290	57	228
MG_398_X_ZHENG58	273.2	74	328.2	305	66	277	304.25	59	240	273.4	54	266.08	224.4	58	250.2
MG_399_X_JING724	307.5	78	233.2	335.25	69	280	337.4	62	268	310.5	60	236	307.4	57	217.2
MG_399_X_ZHENG58	270	77	267.4	252	67	199	286	59	180	258.75	57	223.3	239	54	189.4
MG_400_X_JING724	299.6	79	276.4	320.2	70	292	326	62	204	275.6	63	238	279	57	168
MG_400_X_ZHENG58	269	80	272	299.6	69	269	289.8	59	248	246.2	58	233	238.75	54	166.6
MG_401_X_JING724	288.816	76	277.4	355.2	69	289	330.8	58	242	284.4	59	246	284	53	171.8
MG_401_X_ZHENG58	273.5	75	278	296	67	312	310	59	260	248.6	55	245.34	252	55	164
MG_402_X_JING724	314.5	78	274.4	333.25	69	247	337	62	242	290.2	56	236	278.25	55	178.6
MG_402_X_ZHENG58	272.8	75	261.6	282.5	70	363	306.4	59	236	261.2	55	214.625	236.25	54	161.6
MG_403_X_JING724	316.6	77	284.4	328.75	67	310	345.2	62	274	299	63	223.333	284.5	56	180.4
MG_403_X_ZHENG58	278.4	77	273	277.4	67	300	300	59	256	251.4	55	253.8	235.2	53	154.8
MG_404_X_JING724	314	79	326.8	332.75	69	279	337	61	234	296	57	246	291.2	60	186.6
MG_404_X_ZHENG58	264	75	270.6	280.4	66	248	281.2	59	230	242.4	54	214.4	219.75	54	145.2
MG_405_X_JING724	288.816	75.839	275.83	304.5	68	157	321.2	62	210	286.5	59	236	278.25	58	171.2
MG_405_X_ZHENG58	255.8	75	249.2	262.6	65	170	265	59	210	251	53	227.38	218.75	56	133.6
MG_406_X_JING724	308.2	78	215.25	327	68	213	335.5	61	274	277.2	57	205	283.6	56	199.8
MG_406_X_ZHENG58	263.5	75	227	270.4	67	250	279	58	218	255	54	224.62	249	54	155.4
MG_407_X_JING724	302	77	283.2	304.25	68	173.75	312.75	61	236	269	57	240	268.2	54	197.2
MG_407_X_ZHENG58	273	75	270.75	286	65	288	282.5	57	208	235.4	54	248	210.2	53	136.8
MG_408_X_JING724	324.4	76	335.8	331.25	68	241	326.75	59	246	285.2	57	206	279	54	170.6
MG_408_X_ZHENG58	283	75	287.2	274.8	68	226	289.8	59	242	255.2	57	195.48	267.75	54	158.8
MG_409_X_JING724	318.5	80	185.5	344.25	71	283	341	61	234	295	57	270	312.4	59	152
MG_409_X_ZHENG58	272.6	78	223.4	284.5	68	341	293.5	59	256	264.75	54	227.7	253	55	182.2
MG_410_X_JING724	321.5	75	314.4	360.5	69	282	351.25	60	238	312.8	59	226	298.75	55	174
MG_410_X_ZHENG58	255	75	252.6	275	65	240	281.6	58	252	256.8	58	232.46	249	54	167
MG_411_X_JING724	278.8	72	255.25	305	64	171.25	290	60	170	267	54	187.5	245.8	54	120.6
MG_411_X_ZHENG58	256.6	72	230	263.4	63	258	257.6	57	184	229.4	52	201	217	53	143.2
MG_412_X_JING724	288.816	79	311.8	359.25	70	280	358.2	61	274	317	56	278	289.25	55	158.2
MG_412_X_ZHENG58	278	78	301.4	281	67	253	297.75	59	236	252.6	53	227.3	253.6	54	187.4
MG_413_X_JING724	318.75	77	333.6	346.25	69	254	336.6	62	262	298.25	59	262.5	318.75	59	210.2
MG_413_X_ZHENG58	292	75	281.8	293	68	290	295.6	59	202	260.25	54	215.08	247	54	179.4
MG_414_X_JING724	320.25	73	269.2	356.5	65	304	322.2	60	230	312.8	55	246	301.25	54	191.6
MG_414_X_ZHENG58	289.2	74	267	296.6	65	244	306.25	58	278	248.8	54	216.5	238.5	52	150
MG_415_X_JING724	300	74	305.8	332	70	254	297.75	62	204	281.25	54	230	279.8	56	175.2
MG_415_X_ZHENG58	263.8	73	251.8	274.4	66	250	279.4	58	238	247.8	53	256.28	221	52	127.8
MG_416_X_JING724	311.8	77	292.8	321	67	236	331.333	60	274	259.8	55	254	301	54	152.2
MG_416_X_ZHENG58	281.2	74	208.4	284.2	65	244	293.75	59	236	261.8	53	183.9	237	53	148.2
MG_417_X_JING724	310.75	75	305.25	338.2	71	249	337.5	61	246	301.6	57	238	286	57	184
MG_417_X_ZHENG58	253.6	74	235.4	270.6	67	239	272.8	58	196	244.8	54	201.82	236.5	53	138.6
MG_418_X_JING724	288.816	75.839	275.83	307.462	67.732	258.148	306.802	59.786	230.108	269.13	56.222	227.718	264.392	55.39	169.779
MG_418_X_ZHENG58	274.2	78	271.4	307	68	254	319	57	230	276	54	258.42	269.5	57	154.2
MG_419_X_JING724	317.25	77	330.4	341.6	68	262	331.75	60	214	300.4	57	254	284.6	55	157.2
MG_419_X_ZHENG58	274.4	76	240.8	279	66	214	287.6	59	206	224	60	209.42	229.5	54	141.8
MG_420_X_JING724	308	79	289	334.75	69	243	337.8	61	202.5	320.25	56	244	290	57	163.6
MG_420_X_ZHENG58	282	79	217.4	294.8	72	265	300.2	60	236	274.4	56	223.24	234	55	150.4
MG_421_X_JING724	288.816	78	289	307.462	71	285	306.802	62	300	269.13	63	246.667	264.392	58	213.6
MG_421_X_ZHENG58	288.816	76	278	307.462	66	285	306.802	59	234	269.13	54	226	264.392	54	179.2
MG_422_X_JING724	307.5	75	274.4	320.8	68	240	307.2	59	228	285.8	56	244	272.6	55	154.6
MG_422_X_ZHENG58	270.2	75	308	262.6	66	210	251.25	59	145	224.6	53	205.25	248.4	57	189.4
MG_423_X_JING724	297.2	77	246.2	330.25	68	258	317.25	61	242	281.75	63	208	278.75	56	171.8
MG_423_X_ZHENG58	270.6	77	269.6	287.25	67	319	276.6	60	296.667	240	54	207.02	242.6	56	150.6
MG_424_X_JING724	310.25	74	328.6	336.5	66	273	335	60	280	314.4	57	222	298.75	54	140.6
MG_424_X_ZHENG58	293.2	75	286.2	288.25	66	250	287.5	57	240	269.5	53	206.4	244	52	141.4
MG_425_X_JING724	313.8	76	321	356.6	69	198	332.8	62	276.667	303.2	56	254	297.25	58	194.6
MG_425_X_ZHENG58	295.8	78	247	312	66	259	324.2	63	232	281	55	262.98	268.2	55	199.4
MG_426_X_JING724	326.5	75	318.2	351	67	264	345.333	62	154	309	56	254	290.25	54	163.2
MG_426_X_ZHENG58	289.25	75	247.2	301.75	66	284	284.2	59	226	269.4	55	241.9	268.75	56	149.8
MG_427_X_JING724	326	78	339.2	345.2	67	295	332.5	61	270	310.25	59	258	321.25	56	165.8
MG_427_X_ZHENG58	276.6	79	217.4	277.2	67	249	279.2	61	230	251	55	204.7	248.75	53	182
MG_428_X_JING724	313.25	77	324.4	335	69	259	329	62	266	280.4	57	240	289	61	179.8
MG_428_X_ZHENG58	247.4	76	202.2	254.75	67	204	264.4	57	186	224.8	54	205.74	192	52	162.6
MG_429_X_JING724	296	75	271.6	308.25	68	202	306.6	59	264	274.75	56	238	278.2	62	197.4
MG_429_X_ZHENG58	240.8	74	196	261.6	66	251	262.6	60	233.333	237.4	53	190.8	208.8	55	132.4
MG_430_X_JING724	311.25	77	318.6	311.25	68	228	325	61	240	264.2	60	234	287	55	170.2
MG_430_X_ZHENG58	258	76	257.4	257.8	67	246	263.6	59	280	240.4	54	173.7	201	53	169.779
MG_431_X_JING724	308.6	79	261.25	314.8	71	200	311	66	188	286.8	61	198	271.2	60	171.6
MG_431_X_ZHENG58	260.5	77	211.6	276.4	72	224	277.5	62	222	238.25	57	205.96	234.25	58	154
MG_432_X_JING724	312	77	221.8	342.8	70	286	353.6	60	280	294.6	56	228	310	57	204.2
MG_432_X_ZHENG58	239.75	73	273.2	270.8	67	295	257.4	59	242	235.4	55	212.7	230	56	171.2
MG_433_X_JING724	308.5	76	317.8	329	71	228	335	60	270	275.5	59	266	290.8	54	213.6
MG_433_X_ZHENG58	267.2	78	344.2	299	67	311.25	301.4	58	200	246.8	54	241.04	248.75	53	186
MG_434_X_JING724	293.8	73	333	315	66	288	304.4	61	242	292.25	53	212	236.2	52	158.8
MG_434_X_ZHENG58	242	72	177	270.75	64	272.5	255	57	176	228.75	55	277	212.4	53	136.4
MG_435_X_JING724	312.75	79	276.2	327	68	275	331.8	61	262	268.4	60	214	278	54	195.2
MG_435_X_ZHENG58	263.4	78	259.8	274.5	67	277	289.25	59	230	237	52	228.4	235.8	55	180.8
MG_436_X_JING724	307.2	77	354.6	354.25	67	329	339	60	252	269.4	57	225	297.5	54	200.2
MG_436_X_ZHENG58	268.2	74	304.8	293.4	63	301	304.25	59	244	247	55	237.02	270	54	192
MG_437_X_JING724	315.25	78	263	298	71	191	327.2	60	212	281.8	55	218	268	54	153.4
MG_437_X_ZHENG58	272.6	75	279.8	259.75	66	283	286.4	59	260	226	54	220.033	238.75	57	202.2
MG_438_X_JING724	314.75	78	223.2	301.25	68	271	329.25	62	254	307	60	238	272.4	57	173.8
MG_438_X_ZHENG58	264.25	77	239	257	68	250	273.25	62	195	224.4	56	213.9	235.4	55	158.4
MG_439_X_JING724	305.6	73	349.4	333	67	284	340.4	61	244	299.5	56	230	293.6	57	162.8
MG_439_X_ZHENG58	259.8	72	275	279	67	260	287	59	294	243.8	55	245.9	245.2	54	166.2
MG_440_X_JING724	275.4	75	306.5	310.75	67	239	307.25	60	254	238.8	55	240	242.75	54	133.2
MG_440_X_ZHENG58	236	72	220	244.6	65	226.25	241	57	164	205.75	55	164.24	191.75	52	110.4
MG_441_X_JING724	304.75	78	320.5	320.25	66	277	319.2	60	278	309.25	59	266	283	61	132.6
MG_441_X_ZHENG58	246.6	75	273	256.25	66	278	269.6	57	188	239.6	54	194.125	209.2	54	156
MG_442_X_JING724	296.5	76	266.6	318.76	67	247	295.4	60	230.108	269.6	63	215	252.5	54	143.2
MG_442_X_ZHENG58	251.25	73	215.2	267.2	67	221	265.75	56	188	218.2	53	217.3	225	55	142.8
MG_443_X_JING724	315.4	77	286	304.8	72	155	341.8	60	220	305.75	56	260	295	57	211
MG_443_X_ZHENG58	247.75	73	252.8	276.8	65	208.75	276	59	180	269.13	56.222	227.718	225.5	55	128
MG_444_X_JING724	305.75	77	254	297.2	72	240	325	61	248	293.2	55	238	275.2	57	140.8
MG_444_X_ZHENG58	288.816	75	303.8	307.462	68	301	306.802	59	232	269.13	55	257.48	264.392	58	183.4
MG_445_X_JING724	313.75	76	305.6	319.6	72	238	318.4	61	236	293.8	54	234	269.25	57	183.4
MG_445_X_ZHENG58	256.4	79	306.2	283.8	69	262	303.75	61	240	261	56	231.52	245.6	53	194.2
MG_446_X_JING724	306.5	75	288.8	314.4	70	216	348	62	262	269.13	66	180	305	58	144
MG_446_X_ZHENG58	247.4	73	304	271.6	67	225	276.25	60	248	225.8	56	212.6	219	55	155.6
MG_447_X_JING724	297.5	79	264.4	277.2	77	129	327.5	62	270	313.75	59	260	295	61	198.8
MG_447_X_ZHENG58	262.4	79	287.2	271.25	68	273	282	61	247.5	268.5	57	248.04	258	58	207.4
MG_448_X_JING724	306.6	77	206.5	331.6	69	234	310	61	220	252.667	58	254	288.6	57	168
MG_448_X_ZHENG58	271.8	74	277.8	266.8	69	216	278.5	58	184	236.2	56	199.42	222.4	53	164.2
MG_449_X_JING724	324	78	262.4	339.7	69	285	337.4	62	253.333	291.8	64	172	295	58	177
MG_449_X_ZHENG58	266.5	78	264.2	287	68	282	289	63	206	256.25	54	201.3	228.5	58	131
MG_450_X_JING724	303.8	73	257.8	316	68	227.5	320.75	60	192	261	57	202	259.6	54	154.8
MG_450_X_ZHENG58	236.75	72	185.2	264.25	66	226	249.4	57	176.667	217	53	189.72	207	51	118.8
MG_451_X_JING724	325.6	77	353.6	307.462	68	248	328	60	227.5	317	56	242.5	284.2	56	196.6
MG_451_X_ZHENG58	282	77	359	298.25	73	282	291.25	59	220	257.8	54	247.58	252.25	54	184
MG_452_X_JING724	320.2	79	300.8	332.5	70	251	338.8	61	266	292.4	56	232	280	58	201.6
MG_452_X_ZHENG58	254.6	79	330.2	273.6	69	290	276	59	196	253.6	57	235.24	235.6	57	191.8
MG_453_X_JING724	299.25	74	312.2	318	66	335	326.667	61	216	270.6	57	248	280	54	152.4
MG_453_X_ZHENG58	246.4	72	208.8	258.8	66	232	270.2	59	196.667	255.75	52	251.06	226	54	165
MG_454_X_JING724	335.8	79	333.2	339	73	279	344.75	64	250	308.6	59	266	313	58	235.8
MG_454_X_ZHENG58	261.25	76	231	284.8	66	269	289	63	244	235.4	55	213.6	235.75	60	212.8
MG_455_X_JING724	324	77	291.2	348	68	211	354.75	63	238	314	57	245	281.2	56	193.4
MG_455_X_ZHENG58	278.5	74	250.25	291.8	67	234	290	61	216	248.25	54	237.425	257.6	58	220.4
MG_456_X_JING724	312	76	242.8	331.8	66	280	335	57	258	300.5	60	227.718	291.75	59	221
MG_456_X_ZHENG58	250.6	72	221	268.75	65	238	269.4	58	210	241.2	55	201.8	241.4	53	169
MG_457_X_JING724	288.816	77	278	337.4	67	273	333.2	61	238	303.2	56	238	284.25	53	179.4
MG_457_X_ZHENG58	284	73	322.6	299.75	66	286	284.25	57	200	245	53	244	252.4	55	217.8
MG_458_X_JING724	319	79	322.4	332	70	231	306	62	233.333	305.5	57	252	287	58	229.6
MG_458_X_ZHENG58	256.75	77	259	274.4	66	241	278.4	59	278	241.75	55	238.2	219	54	165.4
MG_459_X_JING724	309.4	76	321.25	323.75	70	216	312	59	222	274.75	57	230	268	54	162.2
MG_459_X_ZHENG58	271	75	258	286.8	67	220	288	59	272	248.4	54	246.7	246.5	56	158.4
MG_460_X_JING724	288.816	79	197.4	323.5	71	212	318	60	280	283	61	220	282.6	55	127.8
MG_460_X_ZHENG58	268.6	77	251	283.2	67	228	279.6	59	230	239.6	56	241.2	236	57	143.2
MG_461_X_JING724	328.25	76	245.8	342.2	66	282	330	60	218	289.4	57	240	296.8	54	181.5
MG_461_X_ZHENG58	276.25	74	275	293.4	62	331	272.8	56	292.5	242	56	214.4	247.5	53	194.8
MG_462_X_JING724	291.5	73	330.2	319.2	68	232	297.2	60	198	290.2	57	250	286.25	58	227.2
MG_462_X_ZHENG58	254.8	76	307.4	269	67	260	268.8	64	238	245.25	60	183.8	231.6	58	245
MG_463_X_JING724	318	73	318.4	351.6	66	282	321.2	57	233.333	267.4	56	178	277	53	159.6
MG_463_X_ZHENG58	268.5	72	239.4	297.4	66	237	304.6	58	256	260.2	53	241.88	224.75	52	129.6
MG_464_X_JING724	313	74	294.4	346.4	66	287	320.6	58	240	309.6	56	248	291.75	53	220.8
MG_464_X_ZHENG58	284	73	238.4	296	64	280	300.4	58	230	254.6	54	237.46	246	52	168.8
MG_465_X_JING724	302.8	77	213.6	334.25	68	260	318	60	190	298.75	57	230	303	58	215.4
MG_465_X_ZHENG58	261.8	73	245	287.4	67	236	288.8	59	204	238	58	195.36	241.4	56	193.6
MG_466_X_JING724	288.816	75.839	275.83	307.462	67.732	258.148	306.802	59.786	230.108	269.13	56.222	227.718	264.392	55.39	169.779
MG_466_X_ZHENG58	288.816	75.839	275.83	307.462	67.732	258.148	306.802	59.786	230.108	269.13	56.222	227.718	264.392	55.39	169.779
MG_467_X_JING724	324.75	76	371.25	331.4	71	186	332.8	61	216	298.8	57	218	291.2	52	151.2
MG_467_X_ZHENG58	272.8	75	299	287.75	66	298	286.5	58	222	239.75	54	169.25	234.25	54	164.2
MG_468_X_JING724	312	78	295.75	323	68	215	317.4	62	246	250.8	60	212	272	58	206.2
MG_468_X_ZHENG58	260.8	72	228.4	278.4	66	257	271.25	59	216	254.4	55	197.025	233.6	54	164.8
MG_469_X_JING724	328.2	78	248.2	350	69	228	348	59	248	314.2	54	228	289.6	56	186.2
MG_469_X_ZHENG58	283.8	74	250	302.2	66	334	313	59	244	241.2	55	197.3	257.25	55	160.8
MG_470_X_JING724	309	79	331.4	352	67	269	341.8	61	246	295.8	59	247.5	291	57	148
MG_470_X_ZHENG58	280.2	74	215.75	279	67	298	285	58	204	233.75	55	180.44	249	53	143.6
MG_471_X_JING724	322.4	79	267.8	349.2	70	191	332.333	61	237.5	322.4	57	246	315	54	141
MG_471_X_ZHENG58	279	73	305.4	294.5	66	262	292.5	56	248	236.2	53	248.1	252	53	161.8
MG_472_X_JING724	318.75	77	335	334.6	68	301	331.5	60	284	304.5	54	264	311	58	181.4
MG_472_X_ZHENG58	275.4	79	264.4	286.75	67	277	284.75	63	216	253.25	58	222.125	239	58	154.6
MG_473_X_JING724	311.6	76	343.4	323.5	71	256	332	62	140	277.4	61	258	276.6	57	179.4
MG_473_X_ZHENG58	261	73	289	271.8	66	220	282.2	58	177.5	224.25	55	260.6	229.2	53	136
MG_474_X_JING724	326.8	80	294.2	342.2	68	269	336.8	61	302	304.6	56	268	318.75	59	177.6
MG_474_X_ZHENG58	277	75	249	283.8	67	275	307.75	60	208	267.6	54	235.875	230.4	53	169.2
MG_475_X_JING724	307.25	80	246.4	335.6	72	280	343	62	236	312.6	58	246	275	58	143.4
MG_475_X_ZHENG58	274.2	75	231	281.8	69	246	283.6	59	207.5	246.6	54	218.325	224	53	162.6
MG_476_X_JING724	318.25	77	283.6	339	68	272	343.6	60	268	296.75	57	275	286.75	56	156
MG_476_X_ZHENG58	272.5	72	274	294.5	66	280	278	59	246	240.8	54	200.2	246.6	53	185.4
MG_477_X_JING724	319.25	78	228.2	338.75	68	286	351.4	62	230	299.25	58	256	313.75	57	185.8
MG_477_X_ZHENG58	281.5	80	264	299.75	69	258	315	64	240	249	60	220.8	255	58	152.8
MG_478_X_JING724	306.75	75	379.4	310	69	243	308.8	60	203.333	292.6	57	227.718	283.2	54	187.6
MG_478_X_ZHENG58	231.25	72	237.4	242.2	65	210	228	63	140	190	57	125.46	220.6	54	102.8
MG_479_X_JING724	299	77	281.8	321.4	68	253	329	60	230	281.25	59	222	271.75	57	149.6
MG_479_X_ZHENG58	263.6	73	257.6	260	66	272	271.6	56	212	250	55	242.18	231.8	54	177.2
MG_480_X_JING724	305	76	289.4	331.25	66	205	331.75	59	202	271	56	242	284.2	57	148
MG_480_X_ZHENG58	266.5	73	197	286.8	62	240	283.4	56	196	232.5	55	218.3	244.4	54	157.8
MG_481_X_JING724	320.2	77	231.4	340.2	69	251	331	62	270	289.6	58	226	298.75	57	196.8
MG_481_X_ZHENG58	259	73	261.6	279	71	265	297.25	58	238	270.8	55	263.5	244.25	56	179
MG_482_X_JING724	328.4	79	307.6	339	69	242	340.75	61	203.333	286.2	63	208	291.8	54	137
MG_482_X_ZHENG58	289.25	76	284.4	289.2	67	287	316.6	62	236	269.6	55	277.76	250.5	54	167.2
MG_483_X_JING724	327.2	79	334.8	340.125	69	263	347.2	60	272.5	319	56	278	314.6	57	200.4
MG_483_X_ZHENG58	260	75	260.4	289.2	67	296	278.75	57	204	223.25	60	216.925	232	54	157.8
MG_484_X_JING724	323	80	296.8	384	69	267	381.5	62	236	303.5	55	258	294.4	56	175.8
MG_484_X_ZHENG58	282.8	77	240.6	308.6	68	261	293	59	192	247.8	55	217.64	235.2	52	143.4
MG_485_X_JING724	288.816	76	265.4	307.462	67	185	306.802	59	230	269.13	56	198	264.392	54	136
MG_485_X_ZHENG58	288.816	75	250.4	307.462	67	236.25	306.802	56	174	269.13	53	197.28	264.392	52	113.6
MG_486_X_JING724	313.75	75	316.2	318	67	229	321	60	208	284.8	57	188	278.2	54	132.2
MG_486_X_ZHENG58	257.25	72	244.6	264.5	62	265	266.25	56	190	233.25	52	202.7	239	54	161.8
MG_487_X_JING724	302.5	74	290.2	320.5	67	212	310	58	232	269.4	59	195	258.6	54	159.4
MG_487_X_ZHENG58	242.25	72	212.2	251.25	62	151	236	56	176	224.5	54	168.3	195.75	55	103
MG_488_X_JING724	304	78	310.4	331.2	69	245	322.8	61	236.667	305.8	55	256	278.75	56	139.6
MG_488_X_ZHENG58	262.6	74	269.8	272.8	67	247	272.8	60	234	243.25	54	201.14	240.4	59	156
MG_489_X_JING724	317	75	329.333	351.4	68	224	323	61	228	299	57	200	284.6	56	213.2
MG_489_X_ZHENG58	271.4	75	245.5	301.75	68	230	286.25	60	208	259.75	55	199.84	236.8	56	144.8
MG_49_X_JING724	310.5	73	321.6	333.25	67	242	339.25	59	236	290	55	224	285.75	53	163.8
MG_49_X_ZHENG58	282.75	75	265	306	72	303	287	55	208	266	54	227.125	240.5	52	169.8
MG_490_X_JING724	290	75	283	321	68	238.75	346	61	270	276.6	60	256	280	54	151.2
MG_490_X_ZHENG58	260.6	75	231.2	280.6	67	209	276	57	156.667	242.6	51	213.5	233.75	55	177
MG_491_X_JING724	288.2	75	308	318	67	279	314.75	60	242	279.4	60	250	283	56	205.8
MG_491_X_ZHENG58	268.4	76	288.6	276	68	264	288.5	59	210	251.2	56	251.575	238	55	170.6
MG_492_X_JING724	323.4	80	265	322.75	69	276.25	335	61	280	291.2	57	238	295.6	55	174.8
MG_492_X_ZHENG58	276	78	234.6	282.4	71	301	288.75	60	240	252	55	248.7	242.5	55	151
MG_493_X_JING724	310.25	77	299.8	323.2	70	249	327	60	246.667	274.6	56	240	266.25	53	166.8
MG_493_X_ZHENG58	264.2	77	205	282.6	71	253	284.6	60	214	241.75	55	234	233.8	54	175.4
MG_494_X_JING724	323.5	79	212.75	339.25	68	241	319.2	61	260	295	56	236	289.2	57	153.6
MG_494_X_ZHENG58	272.8	79	291	285.75	69	272	283	61	203.333	243	55	194.96	246.6	55	160
MG_495_X_JING724	303.4	76	305.6	322	66	219	312.333	61	232	275.6	56	210	297.5	59	104
MG_495_X_ZHENG58	259.6	75	207.4	275.4	65	198	279.5	57	208	248	53	182.6	220.25	51	141.4
MG_496_X_JING724	308.6	77	285.6	316.5	68	276	321	61	236	295.5	56	198	296.6	59	199.2
MG_496_X_ZHENG58	243	74	256.6	257.75	67	211	256	57	178	217.25	54	200.22	196.5	55	147.2
MG_497_X_JING724	314.6	77	287.8	335.75	66	231	322.75	61	188	284	56	222	277	58	149
MG_497_X_ZHENG58	243.8	74	268.4	277.2	65	206	289.2	59	172	235.8	54	211.125	227.2	52	171.8
MG_498_X_JING724	303.2	73	328.4	340	66	242	342.75	59	248	279.25	60	210	261.6	55	146.2
MG_498_X_ZHENG58	276.75	74	284.6	277	63	283	286	58	234	258.2	54	250.8	224.2	52	167.2
MG_499_X_JING724	311	73	230	324.5	70	264	309.8	59	216	275.2	55	264	287.75	57	187
MG_499_X_ZHENG58	259.2	77	239.5	277.5	66	261	291.4	60	224	231.6	54	231.6	228.25	54	169.4
MG_50_X_JING724	311	76	247	330	69	244	322.6	61	244	283.5	61	216	282.4	56	163.6
MG_50_X_ZHENG58	285.25	75	261.6	284.5	65	244	287.6	58	188	245	52	213.4	218	52	116.4
MG_500_X_JING724	301.6	76	357.333	312.6	68	191	315.8	60	242	292.25	55	272	280	56	180
MG_500_X_ZHENG58	276.5	74	315.6	260.6	67	245	282.2	59	196	241.5	57	212.2	259.25	58	193.8
MG_501_X_JING724	299.2	79	250	338.25	73	241	306.802	62	294	292.6	57	288	316.25	58	192.6
MG_501_X_ZHENG58	249.4	77	315.6	270.2	68	304	281	66	238	250.8	57	223.9	233.4	57	156.8
MG_502_X_JING724	300.6	76	292.4	329.5	74	262	336.6	60	254	320.5	55	252	282.2	56	154
MG_502_X_ZHENG58	270	74	257.2	288.2	66	252	283.2	58	233.333	265	55	226.84	228.2	53	166
MG_503_X_JING724	292.75	74	256	308.5	67	284	296.4	58	348	257.6	55	197.5	271	53	180.8
MG_503_X_ZHENG58	268.75	74	337.75	279.6	64	257	286.25	61	200	229.8	57	243.18	236.5	53	195.6
MG_504_X_JING724	302	79	311	331	70	300	333	63	236	276.25	57	228	273.4	57	162.2
MG_504_X_ZHENG58	251.6	75	242.4	275.5	67	261	279.6	59	232	226	54	207.3	244.2	56	128.2
MG_505_X_JING724	315.5	76	318.2	343.8	68	229	350.4	62	266	282	57	246	306.75	58	197.2
MG_505_X_ZHENG58	269.8	74	262.8	275	66	290	274.75	61	182	248	54	233.4	249	56	135.4
MG_506_X_JING724	324	77	315.2	331.5	68	263	331.2	61	252	303	61	182	307.5	56	220.6
MG_506_X_ZHENG58	272.5	77	310.6	281.4	66	318	288.75	59	222	247.6	54	252.26	243.75	53	219.2
MG_507_X_JING724	318.75	78	273.8	347.2	68	256	349.75	60	242	294.25	55	240	286.4	57	168
MG_507_X_ZHENG58	266.8	76	263.8	285.6	66	302	272.25	58	206	244.8	53	212.46	247.8	54	159.2
MG_508_X_JING724	309	78	349.8	304.75	68	279	316	60	274	306.5	58	200	262.6	56	131.4
MG_508_X_ZHENG58	267	75	281.4	283	65	309	284.25	59	176	245.25	56	213.66	242.6	55	172.6
MG_509_X_JING724	323.6	75	337.4	329.4	68	281	346	60	228	286.75	56	208	313.75	56	212.8
MG_509_X_ZHENG58	267.5	72	234.2	295.2	66	257	298	56	222	249.25	54	226.84	254.8	53	168
MG_51_X_JING724	306.4	77	266.2	302.6	68	216	314.25	60	204	281.75	57	238	284	57	194.8
MG_51_X_ZHENG58	240.6	77	213.4	261	72	221	263	59	148	222.5	53	155.667	212.8	56	149.6
MG_510_X_JING724	298.4	74	276.8	326.5	66	236	315.5	61	226	299.6	55	228	305.4	57	171.8
MG_510_X_ZHENG58	265	72	240.8	278.2	63	218	285	55	186	259.25	52	220.22	247	55	188.4
MG_511_X_JING724	323.5	76	233	340.2	69	244	340	61	216	309	56	256	298.2	54	179.4
MG_511_X_ZHENG58	263.6	73	248.8	284.5	67	262	296	57	218	240.4	53	207.5	235.25	53	155.4
MG_512_X_JING724	300	75	261.2	338.4	69	208	338.4	59	256.667	302.75	57	244	294.2	58	218.2
MG_512_X_ZHENG58	258	72	247.2	263.25	65	297	265.25	59	218	218.25	55	223.58	241.25	54	164.2
MG_513_X_JING724	311.25	75	315.8	341.2	70	245	315.4	60	236	294.6	59	222.5	271.25	56	135.4
MG_513_X_ZHENG58	261.6	73	228.4	292.6	65	209	295.2	57	190	266.4	54	239.325	252.5	55	180.8
MG_514_X_JING724	313.8	75	315.8	332.5	68	233	317.2	61	238	269.13	63	174	293	56	171
MG_514_X_ZHENG58	269	75	319	264.8	68	253	270.6	61	188	221.2	60	222.98	236.5	55	186.2
MG_515_X_JING724	321.5	77	218.6	329	70	248	316.667	61	216	285.75	61	216.667	285	59	184.2
MG_515_X_ZHENG58	270.8	76	214.6	279.2	66	275	290	59	226	241.5	55	204.9	240	55	173.6
MG_516_X_JING724	315.5	76	291.4	348.75	68	279	343.75	61	246	293.25	57	228	281.75	54	124.4
MG_516_X_ZHENG58	271.25	74	232.2	275.75	65	282	284.6	56	244	252	55	210.42	241	54	140.6
MG_517_X_JING724	314.2	79	292.8	317.4	69	253	324.6	61	236	291.4	59	214	275	57	218.6
MG_517_X_ZHENG58	261	78	236.6	281.8	68	273	283.75	59	254	255.4	54	249.25	241.6	56	185.6
MG_518_X_JING724	316.8	75	310.2	340.75	71	240	340	61	270	302.4	57	246	312.5	57	155.2
MG_518_X_ZHENG58	267.75	76	310.4	284	67	182	290.8	60	226	253	54	273.82	259.8	55	161.8
MG_519_X_JING724	316.4	75	269.6	352.75	66	328	352.4	59	236.667	303	61	212	288.75	55	252.75
MG_519_X_ZHENG58	280.6	74	261.8	299	64	258	288.6	59	230	270.75	54	194.26	239.75	55	178.2
MG_52_X_JING724	300.2	75	353.75	324.2	67	261	313	60	202	287	62	210	270	55	121.2
MG_52_X_ZHENG58	236.2	79	193.6	239.8	71	179	257	64	150	213.8	55	154.875	216	55	135.6
MG_520_X_JING724	289	77	256.5	315.6	68	275	284	61	188	291.4	57	240	280.75	56	174
MG_520_X_ZHENG58	257.8	75	259	276.4	67	262	272	57	232	244.5	58	227.7	231	55	150.4
MG_521_X_JING724	305.8	78	276.2	332	71	283	330.4	59	220	286.8	57	216	291	56	148.8
MG_521_X_ZHENG58	272.5	78	233.4	272.8	71	200	273.75	62	194	244	54	186.32	234	55	159.5
MG_522_X_JING724	302.6	79	292	334	73	285	348.6	61	258	315	56	230	289	56	164.6
MG_522_X_ZHENG58	273.8	73	244.8	279.2	72	251	283.5	59	196	263.5	54	250.8	239.6	55	152.4
MG_523_X_JING724	321.5	77	270.2	328	67	271	336.6	61	270	297	59	212	289	55	154.6
MG_523_X_ZHENG58	269.4	73	301.2	299.2	67	267	294.8	59	236	248	54	215.46	239.6	53	170.2
MG_524_X_JING724	292.6	73	292.2	305.4	68	202	319.2	59	182	266.5	55	248	266.25	54	167.2
MG_524_X_ZHENG58	288.816	73	254.4	307.462	65	218.75	306.802	56	208	269.13	54	220.86	264.392	55	142.6
MG_525_X_JING724	316.5	75	326.4	339.8	70	231	331.25	60	250	276	62	226	293.25	53	165.4
MG_525_X_ZHENG58	274	74	254.6	288	67	257	279	56	192	238.8	52	238.7	226	56	136.6
MG_526_X_JING724	298.2	78	248.25	341	68	214	340	61	250	304.75	55	274	305	59	134.4
MG_526_X_ZHENG58	259	75	162.2	260.2	66	185	263.8	58	210	227.5	54	208.04	220.2	53	125.8
MG_527_X_JING724	307.2	75	321.5	312	68	224	316.6	60	264	266	59	195	282	56	159.4
MG_527_X_ZHENG58	278	75	303.6	298.75	65	277.5	281.6	57	210	250	56	218.96	258	55	165.2
MG_528_X_JING724	319.5	76	260	329.2	70	217	318.75	59	258	308.2	57	246	296	58	190.2
MG_528_X_ZHENG58	243.6	75	267.8	264.8	68	237	248.4	66	194	226.25	54	230.44	233.2	55	143.6
MG_529_X_JING724	334.75	76	271.5	357.8	68	290	348.25	59	270	306.8	56	282	315	54	198.8
MG_529_X_ZHENG58	277.2	76	293	304	67	249	274.4	59	226	248.8	53	193.94	231.75	54	142.4
MG_53_X_JING724	292.5	75	234.6	321.8	68	271	306	61	237.5	274.75	56	244	269.2	58	178.2
MG_53_X_ZHENG58	266.4	77	197.2	262	67	250	280.4	62	230	226.5	52	195.733	234.25	54	141.6
MG_530_X_JING724	288.816	75	301.5	307.462	68	225	306.802	60	230.108	269.13	57	232	264.392	56	148.6
MG_530_X_ZHENG58	272.6	73	262.8	291.2	67	318	295.2	58	178	259	55	226.86	244.4	54	174
MG_531_X_JING724	334	75	302	354.8	67	279	306.802	59	210	288.2	55	250	294	58	160
MG_531_X_ZHENG58	285	73	256.6	298.6	64	274	289	58	204	251.8	54	190.42	249	53	173.2
MG_532_X_JING724	324.6	75	205.8	344.4	68	306	351.4	60	260	313.4	56	250	306	56	262.2
MG_532_X_ZHENG58	270	75	212.4	290.4	67	247	282.8	61	236	245.2	54	206.3	247	53	216.4
MG_533_X_JING724	317.2	75	308.6	336.8	67	252	306.333	58	200	291.2	57	232.5	307.5	57	226.2
MG_533_X_ZHENG58	251.5	72	242.2	277.4	64	236	281.6	60	226	226.4	55	235.82	222	58	178
MG_534_X_JING724	326.6	75	407.2	339.4	71	260	348	62	270	295	63	288	325	57	251.6
MG_534_X_ZHENG58	270.5	75	341	285	67	297	296	62	286	255	55	255.62	236	54	170.4
MG_535_X_JING724	305.6	79	244	342.5	71	238	311.8	62	280	287.2	61	247.5	289.6	57	156.8
MG_535_X_ZHENG58	262.5	74	279.6	288.75	67	273	300.6	59	232	265	54	273.3	272.5	58	179.4
MG_536_X_JING724	298	76	204.5	341.25	68	261	348.25	61	270	307.6	60	232	293	57	137.6
MG_536_X_ZHENG58	265.5	73	259.4	292.4	66	288	287.2	59	184	240.4	55	208.5	240.4	55	175.4
MG_537_X_JING724	297.8	74	281.4	283.8	69	199	311.2	60	242	284.25	56	232	298	57	226.4
MG_537_X_ZHENG58	253.8	75	258.8	265.4	67	258	272	59	210	239.25	53	219	199.8	54	127.2
MG_538_X_JING724	300.4	77	343.2	327.8	68	284	317	62	290	308.25	55	306	281	57	151.2
MG_538_X_ZHENG58	250.6	75	228.8	264.4	70	229	265.75	59	172	221.8	56	232.44	222.2	54	145.4
MG_539_X_JING724	317.333	79	241.4	327.8	70	259	318	63	260	313.6	61	208	301	57	176.4
MG_539_X_ZHENG58	249.4	79	210.6	262.2	68	254	239.4	62	216	253.8	56	206.48	220.2	55	155.6
MG_54_X_JING724	329.5	78	201.6	350.8	68	263	338.6	61	296.667	310.5	55	278	312	57	203.6
MG_54_X_ZHENG58	301.2	81	246.8	282	69	250	269	62	210	258.25	55	196.24	233	55	157
MG_540_X_JING724	328.75	78	269.2	346.6	68	309	367.5	61	270	269.13	57	253.333	300.5	56	149.2
MG_540_X_ZHENG58	275.4	73	244	307.8	66	257	304.75	57	230	260.6	54	209.3	241.25	51	154.2
MG_541_X_JING724	326	79	265.6	324.8	67	251	327.5	62	228	287	62	226	302.2	58	192.8
MG_541_X_ZHENG58	273	77	241.6	291.75	66	277.5	302.75	59	212	231	55	179.34	247.6	55	137
MG_542_X_JING724	298.75	75	316.6	323.5	68	252	288.5	61	184	290	56	266	259.4	56	159.2
MG_542_X_ZHENG58	246.75	75	236.8	254.6	67	295	270	59	160	223.2	55	209.86	210	55	128
MG_543_X_JING724	288.816	75.839	275.83	307.462	67.732	258.148	306.802	59.786	230.108	269.13	56.222	227.718	264.392	55.39	169.779
MG_543_X_ZHENG58	264.25	75	298.8	299.6	67	306	284.2	59	246	252	54	249.1	264.2	57	182.4
MG_544_X_JING724	294.8	72	332.6	329.8	66	240	314.75	60	220	273.8	57	240	265.8	53	153.2
MG_544_X_ZHENG58	249.2	72	244	277.8	63	218.75	274.2	57	244	238.25	52	216.22	233.5	52	181.2
MG_545_X_JING724	304.8	79	234.8	324.75	68	247	340	60	280	298	53	232	278.2	54	172
MG_545_X_ZHENG58	273.6	75	259.2	285.5	66	256	277.75	58	230	259.2	55	229.28	229	55	178.6
MG_546_X_JING724	325.8	77	336	339	67	258	354	60	258	306.4	60	256	321.8	60	258.2
MG_546_X_ZHENG58	257.8	75	290	289	66	305	290.6	57	216	250.6	54	215.3	263.8	55	165.4
MG_547_X_JING724	318.25	76	291.2	341	69	280	341.8	62	236	281.75	56	182	303	56	190.6
MG_547_X_ZHENG58	250.75	75	242.8	269.75	66	248	294	57	192	245.75	55	145.88	250	55	134.2
MG_548_X_JING724	315.5	74	276.2	346.2	68	282	352.4	62	238	285.8	63	226	300	56	183.2
MG_548_X_ZHENG58	288.816	75.839	275.83	307.462	67.732	258.148	306.802	59.786	230.108	269.13	56.222	227.718	264.392	55.39	169.779
MG_549_X_JING724	327.75	73	220.6	336	68	273	316.2	58	218	279	55	262	266	53	170.8
MG_549_X_ZHENG58	274.2	74	265	292.75	65	316	259.4	57	223.333	227.75	55	214.3	233.4	54	181.2
MG_55_X_JING724	324.5	75	300.6	352.8	67	281	329.333	57	232	280	56	218	283.75	59	213.2
MG_55_X_ZHENG58	276.2	75	243.6	297	66	279	295	56	240	262	52	221.875	228	53	197.6
MG_550_X_JING724	315.8	74	269.8	313.75	69	230	306.802	61	244	297.4	56	234	307.5	57	201
MG_550_X_ZHENG58	256.6	75	235.8	273.6	66	257	285.4	58	252	233	60	215.22	245.6	55	199.4
MG_551_X_JING724	320.5	76	343.2	338	69	280	291.5	59	223.333	318.4	56	232	296.25	56	162.6
MG_551_X_ZHENG58	252.6	75	305.4	281.25	67	275	299.75	59	216	261	54	238.06	240.6	55	194.6
MG_552_X_JING724	304	74	297.6	332	67	275	313.8	58	248	309	56	206	266	55	142.6
MG_552_X_ZHENG58	242.2	75	221.6	265.5	65	195	258.2	59	224	208	55	203.8	214.5	54	140.4
MG_553_X_JING724	306.5	72	342.2	328.2	67	248	294	59	270	274.4	55	220	276.25	56	115.6
MG_553_X_ZHENG58	262.75	74	236.4	278.5	65	226	277.5	56	212.5	239.4	53	232.7	232	52	148.6
MG_554_X_JING724	321.25	74	271	336.5	70	279	338.4	61	242	287.25	55	230	286.25	57	219.4
MG_554_X_ZHENG58	272.6	76	230	283.4	67	230	272.5	57	222	254	56	195.7	239	54	162
MG_555_X_JING724	285.4	77	263.8	320	68	260	358.75	61	250	305.8	57	256	280.8	56	246.6
MG_555_X_ZHENG58	255.6	77	246.2	270.4	66	257	252.8	59	210	253.2	56	249.8	219.8	55	128.4
MG_556_X_JING724	288.816	76	340.2	307.462	70	303	306.802	58	298	269.13	61	242	264.392	56	180.8
MG_556_X_ZHENG58	288.816	76	374.6	307.462	68	371	306.802	57	196.667	269.13	54	229.433	264.392	53	184.8
MG_557_X_JING724	299.75	77	229.4	312	69	224	317.4	62	222	255.2	57	222	279	58	171
MG_557_X_ZHENG58	232	75	243.6	253.25	67	195	251.2	59	192.5	221	53	212.22	207.2	55	142
MG_558_X_JING724	314.75	74	351	343.8	68	298.75	336.6	61	298	328	56	246	289.5	53	143.2
MG_558_X_ZHENG58	277.8	75	298.6	296.8	66	238	305.6	57	233.333	274.4	53	256.42	270.2	52	187.2
MG_559_X_JING724	312.2	76	284.2	336	67	298.75	339.75	60	236	319.6	59	248	322.4	56	203
MG_559_X_ZHENG58	277.2	75	269	298.5	67	267	291.25	59	168	272	54	252.44	246.75	54	152
MG_56_X_JING724	324	79	268.6	313	74	242	328.333	63	174	278.4	57	242	279.6	56	159
MG_56_X_ZHENG58	298.25	78	283.8	282.6	71	290	278.5	59	250	251	54	236.14	252.4	54	165
MG_560_X_JING724	312.75	77	322	332.4	68	259	337	61	268	305.5	59	216	279.2	56	158.2
MG_560_X_ZHENG58	272.8	76	268.8	286.2	66	273	299.2	59	258	231.8	56	206.4	249.6	55	156.2
MG_561_X_JING724	306.25	77	244.667	320.2	67	243	310	61	234	262.2	62	216	252	52	144.8
MG_561_X_ZHENG58	264.2	81	272	273.5	71	241	293.75	59	218	256.25	54	244.08	242.5	54	164
MG_562_X_JING724	314.6	75	325.4	338	67	234	305	59	178	295.5	56	265	273	54	144.2
MG_562_X_ZHENG58	267.8	80	260.2	290.5	68	292	291	59	213.333	252	54	239.64	235.6	53	182
MG_563_X_JING724	305.75	75	290.4	326.3	70	249	306.802	60	232	276	57	200	261.75	57	145.2
MG_563_X_ZHENG58	269.25	77	219.8	287.25	67	284	292	60	260	255	56	218.9	240	57	175.8
MG_564_X_JING724	296.2	74	281.6	314.4	68	246	316.6	61	270	285	61	218	281.6	57	184.4
MG_564_X_ZHENG58	246	79	251.2	260	66	250	244.75	59	200	232.4	55	215.2	207.6	54	136
MG_565_X_JING724	323.5	78	281.6	335.75	68	245	322.2	61	253.333	285.6	59	212	284.6	55	142
MG_565_X_ZHENG58	278	75	281	282.6	66	237	275.4	59	212	241.2	57	204.7	255	54	134.2
MG_566_X_JING724	288.816	79	219	307.462	69	248	306.802	64	260	269.13	61	216	264.392	61	215.6
MG_566_X_ZHENG58	288.816	79	224	307.462	71	252.5	306.802	62	196	269.13	54	206	264.392	57	178.4
MG_567_X_JING724	321.4	80	290.8	352.2	69	264	347	60	248	301.25	57	242	309.4	58	217.6
MG_567_X_ZHENG58	274.4	77	277.5	284	70	267	271.8	59	174	248.75	55	248.96	243.75	54	152.6
MG_568_X_JING724	313.25	77	295.4	320.4	69	218	340.5	62	180	290	59	272.5	276.25	59	199
MG_568_X_ZHENG58	274.8	79	304.6	264.5	68	259	285.75	59	248	264.5	58	246.6	244.4	57	200.8
MG_569_X_JING724	311	74	289.4	332.25	67	322	321.6	58	252	279.4	57	230	272.75	53	120.6
MG_569_X_ZHENG58	288.816	75	278.8	307.462	66	226	306.802	56	226	269.13	54	241.1	264.392	53	177
MG_57_X_JING724	328.25	73	373.2	337.333	69	305	331.2	60	236	302.25	55	283.333	292.5	55	205.6
MG_57_X_ZHENG58	292	78	305	285.4	66	239	290.6	57	208	267.5	58	255.125	264.392	55.39	169.779
MG_570_X_JING724	288.816	76	217.25	307.462	70	278	306.802	62	284	269.13	55	260	264.392	58	205.4
MG_570_X_ZHENG58	288.816	79	176.2	307.462	68	206	306.802	64	156	269.13	62	185.9	264.392	58	152
MG_571_X_JING724	341.2	77	305.8	345.6	67	233	334	61	254	289	57	240	286	56	149.4
MG_571_X_ZHENG58	287.25	76	327	295.8	69	263.333	304.75	57	188	261.25	55	207.3	248	53	162.6
MG_572_X_JING724	312.8	74	218	350.75	68	227	337.4	60	243.333	281.4	55	226	291.6	57	208.2
MG_572_X_ZHENG58	255.25	75	227.8	265.75	65	260	277.5	58	183.333	237.8	54	250.24	220	53	145.8
MG_573_X_JING724	325.25	77	218	353.6	71	306	348	60	247.5	314.2	57	256	318	59	193.6
MG_573_X_ZHENG58	285	76	285	324.25	67	326.25	285.6	59	276	259.5	57	241.333	253	55	172.8
MG_574_X_JING724	288.816	75.839	275.83	307.462	67.732	258.148	306.802	59.786	230.108	269.13	56.222	227.718	264.392	55.39	169.779
MG_574_X_ZHENG58	276.6	75	274.4	285.6	65	265	302.4	59	233.333	243.5	55	215.58	256.5	55	202.8
MG_575_X_JING724	301.5	76	301.8	340.2	69	224	348.75	60	276.667	290.4	57	222	310.25	59	216.4
MG_575_X_ZHENG58	288.816	74	222	307.462	65	238	306.802	62	222	269.13	55	222.54	264.392	56	191.6
MG_576_X_JING724	310	78	296	331	71	306	306.802	62	210	284.6	59	227.5	303.75	56	169
MG_576_X_ZHENG58	283.75	75	255.2	287.4	66	271	283.8	59	268	259.6	58	218.24	263	55	156.8
MG_577_X_JING724	302.8	75	300.6	340.8	68	252	322.8	60	260	300.4	56	244	282	56	151
MG_577_X_ZHENG58	275.2	74	267	285.8	67	246	288.6	59	254	235.25	53	195.58	228	54	153.8
MG_578_X_JING724	312	77	298.8	320.6	68	269	314.2	61	284	298.8	60	217.5	279.2	57	185.2
MG_578_X_ZHENG58	255.8	78	275.4	262.2	68	326	266.25	59	200	211.5	56	209.7	206.6	54	117.6
MG_579_X_JING724	307.5	87	296.4	300.75	71	188	306.802	62	222.5	280.667	60	230	296.5	58	164.8
MG_579_X_ZHENG58	247.2	79	260.8	272	67	257.5	263.4	60	202	227	56	211.4	224.2	56	125.4
MG_58_X_JING724	317	76	261.4	326.8	68	207	329.5	57	246	282.5	63	207.5	291.5	56	143
MG_58_X_ZHENG58	288.816	76	222	307.462	64	182	306.802	59	202	269.13	54	232.833	264.392	52	133.2
MG_580_X_JING724	303.25	75	327.5	338.8	69	264	306.802	61	264	292.6	58	260	274.75	54	159
MG_580_X_ZHENG58	270	78	267	294.6	71	292.5	293.2	61	246	288.75	54	257.1	260	56	153
MG_581_X_JING724	310.4	77	304	344.4	68	288	328.8	61	256	284	60	256	305.2	57	205.8
MG_581_X_ZHENG58	262.4	75	203.8	286.6	66	268	290.6	61	230	225.75	56	195.48	240	53	169.4
MG_582_X_JING724	318.75	79	270.6	351.5	71	275	355.4	60	280	295.5	60	236	298.2	57	150.4
MG_582_X_ZHENG58	282.8	80	254.2	314.4	71	255	316.25	61	216	264.25	58	204.18	246.5	56	163.6
MG_583_X_JING724	317	77	306.4	338.2	70	255	325.4	61	256	283	56	230	280.25	55	151.8
MG_583_X_ZHENG58	285.6	77	342	303.5	67	307	303	59	192	259	53	222.3	241.25	55	194.2
MG_584_X_JING724	318.4	74	300	334.8	66	196	307	61	154	292.5	56	232	291.4	56	192.2
MG_584_X_ZHENG58	268.75	73	262.6	278.6	66	224	297.75	56	190	253.4	54	193.25	237.75	51	153.2
MG_585_X_JING724	296.25	76	276.8	307	68	235	312.2	62	230.108	256	56	210	246.75	54	142.8
MG_585_X_ZHENG58	256.5	74	226.2	266.4	66	237	261.75	55	178	226.2	53	182.833	213.4	55	127.6
MG_586_X_JING724	316.75	75	299.2	334.375	67	286	333.6	57	242	275	57	168	311.25	58	178.4
MG_586_X_ZHENG58	285.25	74	306.8	310	64	266	300.4	57	208	267.4	53	224.06	238.25	53	143.6
MG_587_X_JING724	308	74	257	332.25	68	272	324	60	206	278.25	57	210	303.75	57	224
MG_587_X_ZHENG58	273.4	74	275.83	274.8	63	288	289.6	57	194	255.75	54	223.16	230.75	52	143.8
MG_588_X_JING724	304.6	76	257.6	314.8	67	246	323.75	59	204	285.4	55	230	269	58	156.2
MG_588_X_ZHENG58	251.5	76	232.8	291	65	236	281	58	222	251.75	54	222.3	238	54	189
MG_589_X_JING724	309.4	76	294.2	324.4	70	240	322.2	61	306	295	57	220.84	295	57	208
MG_589_X_ZHENG58	269.4	76	289	279.8	69	224	286.25	62	244	234.8	55	231.6	237	55	162.6
MG_59_X_JING724	278	74	270	298.6	67	251.8	306.802	60	183.333	267	55	194	275	53	156.2
MG_59_X_ZHENG58	257.4	72	227.2	261.4	62	238	245.25	55	186.667	230	53	213.825	208.25	52	136.4
MG_590_X_JING724	313.2	78	276.2	339	69	290	343	60	286	301.2	56	214	294.6	59	132.8
MG_590_X_ZHENG58	256	77	288.8	281.4	69	282	283	59	270	248.4	56	246.52	238	55	177.6
MG_591_X_JING724	299.5	77	245.4	307	70	262.5	312.8	62	254	271.8	57	260	286	57	121.6
MG_591_X_ZHENG58	258.25	75	251.4	251.6	67	273	262.8	59	202	223.2	58	210.56	233.6	58	183.8
MG_592_X_JING724	313.75	77	287	329.75	69	257	287.5	60	226	283.8	57	226	285	59	193.4
MG_592_X_ZHENG58	282.75	75	314.6	293.2	66	294	303.8	57	250	258.25	54	239.3	227.8	53	145
MG_593_X_JING724	301.8	75	310.8	333.5	68	206	345	60	242	271.5	61	236	292.5	58	158.4
MG_593_X_ZHENG58	267	72	360.8	273.4	66	258	271.75	59	206.667	237.25	57	199.46	247.4	55	165.4
MG_594_X_JING724	297	74	284.75	323.5	69	239	309.8	61	202	268.5	56	222	270.2	53	151.2
MG_594_X_ZHENG58	263	72	212.8	284	64	253	274.75	56	168	246	53	200.42	234.5	51	160
MG_595_X_JING724	306	79	285	315.4	72	218	318.4	62	260	265	57	240	271	60	191.2
MG_595_X_ZHENG58	272.4	79	262.4	261.2	69	244	276.2	61	222	241.4	54	181.1	215.5	54	154.6
MG_596_X_JING724	312.8	78	279.6	342.25	69	306	339	62	246.667	311.8	57	252	283.75	57	166.2
MG_596_X_ZHENG58	277.75	75	245	281.6	68	289	304.4	60	226	247.8	56	204.5	238.75	58	144.4
MG_597_X_JING724	328	76	362.8	342.8	67	257	335.25	60	290	297	60	227.718	309	57	168.8
MG_597_X_ZHENG58	270.4	72	342.8	272.6	65	162.5	266.2	59	230.108	241.8	54	222.12	233	54	159.6
MG_598_X_JING724	307.75	75	337.2	353.75	70	283	353.75	62	278	316.6	57	280	307.6	56	194.2
MG_598_X_ZHENG58	280	74	400	302.5	68	278	306.6	60	282	261	55	285.06	251	55	184.8
MG_599_X_JING724	284	76	319	330.2	69	291	324	61	278	272	61	198	290	57	179.8
MG_599_X_ZHENG58	244.8	73	304	275	67	309	271.2	58	226	232.5	56	248	229.8	55	184
MG_60_X_JING724	296	73	271.4	342.25	66	266	345	59	218	296	57	248	305.4	58	250
MG_60_X_ZHENG58	266.75	76	214	278	67	221.667	280.8	62	198	254.2	56	218.5	253.2	54	171.2
MG_600_X_JING724	280	73	235.6	313.5	68	239	334.75	61	252	267.4	55	212	291.25	57	137.8
MG_600_X_ZHENG58	238.6	73	266.8	260.5	66	208	263.75	57	156	225	54	178.7	190.6	53	137.4
MG_601_X_JING724	318.25	75	326.8	345.2	68	273	342.5	61	310	328.8	55	246	320	56	162.2
MG_601_X_ZHENG58	246.6	72	264.6	274.2	66	275	287.5	59	254	239.8	53	208.9	259.4	58	146.4
MG_602_X_JING724	305.4	77	290	332.8	69	232	338.2	61	250	292	63	202	296.5	59	224.2
MG_602_X_ZHENG58	266.8	77	285.2	264.6	67	239	274.8	61	216.667	241.75	53	206.74	213.6	55	140
MG_603_X_JING724	303.2	80	244.6	334.6	68	322	342.8	62	268	290.4	61	242	303.5	57	164.2
MG_603_X_ZHENG58	269	75	286.2	278.5	71	249	276.2	62	193.333	252.8	56	146.8	236.75	54	130.4
MG_604_X_JING724	321.2	77	306.8	351.4	68	265	311.667	60	218	319	58	290	287	54	169.6
MG_604_X_ZHENG58	249.75	74	297.4	278.75	67	272	291.5	58	260	253	53	229.52	247	53	162.2
MG_605_X_JING724	288.75	76	224.2	309.6	67	355	308.4	61	254	248.6	60	230	260	61	177.4
MG_605_X_ZHENG58	245.8	73	280	253	67	231	241.8	59	198	218	53	172.025	211.2	53	165.2
MG_606_X_JING724	302.4	79	263.2	338	72	285	341.5	64	244	309	61	242	312.8	58	187.2
MG_606_X_ZHENG58	278.25	79	249	293.5	70	313	305	59	264	263.4	56	233.64	265	56	198.2
MG_607_X_JING724	303.2	76	307.2	344.5	68	277	342.75	61	256	286.75	57	250	272.2	54	153.8
MG_607_X_ZHENG58	265.2	75	252.8	298.75	65	223	297	59	236.667	268	53	234.88	234	53	131.6
MG_608_X_JING724	316.8	79	305	326.8	69	264	327	60	276	295.75	56	242.5	304.8	57	152.8
MG_608_X_ZHENG58	271.2	75	273.2	294	67	254	275.8	57	240	250.25	54	176.72	240	52	140.6
MG_609_X_JING724	288.6	76	207.2	304.8	66	275	284	58	263.333	261.75	57	214	272.5	54	186.6
MG_609_X_ZHENG58	237.6	75	246.8	258.6	66	216	249.5	55	200	206.4	54	147.36	201.8	53	130.8
MG_61_X_JING724	321.6	73	206.6	331.4	66	224	322.667	59	204	297.5	56	242	269	54	106.6
MG_61_X_ZHENG58	267	72	231.2	278	64	243	276.25	56	238	256.5	54	230.8	223	51	163.2
MG_610_X_JING724	325	78	323	347	70	317	320.25	58	250	301.8	57	226	310	56	164
MG_610_X_ZHENG58	270	75	285.2	288.25	69	261	302.75	60	232	262.6	57	213.46	253	56	186.4
MG_611_X_JING724	292.5	73	305.8	331.5	68	266	335.5	60	236	273.5	57	190	282	55	140.8
MG_611_X_ZHENG58	276	76	291.2	276.8	67	311	291.4	59	248	261.25	54	275.6	249.25	56	170
MG_612_X_JING724	305.6	75	386.4	337.25	68	246	332.25	61	262.5	286.75	55	228	282.2	58	128
MG_612_X_ZHENG58	262.6	75	274	285.5	67	308	274	58	157.5	257.2	54	173.16	240.2	53	162.8
MG_613_X_JING724	281.4	72	251.2	304.2	65	205	311.6	60	204	270.8	55	244	269.6	54	139.2
MG_613_X_ZHENG58	250.5	73	254.4	253.6	67	179	269.4	57	166	219	53	198.85	217.75	50	140.2
MG_614_X_JING724	301.25	79	317.6	356.25	68	299	352.25	61	246	300	60	242	296.25	61	147.6
MG_614_X_ZHENG58	268.2	77	271.8	291.5	67	257	282.4	59	206.667	240.6	56	205.9	240.4	56	173.8
MG_615_X_JING724	293.75	77	273.6	311.25	67	248	325	60	190	283.5	56	256	307	56	188.6
MG_615_X_ZHENG58	266.8	75	283.4	276.4	67	226	278.5	59	204	260	54	232.12	238	56	163.8
MG_616_X_JING724	324.4	79	287.6	350.6	68	282.5	351.4	61	283.333	287.4	57	254	276.25	57	188.2
MG_616_X_ZHENG58	273.8	77	309.2	278.6	67	288	262	57	218	254	54	182.875	227.2	55	135
MG_618_X_JING724	305.75	78	227.2	311.5	71	276	332.75	61	236	289.4	57	266	275.2	57	207.4
MG_618_X_ZHENG58	263.6	75	265.4	274	66	211	291.5	59	166.667	255.75	55	216.86	231.25	56	122.4
MG_619_X_JING724	313.4	75	317.6	341.6	69	279	356.6	61	272	309	58	223.333	304.25	58	176
MG_619_X_ZHENG58	286.75	76	276.8	297.5	65	274	300.5	59	216	256.8	54	231.24	251.2	54	155.8
MG_62_X_JING724	309	77	343.2	323.75	67	303.75	325	59	254	303.75	56	292	285.8	56	184
MG_62_X_ZHENG58	264.6	76	303	271	66	232	275	57	160	256.25	54	206.84	247.4	55	176.8
MG_620_X_JING724	321.4	77	331.8	355.75	69	277	333	62	278	299.8	57	239.3	291.8	57	167
MG_620_X_ZHENG58	288.816	75	321.8	307.462	67	321.25	306.802	59	242	269.13	56	260.16	264.392	55	180
MG_621_X_JING724	287.6	74	263.6	309	69	225	307.8	61	234	264.8	54	237.5	256.75	54	198.8
MG_621_X_ZHENG58	242.2	75	232	242.75	65	211	251.8	58	166	200	54	195.6	204.8	53	140
MG_622_X_JING724	292.6	73	298.4	338	69	287	303.25	58	240	282.6	56	206	277	58	137
MG_622_X_ZHENG58	231.5	72	228.8	251.2	64	187	246.4	57	196	191.2	53	183.9	210.6	52	141.8
MG_623_X_JING724	328.5	76	232	337.8	70	212	340	61	238	309	55	250	321	57	173
MG_623_X_ZHENG58	277.2	74	248.6	276.6	66	221	292.5	59	214	253.2	55	229.44	242.6	54	188.8
MG_624_X_JING724	311.75	73	362.6	341.8	68	241	336	61	202.5	298.6	57	210	295	56	140
MG_624_X_ZHENG58	285	74	255.2	288.5	65	253	294.6	56	220	269	54	234.25	255.2	55	157.6
MG_625_X_JING724	312.4	78	277.6	327.75	72	276	343	60	256	298.8	56	218	299	57	163
MG_625_X_ZHENG58	282	76	276.4	275.4	69	226	289	59	232	230.6	60	219.16	240	56	160.6
MG_626_X_JING724	320	76	245.6	320.5	72	238	331.5	62	234	311.25	57	214	268	58	153
MG_626_X_ZHENG58	274	73	283	292.5	67	252	294.6	59	182	245.75	54	217.4	257	55	174.6
MG_627_X_JING724	302.8	75	252	307.6	68	223	331.2	61	260	267.5	61	188	293.25	57	183.8
MG_627_X_ZHENG58	264.6	75	286.2	261.5	68	184	266.75	59	194	224	57	206	249.75	56	166
MG_628_X_JING724	288.816	75.839	275.83	307.462	67.732	258.148	306.802	59.786	230.108	269.13	56.222	227.718	264.392	55.39	169.779
MG_628_X_ZHENG58	288.816	75.839	275.83	307.462	67.732	258.148	306.802	59.786	230.108	269.13	56.222	227.718	264.392	55.39	169.779
MG_629_X_JING724	335	79	287.4	350	69	291	344	61	286.667	302.4	59	226	295	57	208.2
MG_629_X_ZHENG58	281.2	77	277	285.5	68	255	273.5	67	198	231	55	190.8	233.8	56	165.2
[truncated: 812 more rows]

## Sheet: Maize366
Table S11. Phenotypes of the Maize2808, Maize366 and Maize5844 datasets were measured in multiple environments.
Sheet 2. Phenotypes of the Maize366 dataset was measured in mutiple-environments.
Hybrid	JL2015			LN2015			BJ2015			HB2015			HN2015
	PH	FT	EW	PH	FT	EW	PH	FT	EW	PH	FT	EW	PH	FT	EW
MG_1000_X_MG_1522	265.4	72	396.2	230.2	64	189.45	237.8	59	253.6	242	61	266.92	236.6	57	229.28
MG_1000_X_MG_1542	321	75	340.1	305.6	69	212.76	285	62	266.7	283.75	62	266	299.6	57	272.7
MG_1021_X_MG_1522	269.2	76	328.18	256.2	70	198.12	257.8	61	274.12	237	62	276.88	247.6	59	267.12
MG_1021_X_MG_1542	325.5	78	263.28	310.6	72	253.46	298.6	65	284.22	321	67	247.48	309.8	61	259.73
MG_1059_X_MG_1522	272.8	71	302.36	258.8	64	178.46	275.2	59	264.05	226	59	263.26	232.7	57	264.5
MG_1059_X_MG_1542	290.95	73	257.08	319.333	70	197.88	297	61	176.18	299.8	64	305.92	293	57	277.97
MG_1061_X_MG_1522	275.2	70	338.64	252.8	63	196.5	251.2	59	214.3	235.4	62	222.12	241.6	58	225.8
MG_1061_X_MG_1542	320	74	331.2	329.4	65	222.06	295.2	60	283.62	295.4	62	260.22	303.6	58	293.47
MG_107_X_MG_1522	263	76	356.14	245.8	69	219.2	274.8	61	257.86	249.8	64	271.7	252.4	57	229.83
MG_107_X_MG_1542	290.95	78	265.7	320	68	245.26	289.6	64	266.94	300.4	66	268.08	306.6	57	282.33
MG_1093_X_MG_1522	275.2	76	393	199.8	69	149.84	255.2	63	238.08	240	64	244.04	233.6	58	239.76
MG_1093_X_MG_1542	290.95	78	271.44	288.4	70	248.66	283	65	259.14	308.333	65	251.98	308	59	235.9
MG_1097_X_MG_1522	258	72	328.14	251.6	65	206.66	247.6	61	241.66	223.6	64	161.88	239	59	205.38
MG_1097_X_MG_1542	325.6	74	330.26	332	69	218.88	294.4	64	290.9	297	65	249.84	307.2	58	284.8
MG_113_X_MG_1522	255.6	74	356.3	237.2	67	260.1	263	62	257.46	241.8	64	260.36	260	58	224.93
MG_113_X_MG_1542	305.333	76	325.2	323.6	69	266.5	305.6	60	278.84	312.8	67	274.56	306.6	57	218.05
MG_115_X_MG_1522	290.95	74.67	315.45	280.54	67.9	207.81	270.19	61.95	255.76	268.23	64.23	256.46	266.64	57.89	245.17
MG_115_X_MG_1542	290.95	74.67	315.45	280.54	67.9	207.81	270.19	61.95	255.76	268.23	64.23	256.46	266.64	57.89	245.17
MG_1166_X_MG_1522	267	74	356.52	233.4	69	171.48	246.6	63	242.12	251	67	241.3	239.5	60	226.2
MG_1166_X_MG_1542	319.4	75	309.98	321.8	72	244.62	286.4	65	250.52	293	64	286.22	297.8	57	253.65
MG_118_X_MG_1522	286	74	353.38	263.6	67	181.8	249.8	62	231.98	253	62	222.7	257.6	60	212.3
MG_118_X_MG_1542	331	75	231.58	306.6	70	232.98	304	63	259.14	274.25	56	269.5	312.4	58	299.58
MG_119_X_MG_1522	266.6	70	250.16	255.6	63	160.66	260.8	57	184.48	225.4	59	260.22	234.6	57	204.82
MG_119_X_MG_1542	309.6	72	215.88	319.8	65	208.78	281.6	59	223.5	293.333	59	219.88	278.2	57	271.88
MG_1193_X_MG_1522	281.4	74	384.84	252.6	69	207.02	254.8	61	269.78	256	65	272.84	249	60	222.18
MG_1193_X_MG_1542	290.95	75	347.02	309.6	71	171.08	296.2	64	273.5	276.6	67	225.85	285	60	280.8
MG_1195_X_MG_1522	274.8	74	400.38	264.2	65	233.88	260.4	62	182.33	258.6	64	264.02	253.5	60	256.64
MG_1195_X_MG_1542	290.95	75	246.52	313.6	70	155.42	272.4	65	257.5	294	63	251.3	308.4	57	302.44
MG_120_X_MG_1522	256	73	283.76	230.2	65	219.58	243.6	59	220.38	218.8	62	254.83	224.4	59	184.08
MG_120_X_MG_1542	320.5	76	282.34	341.5	69	210.88	295.4	61	293.08	309	61	301.28	297.2	57	298.56
MG_1205_X_MG_1522	239.6	73	283.2	234.6	66	143.78	246.6	60	244.34	219.4	62	186.34	210.2	58	213.62
MG_1205_X_MG_1542	312.25	74	253.6	280.54	69	180.02	286	65	309.26	289.667	65	287.62	282.4	57	293
MG_1214_X_MG_1522	267.6	71	313.34	235.4	66	163.28	246.4	60	213.45	237.25	65	239.64	231.8	58	265.94
MG_1214_X_MG_1542	300	75	318.82	269	70	169.06	278	63	232.08	291.6	68	277.6	285	58	255.22
MG_1224_X_MG_1522	283	73	296.26	265.8	67	232.84	266	63	299.53	263	67	280.34	253	60	126.05
MG_1224_X_MG_1542	317	75	293.58	311	70	247.76	290	62	259.98	306.8	64	269.42	317.5	59	264.03
MG_1236_X_MG_1522	234.6	73	423.24	225	65	155.78	246.4	59	264.4	226	64	201.34	227.8	57	212
MG_1236_X_MG_1542	316.6	75	370.32	311	69	161.28	281.6	65	238.28	273	59	265.6	280.4	59	265
MG_1242_X_MG_1522	272	75	318.26	257.4	68	220.96	270.2	61	251.78	251	67	241.66	241	58	272.6
MG_1242_X_MG_1542	290.95	77	307.4	325.8	69	248.64	299.8	65	307.32	317.2	65	334.54	304.6	57	353.73
MG_1246_X_MG_1522	272.6	73	293.6	257.8	67	186.66	247.6	61	246.55	243	62	269.46	237.8	57	259.7
MG_1246_X_MG_1542	300.333	74	301.22	312.2	68	224.28	286.6	61	236.92	301.2	67	239.62	289	57	294.37
MG_1256_X_MG_1522	266	76	332.12	256.6	68	230.1	249	63	254.1	250.6	66	270.66	242.3	58	204.6
MG_1256_X_MG_1542	312.2	75	352.82	331.4	68	210.63	289.6	61	257.8	286.667	64	236.43	296.8	57	260.46
MG_127_X_MG_1522	262	72	411.62	224.4	66	222.2	242.2	61	287.5	240.4	67	233.88	218	57	252.94
MG_127_X_MG_1542	303.667	74	319.66	310.4	69	216.06	267.6	62	240.6	271	66	243.32	267.4	57	204.62
MG_1272_X_MG_1522	268	71	281.32	258.8	64	193.32	262.4	59	242.78	239	62	185.84	221.6	57	226.13
MG_1272_X_MG_1542	321.2	74	285.66	303.8	69	244.78	283	62	221.28	293.6	61	264.48	283	59	245.17
MG_1274_X_MG_1522	326	76	335.8	277.4	69	222.64	281	65	263.7	262.2	65	278.26	261.4	58	217.88
MG_1274_X_MG_1542	290.95	78	297.8	340	68	253.24	311.6	64	303.4	316.8	67	285.22	296.8	57	252.5
MG_128_X_MG_1522	277	74	316	258	65	192	258.4	59	248.76	225.4	62	240.8	229.8	57	211.82
MG_128_X_MG_1542	290.95	74	240.18	340.2	69	194.6	286.6	63	252.26	290.4	64	237.8	294	57	225.28
MG_129_X_MG_1522	287.8	73	349.6	269.2	65	234.42	251.8	61	234	249.2	65	220.32	241.2	58	172.5
MG_129_X_MG_1542	290.95	76	291.38	337.4	68	234.94	294	65	276.34	300.4	66	260.12	293.4	57	250.08
MG_1290_X_MG_1522	266.8	74	358.4	214.4	67	167.6	242	59	245.3	223.6	62	272.22	224.6	57	218
MG_1290_X_MG_1542	321	75	347.96	329.4	69	216.6	278	63	216.8	298.2	67	269.38	277.4	57	310.15
MG_1297_X_MG_1522	287	74	318.08	300.2	69	207.72	273.6	62	258.18	262.4	64	248.98	231.8	57	227.94
MG_1297_X_MG_1542	341	74	304.2	300.4	70	259.8	285.4	64	283.62	310.6	66	285.66	286	59	224.06
MG_1300_X_MG_1522	265.6	76	307.6	228.2	70	178.36	255.6	62	277.7	218	70	245.7	243.8	60	180.32
MG_1300_X_MG_1542	310	78	284.58	295.6	72	264.5	299	65	221.02	303.5	67	273.28	305.6	60	256.4
MG_1303_X_MG_1522	266.2	73	406.54	241.4	65	148.32	241	59	249.76	235.4	65	290.64	244.6	57	260.08
MG_1303_X_MG_1542	312.75	74	349.38	284	68	213.22	276.2	61	260.22	283	64	251.22	279	57	299.48
MG_1315_X_MG_1522	260.4	74	307.6	241	69	151.34	248	61	236.28	241.4	65	249.08	238.8	58	294.04
MG_1315_X_MG_1542	290.95	76	275.8	320.4	67	253.74	270.8	62	270.66	267.4	58	280.3	280.8	57	300.38
MG_134_X_MG_1522	254	73	349.6	251.6	68	217.52	245.8	63	260.53	223.6	67	224.98	215.6	60	182.44
MG_134_X_MG_1542	325	75	267.72	323	68	212.24	270.2	62	266.52	280.8	64	246.36	279.8	58	292.46
MG_136_X_MG_1522	239.4	74	233.44	243.2	65	141.62	214.8	64	208.46	201.6	64	211.58	225.8	60	224.98
MG_136_X_MG_1542	300.25	74	287.22	294.2	68	203.24	264.8	62	235.1	263.2	65	156.7	283.4	58	259.23
MG_146_X_MG_1522	272	71	375.88	243	65	177.7	256.6	58	213.5	241.6	60	194.64	242.6	57	226.86
MG_146_X_MG_1542	317.2	73	329.5	339.4	67	212.12	258.6	59	226.5	299.4	64	223.28	282.8	58	265.2
MG_147_X_MG_1522	252.8	73	213.62	243.4	69	146.54	246.6	59	227.8	218.4	62	224.2	220.5	58	179.28
MG_147_X_MG_1542	327.5	74	378.52	315	68	225.76	291	62	296.5	272.6	62	229	289	57	250.18
MG_148_X_MG_1522	275.2	74	342	278.6	67	191.98	250	62	243.24	253.75	62	306.06	244.3	59	236.22
MG_148_X_MG_1542	290.95	75	333.64	294	70	195.4	278.2	62	276.14	309	64	271.44	307.6	60	255.96
MG_149_X_MG_1522	275.4	74	368.16	281.4	66	262.68	256	61	239.18	253.6	63	220.24	245.2	58	179.54
MG_149_X_MG_1542	325	75	320.4	317.2	69	288.46	280.4	63	238.73	302.8	56	252	282.8	58	258.43
MG_154_X_MG_1522	254.6	71	317.08	221.4	64	146.78	234.4	59	194.73	259.8	61	200.82	212.6	57	245.17
MG_154_X_MG_1542	290.95	71	311.42	297	67	197.48	282.2	60	263.54	267	61	252.7	282.6	57	226.27
MG_156_X_MG_1522	290.6	73	340.38	265	66	203.1	254.2	62	238.56	243.4	64	286.64	255.6	57	250.7
MG_156_X_MG_1542	290.95	74	311.44	300.5	69	218.4	272	62	223.36	296	65	285.68	276.6	57	266.28
MG_161_X_MG_1522	262.6	72	340.06	255.8	64	202.05	250.8	59	223.9	240.6	60	246.88	245	59	196.34
MG_161_X_MG_1542	312	73	292.84	320.5	67	231.96	285.8	60	238.18	286.8	63	235.3	298.2	57	250.18
MG_162_X_MG_1522	267	74	413.02	244.8	69	230.66	248.8	61	293.78	241.6	65	269.4	234.6	58	288.14
MG_162_X_MG_1542	300	75	205.34	327.8	70	189.68	294	62	234	298	65	242.08	263.6	58	267.92
MG_163_X_MG_1522	308.4	78	352	269.2	68	217.74	266.4	63	236.68	270.4	67	245.14	248	57	224.22
MG_163_X_MG_1542	330.4	78	317.92	323.4	70	223.02	294.8	63	257.42	308	66	276.28	307	57	277.58
MG_168_X_MG_1522	278.6	77	346.6	281	66	197.08	263.2	61	275.48	262	64	278.96	244.4	57	234.14
MG_168_X_MG_1542	321	76	250.74	298.8	68	243.46	288.4	61	261.98	305.8	66	265.02	286.6	57	302.18
MG_183_X_MG_1522	277	73	340.24	258	66	149.78	259	59	267.08	250.8	63	207.6	235.4	58	240.96
MG_183_X_MG_1542	301	74	304.78	293	68	220.34	289.2	61	217.18	307.6	65	233.44	300.8	58	227.34
MG_184_X_MG_1522	281.2	76	388.06	273	69	277.58	247.4	62	277.16	238.6	65	239.38	242.1	58	258.48
MG_184_X_MG_1542	334	78	343.54	327.6	70	244.3	287.8	65	269.9	288	67	285.6	308	58	285.08
MG_199_X_MG_1522	273.6	75	363	270.4	67	244.68	269.6	61	261.56	263.4	65	289.86	252.6	58	226.53
MG_199_X_MG_1542	291	74	339.02	321.2	70	227.88	310	62	260.52	305.6	67	264.54	304	57	262.64
MG_204_X_MG_1522	276.2	72	323.98	252.2	64	145.23	262.2	59	247.06	234.6	64	225.75	245.8	57	239.64
MG_204_X_MG_1542	317.2	75	308.42	338.2	68	182.84	281.2	60	221.8	297.8	63	260.4	274	57	257.04
MG_212_X_MG_1522	253	73	295.6	229.8	66	202.03	247.2	59	247.63	220.25	65	202.08	215.2	57	180.22
MG_212_X_MG_1542	316.75	76	308.8	300.2	69	204.22	265	64	229.54	288.6	69	220.06	296.4	58	225.18
MG_213_X_MG_1522	294	74	352.58	278.4	65	283.92	267	61	251.6	258.4	64	236.93	253	57	255.08
MG_213_X_MG_1542	290.95	75	334.78	342.2	69	241.43	294.8	63	306.04	300.6	63	294.56	279	58	294.96
MG_218_X_MG_1522	278.6	76	416.78	250.4	69	194.44	254.8	63	262.96	257.4	65	307.3	237.4	57	318.56
MG_218_X_MG_1542	290.95	78	300.96	325	69	211.34	308	65	283.8	320.6	65	385.66	299.2	58	254
MG_219_X_MG_1522	277.2	72	291.44	275.4	67	224.88	247.4	61	258.14	234.2	62	253.62	257.6	57	225.02
MG_219_X_MG_1542	309	75	290.8	327	70	218.44	280.4	62	265.76	298.2	65	271.9	279.2	58	276.64
MG_220_X_MG_1522	300.4	77	353.24	270.8	67	241.78	266.4	63	275.3	244	65	280.46	260	58	265.1
MG_220_X_MG_1542	290.95	79	266.2	318	70	208.16	304.4	62	300.92	295.333	61	261.66	312.8	57	250.93
MG_230_X_MG_1522	267.2	72	350.5	251	65	239.64	235.6	61	216.93	244.2	62	218.72	247	57	249.85
MG_230_X_MG_1542	313.2	73	349.38	326.4	64	246.26	276.8	61	253.02	300	63	264.04	270	57	206.26
MG_233_X_MG_1522	292	74	293.52	204.4	65	199.86	260.2	61	254.14	275.4	62	278.8	257.8	57	275.5
MG_233_X_MG_1542	336.6	78	258.06	295.4	72	197.52	300.8	65	258.26	304.6	66	219.38	302	60	253.03
MG_239_X_MG_1522	294	73	390.6	263.4	66	208.76	275.2	61	273.94	255.6	65	275.62	254.4	57	249.5
MG_239_X_MG_1542	338.4	74	318.82	340.4	68	195.58	286.4	62	277.02	316.2	64	282.62	303.8	58	248.92
MG_240_X_MG_1522	273.4	74	369.2	262.6	67	189.2	256.6	60	266.68	235	65	258.34	250.8	58	228.05
MG_240_X_MG_1542	330.6	78	314.16	326.6	69	216.36	295.2	63	272.1	303.2	67	207.18	307	58	273.54
MG_255_X_MG_1522	258.4	72	351.7	272	67	255.28	264.2	61	255.75	222.2	65	245.02	244.4	60	219.12
MG_255_X_MG_1542	320	76	345.3	333.4	69	246.2	288.6	65	320.76	313.2	66	307.54	312.6	58	280.02
MG_257_X_MG_1522	271.4	74	358.7	286.6	67	222.58	256.2	61	247.4	250.4	68	260.72	263.6	60	268.54
MG_257_X_MG_1542	328	76	320.18	331.2	69	204.56	299.6	65	261.84	300.6	68	249.56	305.8	58	242.65
MG_258_X_MG_1522	263.2	75	371.6	214.6	68	163.26	251.6	63	265.44	240	65	247.94	231.2	59	225.86
MG_258_X_MG_1542	310	77	314	277	70	234.04	291	63	275.18	290.6	67	304	279.2	57	294.02
MG_260_X_MG_1522	398	73	373.56	269	69	206.84	255.8	62	246.16	241	67	268.14	241.8	57	280.5
MG_260_X_MG_1542	290.95	76	266.02	324.2	69	262.05	309.6	65	304.3	297.6	66	292.9	304.2	60	210.32
MG_264_X_MG_1522	273.4	75	375.68	262	67	297.5	275.8	59	286.16	264.6	62	301.8	252.4	57	225.92
MG_264_X_MG_1542	340.667	75	281.56	319	69	284.94	298.4	60	344.14	307.667	66	388.24	313.6	58	337.03
MG_270_X_MG_1522	241.8	74	310.5	226.8	67	167.94	243.2	61	240.94	213.4	64	281.88	212.2	59	191.3
MG_270_X_MG_1542	312.2	76	372.88	297.25	70	189.64	280.4	65	301.16	286.2	67	286.12	285.8	58	268.04
MG_274_X_MG_1522	276	73	385.4	237.6	65	149.14	275	61	214.02	246.2	62	250.64	249.8	58	199.2
MG_274_X_MG_1542	290.95	77	189.9	280.54	66	217.08	303.2	63	194.02	303.6	63	338.28	310.5	57	233.37
MG_277_X_MG_1522	288	76	350.02	279.8	65	217.84	261.4	62	251.08	247.6	65	282.16	254.8	59	197.3
MG_277_X_MG_1542	290.95	78	250.08	337.2	69	209.1	290	62	278.56	305.4	68	288.02	302	57	283.52
MG_283_X_MG_1522	273	71	306.14	247.8	67	191.68	262.2	61	251.84	251.4	62	252.46	245.6	58	288.34
MG_283_X_MG_1542	290.95	75	277.62	321.8	69	230.18	300.6	62	233.58	305.6	64	270.33	309.4	57	232
MG_288_X_MG_1522	255.6	79	232.4	232.6	71	182.88	239	64	201.68	227	68	189.88	218.2	60	166.12
MG_288_X_MG_1542	323.6	78	364.64	306.6	69	236.88	296.8	65	272.2	306.6	68	285.54	301.4	57	301.38
MG_294_X_MG_1522	279.2	75	319.46	234.8	67	184.74	257.8	60	252.16	246.4	65	268.18	242	58	258.53
MG_294_X_MG_1542	314.2	74	332.38	318.2	67	220.92	274	62	246.12	296.2	66	277.96	277.8	59	228.05
MG_295_X_MG_1522	272.2	72	378.04	245.6	64	187.3	277	59	257.08	256.4	62	234.68	246.8	57	246.48
MG_295_X_MG_1542	330.2	75	328.62	303.6	68	237.36	305.6	59	279.84	292.4	63	279.08	294	57	235.2
MG_298_X_MG_1522	268.6	76	364.22	232.2	70	132.36	249.2	62	234.78	217.2	68	254	218.6	58	209.74
MG_298_X_MG_1542	301	77	336.44	290.6	70	209.64	274.4	64	270.5	250.75	63	244.35	286.4	58	281.32
MG_305_X_MG_1522	271.2	72	361.98	235.2	65	149.43	252.8	59	247.06	235.4	65	229	252.2	58	190.18
MG_305_X_MG_1542	310	74	246.52	329.6	69	204.78	279	62	262.42	275.4	65	253.7	294.4	58	257.83
MG_307_X_MG_1522	282.6	75	326.2	284.4	67	275.22	257.2	61	243.8	252.8	67	267.9	254.2	60	249.68
MG_307_X_MG_1542	290.95	74.67	315.45	280.54	67.9	207.81	270.19	61.95	255.76	268.23	64.23	256.46	266.64	57.89	245.17
MG_316_X_MG_1522	279	76	383.72	239.4	70	190.16	262.2	62	251.26	252.2	65	253.58	259.2	60	244.33
MG_316_X_MG_1542	290.95	75	346.2	319.6	70	248.28	307.2	64	319.44	307.4	66	300.68	311.2	57	264.2
MG_324_X_MG_1522	275.2	72	330.18	247.6	70	178.26	255.8	61	242.14	260.6	65	247.05	261.3	57	213.95
MG_324_X_MG_1542	332.4	75	292.88	335.6	66	224.22	302.2	62	292.82	288	63	250.64	311	57	271.2
MG_331_X_MG_1522	280	73	325.5	247.4	65	177.16	260.4	61	256.73	248.75	63	312.1	252	57	279.06
MG_331_X_MG_1542	316.2	74	276.4	287	69	202.58	300.2	62	260.4	317.2	65	287.2	312.8	57	221.54
MG_338_X_MG_1522	272.4	77	382.06	275	67	221.6	251.6	61	264.26	246	65	254.38	242.6	57	202.24
MG_338_X_MG_1542	336.75	77	311.64	326	69	243.22	297	65	280.26	300.8	65	248.66	313.4	57	275.08
MG_340_X_MG_1522	270.6	74	320.58	233.4	65	193.76	251.4	61	276.28	230.2	67	309.94	224	57	240.88
MG_340_X_MG_1542	330.2	75	314.56	309.6	70	216.06	311.4	62	326.34	307.4	63	264.38	300.6	60	271.08
MG_342_X_MG_1522	274.4	74	316.62	254.8	67	215.08	251	61	245.18	248.6	64	251.78	253.6	58	259.72
MG_342_X_MG_1542	290.95	78	206.5	328.6	71	214.42	295.4	64	257	296.6	65	274.46	292.4	58	253.18
MG_353_X_MG_1522	251.2	77	394.36	267.6	67	220.94	250.6	63	295.58	222	67	289.86	241.6	60	198.66
MG_353_X_MG_1542	332.8	76	364.06	306.2	70	281.6	293.2	65	313.4	304.4	67	317.82	291.2	58	300.33
MG_356_X_MG_1522	270.2	73	316.2	223.8	67	166.23	246	61	209.84	238.4	65	227.88	239	57	224.3
MG_356_X_MG_1542	324	74	237.3	309.6	68	173.38	270.4	62	245.52	265.8	56	222.68	283.4	57	202.22
MG_362_X_MG_1522	272.4	75	418.1	257.6	67	273.78	258.2	63	236.64	249	65	286.64	228.6	57	224.88
MG_362_X_MG_1542	290.95	78	281.7	314.4	70	235	289	62	294.12	284.75	64	242.96	262.2	58	290.62
MG_363_X_MG_1522	292	76	379.8	272.2	67	228.8	278.2	62	249.8	255.8	61	263.48	268.9	58	265.04
MG_363_X_MG_1542	335.333	76	309.62	323.2	70	225.84	314.2	65	297.22	309.2	59	319.26	303.4	57	256
MG_365_X_MG_1522	293.4	76	338.22	260.8	69	226.14	267.8	61	254.63	261.8	63	260.74	262	57	243.24
MG_365_X_MG_1542	337.667	74	320.76	338.6	68	238.58	301.2	62	264.56	280.8	56	201.24	293	57	262.82
MG_366_X_MG_1522	273	74	306.22	220	68	222.94	259	61	257.54	262	70	204.54	255.2	57	231.02
MG_366_X_MG_1542	290.95	74	320.86	322.4	69	245.66	296.6	64	268.56	303.4	67	256.84	266.4	57	262.58
MG_369_X_MG_1522	257.8	72	319.22	209.8	69	184.03	240.8	60	252.82	220.2	61	191.46	227.2	57	192.25
MG_369_X_MG_1542	325	73	307.72	327.4	67	181.84	282.2	62	251.5	293.2	63	263.72	296	57	310.36
MG_371_X_MG_1522	290.95	74.67	315.45	280.54	67.9	207.81	270.19	61.95	255.76	268.23	64.23	256.46	266.64	57.89	245.17
MG_371_X_MG_1542	290.95	74.67	315.45	280.54	67.9	207.81	270.19	61.95	255.76	268.23	64.23	256.46	266.64	57.89	245.17
MG_381_X_MG_1522	249.6	74	275.86	239.8	67	195.32	253.6	62	263.06	237	62	270.62	249	58	265.9
MG_381_X_MG_1542	290.95	76	328.94	339	68	226.86	298.4	64	265.92	294.25	66	384.92	296.6	58	254.32
MG_382_X_MG_1522	286.4	78	252.08	243.6	69	169.06	244.2	62	237.94	230.4	61	237.34	234.9	57	229.56
MG_382_X_MG_1542	290.95	79	272.04	327.667	69	197.6	264	62	238.86	294.4	64	280.88	291.2	57	279.36
MG_400_X_MG_1522	272.6	74	318	227.2	67	183.64	259.8	65	241.48	249.4	65	302.6	250.1	60	203.17
MG_400_X_MG_1542	290.95	75	277	296.2	69	207.81	289.8	64	303.2	293.8	63	292.1	290.6	57	320.93
MG_401_X_MG_1522	294	72	325.68	283.2	65	227.54	274.4	61	281.82	263.2	62	289.9	259.8	57	271.94
MG_401_X_MG_1542	290.95	74	274.94	345.6	69	270.82	298.6	64	303.52	306.8	63	305.22	286.8	58	282.08
MG_407_X_MG_1522	264.6	71	330.48	238.8	64	198	255.8	59	247.86	235	59	215.6	235	57	238.38
MG_407_X_MG_1542	290.95	74	229.7	313.2	69	211.28	267.8	62	222.55	281.2	63	229.45	277.4	57	225.28
MG_409_X_MG_1522	278	78	413.4	238.4	68	220	265	65	300.46	243.2	65	273.32	240.2	60	234.88
MG_409_X_MG_1542	333	78	343.82	308.2	69	160.9	289.6	65	272.86	290.5	59	303.98	307	59	244.02
MG_410_X_MG_1522	280.6	73	300.68	257	67	223.58	272	61	238.44	246.2	64	181.4	246.6	60	202.82
MG_410_X_MG_1542	335	74	302.78	359.6	69	216.2	302	64	296.54	311.4	61	331.84	314.6	58	295
MG_412_X_MG_1522	283.2	78	386.62	270.4	69	277.28	265.4	61	262.6	241.4	67	258.68	242	57	216.94
MG_412_X_MG_1542	290.95	78	294.4	280.54	70	250.54	280.8	63	277.78	296	63	285.98	291.2	57	269.86
MG_413_X_MG_1522	284.6	75	345.8	268.6	66	204.94	255.4	61	278.14	252.6	64	270.4	256.2	57	274.12
MG_413_X_MG_1542	331.8	74	343.24	303	70	197.08	311.8	60	318.3	270.8	62	271	306.2	57	304.65
MG_416_X_MG_1522	274.8	74	334	252.4	65	178.1	261	59	242.74	235	67	230.16	238.2	58	184.6
MG_416_X_MG_1542	281	74	338.82	327.8	68	279.78	286.2	62	249.64	291	65	303.52	297	57	294.83
MG_428_X_MG_1522	245.4	73	293.52	222.6	65	165.25	235.4	59	234.18	209.8	65	198.88	215.6	57	216.2
MG_428_X_MG_1542	313.8	75	280.9	300.6	69	262.64	283.4	65	239.5	316.2	67	240.44	291.4	57	275.58
MG_429_X_MG_1522	266	73	279.8	210.2	65	177.08	233.4	59	213.32	232.8	66	230.68	195	58	192.2
MG_429_X_MG_1542	290.95	75	260.46	309	68	263.52	273.333	62	242.9	294.4	66	250.56	283	58	245.17
MG_433_X_MG_1522	290.95	74.67	315.45	280.54	67.9	207.81	270.19	61.95	255.76	268.23	64.23	256.46	266.64	57.89	245.17
MG_433_X_MG_1542	290.95	74.67	315.45	280.54	67.9	207.81	270.19	61.95	255.76	268.23	64.23	256.46	266.64	57.89	245.17
MG_437_X_MG_1522	277	77	327.38	193.8	70	140.92	233.2	64	228.22	230.4	61	251.58	227.2	58	227.14
MG_437_X_MG_1542	290.95	78	218.2	265.4	72	223.16	268.6	63	271.54	292.6	64	291.84	287	57	242.36
MG_438_X_MG_1522	253.8	76	276.48	241.6	69	147.02	235.8	61	213.75	243.6	64	246.04	228	60	209.2
MG_438_X_MG_1542	327.6	76	253.34	293.2	70	194.75	289.2	63	274.38	299	66	264.23	298.8	57	267.23
MG_439_X_MG_1522	279.2	76	364.8	269.6	65	251.34	266.4	61	255.68	244.2	62	262.58	245	57	258.22
MG_439_X_MG_1542	290.95	74	332.3	313.2	66	213.38	286.4	62	273.42	292.4	63	230.87	295.6	57	256.07
MG_443_X_MG_1522	270.4	74	301.58	245.2	67	135	253.8	59	209.98	236.4	65	250.76	234.8	60	194.55
MG_443_X_MG_1542	329	74	302.52	295.4	69	174.33	301.8	63	266.44	307.8	65	222.42	306.6	57	200.02
MG_447_X_MG_1522	254	73	365.7	236.2	69	155.72	247.8	62	266.86	252.6	67	275.98	237.7	60	201.5
MG_447_X_MG_1542	290.95	79	201.56	263.8	73	209.7	293.4	65	258.16	295.4	70	285.58	295	60	243.22
MG_455_X_MG_1522	272.2	73	336.4	255.6	65	186.58	262.2	61	249.82	256.4	65	257.54	257.9	57	220.74
MG_455_X_MG_1542	330	78	315.5	335.2	69	230.96	290.6	65	268.24	311.8	66	268.63	312.4	58	278.76
MG_457_X_MG_1522	271.2	72	333.26	255.2	67	194.8	252	59	261.96	234.8	60	263.64	240.2	57	250.14
MG_457_X_MG_1542	290.95	74	220.08	280.54	68	210.16	280.333	62	209.12	298	63	309.48	303.6	58	244.62
MG_458_X_MG_1522	270	77	291.06	242.4	68	222.5	253.4	61	266.6	223.8	67	303.62	230.6	59	250.8
MG_458_X_MG_1542	324	76	378.98	320.2	68	228.96	283.6	62	272.82	307.4	65	287.46	288.4	58	308.67
MG_477_X_MG_1522	276.4	76	309.64	244.4	70	204.8	278.8	63	246.92	272.4	63	240.7	267	58	245.23
MG_477_X_MG_1542	328.8	78	277.24	340.4	70	244.6	302.6	62	251.18	296	62	254.02	276.4	60	177.55
MG_480_X_MG_1522	276.2	71	306.3	257.8	64	205.44	262.6	57	214.6	232.6	61	215.72	234.4	57	198.08
MG_480_X_MG_1542	326.5	73	315.06	280.54	68	186.06	289.2	59	232.04	292.6	62	230.62	281.6	57	219.03
MG_486_X_MG_1522	290.95	74.67	315.45	280.54	67.9	207.81	270.19	61.95	255.76	268.23	64.23	256.46	266.64	57.89	245.17
MG_486_X_MG_1542	290.95	74.67	315.45	280.54	67.9	207.81	270.19	61.95	255.76	268.23	64.23	256.46	266.64	57.89	245.17
MG_50_X_MG_1522	289.2	73	345.2	253	63	188.22	245.8	59	216.8	240.2	62	228.9	246	57	263.84
MG_50_X_MG_1542	318.2	75	315.1	310.2	70	264.02	280	62	269.1	306	64	284.62	301.2	57	270.77
MG_508_X_MG_1522	261.8	74	340.52	235.2	68	188.68	252.4	61	231.12	236	63	255.26	231	58	211.5
MG_508_X_MG_1542	319	75	303.4	298	70	208.92	257.2	62	272.9	286	66	295.46	279	58	262.72
MG_511_X_MG_1522	281.2	74	352.76	258.2	67	210.8	260.6	61	193.64	245	64	203.3	239.6	57	214.76
MG_511_X_MG_1542	290.95	74	284.84	280.54	69	196.8	299.2	62	277.82	294.2	64	302.62	301.6	57	274.26
MG_52_X_MG_1522	235.6	77	244.68	209.8	69	92.9	201.6	64	211.05	218	67	163.76	207.6	60	162.18
MG_52_X_MG_1542	290.95	75	339.76	267.8	70	225.25	289.2	61	262.42	305.8	66	267.78	305	58	287.52
MG_522_X_MG_1522	271	76	396.64	262.4	69	186.7	251.2	64	263.04	242.8	65	267.84	240.6	59	238.02
MG_522_X_MG_1542	321	78	321.78	333.8	71	219.92	274.4	60	306.12	308	66	239.56	298.6	57	259.36
MG_53_X_MG_1522	262.4	74	277.04	263	65	169.92	224.4	61	192.08	225.2	62	236.94	229.1	59	194.14
MG_53_X_MG_1542	280.667	74	296.98	294.2	66	214.8	277.8	60	260.9	292.5	63	256.22	280.4	57	232.7
MG_552_X_MG_1522	275	72	310.52	237.8	63	193.78	236.6	61	232.4	224.5	65	265.6	228.6	59	164.9
MG_552_X_MG_1542	307.2	74	272.68	312.2	68	214.02	280.6	60	246.94	289.2	66	243.9	281.2	59	220.34
MG_556_X_MG_1522	251.2	71	370.36	237.2	66	205.68	264.2	61	244.06	244.2	62	187.93	229	57	249
MG_556_X_MG_1542	323.4	75	395.26	310	69	233.68	264.2	62	310.66	307.4	64	328.36	288.4	60	303.98
MG_56_X_MG_1522	270	72	384.32	242	67	183.94	233.2	61	214.63	234	64	245.2	225	58	186.78
MG_56_X_MG_1542	290.95	74	328.08	313.4	68	143.42	281.6	62	280.56	290.8	68	237.06	301.2	57	248.75
MG_568_X_MG_1522	257.4	76	393.18	220.8	66	193.6	250.2	63	253.63	214	66	258.95	236.2	60	244.3
MG_568_X_MG_1542	290.95	78	260.92	310.5	72	177.76	275.8	65	264.56	301.4	63	262.04	296.8	60	277.18
MG_569_X_MG_1522	271.8	73	388.48	245.6	65	190.34	249	61	232.96	231	65	256.46	242.6	57	200.14
MG_569_X_MG_1542	290.95	76	311.96	307.8	68	235.12	278.2	62	296.54	299.6	63	301.46	307.6	58	294.18
MG_574_X_MG_1522	287.8	75	339.38	251.2	68	169.48	272.2	63	237.86	250.2	63	281.74	262.6	58	252.43
MG_574_X_MG_1542	290.95	74	307.48	336.4	69	230.44	305.8	64	241.32	307.8	63	271.68	311.6	60	277.35
MG_576_X_MG_1522	273	74	290.72	249.8	70	180.72	280.2	62	246.2	270.6	65	243.56	245.4	58	222.08
MG_576_X_MG_1542	290.95	75	254.68	342	70	273.36	297.4	65	272.48	311.2	66	227.9	285.2	57	288.62
MG_579_X_MG_1522	272.2	75	282.32	241.8	69	167.9	228.8	62	282.18	232.25	65	225.1	236.4	58	195.62
MG_579_X_MG_1542	303	78	188.96	304.6	72	236.88	268.2	65	282.86	297.8	67	282.86	292.8	57	294.03
MG_598_X_MG_1522	266.6	74	272.14	232.6	66	146.7	263.8	62	253.64	214	68	256.6	251	59	236.64
MG_598_X_MG_1542	290.95	76	252.82	306.6	70	246.52	290.4	65	259.84	318.2	69	304.44	300.4	57	283
MG_600_X_MG_1522	244.4	72	287.4	268.4	65	214.58	214.4	59	280.12	202.8	60	188.66	202.1	57	189.78
MG_600_X_MG_1542	303.4	75	318.08	284.2	69	205.72	254.6	65	247.46	282.2	67	242.66	267.4	57	275.32
MG_606_X_MG_1522	290.95	74.67	315.45	280.54	67.9	207.81	270.19	61.95	255.76	268.23	64.23	256.46	266.64	57.89	245.17
MG_606_X_MG_1542	290.95	74.67	315.45	280.54	67.9	207.81	270.19	61.95	255.76	268.23	64.23	256.46	266.64	57.89	245.17
MG_610_X_MG_1522	282.8	74	346.26	242.8	69	202.23	261.8	63	255.32	263	67	272.5	256	59	261.48
MG_610_X_MG_1542	290.95	79	302.78	311.6	71	198.8	299.6	66	265.36	301.4	68	239.3	314.8	60	238.22
MG_612_X_MG_1522	290.95	74.67	315.45	280.54	67.9	207.81	270.19	61.95	255.76	268.23	64.23	256.46	266.64	57.89	245.17
MG_612_X_MG_1542	290.95	74.67	315.45	280.54	67.9	207.81	270.19	61.95	255.76	268.23	64.23	256.46	266.64	57.89	245.17
MG_614_X_MG_1522	264.2	73	303.76	252	66	203.46	250.2	63	261.36	261.2	65	262.28	238	59	168.1
MG_614_X_MG_1542	334.2	75	291.06	314.5	70	246	316.6	63	300.34	305	66	256.46	301.6	57	288.03
MG_615_X_MG_1522	268.2	73	391.54	216.2	68	178.9	248.4	62	156.13	233.6	62	298.4	239.4	60	247.18
MG_615_X_MG_1542	318.6	75	262.44	268.2	69	227.88	278.4	62	241.6	294.2	65	290.14	260.2	57	257.14
MG_620_X_MG_1522	277	75	319	256.4	69	202.26	249.4	63	281.32	248.2	66	274.66	255.6	58	254.52
MG_620_X_MG_1542	290.95	79	190.62	340.2	71	220.4	305.8	65	251.14	315.6	65	280.83	307.4	60	221.75
MG_621_X_MG_1522	290.95	74.67	315.45	280.54	67.9	207.81	270.19	61.95	255.76	268.23	64.23	256.46	266.64	57.89	245.17
MG_621_X_MG_1542	290.95	74.67	315.45	280.54	67.9	207.81	270.19	61.95	255.76	268.23	64.23	256.46	266.64	57.89	245.17
MG_628_X_MG_1522	268.8	74	327.4	278.2	67	145.65	256.6	61	235.24	245.4	64	256.46	235	58	193.06
MG_628_X_MG_1542	331	76	304.66	345.2	69	251.72	300.8	63	320.74	303	66	305.92	299.4	58	260.42
MG_63_X_MG_1522	249.4	70	265.12	221.6	67	159.63	215.5	60	254.43	192	64	151.54	194.6	57	160.02
MG_63_X_MG_1542	302	74	219.98	297	66	205.18	266	60	260.3	278	67	221.34	273.6	57	274.18
MG_631_X_MG_1522	290.95	74.67	315.45	280.54	67.9	207.81	270.19	61.95	255.76	268.23	64.23	256.46	266.64	57.89	245.17
MG_631_X_MG_1542	290.95	74.67	315.45	280.54	67.9	207.81	270.19	61.95	255.76	268.23	64.23	256.46	266.64	57.89	245.17
MG_640_X_MG_1522	290.95	74.67	315.45	280.54	67.9	207.81	270.19	61.95	255.76	268.23	64.23	256.46	266.64	57.89	245.17
MG_640_X_MG_1542	290.95	74.67	315.45	280.54	67.9	207.81	270.19	61.95	255.76	268.23	64.23	256.46	266.64	57.89	245.17
MG_646_X_MG_1522	264.2	74	305.08	265.8	66	217.68	267.8	62	248.4	257.4	65	270.18	257.6	59	239.72
MG_646_X_MG_1542	313	74	341.94	334.8	68	224.5	282.4	62	305.36	298	65	259.98	288.8	57	179.05
MG_651_X_MG_1522	270.4	71	378.1	268.2	64	205.92	247.8	61	264.2	243.8	62	259.98	244.4	57	203.64
MG_651_X_MG_1542	338	74	341.38	338	69	251.58	292.6	62	304.48	307.4	65	305.54	309.4	58	317.65
MG_660_X_MG_1522	256.2	74	343.54	204.8	70	162.23	216.2	62	203.72	222.2	64	195.12	209.7	57	220.28
MG_660_X_MG_1542	290.95	76	195	298.8	70	196.38	282.8	63	233.84	284	63	237.16	261.6	57	218.2
MG_675_X_MG_1522	283.4	76	351.26	283.6	67	241.52	262.2	61	259.12	252.75	62	271.44	243.8	58	242.08
MG_675_X_MG_1542	339	78	342.36	337.6	70	243.12	294.8	64	282.52	311.2	66	265.28	306.4	57	256.16
MG_68_X_MG_1522	273.6	73	328	223	67	174.86	245.8	61	230.48	236.8	62	255.83	245.4	57	235.3
MG_68_X_MG_1542	340	73	201	316.6	68	224.7	299.2	60	294.14	293.5	57	302.1	294	57	257.28
MG_690_X_MG_1522	290.95	74.67	315.45	280.54	67.9	207.81	270.19	61.95	255.76	268.23	64.23	256.46	266.64	57.89	245.17
MG_690_X_MG_1542	290.95	74.67	315.45	280.54	67.9	207.81	270.19	61.95	255.76	268.23	64.23	256.46	266.64	57.89	245.17
MG_704_X_MG_1522	275.6	75	372.54	247.8	67	193.32	267.2	59	266.48	250.8	66	286.24	256.6	57	282.56
MG_704_X_MG_1542	312.5	75	315	310.2	68	222.56	279	65	267.52	277.8	63	281	287.4	57	297.82
MG_721_X_MG_1522	282.4	77	330.52	233.2	69	183.63	252.8	63	266.94	224.4	65	224.68	237.4	58	244.14
MG_721_X_MG_1542	290.95	78	304.12	302.2	71	234.32	293.4	65	268.62	300.6	66	248.06	296	57	278.9
MG_732_X_MG_1522	289.8	74	347.04	249.8	64	214.14	255.6	61	242.32	269.4	64	195.68	256.4	60	189.94
MG_732_X_MG_1542	328.333	75	289.36	350.25	69	209.1	305.4	64	322.32	327	71	289.14	303	58	302.58
MG_750_X_MG_1522	275	75	375.2	249	65	241.68	239	59	250.14	219.6	64	260.42	247	58	227.45
MG_750_X_MG_1542	317.4	74	331.52	301.8	67	214.6	284.8	62	253.24	273.2	59	318.23	284	57	228.65
MG_760_X_MG_1522	272.6	76	330.38	249.6	67	240.16	251.6	63	235.96	238.75	67	304.78	240.6	58	246.24
MG_760_X_MG_1542	290.95	76	321.68	311.6	70	160.36	297.4	64	269.5	310.2	67	232.2	305.6	58	271.66
MG_763_X_MG_1522	290.95	74.67	315.45	280.54	67.9	207.81	270.19	61.95	255.76	268.23	64.23	256.46	266.64	57.89	245.17
MG_763_X_MG_1542	290.95	74.67	315.45	280.54	67.9	207.81	270.19	61.95	255.76	268.23	64.23	256.46	266.64	57.89	245.17
MG_77_X_MG_1522	261	74	359.98	263	68	201.1	253	61	266.78	247.2	65	291.18	247	57	269.73
MG_77_X_MG_1542	317.8	74	308.78	308	68	239.82	266.8	61	262.74	288.2	63	252.94	287.8	57	206.54
MG_770_X_MG_1522	256.4	73	302.66	249.4	67	153.62	229.6	61	175.12	254.4	62	239.74	219	58	254.73
MG_770_X_MG_1542	290.95	75	292.76	312	70	173.78	275	63	269.96	304.6	65	299.16	289.8	58	268.74
MG_779_X_MG_1522	284.8	71	386.64	273.4	65	212.36	272.8	59	265.06	261.4	62	300.56	259.4	57	238.32
MG_779_X_MG_1542	329	74	316.66	306.25	68	189.46	288.4	61	263.24	292.2	63	222.9	294.8	58	253.1
MG_793_X_MG_1522	272.8	76	363.66	245.6	69	172.36	260.6	63	235.4	249.6	65	315.68	248.4	57	224.62
MG_793_X_MG_1542	320	74	380.48	323.2	69	258.76	294.6	65	299.02	321.25	66	302.28	282.2	57	298.9
MG_80_X_MG_1522	255	72	357.54	239	63	204.14	239.2	59	218.78	223	62	198.13	232.9	59	224.2
MG_80_X_MG_1542	316.2	75	339.62	281.8	69	243.03	289.2	62	274.66	289.8	66	227.3	287.4	57	248
MG_806_X_MG_1522	259.2	78	336.94	221	69	164.92	232.2	64	254.12	238.2	62	209.4	220.6	58	227.68
MG_806_X_MG_1542	310.6	78	286.16	281.6	72	185.44	249	66	254.22	249	65	216.85	280.2	58	279.52
MG_810_X_MG_1522	275.4	72	275.68	266.6	63	145	255.6	61	231	231.4	64	210.66	241.4	57	227.62
MG_810_X_MG_1542	304.2	73	263.94	297.4	68	208.12	286.6	59	232.02	294.4	63	250.04	290.2	57	271.12
MG_812_X_MG_1522	284.2	74	321.7	267.4	69	234.35	241.8	63	246.03	217.4	65	219.85	263.2	58	202.63
MG_812_X_MG_1542	340	76	296.78	304.2	70	242.36	314	65	264.12	312.4	66	281.83	327.4	60	281.43
MG_813_X_MG_1522	267	74	254.86	239.4	68	131.22	253.6	61	226.75	244.6	62	200.5	222.8	58	160.22
MG_813_X_MG_1542	290.95	76	270.5	302.8	70	197.06	297.6	63	285.78	298.8	65	259.58	296	58	340.6
MG_822_X_MG_1522	273	72	303.4	244.2	67	156.82	243.8	61	218.6	245.2	59	208.36	227.4	57	160.08
MG_822_X_MG_1542	290.95	74	293.56	329	69	210.88	278.4	62	229.1	307.8	66	233.44	299.4	57	251.16
MG_833_X_MG_1522	262.4	71	332.68	250.2	64	172.74	249.2	61	201.08	239.4	62	261.48	241.5	59	182.74
MG_833_X_MG_1542	322	74	319.56	316.8	69	233.68	289	64	269.62	310.2	64	264.06	309.8	58	246.62
MG_835_X_MG_1522	328.2	78	301.4	247	70	190.38	273	64	258.04	252.8	65	191.68	257.9	60	215.64
MG_835_X_MG_1542	290.95	79	194.76	338	70	194.04	292	65	249.42	273.8	63	229.32	289	60	235.42
MG_855_X_MG_1522	276.4	78	315.32	233.6	69	188.32	246.8	63	252.62	235.8	65	272.22	241	58	252.08
MG_855_X_MG_1542	314	78	306.62	315.8	73	254.4	302.4	66	291.06	282.75	61	246.06	287.4	60	244.45
MG_878_X_MG_1522	289.6	72	295.88	264.4	65	214.86	269.8	59	233.96	240.4	62	200	253.3	57	201.42
MG_878_X_MG_1542	338.2	76	306.3	312.8	69	248.07	296	64	273.02	323.8	66	286.52	309.8	57	314.7
MG_885_X_MG_1522	303.6	72	311.14	255.2	71	201.02	281	63	261.84	261.8	65	201.5	263.8	60	260.62
MG_885_X_MG_1542	335.6	78	310.58	346	72	267.7	327.6	65	285.94	319.8	66	318.06	301.25	59	233.73
MG_891_X_MG_1522	294.4	76	408	227.8	69	204.38	257.4	64	296.98	260	64	303.9	244.6	58	304.48
MG_891_X_MG_1542	350	78	402.9	332	71	186.14	299.6	65	307.34	314.4	68	316.45	287	59	313.13
MG_896_X_MG_1522	255.8	71	309.68	212	64	159.34	213.6	59	225.13	200.4	62	149.72	186.6	58	176.63
MG_896_X_MG_1542	309.5	72	302.2	288.8	67	200.36	269.8	61	278.8	244.5	59	250.58	260	57	221.23
MG_90_X_MG_1522	275	76	360.52	263.6	68	183.46	257.6	62	230.32	238.6	64	271.34	251	57	195.42
MG_90_X_MG_1542	331.2	77	266.6	338.6	68	296.6	305.4	64	279.06	301	63	281.08	303	57	263.98
MG_909_X_MG_1522	262.6	74	380.42	239	69	169.03	252	61	219.9	268.23	64.23	256.46	231.2	58	228.2
MG_909_X_MG_1542	313	75	328.26	287.8	70	222.06	270.4	66	250.3	294.75	68	263.9	281.8	58	281.24
MG_911_X_MG_1522	251.6	73	273.88	247.6	65	192.58	229	59	208.28	205.4	62	191.98	215	58	203.56
MG_911_X_MG_1542	312.5	74	328.24	312.6	67	220.16	275	61	242.1	287	65	268.02	287.6	57	267.28
MG_917_X_MG_1522	253	72	300.8	235	65	164.52	216.6	60	221.1	214.8	65	247.38	214.8	60	202.86
MG_917_X_MG_1542	296.4	74	203.4	310.8	68	195.74	266.4	63	195.44	256.2	65	192.56	281	58	192.98
MG_923_X_MG_1522	282	73	245.06	262.2	64	186.98	274	59	182.58	253.4	62	177.14	249.2	57	211.58
MG_923_X_MG_1542	325.5	74	340.88	335.4	66	185.2	297.6	61	272.1	315	68	304.9	294.2	57	293.44
MG_925_X_MG_1522	262.6	72	337.76	239.4	64	181.93	243.4	56	242.04	229.8	62	203.85	232.2	57	231.66
MG_925_X_MG_1542	290.95	72	215.66	309.333	67	155	281.2	60	211.76	282.4	64	197.08	284	57	225.62
MG_927_X_MG_1522	242.6	70	200.48	214.4	66	148.08	232.2	59	228.6	187.6	64	158.02	190	58	170.3
MG_927_X_MG_1542	305.333	73	325.96	280.4	66	205.18	250.4	59	306.26	271.8	61	183.04	278.2	57	256.96
MG_928_X_MG_1522	259.8	72	453.6	250	67	155.55	259.2	59	281.62	236.6	65	251.72	236.6	57	286.7
MG_928_X_MG_1542	315	75	324.6	292	68	218.93	276.6	59	272.2	276	66	224.04	271	57	279.14
MG_946_X_MG_1522	267.6	74	347.54	246.2	65	200.96	247.8	61	287.04	225.8	64	227.02	227.2	57	247.82
MG_946_X_MG_1542	326	76	249.64	317	69	144.1	277.2	63	274.42	302.8	67	291.9	301	58	277.88
MG_952_X_MG_1522	274	74	291.34	251.4	68	202.24	246	61	223.98	220	64	234.93	230.8	57	218.54
MG_952_X_MG_1542	325	75	308.18	324.6	70	206.66	284.6	63	266.62	287.2	62	243.68	297.2	58	304.38
MG_959_X_MG_1522	271.6	76	249.4	222.2	65	187.7	225	63	251.36	219.6	64	221.06	232.4	57	221.32
MG_959_X_MG_1542	318.4	76	234.3	310	69	198.34	274	62	240.3	303.2	66	253.6	289.6	57	240.5
MG_96_X_MG_1522	270	76	342.44	228.2	70	191.34	241.6	63	217.75	216	65	203.18	238.6	57	196.88
MG_96_X_MG_1542	290.95	74	221.6	303.6	68	257.36	284.8	62	270.7	311.6	67	241.38	304.6	57	358.08
MG_977_X_MG_1522	281.6	75	350.4	284.8	66	235.54	257	62	231.46	257.8	64	247.54	259.8	58	248.68
MG_977_X_MG_1542	290.95	78	265.96	318	71	251.25	299.2	65	283	324.4	69	277.84	310.8	60	251.12
MG_991_X_MG_1522	192.4	72	317.28	201.6	65	169.58	239.2	61	231.24	227.4	62	218	237.6	57	250.56
MG_991_X_MG_1542	318.6	73	293.48	278.4	68	162.56	266.4	61	240.38	292	67	278.22	273.6	57	240.7
MG_992_X_MG_1522	267	74	387.58	249	67	222.76	256	62	240.2	239.8	66	288.98	266	58	275.4
MG_992_X_MG_1542	290.95	75	260.7	308.8	70	219.9	294.8	62	288.78	292.6	60	272.36	292.4	60	229.05
MG_994_X_MG_1522	267	75	358	279.2	67	237.56	260.4	63	274.14	260.4	67	275.26	258.2	60	213.6
MG_994_X_MG_1542	342.5	79	284.12	346.8	70	252.76	311.4	65	299.92	320.2	68	281.32	313.2	60	242.32
MG_996_X_MG_1522	259.4	76	379.08	257.6	67	253.98	235.6	62	220.98	216.8	65	246.7	232	58	202.64
MG_996_X_MG_1542	289.6	75	342.92	288.8	70	228.96	280	62	272.64	293.5	63	266.24	286.4	59	211.28

## Sheet: Maize5844
Table S11. Phenotypes of the Maize2808, Maize366 and Maize5844 datasets were measured in multiple environments.
Sheet 3. Phenotypes of the Maize5844 dataset was measured in mutiple-environments.
Hybrid	JL2015			LN2015			BJ2015			HB2015			HN2015
	PH	FT	EW	PH	FT	EW	PH	FT	EW	PH	FT	EW	PH	FT	EW
5237_X_MG_1518	298.66	75	376.16	280.6	69	172.6	249.6	64	201.54	283.4	63	219.82	273	57	252.3
5237_X_MG_1519	298.66	76	294.68	314.8	68	265.2	254.2	64	226.24	278.4	61	297.8	267.76	56	227.05
5237_X_MG_1520	298.66	74	388.48	294	69	223.28	267.2	63	230.02	297.8	63	233.84	299.6	54	175.68
5237_X_MG_1521	309.8	75	344.28	294.4	68	235.84	260.6	63	261.98	284.8	67	334.83	272.4	57	219.3
5237_X_MG_1522	254	74	301.2	260.4	65	171.8	243.8	61	190.4	227.2	66	209.34	238.1	57	221.78
5237_X_MG_1523	264	73	386.72	227.8	70	183.62	255.2	61	270.98	274.4	67	267.58	259.7	57	238.58
5237_X_MG_1524	298.66	77	353.94	290	70	221.86	274.4	66	185.66	296	67	255.82	282	57	208.38
5237_X_MG_1525	322.8	83	314.48	322	73	198.02	310.4	67	274.68	310.6	69	353.7	265.6	59	218.73
5237_X_MG_1526	283.8	77	351.54	257	66	235.5	244.8	62	289.84	251.4	67	290.52	242	57	238.02
5237_X_MG_1527	297.8	74	323.56	312.2	66	281.7	269	62	234.52	280	64	251.5	309.8	56	205.43
5237_X_MG_1528	293	74	350	273	68	213.78	253.8	62	203.98	259	62	276.62	268	56	248.18
5237_X_MG_1529	290	70	283.96	290.8	62	220.64	245	60	182.38	251.5	64	171.73	271.7	49	146.7
5237_X_MG_1530	280.8	70	258.42	276.5	61	170.62	261.4	56	183.83	267.8	59	200.86	252.6	49	197.8
5237_X_MG_1531	298.66	81	254.88	250	73	133.5	276	68	190.33	290.6	68	216.1	261.8	58	266.97
5237_X_MG_1532	298.66	79	312.7	249.8	72	157.43	254.6	62	183.04	281.2	67	242.53	288.7	56	247.44
5237_X_MG_1533	288.667	77	382.66	276.8	68	262.36	260.2	61	309.32	257	65	305.38	244.6	56	252.95
5237_X_MG_1534	302	76	356.34	245.8	69	167.32	280.2	63	212.04	273.2	66	279	275	58	253.08
5237_X_MG_1535	278.8	75	261.38	249.8	70	268.1	234.6	61	225.14	234.25	56	225.64	261.8	57	244.53
5237_X_MG_1536	281	74	271.92	270.8	65	254.22	234	62	207.75	248	56	249.68	294.4	58	232.32
5237_X_MG_1538	298.66	87	289.46	310.2	78	198.5	350.4	72	291.2	340.2	78	352.07	306.8	61	292.74
5237_X_MG_1539	285	88	380.66	320	74	229.04	308.6	70	280.4	306.2	71	260.48	272.2	58	270.82
5237_X_MG_1540	276	76	341.04	308.8	69	242.03	281.6	66	183.74	278.6	70	297.9	264	53	230.1
5237_X_MG_1541	298.66	84	266.36	312.6	75	217.32	327.8	69	254.6	357	73	249.96	310.4	60	270.83
5237_X_MG_1542	310	78	351.42	306.2	68	249.46	274.2	65	251.36	301.2	67	281.4	272.6	58	264.06
5237_X_MG_1543	289	79	289.16	265.6	68	188.63	268.2	60	272.82	274.4	64	268.64	251.2	56	258.38
5237_X_MG_1544	298.66	76	245.2	308.4	66	209.68	283.4	59	288.96	284.6	64	228.28	278.2	54	317.84
5237_X_MG_1545	320.5	75	219.26	288.2	68	223.2	269	63	238.33	296.4	65	216.46	278.6	55	215.2
5237_X_MG_1546	291	78	357.28	255.6	71	268.72	271.2	63	249.75	291.2	59	282.68	271.4	57	222.38
5237_X_MG_1547	308	74	304.2	293.4	66	212.1	276.6	62	230.72	283.6	67	263.52	264	53	235.3
5237_X_MG_1548	237.4	73	342.2	244.2	68	184.46	238.6	61	241.12	236	66	253.93	249.2	59	204.1
81515_X_MG_1518	328	75	389.76	309.4	67	174.68	239.4	64	176.04	276.5	56	198.4	280.8	57	218.6
81515_X_MG_1519	298.66	78	367.84	277	68	204.82	249.8	62	219.5	281	59	236.78	274	56	253.8
81515_X_MG_1520	295	74	245.48	288.4	70	204	266.6	65	222.98	302	65	250.38	313	57	228.68
81515_X_MG_1521	289	75	259.82	306.4	70	238.18	291.8	66	231.36	254	65	246.67	282.2	57	244.92
81515_X_MG_1522	307.6	75	376	269.2	67	194.95	256.2	61	199.55	231.4	62	240.02	233.8	58	249.2
81515_X_MG_1523	268	74	360.04	238	68	238.7	249.6	62	212.48	270.8	64	227.14	252.8	57	263.92
81515_X_MG_1524	298.66	79	327.42	295.8	70	207.48	275.2	67	172.84	305.2	66	230.44	292.2	56	176.1
81515_X_MG_1525	324.2	82	288.48	324.4	74	252.18	309	68	230.36	303.6	69	265.08	273.6	59	198.84
81515_X_MG_1526	282.8	78	327.12	254	70	166.73	255.2	62	244.5	246	67	235.44	254	57	245.1
81515_X_MG_1527	306	75	267.58	306.8	70	194	284.4	66	214.64	277.6	56	259.35	297.8	57	226.68
81515_X_MG_1528	300.25	74	361.42	286.6	68	246.88	245.8	63	200.56	255.2	65	248.44	256.6	57	274.18
81515_X_MG_1529	307	72	252.78	271.4	64	168.22	255.8	59	178.33	267	65	168.72	273.4	53	203.9
81515_X_MG_1530	296	71	321.46	302.4	60	189.5	242.8	58	198.04	285.4	62	207.8	258.5	51	218.26
81515_X_MG_1531	298.66	80	150.46	237.8	71	123.38	271.8	69	175.44	288	69	195.68	256.8	64	209.57
81515_X_MG_1532	298.66	79	235.36	263	70	226.1	253	66	148.1	285.4	71	227.03	271.9	59	192.94
81515_X_MG_1533	298.66	77	331.24	252.4	71	198.18	250.6	62	287.56	249.75	68	273	235.4	58	269.08
81515_X_MG_1534	315	76	364.18	257.4	73	186.64	285.6	65	233.6	280.6	65	298.46	277.4	59	208.9
81515_X_MG_1535	254	77	322.72	240	70	224.18	241.4	64	253.82	262.4	65	245.76	265.2	59	234.86
81515_X_MG_1536	287	74	315.46	276.8	67	158.28	241.8	62	199.2	228	61	161.1	256.8	55	235.56
81515_X_MG_1538	340	86	315.52	306.2	76	219.15	339.8	72	267.54	331.6	73	287.02	306.2	62	293.54
81515_X_MG_1539	298.66	83	345.26	309.8	76	214.36	307.6	68	251.68	300.8	68	244.5	273.2	59	243.92
81515_X_MG_1540	298.66	79	160.14	314	69	185.2	277.2	66	171.44	274	67	202.3	271	54	243.02
81515_X_MG_1541	298.66	84	248.72	302.4	76	182.08	321.8	69	253.44	337.6	72	223.72	312.4	56	220.14
81515_X_MG_1542	298.66	78	309.3	300.6	70	214.74	283.2	63	241.14	305.6	64	278.36	286.6	58	242.65
81515_X_MG_1543	302	76	346.86	291.2	68	208.12	278.8	63	242.56	251.2	67	247.6	272	58	264.18
81515_X_MG_1544	301.6	75	317.8	310.2	69	217.33	276	59	262.85	276	65	283.12	287	57	286.33
81515_X_MG_1545	320	75	316.58	302.8	67	206.1	267.2	62	216.6	292.8	66	233.52	284.4	56	246.23
81515_X_MG_1546	298.66	75.78	292.49	289.85	68.7	196.71	270.78	63.17	242.21	281.99	64.89	246.67	275.42	56.67	239.13
81515_X_MG_1547	327.2	75	360.72	272.6	69	151.58	248	62	204.9	259	67	304.7	289.7	55	240.33
81515_X_MG_1548	247.4	75	374.96	264.6	69	196.48	230	62	250.7	223.667	65	301.13	224.6	58	225.08
CHANG7-2_X_MG_1518	298.66	74	335.73	275.2	70	171.95	265.6	67	212.4	279	62	303.12	274.8	59	234.66
CHANG7-2_X_MG_1519	298.66	76	296.68	261	68	165.2	258.4	66	306.18	280.8	67	267.12	273.2	56	294.1
CHANG7-2_X_MG_1520	289	74	369.3	261.2	66	190.26	286	64	296.66	285.6	63	234.42	304.2	56	230.86
CHANG7-2_X_MG_1521	300	75	256.62	293.4	71	250.23	288.6	66	218.72	298.4	67	315.92	284.6	57	234.9
CHANG7-2_X_MG_1522	284.2	74	385.8	258.4	67	201.04	257.8	63	267.95	250	66	248.3	254.8	57	288.38
CHANG7-2_X_MG_1523	298.66	76	208.98	221	69	170.18	254.6	63	269.8	276.6	69	237.6	242.8	57	220.26
CHANG7-2_X_MG_1524	298.66	80	295.5	299.8	70	194.72	271.4	68	200.6	291.8	68	239.18	276.2	57	244.48
CHANG7-2_X_MG_1525	298	82	293	301.8	74	172.42	297.4	68	283.34	296.5	71	308.47	252	63	177.53
CHANG7-2_X_MG_1526	288.2	77	333.84	268.4	69	191.42	258.4	63	301.2	263.2	68	288.68	257.4	56	247.92
CHANG7-2_X_MG_1527	298.66	74	225.5	309.8	68	225.06	262.8	65	246.38	287.4	64	298.7	298.6	55	271.82
CHANG7-2_X_MG_1528	286	74	260.66	281.2	66	237.44	258.6	66	246.66	272.2	65	276.02	267.4	57	246.55
CHANG7-2_X_MG_1529	306	71	268.8	282.8	64	178.93	248.4	60	217.3	263.8	64	212.64	280	53	233.46
CHANG7-2_X_MG_1530	280.4	71	258.84	288.6	64	205.92	252	58	210.58	278	58	202	255.2	52	223.52
CHANG7-2_X_MG_1531	298.66	80	267.18	258	73	123.83	281.4	68	227.24	297.5	72	190.85	215.4	63	167.2
CHANG7-2_X_MG_1532	298.66	80	227.88	289.85	72	126.73	264	66	269.84	298.2	71	215.2	274.25	56	210.76
CHANG7-2_X_MG_1533	298.66	77	274.98	261.8	69	264.2	269.8	63	302.3	274	68	304.58	249.25	60	277.88
CHANG7-2_X_MG_1534	299.5	76	376.12	235.4	68	139.76	276.6	65	254.46	283.2	69	294.76	277.8	60	243.14
CHANG7-2_X_MG_1535	282.4	78	277.14	241	67	154.72	242.8	65	254.72	243	57	259.6	253.2	57	244.04
CHANG7-2_X_MG_1536	298.66	75	252.32	273.4	68	223.76	245.2	63	219.18	255.2	66	239.5	271	58	200.37
CHANG7-2_X_MG_1538	298.66	75.78	192.5	282.8	81	163.4	358	75	211.26	319.6	76	302.46	312.6	65	306.15
CHANG7-2_X_MG_1539	298.66	75.78	236.2	319	77	175.88	320.4	72	272.82	311.8	73	259.72	276.6	59	280.98
CHANG7-2_X_MG_1540	291	79	195.08	304.4	70	178.18	273.8	66	222.84	300	70	241.9	267	55	215.5
CHANG7-2_X_MG_1541	284	75.78	116.95	303	77	154.82	321	71	229.48	346.4	75	220.52	310.8	59	226.32
CHANG7-2_X_MG_1542	298.66	77	285.62	292.2	70	227.6	283.6	63	285.02	297.4	68	298.22	277	59	220.06
CHANG7-2_X_MG_1543	320	75	358	268.2	67	157.96	280.8	63	286.46	257.6	59	246.3	269.8	57	285.38
CHANG7-2_X_MG_1544	298.66	75	251	329.8	69	210.78	281	61	283.4	276.6	65	278.1	284.4	58	284.78
CHANG7-2_X_MG_1545	330	73	343.24	293.8	65	229.24	261.6	64	279.12	290.2	62	277.34	286.2	55	206.1
CHANG7-2_X_MG_1546	310.6	77	357.62	269.8	72	200.47	272.2	64	283.1	291.6	60	272.42	270.6	59	265.48
CHANG7-2_X_MG_1547	302	74	301.36	273	66	213.66	269	64	262.26	272.667	65	274.54	280.4	56	260.3
CHANG7-2_X_MG_1548	246	75	305.78	253.8	69	215.5	233.4	62	261.66	249	71	271.14	248.8	59	230.45
DAN340_X_MG_1518	298	76	328.12	295.6	69	183.53	267.4	66	268.74	279.2	59	281.22	270	57	251.22
DAN340_X_MG_1519	298.66	78	275.7	263.6	70	139.54	259.2	66	292.52	278.6	67	322.5	282.8	57	267.83
DAN340_X_MG_1520	298.66	77	361.34	307.6	70	203.5	276.2	65	268.24	303.8	67	248.38	306.8	58	177.84
DAN340_X_MG_1521	310	79	361.14	289.4	72	224.97	295.8	67	270.42	263	65	308.67	306	59	286.26
DAN340_X_MG_1522	298.66	75.78	292.49	289.85	68.7	196.71	270.78	63.17	242.21	281.99	64.89	246.67	275.42	56.67	239.13
DAN340_X_MG_1523	252	82	262.66	184.2	74	133.93	249	66	194.02	253	70	207.32	225	63	162.26
DAN340_X_MG_1524	314	82	348.86	282.2	72	204.06	266	68	198.26	270	66	242.72	275.4	57	280
DAN340_X_MG_1525	298.66	87	329.24	321.8	76	201.04	292	69	333.56	309.6	71	304.28	269.6	59	300.28
DAN340_X_MG_1526	287.6	80	332.6	270	73	136.46	257.4	67	218.8	235.4	70	240.94	245.5	63	170.3
DAN340_X_MG_1527	316	77	231.76	309.6	70	247.28	274.6	66	271.42	292.667	66	333	312.8	56	289.84
DAN340_X_MG_1528	293	74	334.66	280.8	68	252.34	239.4	63	237.66	259.6	65	289.86	268.8	57	262
DAN340_X_MG_1529	312	72	307.54	308	65	205.1	254.6	62	201.54	279	64	263.28	290.4	55	274.13
DAN340_X_MG_1530	284.5	72	301.18	278.667	63	204.28	258.4	58	202.36	271.8	64	206.82	239.25	53	228.25
DAN340_X_MG_1531	298.66	83	174.35	276.2	73	188.38	281.8	70	246.5	294.8	70	251.5	275.42	56.67	239.13
DAN340_X_MG_1532	298.66	82	206.2	223.2	74	144.53	262	69	269.26	306.6	70	309.08	218.7	59	186.56
DAN340_X_MG_1533	286.4	81	340.2	254.2	71	188.28	241.4	65	279.04	258.8	70	300.5	247.4	59	266.24
DAN340_X_MG_1534	301	79	403.6	249.2	70	124.06	294.4	65	275.86	282	67	380.8	267.2	60	269.1
DAN340_X_MG_1535	291.6	78	376.68	275	69	220.3	245.8	64	262.18	260.6	67	274.16	264.6	58	242.3
DAN340_X_MG_1536	298.66	75	337.72	286.6	70	206.98	252.8	65	254.06	239	67	303.36	275.6	57	202.42
DAN340_X_MG_1538	355.2	75.78	266.7	313.6	81	117.8	351.2	72	304.56	324.6	80	279.4	309.75	61	355.3
DAN340_X_MG_1539	298.66	87	229.64	292.4	78	180.8	326.4	70	277.88	313.2	73	260.84	290.9	60	284.96
DAN340_X_MG_1540	298.66	79	376.42	313.4	71	184.52	295.4	66	227.56	266	63	236.23	269.2	59	168.22
DAN340_X_MG_1541	298.66	87	329.8	307.6	78	168.84	334.6	71	264.26	348.2	74	260.62	329.8	59	279.03
DAN340_X_MG_1542	298.66	79	214.24	298.2	73	199.87	290.6	65	276.6	288.5	66	326.88	286.8	60	304.83
DAN340_X_MG_1543	298.66	77	395.44	285.4	69	189.7	287.4	65	280.32	289.4	63	352.2	287.2	58	321.75
DAN340_X_MG_1544	298.66	78	417.6	264.6	71	169.52	270	62	307.2	287.6	68	292.8	288.4	60	302.28
DAN340_X_MG_1545	325	77	242.86	273.2	69	240.6	243	65	255.48	291.8	63	295.62	286.2	57	301.08
DAN340_X_MG_1546	304	79	395.06	265	71	206.28	286.8	66	328.18	306	67	320.2	281.4	59	286.02
DAN340_X_MG_1547	324	77	329	264.8	70	113.12	274.4	65	288.12	283.4	67	269.44	284.1	56	250.58
DAN340_X_MG_1548	248	75	256.12	250.8	69	182.66	239.2	65	256.32	246.4	71	265.74	225.2	60	208.57
E28_X_MG_1518	304.667	73	303.48	308	67	226.52	232.2	64	194.8	277.333	64	178.7	251.2	56	172.9
E28_X_MG_1519	302.25	81	323.74	315.4	70	168.1	260.2	64	225.1	270.8	64	215.94	269.8	56	258.04
E28_X_MG_1520	312	78	341.18	310	69	215.2	286.2	65	191.24	311.2	67	277.77	305.8	55	202.9
E28_X_MG_1521	298.66	75.78	292.49	289.85	68.7	196.71	270.78	63.17	242.21	281.99	64.89	246.67	275.42	56.67	239.13
E28_X_MG_1522	271	76	343.6	272	69	131.94	247.8	62	226.8	234	66	248.24	235.6	57	200.88
E28_X_MG_1523	274.8	75	275.78	245.2	71	164.03	253.6	63	260.08	252.2	66	194.7	242.4	57	248.06
E28_X_MG_1524	306	82	264.04	301.2	71	202.1	276.4	65	232.2	307.2	66	281.58	284.2	56	226.6
E28_X_MG_1525	318.4	84	260.58	305	73	168.94	287	66	177.78	291.8	70	318.3	236.8	59	252.78
E28_X_MG_1526	283	79	309.1	282.2	72	151.2	240.8	64	265.24	253	67	284.36	242.2	59	260.28
E28_X_MG_1527	299.6	77	180.22	299.2	71	194.7	271.8	65	214.28	284	64	281.38	292	55	253.86
E28_X_MG_1528	282	75	307.66	268.6	69	193.14	253	63	229.62	257.6	64	248.62	248.2	55	210.76
E28_X_MG_1529	280.8	73	247.64	305	65	190.22	253.4	59	175.3	245.8	59	212.04	270	52	224.03
E28_X_MG_1530	275.8	72	238.26	290.2	62	192.28	250	58	203.94	263.8	58	183.52	252.2	51	204.62
E28_X_MG_1531	298.66	83	254.62	270.2	71	188.74	268.2	69	140.02	305.4	70	239.74	237.4	58	220.42
E28_X_MG_1532	298.66	82	287.72	261.25	77	173.47	259.2	66	176.22	297	73	248.7	281.2	58	231.28
E28_X_MG_1533	280.333	81	338.5	248.2	71	184.82	238	65	252.53	261.2	68	224.16	232	58	287.45
E28_X_MG_1534	294	79	315.08	248.2	69	168.12	286.2	64	260.2	278.6	65	301.9	274.4	57	311.25
E28_X_MG_1535	282	78	295.3	259.6	70	207.48	254.8	64	245.62	274.4	68	216.8	260.8	56	262.82
E28_X_MG_1536	294.8	76	307.52	289.4	69	196.71	247.8	62	280.2	231.5	56	265.68	268.2	54	265.14
E28_X_MG_1538	298.66	88	265.24	314	78	216.6	329.6	69	281.62	314.2	74	279.54	299.4	60	299.2
E28_X_MG_1539	306	85	225.34	317.8	77	208.33	307	70	268.9	303.8	71	234.92	277.8	58	271.07
E28_X_MG_1540	308.333	81	210.72	312.4	69	158.68	274	64	210.68	270	70	261.2	248.6	54	244.17
E28_X_MG_1541	298.66	85	297.74	320.2	77	158.33	324	70	255.76	344.4	72	255.34	321.6	59	280.64
E28_X_MG_1542	308.4	78	328.9	300.6	70	173.68	284.2	64	261.12	293.6	67	266.52	291.2	59	265.43
E28_X_MG_1543	306.8	78	299.6	292.2	69	173.34	266.8	63	249.26	275.2	64	264.82	254.4	56	280.6
E28_X_MG_1544	300.2	77	177.6	324	70	231.63	270	61	283.88	260	66	246.98	290.6	58	292.18
E28_X_MG_1545	311	76	329.18	298.4	69	235.44	248.6	63	282.66	279	63	287.68	286.4	56	321.53
E28_X_MG_1546	303.2	80	236.7	253.8	72	217.52	261.4	63	291.28	275.25	64	239.18	265.4	59	296.15
E28_X_MG_1547	314	75	228.06	280.6	69	213.54	260	64	229.42	280.333	72	220.04	276.5	55	238.5
E28_X_MG_1548	218	75	304.82	238.6	67	201.66	225.2	62	266.24	246.2	69	250.78	222.6	58	190.47
F349_X_MG_1518	320	75	410.86	291.2	68	232.25	255.2	65	262.9	269.6	57	265.43	288.2	57	249.74
F349_X_MG_1519	298.66	78	267.32	275.8	72	175.24	256.6	66	275.16	282.2	67	298.12	279.6	56	259.68
F349_X_MG_1520	298.66	74	347.38	321.2	67	218.2	265	65	261.28	315.2	64	297.44	300.4	58	184.67
F349_X_MG_1521	312.5	77	337.06	302.2	71	259.06	274.2	66	271.43	293.6	68	299.36	280.8	58	200.24
F349_X_MG_1522	256.2	75	332.8	239.6	69	177.96	236.6	64	214.18	215.25	68	242.8	223	59	201.64
F349_X_MG_1523	240	73	364.04	235.4	69	225.75	232.6	62	255.82	256.6	67	298.3	256	60	229.14
F349_X_MG_1524	298.66	80	376.66	307.8	72	221.04	273.4	66	220.72	295.4	68	253.2	280.7	60	206.22
F349_X_MG_1525	306.4	81	388.18	324.8	73	201.84	300.2	68	251.8	312.4	67	290.8	282.7	58	296.5
F349_X_MG_1526	293.6	76	416.84	288.4	71	205	251.8	64	307.18	255.4	67	288.96	256	58	264.98
F349_X_MG_1527	314	73	286.98	317.8	69	271.38	281.4	66	217.84	279.8	64	289.46	290.6	56	251.67
F349_X_MG_1528	282.6	74	333	275.8	69	211.02	251.6	63	235.42	262.4	67	208.1	268	57	241.54
F349_X_MG_1529	316	71	303.54	318.2	64	211.4	255.6	62	221.28	272.6	63	216.24	292.2	53	206.12
F349_X_MG_1530	288.2	70	348.8	298.4	60	245.62	249	56	202.9	250	58	192.54	259	50	194.96
F349_X_MG_1531	298.66	82	287.68	273.6	73	189.2	274	68	236.42	289.8	70	227.06	266.2	59	290
F349_X_MG_1532	298.66	79	345.04	242	72	205.2	251.2	66	188.1	292	68	264.52	289.1	58	251.16
F349_X_MG_1533	298.66	78	444.84	263.8	71	266.88	258.4	63	305.72	264.4	68	324.48	241.6	59	335.36
F349_X_MG_1534	304.2	77	395.3	234.4	73	147.44	293.6	66	326.48	303.6	67	345.62	281.4	61	310.82
F349_X_MG_1535	285.4	74	337.14	262.2	70	203.4	246.2	63	223	254	61	313.5	266.2	57	244.88
F349_X_MG_1536	271	74	304.24	268.4	66	221.7	244.6	63	221.46	218	64	209.8	260	55	227.68
F349_X_MG_1538	298.66	88	302.32	297.6	78	176.63	335	72	338.88	348.4	73	349.46	308	62	302.7
F349_X_MG_1539	310	83	318.1	314.8	74	152.98	305	67	282.75	309.8	69	261.42	284.8	59	319.06
F349_X_MG_1540	298.66	82	292.38	299.4	71	198.18	280	66	213.4	291	65	268.28	277.8	56	265.6
F349_X_MG_1541	298.66	84	376.86	300.6	75	212.18	321.6	68	305.7	336.8	70	255.83	326.6	58	300.55
F349_X_MG_1542	298.66	79	318.76	281.2	73	211.16	301.2	65	297.72	307	67	315.12	315	60	293.18
F349_X_MG_1543	289.8	75	320.5	258.6	70	164.28	284.6	64	301.06	284.2	68	262.38	285.6	58	319.7
F349_X_MG_1544	298.66	75	365.8	309.8	71	178.58	268	62	332.8	296.6	68	270.44	294.5	58	268.72
F349_X_MG_1545	370.5	75	411.04	281.6	70	196.38	268.6	65	256.3	294.4	65	334.68	280.6	55	287.28
F349_X_MG_1546	293	76	355.28	278.2	70	217.16	274.8	63	291.88	263	62	261.12	267	58	265.66
F349_X_MG_1547	314.8	75	407.72	277.8	70	221.16	263.6	64	276.3	286.75	69	319.56	291.9	57	283.42
F349_X_MG_1548	228	75	318.14	216.2	68	190.94	232.8	62	307.34	239.2	68	259.7	227.6	58	228.98
H21_X_MG_1518	314	72	144.1	254.4	65	147.05	265	63	207.74	266.6	56	199.36	260.4	58	158.67
H21_X_MG_1519	284	73	330.84	279.8	67	164.44	246.6	63	239.34	270.4	63	276.5	260.36	53	234.98
H21_X_MG_1520	275	71	215.62	284.8	64	163.06	261	62	210.9	264.8	63	147.18	294.8	55	134.14
H21_X_MG_1521	284.2	74	241.34	277.6	68	180.15	251.8	63	219.88	245.333	64	135.5	260.4	55	200.03
H21_X_MG_1522	252	75	343.6	243	65	26.13	253.4	61	236.8	223	62	200.58	228.8	57	210.1
H21_X_MG_1523	282.4	72	200.52	239.8	65	155.74	246	59	234.32	238.4	62	188.43	230.4	57	140.34
H21_X_MG_1524	288	75	332.92	287.8	72	173.48	258.6	67	178.7	281.4	65	186.72	247	57	187.62
H21_X_MG_1525	314	76	239.04	313	71	167.4	287.4	64	236.04	302	64	218.04	248.875	58	221
H21_X_MG_1526	268.4	72	278.22	268	66	187.5	247.2	63	242.16	239	67	203.28	223.5	58	223.8
H21_X_MG_1527	281.8	74	230.46	277.8	70	136.38	248	64	213.42	272.2	64	189.78	274.6	53	190.93
H21_X_MG_1528	243	71	190.65	166.6	68	196.71	194.4	61	242.21	167.2	60	209.2	186	58	239.13
H21_X_MG_1529	279.8	70	182.56	256.8	62	165.7	243.6	57	187.85	249.6	60	136.73	224	51	239.13
H21_X_MG_1530	286.8	65	265.78	280.8	58	184.48	250	56	172.5	265.75	57	156.26	238.667	51	179.15
H21_X_MG_1531	298.66	78	207.04	229.6	71	109.52	284	66	217.58	316.6	72	206.86	242.4	59	171.34
H21_X_MG_1532	298.66	76	244.84	253.8	71	181.42	248	66	198.5	275.333	68	218.06	283.4	58	162.22
H21_X_MG_1533	267.8	74	321.3	263.6	69	196.08	246.4	63	229.74	265.2	68	244.62	232.8	56	234.18
H21_X_MG_1534	281.6	74	333.98	242	69	143.38	276	63	269.08	267.25	65	223.12	245.333	60	162.23
H21_X_MG_1535	255.6	72	238.12	237.2	70	162.72	244.6	62	208.12	249	63	212.4	232.2	57	174.23
H21_X_MG_1536	278.4	72	284.06	278.2	66	184.95	252.4	61	219.6	203	59	217.95	275.42	56.67	239.13
H21_X_MG_1538	328	85	235.56	307	73	222.4	322.6	69	228.48	322.4	73	206.74	289.4	65	211.57
H21_X_MG_1539	298.66	84	269.4	309	74	251.7	302.4	68	253.84	307.2	69	238.5	250.8	58	253.37
H21_X_MG_1540	299.5	72	236.7	309.8	69	93.12	277.2	63	199.9	275.75	64	197.33	257	53	182.45
H21_X_MG_1541	298.66	85	218.9	296.4	72	194.26	315.8	70	158.98	349.2	72	202.1	304	59	177.28
H21_X_MG_1542	305.6	74	335.76	304.2	68	192.86	274.2	64	271.42	287.4	67	266.82	275	59	225.5
H21_X_MG_1543	306.8	74	319.02	262.2	65	263.9	263.8	61	257.74	239.2	59	188.88	251	57	244.65
H21_X_MG_1544	289.8	74	292.4	295.4	69	192.78	255.6	61	248.44	269.6	66	246.67	275.42	56.67	239.13
H21_X_MG_1545	305	71	282.26	289.8	64	198.3	266.6	61	233.48	282.4	65	194.3	270.5	56	170.85
H21_X_MG_1546	264.8	73	256.76	255.2	70	218.77	247.2	63	197.16	251.2	64	181.42	274.4	58	276.03
H21_X_MG_1547	306.8	73	302.76	265.6	66	196.3	262.2	62	236.84	230	64	179.3	263.4	54	225.12
H21_X_MG_1548	238.2	72	280.16	235.2	64	180.14	233.8	61	247.56	227	64	197.5	220	57	199.18
HUANGC_X_MG_1518	298.66	77	336.22	306.2	67	179.06	259.2	63	226.96	293.8	65	238.64	285	57	218.65
HUANGC_X_MG_1519	298.66	79	227.8	302.4	70	234.56	262.4	66	225.8	285.4	65	279.26	304.2	57	298.8
HUANGC_X_MG_1520	336.75	77	364.92	334.2	69	206.23	309	65	275.14	327.6	67	249.95	334.4	57	248.5
HUANGC_X_MG_1521	327.5	79	332.72	344.2	69	235.7	300.2	65	270.94	307.8	65	282.66	307.2	57	304.54
HUANGC_X_MG_1522	287	74	390.8	289.2	67	239.3	261.8	64	240.52	252.8	67	258.86	253.6	58	267.66
HUANGC_X_MG_1523	286	75	327.44	260.2	71	224.65	270.4	63	263.92	291.6	67	263.83	280.2	58	271.9
HUANGC_X_MG_1524	318	80	384.54	318.4	70	272.05	282.6	68	200.4	303.8	69	273.98	305.2	59	260.9
HUANGC_X_MG_1525	324.2	84	290.56	319.2	74	172.38	287.2	66	271.26	289.2	69	267.76	279.6	59	304.32
HUANGC_X_MG_1526	290.6	79	311.58	290.8	69	233.5	271.8	65	260.2	268.4	67	263.06	276	57	280.32
HUANGC_X_MG_1527	326	74	317.8	333.6	69	255.76	305	65	260.3	321.2	64	266.52	320	56	270.64
HUANGC_X_MG_1528	306.25	75	339.64	281	68	222.04	276.4	65	260.36	263	66	291.3	292.8	56	241.9
HUANGC_X_MG_1529	314	70	255.38	308.6	65	196.68	286.8	62	167.76	282.6	62	193.54	302	54	225.38
HUANGC_X_MG_1530	285.6	73	290.58	293.8	62	195.6	257.4	56	170.88	277	56	171.26	257.6	52	205.06
HUANGC_X_MG_1531	298.66	82	298.8	272.4	73	208.74	285.2	67	249.1	296	72	252.23	289.2	59	266.2
HUANGC_X_MG_1532	298.66	81	372.7	243	72	180.98	288.8	68	253.08	323.8	69	286.28	321.6	58	263.12
HUANGC_X_MG_1533	298.66	79	388.04	278.8	71	276.7	266.6	62	305.6	276.4	66	309.1	266	57	339.98
HUANGC_X_MG_1534	315.8	80	393.98	273	70	184.64	296.2	65	278.88	304	66	274.72	289.6	60	297.44
HUANGC_X_MG_1535	302.4	77	318.64	289	70	281.66	243.2	64	227.46	271.8	65	283.18	283.2	58	290.62
HUANGC_X_MG_1536	307.6	77	272.86	308.2	66	205.22	258.6	65	224.36	253.75	63	261.4	286	55	220.26
HUANGC_X_MG_1538	351	80	276.24	282.4	69	231.54	313.8	66	319.56	342.4	69	258.08	313.3	61	324.76
HUANGC_X_MG_1539	298.66	84	330.7	321.2	72	190.12	313	67	266.26	305.2	67	306.14	301	59	309.58
HUANGC_X_MG_1540	305	77	283.04	321.4	69	213.1	277.4	63	197.08	286.2	66	184.26	302.8	56	229.4
HUANGC_X_MG_1541	360	86	304.54	329.2	73	203.26	323.8	69	248.2	351.2	71	237.1	333.4	59	274.46
HUANGC_X_MG_1542	298.66	79	346.4	332.8	71	270.82	317	65	299.48	313.6	65	329.2	315.2	59	286.02
HUANGC_X_MG_1543	298.66	78	266.92	308	69	232.95	291.4	65	287.6	260	67	242.6	285.4	58	319.4
HUANGC_X_MG_1544	298.66	78	237.4	322.2	71	209.66	273.4	65	292.58	306.6	68	283.9	305.4	58	288.34
HUANGC_X_MG_1545	330	77	329.5	299	69	230.54	280.8	63	258.68	314.2	68	263.56	307	57	288.38
HUANGC_X_MG_1546	312.6	78	399.14	280	70	275.72	282	65	264.86	287	56	269.28	312.2	59	310.62
HUANGC_X_MG_1547	334	77	282.78	297.6	69	215.2	289.2	64	274.66	275.2	67	225.66	299.1	57	261.68
HUANGC_X_MG_1548	273.2	75	346.18	268.4	69	229.36	256.8	63	308.16	274	67	244.42	268.6	59	306.96
HYS_X_MG_1518	289.4	74	283.08	270.2	68	141.9	229.2	63	207.7	269.8	65	204.52	253	56	228.56
HYS_X_MG_1519	298.66	73	197.16	275.6	65	172.66	214.8	61	198.06	226.6	61	206.74	253.8	54	240.42
HYS_X_MG_1520	285	72	234.04	312.2	64	142.26	242.8	60	245.38	263.8	63	170.5	267.1	54	173.62
HYS_X_MG_1521	280.8	73	294.16	295.2	68	182.82	242	61	193.43	237.6	54	163	259.6	55	184.62
HYS_X_MG_1522	255.2	74	259.4	237.6	67	158.3	230.8	59	203.98	203.6	67	197.2	227.8	57	202.94
HYS_X_MG_1523	253.8	72	246.26	202	66	124.24	220.8	59	195.62	250.8	65	221.14	229.6	57	188.62
HYS_X_MG_1524	272.8	76	248.14	285	68	166.44	245	65	141.72	274.8	67	198.5	276.2	56	190.44
HYS_X_MG_1525	298.2	76	236.76	272	70	155.26	272	63	228.72	285.4	71	247.64	256.6	57	210.96
HYS_X_MG_1526	269	71	260.8	250	66	161.26	229.4	61	218.8	234.8	67	234.98	226.3	57	226.42
HYS_X_MG_1527	286	73	283.08	288.4	66	180.96	234.8	61	180.6	249	54	152.16	267	53	198.96
HYS_X_MG_1528	262.4	71	301.34	247.6	65	181.76	224.2	61	235.42	237	65	225.08	244.2	56	231.48
HYS_X_MG_1529	264.4	66	194.76	275.4	59	150.48	224.2	57	150.76	230.6	62	149.28	260.1	51	230.1
HYS_X_MG_1530	265	70	229.36	254	61	186.28	233.6	55	143	258.5	59	149.8	238.1	49	156.22
HYS_X_MG_1531	298.66	76	239.76	212.8	71	126.25	246	65	187.2	269.2	65	155.2	240.4	56	196.63
HYS_X_MG_1532	298.66	77	268.44	242.8	70	168.68	231	64	167.14	279.6	66	207.88	266.7	56	187.92
HYS_X_MG_1533	256	76	267.68	260	66	185.86	230.4	59	249.7	240.4	65	202.88	229.4	56	196.08
HYS_X_MG_1534	279	74	323.84	236.2	66	179.62	255.6	61	208.22	266.2	66	252.3	267.6	57	225.1
HYS_X_MG_1535	258.8	74	279.64	237.2	66	184.16	223.2	61	221.2	209.4	55	172.18	236.2	56	200.22
HYS_X_MG_1536	271.8	72	259.96	266	65	183.54	213.4	60	204.68	209.4	54	182.96	243.2	55	175.3
HYS_X_MG_1538	298.66	84	221.78	294.6	76	161.07	322.6	69	229.68	303.4	73	241.8	277	62	240.06
HYS_X_MG_1539	290	83	232.42	293.8	76	169.02	294.4	68	228.28	292	71	180.88	265	58	233.2
HYS_X_MG_1540	298.66	75	238.7	274	66	120.76	262.4	61	179.3	240.4	65	174.64	244	53	172.08
HYS_X_MG_1541	298.66	83	204.82	282.4	73	159.66	296.6	68	188.72	311.8	71	223.16	307.2	59	174.04
HYS_X_MG_1542	298.66	72	252.12	273	67	177.68	244.4	61	245.68	256.4	55	176.03	270.6	57	220.14
HYS_X_MG_1543	299	71	314.42	265.6	68	193.94	246	59	230.42	237.6	58	148.82	231.6	57	207.44
HYS_X_MG_1544	276.4	72	254	284.8	66	161.86	233.8	59	236.3	257.2	64	190.08	256.8	54	245.68
HYS_X_MG_1545	315	73	298	263.4	62	192.62	241.4	61	186.06	272.6	61	207.08	268.8	55	191.76
HYS_X_MG_1546	274.4	73	323.7	242	67	171	241.4	63	180.26	261.4	64	218.62	242.8	57	229.04
HYS_X_MG_1547	287.6	73	268.54	275	66	177.54	231.8	62	218.7	264.5	64	172.76	253.8	53	203.2
HYS_X_MG_1548	230.4	74	272.44	237	64	164.78	228.2	60	227.16	203.4	67	215.4	216.4	57	211.52
HZS_X_MG_1518	299	76	301.98	296.2	67	184.5	261.8	65	218.44	269.4	67	199.84	272.4	55	224.53
HZS_X_MG_1519	298.66	73	268.94	308	66	227.16	249.2	62	240.23	264	67	280.1	265.9	53	246.68
HZS_X_MG_1520	298.66	71	261.7	294	66	199.12	281.2	61	253.96	292.2	61	249.4	287.8	53	216.02
HZS_X_MG_1521	290	73	279.62	314.8	69	195.18	260.4	63	232.32	258.5	59	246.67	290	57	241.98
HZS_X_MG_1522	258.4	71	346	248.2	63	217.9	246.8	59	222.36	231.4	63	251.34	228.4	57	240.34
HZS_X_MG_1523	252	73	239.46	235.2	69	140.12	240	61	223.18	268.4	65	224.64	244	57	189.26
HZS_X_MG_1524	298	78	288.86	317.6	68	216.52	274.8	66	246.34	316.4	66	250.64	286.2	56	228.36
HZS_X_MG_1525	298.66	75.78	292.49	289.85	68.7	196.71	270.78	63.17	242.21	281.99	64.89	246.67	275.42	56.67	239.13
HZS_X_MG_1526	286.8	75	314.56	287.6	67	182.84	253	65	254.96	259.8	67	229.62	253.8	57	219.1
HZS_X_MG_1527	298.66	72	187.76	322	67	202.18	263	63	201.56	270	63	233.96	286.6	56	172.5
HZS_X_MG_1528	309.4	72	269.46	261	64	213.84	247.6	65	216.34	256.2	68	209.8	252.8	55	241.68
HZS_X_MG_1529	293	70	286.66	309.8	61	184.56	251.6	58	191.6	270.8	59	154.82	272.2	49	139.15
HZS_X_MG_1530	267	67	228.34	288.8	61	191.12	260	57	182.33	275.8	57	201.6	258.5	49	152.8
HZS_X_MG_1531	298.66	81	266.58	264.4	73	201.27	294.4	69	212.58	290	68	212.97	250.2	58	244.4
HZS_X_MG_1532	298.66	78	203.7	251.4	68	156.98	255.8	64	163.78	292.6	68	195.84	287.8	56	214.54
HZS_X_MG_1533	278	77	332.48	282.4	69	240.62	271.8	62	244.58	283	68	243.72	245.2	56	260.94
HZS_X_MG_1534	286.4	73	372.9	259.4	64	195.24	274	62	246.12	285	66	280.7	265.2	57	221.28
HZS_X_MG_1535	270.4	73	267.76	277	66	220.26	248.6	61	247.7	262.4	64	253.28	262.4	56	248
HZS_X_MG_1536	298.66	72	261.96	289.8	67	207.68	241.4	61	199.24	256	66	200.66	252.2	53	198.6
HZS_X_MG_1538	298.66	75.78	238.98	292.6	76	146.2	368.4	73	274.56	341.25	74	299.48	307	61	277.54
HZS_X_MG_1539	298.66	87	304.38	293.6	75	199.96	318.4	70	253.38	311.6	67	264.38	287.8	59	275.6
HZS_X_MG_1540	298.66	73	178.66	294.2	69	149.54	287.6	63	203.48	291.6	67	217.54	262.8	53	175.44
HZS_X_MG_1541	298.66	75.78	292.49	289.85	68.7	196.71	270.78	63.17	242.21	281.99	64.89	246.67	275.42	56.67	239.13
HZS_X_MG_1542	298.66	74	197.14	285.5	68	197.92	284.4	63	261.44	291.8	63	284.82	289.4	57	220.24
HZS_X_MG_1543	304.8	72	270.18	289.2	64	242.84	274	62	237.42	248.4	57	177.78	265.4	56	236.58
HZS_X_MG_1544	298.66	74	305	310.8	66	186.16	260.8	59	238.72	274.8	64	281.86	279	54	267.18
HZS_X_MG_1545	328.333	71	260.96	287.6	67	179.7	255	62	258.6	287	64	230.38	277.8	54	215.7
HZS_X_MG_1546	304.8	75	334.2	268.2	70	198.22	271	65	258.1	251.4	54	237.98	278	59	238.06
HZS_X_MG_1547	302	72	298.58	289	67	202.7	265.6	62	243.28	277.8	64	204.74	270.7	54	240.56
HZS_X_MG_1548	241.4	73	344.36	242.4	67	200.28	237.6	62	248.5	238.6	67	257.78	218.8	56	217.22
JI53_X_MG_1518	320	76	275.5	303	65	204	242.4	63	193.14	268.8	62	202.88	267.4	57	225.7
JI53_X_MG_1519	298.66	76	224	312.6	69	211.18	238.8	62	187.4	257.6	65	296.24	274.1	56	299.52
JI53_X_MG_1520	298.66	75.78	292.49	289.85	68.7	196.71	270.78	63.17	242.21	281.99	64.89	246.67	275.42	56.67	239.13
JI53_X_MG_1521	298.66	76	387.98	311.6	68	210.82	285.2	64	278.16	280.2	62	315.98	282.2	56	288.82
JI53_X_MG_1522	297.2	75	404.4	278	66	229.62	248.6	61	258.72	242.2	67	203.4	251.6	58	299.38
JI53_X_MG_1523	285	74	341.26	231.4	69	147.66	267.8	64	268.88	251.2	64	271.52	262.8	59	245.38
JI53_X_MG_1524	298.66	75.78	292.49	289.85	68.7	196.71	270.78	63.17	242.21	281.99	64.89	246.67	275.42	56.67	239.13
JI53_X_MG_1525	311.4	80	306.48	325	72	205.12	289.2	67	259.66	314	69	277.52	276.2	58	273.34
JI53_X_MG_1526	301.25	75	323.4	289	70	200.86	252	62	290.78	256.4	67	277.64	255.6	57	307.3
JI53_X_MG_1527	321.4	74	368.94	327.333	70	309.5	272.8	63	280	275.4	57	264.93	305	55	332.3
JI53_X_MG_1528	298.66	75.78	292.49	289.85	68.7	196.71	270.78	63.17	248.58	220	65	212.7	275.42	56.67	239.13
JI53_X_MG_1529	298.66	71	225.88	270.4	62	193.44	254.8	60	202.56	248.2	64	205.5	260	52	184.77
JI53_X_MG_1530	298.66	71	212.24	289.85	60	199.72	253	56	211.76	259.6	58	204.68	250.5	51	208.34
JI53_X_MG_1531	298.66	75.78	292.49	289.85	68.7	196.71	270.78	63.17	242.21	281.99	64.89	246.67	275.42	56.67	239.13
JI53_X_MG_1532	298.66	79	307.94	238	70	115.15	262.2	65	222.88	281.6	67	247.04	287.5	58	269
JI53_X_MG_1533	298.66	77	284.9	272.8	69	220.4	268.6	62	312.56	266.6	68	277.7	243.4	57	331.78
JI53_X_MG_1534	298.66	75.78	292.49	289.85	68.7	196.71	270.78	63.17	242.21	281.99	64.89	246.67	275.42	56.67	239.13
JI53_X_MG_1535	305	74	376.04	282.8	66	283.76	234.6	60	276.92	258.6	63	305.92	257.8	56	271.36
JI53_X_MG_1536	298.66	72	310.02	294.8	65	219.66	243.6	61	199.32	253.4	61	254.78	268	54	220.4
JI53_X_MG_1538	298.66	75.78	277.46	298	78	156.72	332.2	70	274.84	328.8	77	284.14	275.42	56.67	239.13
JI53_X_MG_1539	280	83	187.95	311.8	77	176.3	298	66	271.58	302.4	68	223.58	257.4	58	257.44
JI53_X_MG_1540	287.5	76	221.66	307.8	70	161.74	274.6	63	201.9	281	63	293.92	273.8	55	231.13
JI53_X_MG_1541	298.66	75.78	292.49	289.85	68.7	196.71	270.78	63.17	242.21	281.99	64.89	246.67	275.42	56.67	239.13
JI53_X_MG_1542	298.66	78	315.46	289.6	69	201.98	268.2	62	258.98	281.99	70	246.67	280.6	57	321.56
JI53_X_MG_1543	310.2	77	313.72	260.4	68	215.66	251.8	62	225.46	269.4	63	287.62	261.6	56	311.64
JI53_X_MG_1544	298.66	75	266.6	303.6	68	212.28	264.2	61	271.94	261	66	279.17	276	56	316.98
JI53_X_MG_1545	298.66	74	393.82	310.8	65	219.32	255.6	62	226.82	288.4	61	268.74	284.6	56	277.9
JI53_X_MG_1546	300	76	377.16	278.8	71	231.35	269.6	62	307.64	244	59	229.68	260	57	232.05
JI53_X_MG_1547	313.6	74	318.7	283.4	67	150.98	249	62	276.26	282.2	64	263.06	276	55	246.86
JI53_X_MG_1548	298.66	75.78	292.49	289.85	68.7	196.71	270.78	63.17	242.21	281.99	64.89	246.67	275.42	56.67	239.13
JI853_X_MG_1518	276.5	76	131.9	184.2	70	196.71	208	63	75.76	246	64	61.16	236.2	58	239.13
JI853_X_MG_1519	298.66	76	261.96	262.2	66	164.22	228	62	176.58	246.2	63	212.32	264.64	55	260.18
JI853_X_MG_1520	298.333	72	283.76	309.6	65	176.1	265.4	62	179.98	273.8	61	174.34	301.6	55	206.1
JI853_X_MG_1521	293.4	75	317.96	286.6	69	148.05	263	63	217.08	269.8	64	205.58	288	57	268.25
JI853_X_MG_1522	262	72	346.4	239.8	67	168.93	229.8	61	224.82	223.6	66	193.13	242.5	57	253.3
JI853_X_MG_1523	283	73	317.3	196.2	69	196.71	240.4	62	235.74	272.6	67	205.75	263.6	59	180.12
JI853_X_MG_1524	274.6	77	321.66	283	70	185.08	244.8	67	194.92	264.4	67	224.52	268.4	56	237.16
JI853_X_MG_1525	323.4	76	292.16	304.2	70	156.72	258.2	63	244.84	287.6	67	253.2	266.1	58	295.18
JI853_X_MG_1526	271.2	75	256.72	259	66	160.15	247.4	60	239.2	253.8	70	243.56	258.2	58	254.28
JI853_X_MG_1527	300.4	74	268.08	311.4	68	212.82	274	66	222.15	271.6	63	242.98	291.9	56	210.4
JI853_X_MG_1528	261.2	74	241.24	240.4	69	170.64	222.4	63	198.22	235.8	67	221.78	251.2	56	203.78
JI853_X_MG_1529	282.8	70	269.8	276.6	63	183.32	236.6	56	173.38	237.6	60	151.12	265.8	51	175.28
JI853_X_MG_1530	244	65	222.06	253	56	184.1	250.4	56	174.74	251	54	139.06	242.7	51	191.6
JI853_X_MG_1531	298.66	81	299.02	246.4	71	172.38	263	66	157.68	297.8	68	238.98	249.4	61	255.06
JI853_X_MG_1532	298.66	79	355.04	252.6	72	188.08	240.8	66	149.24	273.2	66	236.8	283.2	60	198.03
JI853_X_MG_1533	276.8	77	328.98	255.2	68	195.44	243.8	62	217.96	258.6	65	228.93	244	58	285.5
JI853_X_MG_1534	302.8	74	333.62	257.6	66	167.5	258.8	61	223.85	287.75	68	282.5	276.2	58	289.46
JI853_X_MG_1535	276.2	75	302.04	235.6	68	251.68	230.8	62	203.78	244.4	61	253.82	261.2	59	226.2
JI853_X_MG_1536	289.2	72	244.24	266.2	66	184.12	231.8	59	207.44	281.99	58	188.66	258.4	54	200.22
JI853_X_MG_1538	325.4	83	220.42	276	76	101.33	311.4	68	206.96	304	70	238.74	278.2	60	290.24
JI853_X_MG_1539	296	83	247.82	284.2	73	142.15	257	64	261.38	312.8	70	169.6	268.2	60	285.94
JI853_X_MG_1540	280.5	73	260	301.8	70	129	256.2	63	174.88	246	59	195.42	261.6	54	226.9
JI853_X_MG_1541	298.66	83	245.68	306	75	185.6	309.8	68	212.42	326.8	70	193.46	325.8	59	225.25
JI853_X_MG_1542	295.25	76	316.76	287.2	70	133.9	258.6	62	250.54	283.25	67	262.4	286.8	59	236.24
JI853_X_MG_1543	298.66	73	346.54	284	67	158.5	252.4	60	292.92	242	59	143.42	251.4	58	248.5
JI853_X_MG_1544	272.4	73	302.8	296.4	67	179.73	252.4	60	247.8	276.5	67	227.34	313.4	57	286.55
JI853_X_MG_1545	305	72	326.4	275.8	66	155.22	256.2	62	203.2	276.667	64	212.32	272.2	54	263.2
JI853_X_MG_1546	292.4	74	301.4	256.8	68	177.35	243.4	64	203.76	251.4	59	210.1	261.1	58	208.92
JI853_X_MG_1547	299	74	309.68	277.2	66	192.46	236.8	62	214.2	253	69	221.96	273.6	54	280.25
JI853_X_MG_1548	254	73	333.06	243.6	69	184.02	239.2	61	236.88	237	66	213.82	238.4	57	242.82
K12_X_MG_1518	298.66	75.78	292.49	289.85	68.7	196.71	270.78	63.17	242.21	281.99	64.89	246.67	275.42	56.67	239.13
K12_X_MG_1519	298.66	75.78	292.49	289.85	68.7	196.71	270.78	63.17	242.21	281.99	64.89	246.67	275.42	56.67	239.13
K12_X_MG_1520	298.66	75.78	292.49	289.85	68.7	196.71	270.78	63.17	242.21	281.99	64.89	246.67	275.42	56.67	239.13
K12_X_MG_1521	298.66	75.78	292.49	289.85	68.7	196.71	270.78	63.17	242.21	281.99	64.89	246.67	275.42	56.67	239.13
K12_X_MG_1522	298.66	75.78	292.49	289.85	68.7	196.71	270.78	63.17	242.21	281.99	64.89	246.67	275.42	56.67	239.13
K12_X_MG_1523	298.66	75.78	292.49	289.85	68.7	196.71	270.78	63.17	242.21	281.99	64.89	246.67	275.42	56.67	239.13
K12_X_MG_1524	298.66	75.78	292.49	289.85	68.7	196.71	270.78	63.17	242.21	281.99	64.89	246.67	275.42	56.67	239.13
K12_X_MG_1525	298.66	75.78	292.49	289.85	68.7	196.71	270.78	63.17	242.21	281.99	64.89	246.67	275.42	56.67	239.13
K12_X_MG_1526	298.66	75.78	292.49	289.85	68.7	196.71	270.78	63.17	242.21	281.99	64.89	246.67	275.42	56.67	239.13
K12_X_MG_1527	298.66	75.78	292.49	289.85	68.7	196.71	270.78	63.17	242.21	281.99	64.89	246.67	275.42	56.67	239.13
K12_X_MG_1528	298.66	75.78	292.49	289.85	68.7	196.71	270.78	63.17	242.21	281.99	64.89	246.67	275.42	56.67	239.13
K12_X_MG_1529	298.66	75.78	292.49	289.85	68.7	196.71	270.78	63.17	242.21	281.99	64.89	246.67	275.42	56.67	239.13
K12_X_MG_1530	298.66	75.78	292.49	289.85	68.7	196.71	270.78	63.17	242.21	281.99	64.89	246.67	275.42	56.67	239.13
K12_X_MG_1531	298.66	75.78	292.49	289.85	68.7	196.71	270.78	63.17	242.21	281.99	64.89	246.67	275.42	56.67	239.13
K12_X_MG_1532	298.66	75.78	292.49	289.85	68.7	196.71	270.78	63.17	242.21	281.99	64.89	246.67	275.42	56.67	239.13
K12_X_MG_1533	298.66	75.78	292.49	289.85	68.7	196.71	270.78	63.17	242.21	281.99	64.89	246.67	275.42	56.67	239.13
K12_X_MG_1534	298.66	75.78	292.49	289.85	68.7	196.71	270.78	63.17	242.21	281.99	64.89	246.67	275.42	56.67	239.13
K12_X_MG_1535	298.66	75.78	292.49	289.85	68.7	196.71	270.78	63.17	242.21	281.99	64.89	246.67	275.42	56.67	239.13
K12_X_MG_1536	298.66	75.78	292.49	289.85	68.7	196.71	270.78	63.17	242.21	281.99	64.89	246.67	275.42	56.67	239.13
K12_X_MG_1538	298.66	75.78	292.49	289.85	68.7	196.71	270.78	63.17	242.21	281.99	64.89	246.67	275.42	56.67	239.13
K12_X_MG_1539	298.66	75.78	292.49	289.85	68.7	196.71	270.78	63.17	242.21	281.99	64.89	246.67	275.42	56.67	239.13
K12_X_MG_1540	298.66	75.78	292.49	289.85	68.7	196.71	270.78	63.17	242.21	281.99	64.89	246.67	275.42	56.67	239.13
K12_X_MG_1541	298.66	75.78	292.49	289.85	68.7	196.71	270.78	63.17	242.21	281.99	64.89	246.67	275.42	56.67	239.13
K12_X_MG_1542	298.66	75.78	292.49	289.85	68.7	196.71	270.78	63.17	242.21	281.99	64.89	246.67	275.42	56.67	239.13
K12_X_MG_1543	298.66	75.78	292.49	289.85	68.7	196.71	270.78	63.17	242.21	281.99	64.89	246.67	275.42	56.67	239.13
K12_X_MG_1544	298.66	75.78	292.49	289.85	68.7	196.71	270.78	63.17	242.21	281.99	64.89	246.67	275.42	56.67	239.13
K12_X_MG_1545	298.66	75.78	292.49	289.85	68.7	196.71	270.78	63.17	242.21	281.99	64.89	246.67	275.42	56.67	239.13
K12_X_MG_1546	298.66	75.78	292.49	289.85	68.7	196.71	270.78	63.17	242.21	281.99	64.89	246.67	275.42	56.67	239.13
K12_X_MG_1547	298.66	75.78	292.49	289.85	68.7	196.71	270.78	63.17	242.21	281.99	64.89	246.67	275.42	56.67	239.13
K12_X_MG_1548	298.66	75.78	292.49	289.85	68.7	196.71	270.78	63.17	242.21	281.99	64.89	246.67	275.42	56.67	239.13
LV28_X_MG_1518	298.66	72	192.92	296.8	67	160.68	249.4	62	173.82	268	61	148.23	248.4	57	151.25
LV28_X_MG_1519	298.66	75	263.8	297.2	68	180.74	252	63	178.92	253	62	254.8	278.82	55	263.3
LV28_X_MG_1520	298.66	74	213.12	284.2	69	134.8	272.2	62	209.54	292.4	66	196.94	288.6	56	184.3
LV28_X_MG_1521	290	77	294.98	302.2	69	185.9	256.2	62	255.16	256.6	59	257.8	271.4	57	225.16
LV28_X_MG_1522	307	74	315.8	261	67	163.82	227.2	61	214.82	224.6	65	173.88	227.6	57	226.64
LV28_X_MG_1523	258	72	258.68	244.4	66	191.32	252.6	61	184.48	249.6	67	181.28	245.2	57	207.75
LV28_X_MG_1524	298.66	79	260.98	298.8	68	28.88	255.2	66	164.02	302.2	64	254.32	274.8	57	206.4
LV28_X_MG_1525	327.8	77	270.42	310	69	171.34	293.6	63	239.08	295.6	63	256.58	179	66	106.2
LV28_X_MG_1526	280.8	76	326.82	292.8	69	208.68	237.6	63	219.38	247.4	65	229.72	254.7	58	242
LV28_X_MG_1527	308	73	265.08	315.8	68	216.6	276.2	66	242.56	289	63	274.64	297.1	55	242.34
LV28_X_MG_1528	275.333	71	253.68	276.6	66	218.06	238.8	61	196.98	268.8	67	238.8	256	56	41.37
LV28_X_MG_1529	291.6	70	230.06	279.8	61	181.14	256.8	58	207.66	261.8	62	197.66	237.9	51	215.87
LV28_X_MG_1530	298.66	71	223.12	261.2	58	200.38	242.4	54	185.7	262	56	190.84	263.5	49	195.52
LV28_X_MG_1531	298.66	80	232.34	279.4	71	171.06	279.6	67	211.8	272.4	67	238.73	274.6	59	254.4
LV28_X_MG_1532	298.66	78	308.92	246.4	72	196.78	257.2	66	224.44	279.8	72	255.5	284.6	58	220.23
LV28_X_MG_1533	269.333	77	364.82	288.4	66	291.8	253.6	61	300.6	257.2	68	301.5	244.8	57	289
LV28_X_MG_1534	298	77	335.36	281	68	192.12	271	62	265.72	263.8	65	255.8	270.2	57	257.88
LV28_X_MG_1535	280.2	74	331.26	240.8	67	261.24	243.2	62	225.54	234.333	67	257.84	251	56	254.92
LV28_X_MG_1536	290.8	72	274.02	280.2	65	158.58	239.6	60	183.94	243.6	61	216.56	255.6	53	217.66
LV28_X_MG_1538	298.66	84	259.18	289.6	77	171.33	318.8	69	275.72	305.2	73	305.96	321.8	61	261.24
LV28_X_MG_1539	330	82	280.6	314	75	169.66	304.6	68	177.97	295.8	68	225.16	263	59	281.78
LV28_X_MG_1540	295	72	291.1	296.4	67	200.24	276.8	62	210	281.99	64.89	246.67	279.6	55	254.26
LV28_X_MG_1541	298.66	77	237.22	278.6	71	152.58	307.8	62	212.08	317	70	181.54	308.6	58	233
LV28_X_MG_1542	298.66	77	248.02	299	70	221.58	276.6	62	246.22	272.2	59	240.08	304.8	57	287.88
LV28_X_MG_1543	296	74	225.8	296.4	69	176.74	275	65	238.76	253.8	64	202.56	263.2	56	232.78
LV28_X_MG_1544	324.6	74	223	312.6	69	198.83	273.8	59	217.24	265.4	68	199.65	280	56	231.46
LV28_X_MG_1545	315	75	279.84	281.8	67	166.28	266	63	197.64	295.2	62	236.5	278.4	55	269.92
LV28_X_MG_1546	319.8	76	303.16	283	70	228.28	260.2	63	242.9	284.6	67	307.9	289.4	59	223.36
LV28_X_MG_1547	315.2	73	252.82	288.6	67	173.98	259	61	200.2	281.99	64.89	246.67	270	53	226.22
LV28_X_MG_1548	254	73	256.24	263.8	68	210.74	232.4	61	227.1	223	64	221.2	226.4	58	163.42
LX9801_X_MG_1518	330	79	397.7	346.4	69	282.66	276.8	65	251.48	305	67	323.04	274.6	56	291.48
LX9801_X_MG_1519	298.66	78	339.8	341.2	71	283.2	269.2	66	270.32	300	68	304.12	292	57	309.12
LX9801_X_MG_1520	298.66	77	221.04	333	70	196.71	305.8	64	271.86	321.2	67	297.26	320.2	55	256.56
LX9801_X_MG_1521	316	79	391.18	328.6	71	258.28	302.2	65	234.84	320.4	68	316.12	305.6	57	233.85
LX9801_X_MG_1522	301	75	394.6	274.2	71	194.38	266.2	64	231.06	263.6	68	233.94	258.6	57	225.18
LX9801_X_MG_1523	294	74	319.4	239.2	69	198.46	279.4	62	259.74	291.6	70	322.04	267.8	58	246.94
LX9801_X_MG_1524	298.66	81	315.96	321	72	221.5	293.4	68	177.5	341.6	70	279.94	305.4	56	253.34
LX9801_X_MG_1525	331.2	84	352.68	355.8	74	318.52	297.2	70	315.28	326.6	71	385.43	279.2	57	333.2
LX9801_X_MG_1526	293.4	78	363.54	308.8	71	252.95	274.6	63	391.88	273.8	67	342.54	263	57	249.53
LX9801_X_MG_1527	326	77	317.6	347.6	69	244.72	297.8	65	238.44	301.4	64	304.78	320.2	55	324.98
LX9801_X_MG_1528	315	75	354.28	283.6	68	267.7	268.8	64	230.46	295.2	65	275.06	264.4	57	333.64
LX9801_X_MG_1529	316	72	305.9	287	68	190.55	271	62	225.54	274	60	228.08	298.4	53	244.43
LX9801_X_MG_1530	292	72	281.18	293.8	63	234.24	265.2	58	209.7	272.2	59	207	266.6	52	226.46
LX9801_X_MG_1531	298.66	83	315.26	241.4	74	156.3	275	69	198.15	330.6	66	248.94	297.2	58	259.5
LX9801_X_MG_1532	298.66	82	294.3	266.6	72	192.06	293	66	235.65	313	68	310.73	291	57	242.64
LX9801_X_MG_1533	310	77	415.98	276.4	71	269.74	279.6	63	303.04	302.25	69	318.6	270.6	58	273.86
LX9801_X_MG_1534	321.8	77	387.34	276.6	68	231.34	304.4	65	296.28	293.8	67	339.48	287.6	57	308.22
LX9801_X_MG_1535	286.8	74	336.76	279.4	70	258.14	249.6	63	248.94	265.8	57	270.62	290.2	57	280.53
LX9801_X_MG_1536	308	76	342.66	315.6	68	248.92	277.4	63	233.5	270	59	246.67	293	55	220.14
LX9801_X_MG_1538	298.66	83	269	341.4	75	324.25	374.4	69	313.8	350.8	78	333.3	317.4	62	311.75
LX9801_X_MG_1539	302	88	413.08	308.2	77	155.18	350.4	70	294.48	308.4	68	346.54	299	58	310.68
LX9801_X_MG_1540	298.66	79	296.18	329.4	71	238.08	310	64	242.92	252	75	166.8	293.4	54	229.98
LX9801_X_MG_1541	298.66	75.78	270.94	324.6	76	239.3	356.25	72	247.64	368.2	73	260.8	324	58	267.5
LX9801_X_MG_1542	298.66	78	258.76	332	70	303.38	303	64	277.9	320.2	68	306.16	293.6	58	296.2
LX9801_X_MG_1543	323	77	417.22	286.8	70	245.08	307	65	311.12	294.6	64	361.96	295.4	56	303.47
LX9801_X_MG_1544	315.2	76	392.6	344.4	70	223.92	291	62	325.6	317.6	68	301.1	294.8	54	339.92
LX9801_X_MG_1545	340	78	399.48	318.6	71	245	274.6	65	273.5	317.6	65	338.56	300.2	56	288.62
LX9801_X_MG_1546	327.4	78	373.94	304	72	305.06	306.2	65	300.98	297.2	59	294.16	283	59	281.35
LX9801_X_MG_1547	320	75	360.8	294.2	69	228.2	279.4	64	287.84	313.4	65	293.4	288	56	278.58
LX9801_X_MG_1548	277	75	338.62	275	68	251.62	272.6	62	230.43	274.2	68	314.88	260	58	290.58
MG_1000_X_MG_1518	298.66	74	307.86	309.6	66	179.88	253.6	64	187.24	286.8	55	216.33	301	55	275.38
MG_1000_X_MG_1519	298.4	74	284.6	312.6	65	166.24	253	59	232.4	267.2	62	243.48	269.6	56	187.64
MG_1000_X_MG_1520	298.75	74	298.98	291.8	65	204.7	289	61	253.1	312.8	64	219	326.6	55	208.92
MG_1000_X_MG_1521	313.2	75	279.56	281.2	72	130.27	283.8	64	254.96	262.667	65	255.5	293.2	58	221.6
MG_1000_X_MG_1523	264	73	329.9	276.6	67	170.23	241.8	61	230.24	258.6	64	238.18	244.2	56	233.12
MG_1000_X_MG_1524	298.66	75	290.6	317.8	69	187.36	258	62	222.66	277.6	67	228.1	300.5	57	230.9
MG_1000_X_MG_1525	323	77	397.28	306.2	70	145.72	269.8	65	234.9	305.6	67	285.98	286.4	57	222.28
MG_1000_X_MG_1526	274.4	72	272.58	258.6	63	207.36	256.2	60	289.24	246.667	67	318.15	238	56	229.35
MG_1000_X_MG_1527	306	74	204.56	312	66	239.68	261.2	65	216.62	286.5	64	228.45	319.6	56	239.13
MG_1000_X_MG_1528	279.4	74	311.2	280.8	68	177.42	253.6	61	225.54	277.6	64	234.68	267.7	58	259.34
MG_1000_X_MG_1529	299.6	71	275.94	283	62	186.58	254.8	57	201.52	259.6	57	196.7	293	51	221.98
MG_1000_X_MG_1530	291	69	296.72	310.2	61	199.02	257.4	53	147.56	269.8	57	167.94	273.7	49	212.82
MG_1000_X_MG_1531	298.66	81	252.56	294.6	71	195.16	277	67	236.2	293.6	70	227.23	270.4	62	210.52
MG_1000_X_MG_1532	298.66	77	260.62	271.2	68	201.9	236.6	65	175.34	282	65	212.54	277	58	190.98
MG_1000_X_MG_1533	284.6	75	324.24	279.8	66	202.6	251.4	61	247.64	251.8	65	276.32	241.8	57	254.07
MG_1000_X_MG_1534	301.2	74	349.74	272	66	175.48	281.2	60	309.96	288.6	63	281.74	285.4	58	249.82
MG_1000_X_MG_1535	282.2	73	283.24	260.8	64	212.48	239.6	59	260.83	259.2	61	246.88	262	53	265.28
MG_1000_X_MG_1536	280.6	73	303.28	275.2	64	243.25	229	60	235.58	249.8	67	235.85	250.8	54	220.76
MG_1000_X_MG_1538	322	80	232.7	340.2	72	221.3	316.6	69	216.8	331	68	220.66	300	63	221.66
MG_1000_X_MG_1539	292	82	271.4	295.2	72	215.88	293.4	67	221.9	321	71	207.93	288.4	59	268.38
MG_1000_X_MG_1540	285	72	289.22	283	67	182.78	258.6	60	206.22	288.2	65	244.74	262	56	217.53
MG_1000_X_MG_1541	298.66	81	269.48	335	73	229.44	326.4	68	252.52	367	71	200.7	335.4	60	265.1
MG_1000_X_MG_1543	298.66	72	349.42	269.4	66	184.88	287.4	59	306.26	293.4	64	315.96	270.8	57	271.18
MG_1000_X_MG_1544	315.6	73	322.2	279	67	185.72	279	60	278.78	284	62	277.02	291.2	57	262.22
MG_1000_X_MG_1545	310	73	322.34	315	64	225.56	261.4	60	258.3	292.8	61	239.52	277.4	56	241.66
MG_1000_X_MG_1546	311.8	75	284.04	305.6	71	195.33	270.4	64	259.62	271.5	67	196.76	289.6	57	275.53
MG_1000_X_MG_1547	307.8	73	307.2	310.2	68	157.14	280.2	60	193.28	259.6	67	204.6	272.4	58	211.3
MG_1000_X_MG_1548	235.8	72	291.36	245.2	65	184.94	240.8	60	280.88	265	64	246.72	227.4	57	201.24
MG_1021_X_MG_1518	316	77	283.2	305.2	67	236	267.6	65	226.86	269	55	220.64	273.2	57	264.84
MG_1021_X_MG_1519	298.66	77	294.72	315.8	70	190.1	249.6	63	251.06	279.25	67	227.77	289.82	57	240.92
MG_1021_X_MG_1520	298.66	78	301.08	320.2	69	214.08	294.4	64	276.96	299	63	229.56	307.7	55	270.68
MG_1021_X_MG_1521	328	79	293.2	290.2	72	258.14	275	65	261.08	291.4	67	254.1	302.4	58	267.7
MG_1021_X_MG_1523	269.2	79	300.9	260.4	69	208.1	253.8	62	229.6	265.4	64	216.24	239	57	214.32
MG_1021_X_MG_1524	298.66	81	297.26	324.8	71	226.42	300.2	68	228.54	305	65	247.34	297	57	230.45
MG_1021_X_MG_1525	322.8	81	301.98	320.8	72	258.44	299.6	67	300.3	304.6	67	270.08	281	59	242.84
MG_1021_X_MG_1526	293.6	79	344.34	286.4	70	261.3	261.8	62	257.24	253.2	68	234.38	246	58	227.38
MG_1021_X_MG_1527	282	74	81.7	295.75	70	200.42	271	64	273.15	297.2	67	250.86	308.8	55	275.82
MG_1021_X_MG_1528	285.8	76	318.1	271.4	66	191.26	260.2	64	204.65	269.4	65	239.52	272.8	58	276.34
MG_1021_X_MG_1529	309.6	72	228.98	301	66	185.48	250.6	61	207.98	287.8	62	206.13	294.4	52	195.22
MG_1021_X_MG_1530	298.66	70	241.58	263	63	126.08	267	58	205.52	256.6	58	159.94	251	51	189.32
MG_1021_X_MG_1531	298.66	82	266.7	269.4	73	191.16	273.8	66	255.16	302.4	68	251.16	196.4	65	239.13
MG_1021_X_MG_1532	298.66	80	250	288	70	216.58	257.6	67	242.32	314.2	69	213.2	296.6	57	214.46
MG_1021_X_MG_1533	296	77	303.1	257.8	72	226.22	270.2	64	301.14	262.2	65	318.83	260	58	261.62
MG_1021_X_MG_1534	298.66	75.78	292.49	289.85	68.7	196.71	270.78	63.17	242.21	281.99	64.89	246.67	275.42	56.67	239.13
MG_1021_X_MG_1535	288.8	77	238.84	276.2	69	246	253	64	231.67	266.2	64	263.2	262.6	56	236.26
MG_1021_X_MG_1536	304.8	76	292.32	284.6	66	245.7	212.2	61	158.64	280	67	236.53	268.8	54	238.14
MG_1021_X_MG_1538	332.4	83	287.84	329.8	75	211.24	317.4	70	253.14	267.5	71	246.67	277.2	66	186.24
MG_1021_X_MG_1539	313.2	84	318.84	271.4	74	194.12	320	68	272.76	302.8	69	223.06	292	58	265.64
MG_1021_X_MG_1540	298.66	76	258.2	289.2	73	197.06	289.8	64	221.3	274.2	65	221.5	286	56	201.98
MG_1021_X_MG_1541	298.66	84	291.06	332.4	76	182.44	315.8	68	216.16	332	71	200.1	306	60	260.34
MG_1021_X_MG_1543	298.66	76	221.22	282.2	69	227.74	293.6	62	286.36	298.6	64	293.5	286.4	58	287.48
MG_1021_X_MG_1544	298.66	78	314.2	327.6	69	229.52	290.2	62	296.56	287	64	191.6	301.2	58	250.02
MG_1021_X_MG_1545	340	79	271.22	306.8	70	187.92	268.8	63	265.86	295.8	66	263.8	266.6	55	224.7
MG_1021_X_MG_1546	308.8	79	283.7	251	71	240.48	276.2	64	295.9	279.8	67	263.54	279.4	57	248.06
MG_1021_X_MG_1547	314	74	296.46	306.2	68	212.02	269.2	63	272.22	286.2	64	256.66	275.6	55	245.9
MG_1021_X_MG_1548	261.2	74	298.94	221.8	69	218.12	231	63	261.22	258.8	64	269.9	220.2	57	240.06
MG_1059_X_MG_1518	320	72	307.8	306.8	65	188.62	263.8	61	184.96	276	61	126.7	252.4	55	153.86
MG_1059_X_MG_1519	298.66	74	353.34	318.8	68	227.75	239.8	62	227.5	270.4	61	243.26	281.8	54	331.9
MG_1059_X_MG_1520	315	72	331.38	296.2	69	185.96	293.2	62	289.8	292.2	59	236.24	311.8	55	221.75
MG_1059_X_MG_1521	298.66	74	289.28	299.8	68	199	286	61	236.63	277	60	242.8	291.2	57	205.74
MG_1059_X_MG_1523	264	72	290.3	278	67	208.42	246.4	61	232.66	266.2	60	208.44	246.6	56	256.83
MG_1059_X_MG_1524	298.66	76	295.54	326.2	69	190.7	280.2	64	223.74	291.8	65	285.66	315.1	55	226.65
MG_1059_X_MG_1525	298.66	74	326.42	303.6	70	167.38	283.6	65	208.52	305.75	58	195.83	278.4	60	251.15
MG_1059_X_MG_1526	302.75	74	365.84	289.2	68	199.6	264.6	61	299.72	265.4	63	282.74	259.6	56	276.03
MG_1059_X_MG_1527	314	72	254.58	282.6	66	210.9	267	61	242.33	279	63	188.18	306.6	53	246.56
MG_1059_X_MG_1528	285	73	290.76	283.8	66	198.56	260.2	61	229.63	244	64	200.9	257.4	58	211.1
MG_1059_X_MG_1529	295.8	71	238.1	318.6	62	167.56	269	56	193.65	272	58	190.7	288	49	208.27
MG_1059_X_MG_1530	298.66	66	282.16	272.2	58	163.64	213.4	51	128.98	206.333	55	135.92	238.2	48	184.88
MG_1059_X_MG_1531	298.66	78	311.24	306.8	71	245.33	267	65	189.8	302	64	308.45	247.2	60	169.43
MG_1059_X_MG_1532	298.66	77	184.74	285	69	175.26	252.8	63	165	287.2	68	259.62	289.6	55	207.52
MG_1059_X_MG_1533	285	74	343.72	291.25	70	232	278.2	59	233.6	257.6	64	284.62	258.8	56	215.85
MG_1059_X_MG_1534	330	74	290.12	306.2	67	131.68	289.4	61	301.5	304.8	64	227.12	278.4	58	301.03
MG_1059_X_MG_1535	250.6	73	236.34	250.4	70	181.62	232.2	59	170.32	264.8	61	282.64	256.4	55	264.3
MG_1059_X_MG_1536	286.2	72	234.28	293.4	67	263.88	265.4	61	230.18	262.8	61	200.86	267.2	53	238.33
MG_1059_X_MG_1538	337.4	81	256.18	294.8	75	222.28	314	67	273.62	306.4	67	274.2	215.4	71	100.03
MG_1059_X_MG_1539	276.25	82	291.68	306.8	72	231.24	304.4	66	265.74	312	68	286.26	291.8	58	300.78
MG_1059_X_MG_1540	298.66	73	282.24	294.8	69	186.18	272.6	61	150.66	276.2	60	199.16	273.2	53	202.04
MG_1059_X_MG_1541	298.66	83	256.58	332	72	188.36	318	64	197.24	331.6	64	210.08	315.2	59	251.38
MG_1059_X_MG_1543	298.66	72	261.62	306.6	67	175.68	277	59	271.2	288.6	63	289.84	290.6	56	280.02
MG_1059_X_MG_1544	311.6	72	292.2	325	66	190.12	283	59	301.8	288.8	62	278.54	283.6	53	260.86
MG_1059_X_MG_1545	335	72	267.86	334.6	65	184.64	271.2	61	201.12	271.333	59	210.3	279.4	56	200.57
MG_1059_X_MG_1546	298.66	74	317.06	284.8	68	166.98	269.6	61	217.88	276.4	61	280.76	281.4	55	220.62
MG_1059_X_MG_1547	304	73	290.16	299.6	65	198.24	272.4	59	219.12	274.4	60	334.6	284	55	231.78
MG_1059_X_MG_1548	256.8	73	362.88	223.8	67	225.32	242.6	61	300.42	251.5	61	251.94	233.8	56	259.2
MG_1061_X_MG_1518	322	73	334.5	308.6	66	171.15	267.2	61	176.84	283.4	60	161.3	274.2	55	272.26
MG_1061_X_MG_1519	298.66	73	258.44	316.8	67	221.62	259.6	61	228.05	289.4	61	213.78	270.2	58	235.93
MG_1061_X_MG_1520	311	72	357.7	313	66	179.84	292.4	61	212.36	298.8	64	234.54	300	54	216.4
MG_1061_X_MG_1521	324.333	74	331.86	318	68	213.6	274	61	250.28	293.5	65	226.07	313.8	58	278.66
MG_1061_X_MG_1523	273.2	71	346.4	270.8	64	180.96	235.8	58	253.8	254.4	62	295.72	255.6	57	239.86
MG_1061_X_MG_1524	326	74	352.62	301.4	69	139.02	266.8	62	254.82	289	67	253	303	55	239.13
MG_1061_X_MG_1525	310.8	76	308.72	310	69	179.94	273.4	63	238.7	288	64	222.33	286.8	57	297.86
MG_1061_X_MG_1526	294.4	72	324.72	284.4	66	203.46	259.4	58	275.58	263	65	303.14	252.4	57	242.72
MG_1061_X_MG_1527	298.66	73	232.1	316.2	64	198.48	276.4	60	234.06	300.8	62	268	311.4	53	286.48
MG_1061_X_MG_1528	298.66	75	288.9	291	66	200.72	262.8	60	242.48	244.5	69	246.67	281.4	58	203.2
MG_1061_X_MG_1529	320	70	253.04	307.8	60	202.6	240.6	57	191.83	273.8	58	186.1	285.34	53	215.48
MG_1061_X_MG_1530	266	65	246.46	267	61	165.6	264.8	53	159.17	256	56	154.24	249.6	49	164.13
MG_1061_X_MG_1531	298.66	79	295.86	291.6	69	179.62	266.6	65	198.16	275	68	262.5	261.4	60	207.83
MG_1061_X_MG_1532	298.66	76	340.4	301.6	68	178.78	259.4	66	228.94	299.4	69	216.66	288.2	57	201.88
MG_1061_X_MG_1533	292	75	329.42	282.8	66	247.24	265.6	60	291	274.6	64	266.04	274.4	58	274
MG_1061_X_MG_1534	302.2	74	315.36	290.8	66	170.52	303.8	60	317.56	302.6	65	233.9	303.8	58	283.52
MG_1061_X_MG_1535	293	73	289.64	278.2	66	234.86	246.2	59	259.66	264	63	300.9	269	57	234.66
MG_1061_X_MG_1536	286.8	72	302.28	264.8	65	173.68	245.4	59	229.96	246.6	64	119.93	268.8	53	227.2
MG_1061_X_MG_1538	338	83	255.56	331.6	73	300.5	364.4	67	262.32	337.6	71	295.9	312.5	61	255.43
MG_1061_X_MG_1539	310	78	334.68	299.2	71	168.52	297.6	66	265.03	303.6	68	217.62	297.4	59	246.8
MG_1061_X_MG_1540	296.333	72	329.44	309.8	67	184.36	277.4	61	200.02	282	60	199.56	276.8	53	232.56
MG_1061_X_MG_1541	298.66	79	324.88	337.6	70	193.12	326	63	265.7	349	68	308.48	293.667	61	204.53
MG_1061_X_MG_1543	298.66	72	311.58	324.6	67	189.34	303.6	58	301.18	297.2	64	226.1	290.8	56	309.52
MG_1061_X_MG_1544	302.6	72	349.2	328	64	214.34	297.4	60	242.5	302.4	62	253.8	292.1	54	307.58
MG_1061_X_MG_1545	333	74	336.44	342.4	65	214.93	276	60	221.8	296.8	59	270.26	277.4	55	257.08
MG_1061_X_MG_1546	312.2	73	417.2	274.4	69	237.76	277.8	61	207.08	281	62	230.74	295.6	55	245.73
MG_1061_X_MG_1547	328	73	382.22	306	67	180.08	276.4	60	252.66	287.4	61	231.64	299.6	56	280.34
MG_1061_X_MG_1548	255.8	71	292.4	269	64	211.18	249	58	282.22	244.6	64	325.98	246	57	238.32
MG_107_X_MG_1518	300	73	346.82	310.2	69	219.02	266	64	198.46	278	55	210.82	272	58	201.76
MG_107_X_MG_1519	298.66	76	305.68	324.2	69	247.52	273.8	64	292.7	286.6	67	258.72	295	57	235.3
MG_107_X_MG_1520	317	74	360.22	332.4	68	226.03	278.2	64	269.3	297.6	63	281.7	306.4	55	216.6
MG_107_X_MG_1521	315	76	323.96	297.2	70	247.5	286.8	64	308.46	280.2	65	293.18	309.66	58	334.5
MG_107_X_MG_1523	274.4	74	347.96	281.8	69	224.15	251.4	63	261.98	255.6	64	273.3	274.6	58	223.46
MG_107_X_MG_1524	298.66	78	306.82	304.4	74	159.68	271.8	67	221.74	283	65	262.54	307.2	55	247.9
MG_107_X_MG_1525	312.4	78	205.66	301.2	74	180.82	295.2	67	260.8	297.4	67	262.64	301.4	59	272.05
MG_107_X_MG_1526	305	77	362.74	280	71	207.44	264.6	63	277.88	245	67	277.4	253.9	59	210.43
MG_107_X_MG_1527	320	74	237.8	312	70	220.3	278.8	63	232.9	285.4	64	261.16	321.2	56	291.48
MG_107_X_MG_1528	295	74	345.4	283.6	66	205.2	258.4	62	210.66	262.6	65	241.17	277.6	58	262.82
MG_107_X_MG_1529	312	71	291.22	293.4	64	177.5	260.4	59	226.76	263	62	203.74	296.4	53	200.3
MG_107_X_MG_1530	298.66	69	255.3	267.8	62	149.98	260.6	58	153.8	266	60	197	250.5	53	176.98
MG_107_X_MG_1531	298.66	82	266.02	268	71	178.36	292	66	167.18	300.8	68	284.28	265.8	60	250.1
MG_107_X_MG_1532	298.66	79	277.2	258	72	137.22	264	67	174.96	298.4	68	273	293.4	56	194.62
MG_107_X_MG_1533	291	77	358.94	300.8	69	274.66	279.8	62	234.02	264.2	64	335.82	262.4	58	295.45
MG_107_X_MG_1534	309	76	392.68	278.6	70	162.8	286.4	65	280.12	303.6	65	296.76	293.2	59	302.93
MG_107_X_MG_1535	269.2	74	309.32	285.8	68	237.14	248	62	270.74	264	65	287	255.8	56	236.34
MG_107_X_MG_1536	309.2	74	214.34	270	68	200.28	239.4	62	204.5	267.2	65	277.12	276.8	55	225.03
MG_107_X_MG_1538	340	75.78	258.84	303.4	77	164.5	371.8	70	329.8	334.2	69	347.8	308.2	59	313
MG_107_X_MG_1539	320.4	84	211.24	302	76	167.13	318.8	68	309.38	311	71	245.44	301	59	293.34
MG_107_X_MG_1540	300	73	263.52	309.6	70	192.75	286.8	63	211.48	297.2	67	265.1	265.2	54	220.94
MG_107_X_MG_1541	298.66	84	235.62	315	75	140.94	349.2	69	225.06	384.6	70	241.14	311.2	59	280.02
MG_107_X_MG_1543	328.2	74	313	321.4	67	221.16	279.4	62	305.08	298.6	65	328.88	291	58	309.64
MG_107_X_MG_1544	298.66	75	245.2	331.4	69	243.04	283.6	61	289.4	310.4	65	314.68	304.4	57	257.92
MG_107_X_MG_1545	324	75	281.62	340.8	69	170.32	267.8	64	273.54	299.8	64	313.88	292.4	56	246.25
MG_107_X_MG_1546	317	77	361.08	283.4	71	284.44	290.2	64	305.46	297.6	66	295.48	295	57	297.5
MG_107_X_MG_1547	298.66	75.78	292.49	289.85	68.7	196.71	270.78	63.17	242.21	281.99	64.89	246.67	275.42	56.67	239.13
MG_107_X_MG_1548	263.2	74	320.8	238.8	71	212.86	254	61	267.3	254	64	302.14	253	57	234.9
MG_1093_X_MG_1518	305.333	77	256.3	322	69	198.5	266.2	65	173	271.6	56	227.62	273.8	57	248.86
MG_1093_X_MG_1519	290	76	286.46	310.2	70	153.84	252.2	64	213.46	282.6	69	263.06	272.8	56	293.58
MG_1093_X_MG_1520	296	75	301.34	323.6	69	159.2	281.2	63	263.6	268.8	63	200.36	309.2	58	197.3
MG_1093_X_MG_1521	317.6	76	312.5	299	71	229.1	256.6	64	214.96	286	65	278.44	289.4	59	261.72
MG_1093_X_MG_1523	256	74	253.18	259.8	70	169.36	249.2	63	231.42	268.2	62	210.1	252.6	58	242.8
MG_1093_X_MG_1524	308.4	77	255.86	307	71	198.02	270.4	65	215.18	291	68	232.26	311	56	258.96
MG_1093_X_MG_1525	310.4	83	311.54	301.6	74	147.1	288.6	68	279.38	302	70	249.3	294.8	59	271.63
MG_1093_X_MG_1526	288.2	78	358.24	276.6	70	258.34	261	63	250.12	249.6	65	271.2	274.8	57	257.68
MG_1093_X_MG_1527	302	76	253.5	277.8	68	181.22	246.6	64	217.46	274.8	63	235.14	294	54	252.1
MG_1093_X_MG_1528	298.66	73	312.6	260.4	61	188.66	243.4	60	189.4	243.4	56	275.23	270.4	58	249.5
MG_1093_X_MG_1529	310.8	71	249.48	297	67	152.6	252.4	61	189.12	265.2	61	166	290	53	215.76
MG_1093_X_MG_1530	301.2	71	211	294	63	161	258.4	58	170.24	267.4	59	174.38	246.6	52	201.73
MG_1093_X_MG_1531	298.66	81	267.68	286.2	71	174.36	281.2	68	250.16	283.8	66	238.68	257.6	60	259.56
MG_1093_X_MG_1532	298.66	79	315.62	263.8	73	159.62	270.6	66	264.4	297.2	70	237.76	290.8	58	228.8
MG_1093_X_MG_1533	298.4	78	395.06	269.8	69	245.7	264.2	62	261.4	263.4	60	285.52	260.2	57	272.58
MG_1093_X_MG_1534	311	76	390.08	286.8	68	185.98	281.6	62	244	268.25	63	283.88	290.2	58	266.6
MG_1093_X_MG_1535	277.6	77	279.94	275.2	69	184.86	237	63	242.8	245.2	65	252.28	258.4	56	245.2
MG_1093_X_MG_1536	279.2	75	327.72	267.8	68	187.54	224.8	63	184.38	245.25	63	222.36	259	56	216.88
MG_1093_X_MG_1538	338	87	241.68	298.2	78	132.03	363.8	72	235.14	332.2	73	266.95	296.6	62	165.84
MG_1093_X_MG_1539	312.4	85	278.9	316.8	74	171.78	308.8	69	254.94	308	71	221.43	280.8	58	266.04
MG_1093_X_MG_1540	297.5	76	239.54	285.6	70	154.38	266	63	205.56	277.8	62	215.54	271.6	56	124.48
MG_1093_X_MG_1541	298.66	83	221.18	328	76	168.5	333.6	69	230.18	347.5	73	180.4	323.8	59	219.68
MG_1093_X_MG_1543	304	77	344.68	307.6	68	198.7	275.2	61	272.38	298.8	69	212.1	279	58	253.86
MG_1093_X_MG_1544	306	74	295.6	292	71	160.4	266.8	62	269.54	287	67	226.18	290	57	193.28
MG_1093_X_MG_1545	330.2	75	347.12	303	68	174.94	265.4	64	261.22	281.6	60	275.58	289.2	57	225.63
MG_1093_X_MG_1546	307.8	76	279.66	266.8	70	219.68	254.2	62	253.02	255.6	59	242.42	268.2	59	236.7
MG_1093_X_MG_1547	314	73	335.94	329.8	67	201.44	273	63	256.74	277.2	67	247.7	293.6	56	255.78
MG_1093_X_MG_1548	265	74	350.08	275.2	69	195.16	217.8	63	279.04	249.8	67	294.7	226.2	57	272.18
MG_1097_X_MG_1518	304.2	74	274.94	304.2	67	157.4	239.2	65	176.56	256	55	239.9	264.8	58	228.35
MG_1097_X_MG_1519	306.6	74	348.6	317.6	68	193.26	243.4	63	224.52	259.2	65	245.16	275.6	55	235.14
MG_1097_X_MG_1520	304.8	74	287.64	316.8	66	233.18	291.8	63	252.58	269.4	63	214.98	296.4	55	222
MG_1097_X_MG_1521	304.4	76	308.1	281.6	71	228.38	256.2	64	261.66	279.2	67	239.2	272.75	59	303.17
MG_1097_X_MG_1523	259.6	73	272.24	232.2	67	181.96	244.8	62	247	241	65	225.02	243.6	56	202.14
MG_1097_X_MG_1524	308.8	77	379.06	321.8	70	199.44	269	66	238.22	277.8	65	269.14	292.8	58	226.9
MG_1097_X_MG_1525	307.8	76	313.44	276.8	71	151.1	261	64	218.76	272.2	55	224.2	270.4	57	284.83
MG_1097_X_MG_1526	272	73	301.55	278.6	66	212.6	246	62	329.66	226.75	64	290.83	241.4	57	220.06
MG_1097_X_MG_1527	308	74	369.96	279.4	67	165.32	251.2	63	226.94	267.2	64	239.28	285.2	57	250.06
MG_1097_X_MG_1528	292	73	320.44	253.6	65	198.26	252.2	61	236.58	250.4	64	196.46	253.8	58	210.58
MG_1097_X_MG_1529	304	71	253.62	291	61	184.28	254.2	60	230.76	240.5	63	205.42	277.4	53	253.54
MG_1097_X_MG_1530	290	69	273.4	295.8	62	188.22	244	56	170.16	221	56	122.4	266.1	49	171.44
MG_1097_X_MG_1531	298.66	78	328.34	270.8	73	180.75	256.8	68	227.62	287.6	67	269.68	186.4	66	94.3
MG_1097_X_MG_1532	298.66	78	284.76	262.2	69	219.68	252.8	67	208.14	263	65	180.45	287.2	58	199.26
MG_1097_X_MG_1533	288.6	75	369.86	244.2	70	173.53	253	61	308.72	248.6	65	271.13	246.2	57	260.14
MG_1097_X_MG_1534	301	74	395.96	314.2	67	267.16	269.2	62	283.22	280	65	257.86	295.2	59	263.22
MG_1097_X_MG_1535	282	74	372.64	242.4	67	183.9	225.2	64	271.8	241.4	59	234.08	262	56	262.12
MG_1097_X_MG_1536	280.2	72	316.8	293.6	65	255.15	235	62	222.7	237.2	64	202.66	270.4	55	223.32
MG_1097_X_MG_1538	332	83	276.28	302.2	75	138.76	325	69	258.56	300.6	68	238.42	291.6	60	256.46
MG_1097_X_MG_1539	278.2	84	332.62	291.4	71	213.4	302	67	223.3	291.6	68	247.46	267.2	60	305.02
MG_1097_X_MG_1540	271	73	332.9	304	67	212.74	267	63	217.44	286.75	67	234.62	268	54	239.4
MG_1097_X_MG_1541	298.66	82	191.24	338.8	72	204.7	317.8	68	242.38	367.8	70	221.28	319.8	59	228.4
MG_1097_X_MG_1543	298.66	73	270.34	293.4	68	194.83	278.4	60	269.84	285.8	67	257.9	279	56	309.32
MG_1097_X_MG_1544	316.6	74	335.6	303.2	68	197.5	272.4	62	282.82	279.2	60	271.38	278.6	57	237.65
MG_1097_X_MG_1545	248.2	73	355.62	310	64	190.66	262.6	62	244.36	280.75	67	213.17	271	57	258.44
MG_1097_X_MG_1546	298	75	304.22	301.6	69	213.03	250.6	62	203.75	255.8	64	190	268	57	234.35
MG_1097_X_MG_1547	329.6	75	287.9	299.6	67	215.52	263.6	61	258.2	270.6	68	235.08	285.8	57	240.04
MG_1097_X_MG_1548	249.2	71	347.26	240.8	65	190.56	240.4	61	267.48	232.2	66	278.48	213.6	57	193.7
MG_113_X_MG_1518	302.5	75	225.26	310.4	67	189.3	255.6	64	239.64	279	55	239.48	280.2	55	253.86
MG_113_X_MG_1519	298.66	76	338.24	320.8	68	234.4	280	63	272.18	284.8	67	237.05	277.4	56	232.7
MG_113_X_MG_1520	302.2	75	217.48	298.2	67	266.02	287.2	64	259.62	292.4	63	265.34	308.8	55	234.43
MG_113_X_MG_1521	298.66	75	263.4	294.2	70	200.92	291.4	63	244.46	287.4	65	238.34	290.4	56	245.54
MG_113_X_MG_1523	266.8	75	312.94	278.8	69	217.44	261.6	63	247.62	280	65	243.56	268.6	57	256.64
MG_113_X_MG_1524	298.66	79	249.24	324.4	70	205.9	288.6	67	257.8	291.8	68	242.6	310.2	56	232.06
MG_113_X_MG_1525	322.8	82	293.84	315	72	191.1	303.4	67	286.5	324.8	69	255.38	294.4	58	260.38
MG_113_X_MG_1526	276	76	226.76	293.2	68	202.84	259	63	254.16	265.4	71	226.15	261.6	56	204.16
MG_113_X_MG_1527	306	76	192.93	317	71	188.16	288.6	64	262.74	304.2	64	294.2	306.8	55	274.88
MG_113_X_MG_1528	298.66	75.78	292.49	289.85	68.7	196.71	270.78	63.17	242.21	281.99	64.89	246.67	275.42	56.67	239.13
MG_113_X_MG_1529	291	71	265.22	293.2	65	158.88	252.6	62	182.9	266.8	60	187.1	283	51	178.45
MG_113_X_MG_1530	278	70	254.88	297.6	61	165.26	232.8	56	189.44	277.8	59	193.64	257.7	49	174.74
MG_113_X_MG_1531	298.66	81	215.98	284.6	71	178.5	281.2	66	191.32	294.8	66	261.62	255.6	58	236.78
MG_113_X_MG_1532	298.66	82	236.82	254.2	72	197.58	278	66	236.76	270	66	246.67	315	58	200.14
MG_113_X_MG_1533	298.66	79	337.14	280.6	69	251.95	245.6	63	274.46	250	65	239.74	262	56	280.1
MG_113_X_MG_1534	310.4	76	299.2	311	68	191.54	301	61	285.02	301.6	67	236.32	269.4	56	280.22
MG_113_X_MG_1535	263	77	280.9	271.6	69	247.04	263	63	248.22	275.8	65	290.52	283.2	57	254.96
MG_113_X_MG_1536	283.4	77	272.85	299.4	68	226.6	251.6	62	237.5	266	64	262	275.6	53	225.38
MG_113_X_MG_1538	376.6	75.78	261.62	268.2	80	172.9	381.8	71	261.72	355	73	242.42	305	62	265
MG_113_X_MG_1539	317.2	85	232.8	293.4	73	215.04	305.2	68	281.1	302.8	69	241.16	291.2	58	269.84
MG_113_X_MG_1540	298.66	76	267	307	69	203.96	291	65	243.58	307.8	68	219.58	278.8	54	208.22
MG_113_X_MG_1541	298.66	75.78	262.58	341	75	160.12	329	70	240.32	342.4	70	192.8	318.2	60	208.4
MG_113_X_MG_1543	318	75	312.36	309.6	68	194.9	291	59	292.9	306.4	64	261	298.4	56	283.58
MG_113_X_MG_1544	322.4	75	323.6	323.6	69	193.73	297.2	60	235.98	291.2	60	264.26	282.4	54	245.34
MG_113_X_MG_1545	310	75	300.9	312.8	68	212.58	270.4	63	258.98	303.333	61	256.08	295	56	251.2
MG_113_X_MG_1546	299.2	78	355.1	298	69	241.2	272.6	63	231.02	292.5	70	213.42	278.6	56	245.42
MG_113_X_MG_1547	298.66	74	340.5	336.6	67	217.66	280.6	62	240.16	271.75	62	274.57	287.4	55	250.28
MG_113_X_MG_1548	257.6	75	325.78	240.2	66	213.74	236.2	62	232.7	246.4	62	256.46	227.8	56	223.6
MG_115_X_MG_1518	298.66	75.78	292.49	289.85	68.7	196.71	270.78	63.17	242.21	281.99	64.89	246.67	275.42	56.67	239.13
MG_115_X_MG_1519	298.66	70	287.48	268	61	206.98	238.2	59	156.06	257.8	62	190.33	260.6	53	218.9
MG_115_X_MG_1520	257.5	71	290.1	277.6	62	134.44	241.2	56	168.88	258.8	58	228.23	261.4	52	100.33
MG_115_X_MG_1521	298.66	75.78	292.49	289.85	68.7	196.71	270.78	63.17	242.21	281.99	64.89	246.67	275.42	56.67	239.13
MG_115_X_MG_1523	298.66	75.78	292.49	289.85	68.7	196.71	270.78	63.17	242.21	281.99	64.89	246.67	275.42	56.67	239.13
MG_115_X_MG_1524	298.66	71	345.88	287.6	65	189.42	260.8	61	179.95	286.6	62	239.18	250.4	52	223.64
MG_115_X_MG_1525	298.66	75.78	292.49	289.85	68.7	196.71	270.78	63.17	242.21	281.99	64.89	246.67	275.42	56.67	239.13
MG_115_X_MG_1526	298.66	75.78	292.49	289.85	68.7	196.71	270.78	63.17	242.21	281.99	64.89	246.67	275.42	56.67	239.13
MG_115_X_MG_1527	298.66	75.78	292.49	289.85	68.7	196.71	270.78	63.17	242.21	281.99	64.89	246.67	275.42	56.67	239.13
MG_115_X_MG_1528	298.66	70	253.5	258.2	61	170.66	234.2	55	199.28	249	62	199.22	240.6	55	204.92
MG_115_X_MG_1529	260.6	64	215.64	271.2	57	130.97	219.2	55	148.88	250.4	58	130.1	266.2	49	165.98
MG_115_X_MG_1530	298.66	75.78	292.49	289.85	68.7	196.71	270.78	63.17	242.21	281.99	64.89	246.67	275.42	56.67	239.13
MG_115_X_MG_1531	298.66	73	229.62	253.6	67	161.32	237.4	64	161.33	251	64	196.43	258.2	56	259.84
MG_115_X_MG_1532	298.66	73	288.42	241	68	127.8	226	62	198.54	277	67	203.28	261.2	56	144.08
MG_115_X_MG_1533	298.66	75.78	292.49	289.85	68.7	196.71	270.78	63.17	242.21	281.99	64.89	246.67	275.42	56.67	239.13
MG_115_X_MG_1534	322.5	71	280.7	251.4	64	159.88	261	58	256.28	290.5	62	229.06	269	57	218.02
MG_115_X_MG_1535	298.66	75.78	292.49	289.85	68.7	196.71	270.78	63.17	242.21	281.99	64.89	246.67	275.42	56.67	239.13
MG_115_X_MG_1536	261.4	70	268.28	250.2	61	186.1	225.4	58	183.22	193.667	54	238.74	240.8	52	194.78
MG_115_X_MG_1538	320	75	283.92	325.8	70	190.8	294.8	67	248.52	288	59	192.34	226.3	58	355.88
MG_115_X_MG_1539	298.66	75.78	292.49	289.85	68.7	196.71	270.78	63.17	242.21	281.99	64.89	246.67	275.42	56.67	239.13
MG_115_X_MG_1540	298.66	75.78	292.49	289.85	68.7	196.71	270.78	63.17	242.21	281.99	64.89	246.67	275.42	56.67	239.13
MG_115_X_MG_1541	298.66	74	243.68	304.4	71	166.04	293	63	215.8	337.4	67	187.96	297.6	56	199.6
MG_115_X_MG_1543	298.66	75.78	292.49	289.85	68.7	196.71	270.78	63.17	242.21	281.99	64.89	246.67	275.42	56.67	239.13
MG_115_X_MG_1544	298.66	75.78	292.49	289.85	68.7	196.71	270.78	63.17	242.21	281.99	64.89	246.67	275.42	56.67	239.13
MG_115_X_MG_1545	333.5	69	256.52	295.6	62	163.3	234.6	60	199.2	275.75	58	237.8	266.2	55	214.3
MG_115_X_MG_1546	298.66	75.78	292.49	289.85	68.7	196.71	270.78	63.17	242.21	281.99	64.89	246.67	275.42	56.67	239.13
MG_115_X_MG_1547	298	69	282.04	279.2	61	171.64	237.8	60	214.78	266.2	60	202.92	268.4	55	178.42
MG_115_X_MG_1548	222.8	70	261.02	237.8	61	219.4	234	57	214.26	233	58	179.75	214.2	56	167.22
MG_1166_X_MG_1518	305.2	77	221.98	279.6	71	141.68	262	66	226.98	274.75	60	234.24	277	58	265.25
MG_1166_X_MG_1519	291	77	319.66	289.8	70	202.7	263.2	64	280.2	278	67	246.9	281.4	57	281.48
MG_1166_X_MG_1520	271.4	78	266.08	306.2	68	253.5	272	66	260.3	287	65	250.28	287.1	57	240.22
MG_1166_X_MG_1521	302.8	78	304.82	256	73	190.67	246.4	67	288.64	283.2	65	264.54	267.9	58	266.9
MG_1166_X_MG_1523	249.8	75	235.32	264.6	69	185.04	235.2	63	213.98	250	69	230.66	232.6	59	162.62
MG_1166_X_MG_1524	295	78	296.8	240.6	73	118.52	248.4	66	238.45	278.8	66	239.24	264.2	61	225.13
MG_1166_X_MG_1525	282	82	326.44	259.2	74	173.28	243.2	70	198.02	277.8	73	211.86	274.4	59	320.5
MG_1166_X_MG_1526	276.4	76	329.78	265.2	70	182.1	253.8	63	251.94	248	67	249.22	237	61	196.9
MG_1166_X_MG_1527	314	75	255.86	245.4	71	128.6	263	65	251.32	281.667	63	270.55	295	56	260.22
MG_1166_X_MG_1528	298.66	75.78	292.49	289.85	68.7	196.71	270.78	63.17	242.21	281.99	64.89	246.67	275.42	56.67	239.13
MG_1166_X_MG_1529	318	72	241.88	299.8	64	214.68	248.2	61	212.08	265.6	59	214.54	266.7	54	230.78
MG_1166_X_MG_1530	294.6	71	261.66	266.8	62	138.16	242.4	58	199	246	62	161.14	258	51	228.38
MG_1166_X_MG_1531	298.66	82	286.26	244.6	73	156.92	273.8	69	238.5	265.4	68	219.24	258.4	59	270.16
MG_1166_X_MG_1532	298.66	79	283.42	237.6	73	142.82	259.8	68	198.86	300.8	70	249.07	284.2	59	211.68
MG_1166_X_MG_1533	278.2	77	329.88	251	69	175.32	241.4	62	205.46	240.8	65	275.78	247.2	57	281.72
MG_1166_X_MG_1534	307.75	76	292.46	228	71	137.17	268.4	63	289.38	288.2	66	269.74	294.2	58	289.54
MG_1166_X_MG_1535	259.2	77	295.14	213.2	71	156.96	224.8	65	250.34	243.4	65	237.08	256.2	54	229.36
MG_1166_X_MG_1536	276.2	77	274.94	278.8	68	186.68	229.2	63	236.54	244	66	191.58	254.8	55	222.14
MG_1166_X_MG_1538	298.66	87	220.38	257.2	78	178.93	304.6	70	188.26	281.6	68	220.08	288.8	64	309.82
MG_1166_X_MG_1539	300	87	186.66	228.6	74	134.38	288.8	67	251.4	279	71	242.16	296.4	58	239.92
MG_1166_X_MG_1540	279.333	73	315.32	255.6	71	112.94	268.6	64	242.68	279.4	69	241.76	267.4	56	238.58
MG_1166_X_MG_1541	298.66	84	243.12	300.2	76	145.12	310.2	69	245.5	320.2	73	213.56	323	58	257.52
MG_1166_X_MG_1543	298.66	76	291.1	273.6	69	172	279.6	63	314.96	298.4	64	268.2	277.6	57	285.94
MG_1166_X_MG_1544	307.2	75	316.8	300.2	70	205.26	259.8	61	282.16	288.6	65	249.02	297.2	58	234.84
MG_1166_X_MG_1545	308	74	312.28	306	68	176.52	251.8	66	280.2	284.4	65	269.06	284	56	292.48
MG_1166_X_MG_1546	277.75	78	230.5	264	72	275.86	255.4	65	276.64	252.2	59	357.1	273	59	282.06
MG_1166_X_MG_1547	319.2	73	253.78	318.2	68	186.72	264.6	64	281.6	283.6	65	228.3	283	57	216.13
MG_1166_X_MG_1548	245.2	75	281.92	231.8	70	207.82	240.6	62	250.54	236.667	70	202.23	226	58	221.96
MG_118_X_MG_1518	335.2	75	319.9	315.4	69	138.58	280.4	64	202.93	293.2	59	145.94	290	57	192.24
MG_118_X_MG_1519	300	76	306.6	308.6	68	234.58	274.8	63	229.5	285.2	67	281.42	268.2	55	314.94
MG_118_X_MG_1520	313.667	73	324.24	293	67	216.58	289	62	255.58	298.4	63	177.5	304.8	55	211.32
MG_118_X_MG_1521	331	75	248.08	262.8	70	192.55	269.4	63	247.9	295.6	65	224.1	286	58	250.02
MG_118_X_MG_1523	284	77	287.14	274.6	70	191.36	269.4	61	259.1	258.333	66	246.67	254.4	56	230.32
MG_118_X_MG_1524	320	79	287.06	300.6	70	208	287.4	66	209.2	294.2	64	246.74	298.1	56	241.5
MG_118_X_MG_1525	332	83	249.74	301.4	76	165.88	302.6	71	295.04	328	67	280.92	289	57	335.95
MG_118_X_MG_1526	299.4	76	311.18	292.2	71	226.76	269.8	62	310.78	257.25	67	296.2	265.4	57	218.68
MG_118_X_MG_1527	305	74	203.78	306.4	69	208.92	296.2	64	253.82	318	65	242.26	315.4	55	228.28
MG_118_X_MG_1528	291.2	74	307.22	276.4	63	216.72	270.2	61	213.14	273	62	250.3	279.6	58	190.72
MG_118_X_MG_1529	308.6	71	248.6	315.2	61	179.8	250.8	59	189.16	285.6	64	174.2	294.8	52	211.65
MG_118_X_MG_1530	298	69	285.64	282.8	61	174.64	261.4	56	196.72	282.2	58	174.52	261	50	199.64
MG_118_X_MG_1531	298.66	79	291.7	275.6	69	228.4	276.4	68	257.64	309	71	239.2	272.6	59	246.2
MG_118_X_MG_1532	298.66	78	321.3	289.85	72	147.57	294.6	69	236.8	307	70	152.26	306.2	58	171.64
MG_118_X_MG_1533	280.4	78	315.46	261.4	71	208.6	274.4	61	280.6	252.6	68	296.73	260.4	59	250.84
MG_118_X_MG_1534	314.4	75	300.42	293.8	67	153.3	284.2	61	289.46	292.5	62	220.12	286.8	58	209.44
MG_118_X_MG_1535	280.5	74	297.78	264	69	218.82	235	63	233.85	260.2	62	240.2	269	55	226.62
MG_118_X_MG_1536	292.2	75	278.66	297	67	186.1	251.4	61	182.5	286.6	64	199.78	279.8	56	235.6
MG_118_X_MG_1538	358	87	273.52	361.2	78	134.13	353	72	259.36	348.25	72	283.02	295	65	222.78
MG_118_X_MG_1539	312	88	245.1	279	78	113.2	348.6	73	268.1	363.6	72	235.04	302.2	59	294.38
MG_118_X_MG_1540	315	76	275.02	273	72	130.98	308.4	63	213.58	317.4	68	225.65	274.4	53	207.68
MG_118_X_MG_1541	298.66	84	267	350.8	76	203.28	355.4	70	270.6	392.6	73	240.08	330.8	59	213.65
MG_118_X_MG_1543	316.2	76	287.98	311	68	173.76	286.8	59	288.36	298.6	67	330.52	308	58	313.62
MG_118_X_MG_1544	339	74	313.8	317.6	68	198.14	283.6	61	285.44	289.2	65	237.34	295.25	56	269.78
MG_118_X_MG_1545	326	74	319.56	318	67	240.22	282	61	235.52	293.6	66	257.57	302	56	281.45
MG_118_X_MG_1546	328.2	76	279.16	273.6	70	177.5	265.2	63	230.54	282.25	65	219.08	286.8	59	220.94
MG_118_X_MG_1547	330	72	315	307.4	64	195.52	282.8	61	208.98	290.6	62	218.82	273.2	57	197.78
MG_118_X_MG_1548	263	75	355.56	252.2	67	205.92	242.4	61	270.64	254	64	240.94	229	56	219.33
MG_119_X_MG_1518	298.66	71	293.3	311.6	67	141.46	241.2	64	201.26	271.2	58	179.92	271.4	55	217.18
MG_119_X_MG_1519	297.75	71	327.62	299.2	63	198.38	249	59	241.3	265.4	61	221.34	262.66	53	235.28
MG_119_X_MG_1520	293.8	71	287.8	312.6	64	183.1	261.2	60	215.42	263.2	57	158.44	287.7	53	155.78
MG_119_X_MG_1521	308.6	72	311.88	293.8	65	181.22	255.6	60	229.62	271.8	62	268.84	278	57	233.32
MG_119_X_MG_1523	253.6	71	224.4	260.6	64	156.1	233	59	245.52	272	67	182.7	241.4	55	190.04
MG_119_X_MG_1524	309.2	75	318.22	304	69	227.26	264.8	61	183.48	288.8	64	250.64	293.1	55	193.5
MG_119_X_MG_1525	306.8	76	322	308.8	69	185.74	251.8	63	194.72	294	63	269.18	278	56	233.84
MG_119_X_MG_1526	285	71	225.9	287	65	174.26	254.6	57	236.72	243.6	61	277.4	242.9	56	229.38
MG_119_X_MG_1527	290	71	245.34	272.4	65	206.8	265.4	61	220.36	276.8	59	255.94	284.4	52	235.92
MG_119_X_MG_1528	272.75	71	270.4	265.6	64	219.45	240	59	214.12	258.6	64	205.78	257.4	57	223.88
MG_119_X_MG_1529	292	70	229.72	292.4	60	163.26	237	57	183.3	256.4	60	170.46	268.7	52	192.4
MG_119_X_MG_1530	286.8	61	257.64	276.2	57	175.38	235.4	52	143	250	54	143.5	257.6	49	197.2
MG_119_X_MG_1531	298.66	76	210.16	292	69	140.73	270	66	151.73	282	65	212.12	244	59	236.93
MG_119_X_MG_1532	298.66	73	238.82	237.5	69	177.9	250.6	62	230.92	277	65	172.52	266.6	56	215.28
MG_119_X_MG_1533	279.75	71	331.86	279.6	66	155.08	251.2	59	265.78	259.8	65	220.26	236.8	57	251.67
MG_119_X_MG_1534	294	71	304.9	277.8	63	196.71	262.4	59	288.3	275.2	60	216.04	280.6	53	281.23
MG_119_X_MG_1535	290	70	295.48	282.2	65	237.04	223.8	60	214.96	239	61	212.38	246.8	54	208.78
MG_119_X_MG_1536	285	69	240.1	290.6	63	227.62	242.8	58	189.42	255.2	61	182.32	270.8	52	212.4
MG_119_X_MG_1538	310	82	298.7	323.4	73	185.5	326.6	69	211.78	319.6	73	275.6	294.1	60	281.08
MG_119_X_MG_1539	293.2	73	254.72	294.8	70	217.28	291.6	64	235.5	302.8	67	276.58	275.4	58	293.3
MG_119_X_MG_1540	312.5	71	211.38	296.4	66	165	260.4	59	166.54	277.4	64	211.38	259.6	53	181.78
MG_119_X_MG_1541	298.66	81	266.96	334	71	180.88	328.8	68	232.9	353	68	214.42	320	58	195.73
MG_119_X_MG_1543	298.66	71	250.38	288.8	62	174.4	266.4	58	255.6	239.6	54	217.78	264	56	266.67
MG_119_X_MG_1544	304	70	236	308.4	61	200.62	274.4	59	259.7	244.333	55	276.4	270.8	56	298.84
MG_119_X_MG_1545	309.333	71	296.7	306.4	63	158.3	263	57	233.32	266	59	201.5	264.6	55	200.72
MG_119_X_MG_1546	301.6	72	340.6	268.6	65	184.36	258.6	62	215.16	245.4	56	174.7	271.2	53	243.38
MG_119_X_MG_1547	314	70	359.04	327.6	64	183.74	245.4	60	203.66	265.75	65	101.74	263.6	53	219.82
MG_119_X_MG_1548	230	71	348.42	265.4	64	194.88	245.6	58	254.63	236.8	64	272.68	221.4	56	218.83
MG_1193_X_MG_1518	298.66	74	241.78	315.4	69	163.54	275	64	236.24	283.25	64	237	286.8	58	204.28
MG_1193_X_MG_1519	298.66	77	362.96	299.6	70	276.1	274.8	64	262.6	289.8	65	273.7	285.52	56	295.6
MG_1193_X_MG_1520	312.5	74	271.7	314.8	71	181.46	296	63	248.14	334.6	67	272.12	316.6	56	237.58
MG_1193_X_MG_1521	309.6	73	292.68	315.6	68	226.4	275	64	235.46	295.4	65	268	288.1	58	260.55
MG_1193_X_MG_1523	282	78	262.84	277.6	70	218.75	255.6	63	277.92	271.8	64	193.7	265.8	57	213.28
MG_1193_X_MG_1524	298.66	79	265.38	315.4	69	209.54	265.6	66	204.06	284.4	68	223.54	307.8	56	260.04
MG_1193_X_MG_1525	332.4	83	237.34	282.2	74	181.58	294.4	67	239.12	319.6	67	322.56	287.25	60	291.95
MG_1193_X_MG_1526	298.6	77	380	311.8	70	234.32	277	63	286.5	263.6	65	276.96	263.8	58	231.28
MG_1193_X_MG_1527	308	74	287.3	350.8	69	201.76	293.2	64	279.82	310	64	278.5	310	53	267.52
MG_1193_X_MG_1528	293	73	244.38	261.2	66	230	244	63	217.63	230	64	194.92	274.8	59	248.82
MG_1193_X_MG_1529	308	71	217.74	321.6	64	180.48	268.4	60	203.9	282	60	200.4	286.4	53	210.7
MG_1193_X_MG_1530	308.8	71	260.12	306	61	187.66	269.6	58	197.95	253.667	56	148.68	253	50	195.93
MG_1193_X_MG_1531	298.66	84	241.22	293.6	72	191.36	282.4	69	229.06	306.2	64	255.7	164.333	76	239.13
MG_1193_X_MG_1532	298.66	79	325.34	292.8	72	192.4	273.8	65	197.46	318.4	68	252.73	295.6	58	212.28
MG_1193_X_MG_1533	298.66	78	277.92	291.4	70	221.46	282.2	62	279.82	269	65	296.16	271.8	60	243
MG_1193_X_MG_1534	321	77	318.82	306	69	186.76	296.4	63	339.74	306.4	68	294.12	292.5	57	340.73
MG_1193_X_MG_1535	274.2	74	294.96	293	70	191.58	239.6	63	263	278.8	62	262.6	274.6	56	261.44
MG_1193_X_MG_1536	294	72	320.82	293	66	224.48	240.4	62	194.96	269.6	65	271.52	283	54	251.63
MG_1193_X_MG_1538	350	87	324.06	352.4	75	178.76	337.2	71	222.85	334	67	211.36	275.42	56.67	239.13
MG_1193_X_MG_1539	308.25	84	237.94	314	75	178.33	315.2	67	254.6	322.2	69	303.8	270.5	59	254.45
MG_1193_X_MG_1540	298.66	76	229.1	314.6	66	190.48	286.4	61	224.22	323.2	67	192.56	283.8	57	226.58
MG_1193_X_MG_1541	298.66	87	193.76	365.6	77	184.12	355.2	68	272.28	367.4	76	171.44	343.8	62	240.72
MG_1193_X_MG_1543	298.66	74	333.1	281.6	71	212.5	285.4	61	334.16	289.4	65	282.9	288.667	60	288.53
MG_1193_X_MG_1544	309.4	74	310	314.4	70	208.58	289.4	62	288.4	300.8	67	297.43	275.42	56.67	239.13
MG_1193_X_MG_1545	336.5	75	269.08	326.4	66	189.76	274.2	63	259.18	304.6	66	254.24	286.6	57	211.88
MG_1193_X_MG_1546	298.66	75.78	292.49	289.85	68.7	196.71	270.78	63.17	242.21	281.99	64.89	246.67	275.42	56.67	239.13
MG_1193_X_MG_1547	328	73	346.74	318	69	200.35	282.6	63	271.24	294.4	63	284.46	287	55	266.5
MG_1193_X_MG_1548	286	74	328.04	246.8	69	179.58	257.2	61	263.8	251.75	69	293.1	254.8	57	278.25
MG_1195_X_MG_1518	298.66	76	245.82	319.6	66	172.93	263	64	168.9	274.4	56	224.3	281.6	55	281.08
MG_1195_X_MG_1519	298.66	76	305.44	308.6	68	233.96	252.4	62	247.68	276	64	294.56	283.1	55	262.48
MG_1195_X_MG_1520	315	75	156.82	302	69	198.74	285.6	64	254.6	322.8	65	255.2	312.8	55	245.78
MG_1195_X_MG_1521	290	76	319.24	291.2	70	281.3	290.6	64	289.5	294	65	302.6	309.8	58	295.03
MG_1195_X_MG_1523	277.2	77	306.92	271.4	69	195.26	244.8	61	230.64	253.333	67	220.1	255.4	57	225.94
MG_1195_X_MG_1524	298.66	79	326.32	313	70	217.32	277.6	66	220.5	290.8	66	246.67	307.6	59	246.35
MG_1195_X_MG_1525	298.66	79	254.98	297.8	71	199.46	287.6	65	275.78	306.2	67	291.56	297.8	57	322.25
MG_1195_X_MG_1526	286.6	77	318.7	258.4	69	180.7	258.2	63	283.98	262	67	237.52	272	58	235.06
MG_1195_X_MG_1527	298.66	76	235.88	341.4	69	193.02	266.2	63	275.94	285	62	287.72	314.6	55	290.12
MG_1195_X_MG_1528	290	75	262.88	285.2	66	237.18	257	62	226.8	254	68	240.28	277.4	57	231.72
MG_1195_X_MG_1529	302	72	237.64	302.8	66	183.28	261.4	61	204.98	288.8	59	208.78	297.4	53	191.55
MG_1195_X_MG_1530	298.66	70	198.96	296.2	62	180.32	257.6	55	173.32	246.2	64	135.42	263.3	49	230.97
MG_1195_X_MG_1531	298.66	80	250.08	270	71	152.05	274.8	67	228.26	285.2	70	248.76	197.4	68	121.1
MG_1195_X_MG_1532	298.66	82	311.88	304.4	68	249.06	272.6	66	191.97	313.4	66	237.5	303.8	57	250.82
MG_1195_X_MG_1533	298.66	77	117.38	276.8	70	240.96	267	64	316.76	275	67	255.63	259.4	60	203.26
MG_1195_X_MG_1534	334	79	344.76	311.8	67	233.62	296	62	323	291.25	66	287.38	286.4	57	297.78
MG_1195_X_MG_1535	296.75	77	267.36	264.4	69	244	244.4	63	257.06	270	67	267.62	263.5	57	213.8
MG_1195_X_MG_1536	298.66	74	148.36	301.6	64	277.66	247.8	62	225.64	277	63	220	277.4	55	248.8
MG_1195_X_MG_1538	298.66	87	343.3	342.6	77	277.8	331.8	70	266.7	326.25	68	309.1	293	63	225.8
MG_1195_X_MG_1539	312.4	84	209.2	305	73	216.54	306.6	68	253.03	316	68	247.58	292.2	59	237.14
MG_1195_X_MG_1540	298.66	77	254.24	293.2	71	226.26	295.2	66	209.5	289	65	217.16	284.4	56	205.7
MG_1195_X_MG_1541	298.66	85	206.16	323.2	75	160.56	309.6	68	163.3	352.4	70	188.2	316.8	61	250.7
MG_1195_X_MG_1543	298.66	75	262.3	278	69	162.33	297.6	60	307.42	305.6	64	277.8	303.2	58	302.64
MG_1195_X_MG_1544	298.66	76	277.6	307.4	69	176.4	293.4	60	259.18	304.6	65	256.22	300	56	311.83
MG_1195_X_MG_1545	318.4	75	262.24	344.4	66	201.68	257.6	63	233.12	294.2	59	273.25	288.6	55	270.34
MG_1195_X_MG_1546	300.75	76	380.6	273.4	69	188.5	272.2	64	289.26	276.25	67	280.7	289.4	57	282.45
MG_1195_X_MG_1547	328	74	330.38	326	68	181.42	276.4	62	256.5	272.4	65	97.8	298.4	56	251.48
MG_1195_X_MG_1548	259.2	76	388.64	266.2	67	236.96	244	61	283.9	239	64	261.3	232.4	58	200.54
MG_120_X_MG_1518	298.66	75	289.58	288	68	193.52	257.2	64	193.3	261	55	127.58	267.6	55	163.23
MG_120_X_MG_1519	298.66	76	286.1	306.6	66	191.62	265.8	62	290.88	285	67	275.82	270.9	54	220.38
MG_120_X_MG_1520	307.5	73	251.04	315.6	67	248.7	277.6	59	224.14	301.75	63	217.92	287.4	55	218.96
MG_120_X_MG_1521	315.333	74	280.66	310	69	271.96	285.2	61	297.18	297.6	64	267.8	300.4	56	272.75
MG_120_X_MG_1523	241.6	73	225.5	261.8	69	168.75	244.6	62	259.18	251	65	254	242.4	57	260.88
MG_120_X_MG_1524	298.66	76	279.08	307	69	212.3	269.4	65	257.3	282.25	68	222.47	283.5	55	266.93
MG_120_X_MG_1525	307.4	78	256.4	298.2	72	195.66	275.6	66	249.86	310.2	66	285.56	255.2	60	317.37
MG_120_X_MG_1526	272.2	74	298.06	269.8	68	253.32	260.6	62	261.98	243.8	61	282.88	241.6	57	249.44
MG_120_X_MG_1527	298.66	72	309.5	287.6	68	252.36	271.8	61	267.8	298.667	63	296.23	288.6	54	285.12
MG_120_X_MG_1528	298.75	73	306.52	290	68	289.83	255	64	206.2	267	64	220.3	258.8	55	243.7
MG_120_X_MG_1529	312	71	320.62	283.2	62	163.48	246	59	225.62	259.2	59	201.63	282.6	51	208.12
MG_120_X_MG_1530	284.8	69	286.26	277.2	61	183.28	255	58	211.63	268	58	179.54	265.9	49	199.54
MG_120_X_MG_1531	298.66	81	220.16	276	69	176.8	262.6	66	223.2	300	67	237.72	255.2	59	239.94
MG_120_X_MG_1532	298.66	79	335.38	286.8	70	225.72	266	64	145.04	298.2	69	207.46	264	57	213.22
MG_120_X_MG_1533	264	75	323.62	244.2	69	223.32	249.8	61	288.08	247	65	251.54	239	56	255.33
MG_120_X_MG_1534	325.2	76	334.28	293.8	68	193.35	290.2	62	269.26	287	66	287.84	289.8	55	250.52
MG_120_X_MG_1535	285	74	214.7	241.2	67	165.42	237.2	62	281.24	268.5	67	219.98	259.4	53	250.9
MG_120_X_MG_1536	276.8	72	307.7	269	68	217.22	237.8	61	224.8	264	64	242.62	255.4	53	207.72
MG_120_X_MG_1538	338	87	218.18	308.4	74	193.23	312.2	72	214.8	320.6	72	244.66	295	60	272.8
MG_120_X_MG_1539	345.2	82	294.18	320	73	250.4	297.8	68	235.02	298	68	250.92	267.6	59	219.42
MG_120_X_MG_1540	315	73	270.06	297.6	64	166.16	275	62	251.56	303	67	234.36	268.6	53	198.6
MG_120_X_MG_1541	298.66	83	210.76	355.6	74	239.36	348.6	66	259.4	348.6	72	195.88	327	58	261.83
MG_120_X_MG_1543	299	73	304.98	305.2	66	245.66	281.8	60	320.66	297.8	64	280.36	278.333	58	293.1
MG_120_X_MG_1544	298.66	72	304	294.8	67	216.13	276.4	61	301	290.8	60	281.2	281.2	56	304.48
MG_120_X_MG_1545	318.8	74	309.32	296.4	65	195.38	268.2	62	257.4	293.4	62	266.28	273.4	56	248.64
MG_120_X_MG_1546	302.2	76	317.88	279.8	69	269.12	279.4	63	240.14	273.5	58	264.18	275.4	56	274.18
MG_120_X_MG_1547	323.8	73	288.96	308.8	65	225.7	274	60	219.14	275.6	60	216.08	283.2	55	240.57
MG_120_X_MG_1548	260.6	73	309.34	258.8	65	252.38	243.4	58	224.4	242.2	63	241.7	190.4	57	263.45
MG_1205_X_MG_1518	298.66	73	283.96	301.2	67	183.18	260.6	64	177.16	271.2	57	191.32	248.8	57	170.42
MG_1205_X_MG_1519	271.6	75	331.52	280.6	66	258.1	252.2	64	255.24	263.2	65	249.06	290.6	57	228.83
MG_1205_X_MG_1520	291.4	74	278.74	311.2	67	186.24	264.2	65	236.08	278.8	63	266.76	290.3	56	215.64
MG_1205_X_MG_1521	288.8	76	287.46	271	70	158.2	258.2	63	251.78	269.8	67	200.23	263.9	59	239.88
MG_1205_X_MG_1523	232	72	211.4	249	66	175.82	215	62	203.14	246.4	65	216.4	226.7	57	196.76
MG_1205_X_MG_1524	294.8	76	263.6	306.4	70	185.06	252	64	185.4	269.2	67	228.64	268.6	57	226.72
MG_1205_X_MG_1525	326.6	77	291.94	287	70	169.66	247.4	66	261.48	281.6	69	221.14	252.2	60	194.15
MG_1205_X_MG_1526	290	73	268.66	253.8	66	141	242.2	61	254.08	219.4	64	282.1	224.2	57	217.88
MG_1205_X_MG_1527	308	74	250.38	276.8	67	211.5	248.2	64	242.06	281.2	67	269.48	266.6	56	222.08
MG_1205_X_MG_1528	247.75	75	321.48	252.4	67	188.86	238.2	62	220.28	242	67	273.68	246	58	235.96
MG_1205_X_MG_1529	279.2	71	253.22	268.8	62	162.18	227.4	59	190.2	264.8	60	188.3	258.4	51	187.9
MG_1205_X_MG_1530	275.6	70	190.8	275	60	174.9	232.8	56	199.22	243.8	57	166.04	238.6	50	181.44
MG_1205_X_MG_1531	298.66	78	295.02	245.4	73	135.75	259.2	67	236.06	280	70	246.16	214.6	67	168.5
MG_1205_X_MG_1532	298.66	79	266.3	289	68	188.62	251.2	66	218.88	295.25	70	232.94	270.4	57	212.62
MG_1205_X_MG_1533	266.4	74	321.5	251	68	177.44	235	63	255.2	234.4	64	272.04	237	57	181.28
MG_1205_X_MG_1534	287.6	74	336.08	285.8	68	161.08	267.8	61	285.22	244.4	64	223.14	277.4	57	273.2
MG_1205_X_MG_1535	267	74	266.6	209.6	70	142.03	219.8	64	203.2	255.2	64	229.6	249.2	57	249.84
MG_1205_X_MG_1536	286.2	72	284.52	268.2	65	220.18	232.2	63	236.78	254.4	65	235.7	250	56	241.34
MG_1205_X_MG_1538	330	85	253.4	296	77	211.2	323.6	70	232.88	324	77	268.22	257.4	65	235.9
MG_1205_X_MG_1539	275.75	83	306.86	304.8	74	205.33	288.2	68	246.66	295.4	69	269.72	253.2	58	204.63
MG_1205_X_MG_1540	303.5	75	311.7	288	71	200.65	261.8	66	218.54	275.6	64	218.1	269	54	238.26
MG_1205_X_MG_1541	298.66	83	214.35	352.4	74	194.8	348.2	69	239.8	354.2	70	210.4	319	60	240.16
MG_1205_X_MG_1543	304.8	72	295.96	297.8	66	200.92	272.4	61	296.38	281.75	67	259.98	276	56	275.03
MG_1205_X_MG_1544	303.4	72	250.6	304.4	67	169.9	270.4	61	257.72	278.8	66	292.63	272.3	54	274.62
MG_1205_X_MG_1545	314	74	294.68	294	67	194.54	252.2	62	227.6	272.6	63	295.98	245.8	55	263.32
MG_1205_X_MG_1546	277	75	333.22	256	68	198.5	248.8	62	250	245.667	59	276.06	247.6	56	256.38
MG_1205_X_MG_1547	306	73	297.44	291.4	65	239.26	234.4	62	256.48	257.8	61	277.94	265.8	55	256.13
MG_1205_X_MG_1548	224.4	71	263.28	205	65	217.35	213.4	62	231.16	216.8	61	244.46	203.2	57	216.72
MG_1214_X_MG_1518	298.66	73	306.74	299.2	67	142.92	238.8	62	200.08	268.2	64	247.36	271.2	58	199.15
MG_1214_X_MG_1519	298.66	76	225.98	265.2	68	175.06	246.4	61	260.16	265.4	63	219.44	268.6	53	283.4
MG_1214_X_MG_1520	305.333	72	318.6	307.2	66	222.46	276.8	62	252.54	292.8	63	231.1	284.8	54	227.73
MG_1214_X_MG_1521	295	73	323.06	269.8	68	189.36	242	63	228.4	253.8	65	254	289.1	59	235.16
MG_1214_X_MG_1523	262	73	305.26	255.8	65	180.3	258.6	63	265.82	259.8	64	205.68	244.1	55	237
MG_1214_X_MG_1524	298.66	76	231.56	291.6	69	188.7	265	65	205	266.8	67	216.58	280	57	213.98
MG_1214_X_MG_1525	293.6	78	323.3	299.8	70	144.46	250	65	230.06	268.6	55	285.9	263	61	186.22
MG_1214_X_MG_1526	272	73	310.22	253	66	132.48	239	60	228.76	217.8	64	280.8	235	57	253.7
MG_1214_X_MG_1527	298.66	74	277.78	277.6	67	193.05	265	62	204.13	278.4	64	242.18	293.6	55	243.36
MG_1214_X_MG_1528	260	74	290.36	259.2	69	236.56	246.6	62	209.02	255	64	250.76	262.2	58	261.04
MG_1214_X_MG_1529	304	70	274.68	291	62	141.82	262.6	58	182.18	243.2	58	154.42	263.9	52	181.22
MG_1214_X_MG_1530	298.66	69	236.66	261.4	60	182.64	237.8	54	177.9	235.6	58	162.4	239.6	49	174.68
MG_1214_X_MG_1531	298.66	78	261.2	238.6	73	134.73	249.2	65	167.2	262.8	68	216.42	275.42	56.67	239.13
MG_1214_X_MG_1532	298.66	77	188.72	284.2	68	165.26	247.4	65	194.98	283.8	66	251.44	285.4	57	214.94
MG_1214_X_MG_1533	269	74	246.6	250.4	66	175.74	243.4	59	206.68	238	64	247.6	232.2	57	280.1
MG_1214_X_MG_1534	308	74	286.12	254.4	69	195.92	265	63	262.43	304.4	67	242.42	280.6	58	248.1
MG_1214_X_MG_1535	281	72	236.84	266.8	68	204.86	232	62	229.26	260.75	63	298.98	239.4	57	148.55
MG_1214_X_MG_1536	298.66	72	183.46	281	65	220.22	237	59	186.44	256.4	66	234.92	256.4	54	177.6
MG_1214_X_MG_1538	326	82	296.76	256.8	74	197.68	317.2	68	242.46	280.4	64	290.18	212.333	73	239.13
MG_1214_X_MG_1539	312	81	238.92	262	72	144.68	297.2	66	201.5	278.8	68	197.26	295.8	58	241.13
MG_1214_X_MG_1540	298.66	73	155.2	279.4	66	179.02	256	61	165.46	249	65	143.67	261.6	53	170.68
MG_1214_X_MG_1541	298.66	81	203.94	329.8	70	184.04	332.4	64	229.82	287.2	68	203.04	313.6	60	181.33
MG_1214_X_MG_1543	298.66	73	212.82	259.2	68	135.63	261.8	59	279.48	268.2	67	256.96	258.8	58	234.12
MG_1214_X_MG_1544	298.66	74	218.6	290	68	163.32	254.4	59	252.94	266.8	65	272.58	284.8	56	269.86
MG_1214_X_MG_1545	308	75	221.92	292.2	66	191.08	258	62	215.56	285.2	66	227.26	281.2	55	253.64
MG_1214_X_MG_1546	298.66	75.78	292.49	289.85	68.7	196.71	270.78	63.17	242.21	281.99	64.89	246.67	275.42	56.67	239.13
MG_1214_X_MG_1547	310	73	300.16	292.8	66	194.64	254	60	254.82	254.75	64	266.06	277	55	241.08
MG_1214_X_MG_1548	244	73	319.1	234	67	189.96	212.2	61	206.96	233.8	63	237.8	215.6	59	123.46
MG_1224_X_MG_1518	315	74	290.14	332.4	68	221.1	284	65	243.48	302.4	68	229.42	295.2	58	223.53
MG_1224_X_MG_1519	298.66	76	221.7	305	71	138.83	295.6	63	302.92	300.4	68	278.16	305	56	314.14
MG_1224_X_MG_1520	325	75	318.56	318	68	223.58	298.6	64	226.52	300	63	270.1	316.7	55	247.08
MG_1224_X_MG_1521	298.66	75.78	292.49	289.85	68.7	196.71	270.78	63.17	242.21	281.99	64.89	246.67	275.42	56.67	239.13
MG_1224_X_MG_1523	275.8	74	269.94	292.8	67	186.13	277.4	62	262.2	289	64	234.44	275.333	57	239.55
MG_1224_X_MG_1524	298.66	76	283.06	349.6	70	183.54	287.8	65	189.08	292.8	70	219.56	308.8	58	220.42
MG_1224_X_MG_1525	318	79	210.58	311.6	71	203.86	278.6	67	275.14	321.2	68	240.05	282	59	248.5
MG_1224_X_MG_1526	288.6	74	317.66	267.4	70	199.66	273.4	62	326.04	273.2	67	309.98	274	57	309.1
MG_1224_X_MG_1527	320	73	313.94	315	68	201.96	291.2	63	253.04	306	64	273.78	309.6	55	251.26
MG_1224_X_MG_1528	298.66	75	292.72	286.6	70	214.6	274.4	65	255.68	292	67	209.88	279.6	57	242.06
MG_1224_X_MG_1529	300	72	250.54	302.8	63	207.65	260.8	61	186.93	275.4	62	183.66	294.25	51	214.9
MG_1224_X_MG_1530	281	71	258.72	317.4	61	194.42	278	60	178.18	245	60	150.8	261	52	180.65
MG_1224_X_MG_1531	298.66	80	206.44	296	73	175.2	301	67	220.12	327.6	70	241.94	256	64	128.17
MG_1224_X_MG_1532	298.66	78	318.76	284	72	181.02	286.4	69	250.92	327	68	263.6	309.6	57	262.08
MG_1224_X_MG_1533	300	74	322.3	281.4	70	200.52	272.4	62	314.42	284.2	65	251.63	264.8	58	279.93
MG_1224_X_MG_1534	298.66	75.78	292.49	289.85	68.7	196.71	270.78	63.17	242.21	281.99	64.89	246.67	275.42	56.67	239.13
MG_1224_X_MG_1535	284	75	298.56	253.8	72	187.92	270.4	64	260.8	293	69	238.64	270	59	227.84
MG_1224_X_MG_1536	293	74	323.78	301.4	69	177.22	270	63	255.22	274.6	69	224.55	297.4	57	250.53
MG_1224_X_MG_1538	372.2	84	254.74	311	78	173.75	368.8	71	274.12	335.4	74	268.12	314.2	61	284.74
MG_1224_X_MG_1539	282.2	84	266.88	312.4	75	200.9	320.4	69	276.34	321.4	69	283.93	290.4	59	260.7
MG_1224_X_MG_1540	298.66	74	245.7	291.4	69	162.28	298.2	62	227.32	297	66	223.9	296.4	55	232.6
MG_1224_X_MG_1541	298.66	83	213.6	303.8	76	149.88	350.5	69	215.5	359.4	72	199.24	356.25	60	258.57
MG_1224_X_MG_1543	298.66	75	302.4	282.6	69	168.16	270.78	63.17	242.21	312.6	68	257.04	291.25	58	301.43
MG_1224_X_MG_1544	298.66	75	262	333.8	69	223.02	292.8	62	287.32	300.8	65	279.6	289	57	296.9
MG_1224_X_MG_1545	316	74	316.64	347.4	69	225.36	270.2	64	262.1	308.6	65	325.4	261.2	56	250.28
MG_1224_X_MG_1546	308.8	79	292.96	242	75	197.56	269.8	67	320.48	288.2	68	342.88	289.4	59	265.95
MG_1224_X_MG_1547	329.8	73	321.3	308	69	186.78	265.8	62	249.86	292	68	224.4	301.6	56	280.12
MG_1224_X_MG_1548	259	73	311.34	248.4	67	209.4	258.4	65	296.4	262.6	61	268.83	253.4	59	224.28
MG_1236_X_MG_1518	290.2	74	356.28	299.2	66	176	252.8	64	208.84	230.667	58	183.84	256	55	241.96
MG_1236_X_MG_1519	298.66	76	331.8	275.2	70	166.6	260.6	63	230.96	283.8	69	236.98	290.6	56	229.62
MG_1236_X_MG_1520	298.6	74	318.04	305.8	65	157.6	259.6	63	256.24	275.4	59	188.18	298.4	53	260.04
MG_1236_X_MG_1521	287.6	75	319.44	253.8	71	194.5	259	64	250.4	258.5	68	220.43	263.4	58	245.2
MG_1236_X_MG_1523	258.8	73	380.86	264.2	65	232.18	235.2	61	240.9	263.4	65	194.66	244	57	215.42
MG_1236_X_MG_1524	299.2	78	320.78	284.8	71	191.2	250.8	66	229.72	284	68	257.1	282.1	56	248.1
MG_1236_X_MG_1525	296	80	379.52	295.8	70	169.34	277.6	65	217.18	293.2	67	288.24	271.6	59	220.16
MG_1236_X_MG_1526	283.2	74	246.76	255	67	196.4	250.4	60	233.86	229.75	65	249.46	248	56	243.96
MG_1236_X_MG_1527	302	73	266.12	286.8	70	203.04	249.6	63	259.48	291.8	63	245.42	284	54	232.33
MG_1236_X_MG_1528	298.66	76	303.6	241.4	68	169.26	238.2	59	240.8	255.25	65	246.67	265.6	58	198.14
MG_1236_X_MG_1529	288	71	290.36	264.6	64	190.46	225	62	197.52	273.25	62	215	267.9	53	212.9
MG_1236_X_MG_1530	292	70	311.84	257.2	62	170.22	240.2	56	202.82	265.8	57	186.6	252.1	51	177.8
MG_1236_X_MG_1531	298.66	79	378.42	286	69	167.53	273.8	66	131.17	242	66	140.4	261.4	60	160.37
MG_1236_X_MG_1532	298.66	78	335.82	268.8	69	154.52	243	64	191.14	283	69	246.67	269.2	57	198.34
MG_1236_X_MG_1533	267	77	364.72	265.8	67	172.76	245.8	61	251.56	243	65	228.22	243.8	56	250.03
MG_1236_X_MG_1534	301.2	76	367.82	282	67	146.16	286.6	65	282.64	287.6	63	320	296.4	59	226.22
MG_1236_X_MG_1535	246.8	74	284.56	241.6	68	178.28	235	62	213.42	264.4	65	263.52	249.6	55	245.3
MG_1236_X_MG_1536	278	72	267.18	272	67	178.1	221.2	59	227.32	251.6	64	227.38	258.4	54	231.76
MG_1236_X_MG_1538	348	83	304.74	309	75	197.48	307	69	232.82	266.8	64	271.14	275.42	56.67	239.13
MG_1236_X_MG_1539	311.2	83	355.44	267	75	123.62	278.8	67	250.92	280.4	68	236.66	264.2	58	243.23
MG_1236_X_MG_1540	281	72	267.18	272.2	67	163.38	243	62	167.7	271.8	64	199.48	245.6	53	215.3
MG_1236_X_MG_1541	298.66	84	281.78	331.8	74	169.64	332	67	264.18	321.6	72	237.88	311.4	55	227.74
MG_1236_X_MG_1543	298.66	75	405.12	283	69	197.42	268.2	59	290.42	276.4	64	243.98	281.8	56	310.42
MG_1236_X_MG_1544	307.6	76	411.4	309.4	67	226.68	265.6	60	282.04	283.4	64	268.68	283.8	57	250.3
MG_1236_X_MG_1545	318	74	273.54	310.4	70	145.76	248.6	63	251.12	282.4	61	235	287.4	56	255.67
MG_1236_X_MG_1546	290	77	256.46	273.6	70	174.2	260.6	63	247	262.6	65	249.94	254.8	56	291.3
MG_1236_X_MG_1547	298	73	346.92	290	68	168.44	254	62	241.72	257.4	62	291.5	283.6	56	265.1
MG_1236_X_MG_1548	254	74	339.74	237.6	64	183.35	232.6	61	277.12	220	56	294.85	220	57	257.9
MG_1242_X_MG_1518	320	71	315.5	322.4	67	188.78	284.6	66	251.74	300.25	55	228.48	288.6	60	217.53
MG_1242_X_MG_1519	298.66	77	279.68	312.6	70	216.24	275.2	66	249.4	300.2	65	299.06	298.82	56	323.56
MG_1242_X_MG_1520	315	74	316.52	296.4	69	194.78	299.8	64	284.56	326	63	278.16	326.8	58	230.44
MG_1242_X_MG_1521	312.6	75	352.58	312.2	70	239	296.4	65	327.76	297	64	303.52	293.8	58	296.97
MG_1242_X_MG_1523	266	78	321.74	278.6	69	217.22	273	63	282.02	280.6	65	277.3	254	59	188.64
MG_1242_X_MG_1524	298.66	80	294.72	308.2	71	185.82	289.6	68	208.74	309.8	67	257.76	318.6	58	237.44
MG_1242_X_MG_1525	317	82	337.96	304.2	72	195.92	285.8	67	250.66	320.4	69	277.04	272.8	61	210.24
MG_1242_X_MG_1526	315.6	79	391.08	291.6	69	223.68	288.4	63	338.84	285.8	67	322.76	266.8	57	280.02
MG_1242_X_MG_1527	304.4	74	313.1	281.6	67	212.4	280.4	65	242.16	301.6	68	312.4	319.4	56	276.32
MG_1242_X_MG_1528	298.66	74	293.86	296.2	68	196.68	271.6	62	252.22	293	65	293.72	266	60	229.42
MG_1242_X_MG_1529	318	73	272.86	304.4	66	165.6	272	60	259.4	298.4	60	245.76	308.1	55	210.98
MG_1242_X_MG_1530	281	72	287.86	273.4	61	184.42	271.6	57	205.9	284	58	207	241.9	52	216.22
MG_1242_X_MG_1531	298.66	82	262.76	271	71	194.12	293	69	264.78	304.4	70	316.86	275.42	56.67	239.13
MG_1242_X_MG_1532	298.66	82	321.44	294.4	72	194.82	283.2	68	262.8	315.2	70	249.38	286.4	59	249.26
MG_1242_X_MG_1533	308.333	79	363.4	284.6	69	252.86	291.4	63	331.28	291.4	66	301.52	283.4	59	276.22
MG_1242_X_MG_1534	330.25	79	362.58	283.8	69	201.9	295.6	65	317.8	311.2	67	296.58	304.2	58	262.13
MG_1242_X_MG_1535	276.4	75	321.4	251.6	68	189.66	252.2	63	304.64	272.8	64	322.74	264.2	56	287.6
MG_1242_X_MG_1536	313.4	75	322	310	67	200.82	265.2	62	259.4	279	66	240.36	284.2	56	275.05
MG_1242_X_MG_1538	354	86	348.06	303.4	78	165.38	336.8	74	263.86	333	75	267.73	305	61	239.13
MG_1242_X_MG_1539	316.6	83	217.52	263.8	74	150.6	324.2	67	288.1	322.4	69	286.34	275.6	59	240.26
MG_1242_X_MG_1540	320	75	320.72	306.4	68	213.13	298	65	286.6	299.2	70	243.94	270.8	57	246.44
MG_1242_X_MG_1541	298.66	84	228.4	339.2	74	167.98	359.4	69	256.1	365.8	72	244.42	343.2	59	278.72
MG_1242_X_MG_1543	320	76	329.9	325.4	69	206.26	278.4	61	239.48	330.6	68	342.26	294	56	352.63
MG_1242_X_MG_1544	322	76	385.4	314.8	69	235.24	304.4	63	290.64	281.99	59	246.67	299	59	278.74
MG_1242_X_MG_1545	338.25	78	355.48	350.6	67	232.8	300	62	291.9	307.8	66	323.62	295.2	59	204.07
MG_1242_X_MG_1546	317.5	78	372.5	280.8	72	222.07	301.6	65	320.26	275.2	59	306.82	305.4	59	211.9
MG_1242_X_MG_1547	316.2	73	410.32	330.6	69	236.16	282.8	63	279.1	306.6	69	169.92	294.2	56	307.12
MG_1242_X_MG_1548	249	74	358.2	243.8	67	193.48	246.8	61	329.58	253.8	69	304.94	250.4	58	272.14
MG_1246_X_MG_1518	304	74	322.74	317.8	70	149.38	266.6	64	256.42	319.6	64	236.92	279.2	58	226.74
MG_1246_X_MG_1519	298.66	76	335.54	295.8	68	215.92	274.4	61	273	292.6	62	311.42	293.66	56	226.78
MG_1246_X_MG_1520	301.6	72	331.48	291	65	197.68	289.4	62	260.48	296	64	218.72	311.8	55	250.02
MG_1246_X_MG_1521	302.2	77	303.5	317.8	69	215.08	262.6	63	248.28	283	62	248.98	295.6	59	288.73
MG_1246_X_MG_1523	279.4	73	375.88	271.2	69	196.71	242	63	267.12	265.75	67	281.73	253.4	57	254.08
MG_1246_X_MG_1524	298.66	76	344.7	288.4	69	159.52	286.6	65	236.64	303.6	66	307.56	292	58	200.88
MG_1246_X_MG_1525	326	79	312.14	314.8	71	206.22	283	66	258.3	296.8	65	259.6	293	58	339.56
MG_1246_X_MG_1526	295	74	291.24	288.4	66	204.8	263.6	61	297.32	256.4	67	299.62	255.4	57	223.08
MG_1246_X_MG_1527	322	73	298.56	312.5	67	189.6	270.2	63	232.68	289.2	63	287.72	308.4	54	186.42
MG_1246_X_MG_1528	267	73	331.24	283.6	66	202.88	248.8	60	202.34	272.2	65	244.63	270.6	55	204.06
MG_1246_X_MG_1529	308	71	269.66	282.4	66	150.38	249.4	58	172.86	276.8	62	201.46	291.8	53	249.08
MG_1246_X_MG_1530	298	69	309.42	283.2	58	218.88	276.8	56	190.68	261.5	61	189.98	260.1	51	198.76
MG_1246_X_MG_1531	298.66	80	303.76	294.4	72	170.36	294.8	67	239.92	300.6	68	280.84	237	68	129.75
MG_1246_X_MG_1532	298.66	79	292.28	299	69	176.1	273.4	66	259.38	313.2	69	274.26	288.2	58	144.94
MG_1246_X_MG_1533	298.66	77	257.1	275	70	241.88	271.4	61	293.96	261.4	66	323.32	271.8	57	264.18
MG_1246_X_MG_1534	302.6	74	260.68	302.8	67	155.36	293.8	62	297.1	299	67	282.32	310.4	58	266.16
MG_1246_X_MG_1535	286.4	75	330.04	280.8	70	201.08	250.8	63	230.52	265.6	66	300.04	269.2	56	277.32
MG_1246_X_MG_1536	278	72	259.76	285.4	66	209.1	244.6	64	253.83	261	63	264.44	267.4	54	252.88
MG_1246_X_MG_1538	298.66	84	171.96	322.4	77	221.85	327.4	71	279.52	326.5	71	310.5	192.333	79	239.13
MG_1246_X_MG_1539	314	82	209.1	289	73	193.62	316.8	68	264.9	331	71	309.62	300.4	59	270.56
MG_1246_X_MG_1540	305	74	318.58	275.4	70	111.78	289.4	63	218.22	309.2	67	262.18	276	53	226.98
MG_1246_X_MG_1541	298.66	84	230.02	311.4	75	178.7	347.8	68	294.32	367.6	72	282.8	343.2	59	293.7
MG_1246_X_MG_1543	298.66	73	334.48	260.4	69	131.55	279.2	60	251.26	304.4	67	193.5	292.75	57	316.58
MG_1246_X_MG_1544	327.6	74	324.2	313	66	219.24	294.4	62	228.72	293.2	62	347.32	295.4	56	219.26
MG_1246_X_MG_1545	320.8	72	392.6	333.2	65	193.34	269.2	62	242.78	309.4	63	294.2	291.4	56	303.88
MG_1246_X_MG_1546	312.4	74	400.1	289.6	70	195.52	281.8	62	223.8	270.2	62	308.52	293.8	58	268.7
MG_1246_X_MG_1547	309.4	74	326.3	304	67	170.46	278.4	63	228.26	280.6	64	227.52	297.2	57	253.52
MG_1246_X_MG_1548	250	75	367.92	263.2	67	164.66	245.4	62	280.9	230	59	248.9	244.4	57	228.93
MG_1256_X_MG_1518	298.66	76	232.58	311.8	69	201.52	269.6	64	257.32	283.2	67	239.28	266.6	55	228
MG_1256_X_MG_1519	299	76	378.4	312.4	69	234.1	253.6	61	264.82	260	65	279.03	271.8	53	208
MG_1256_X_MG_1520	312.5	75	315.98	317	66	222.96	281.8	62	210.3	268.4	61	269.73	288.9	56	190.55
MG_1256_X_MG_1521	314.6	75	317.82	297.8	69	222.18	255.4	63	232.52	281.6	62	261.36	280	58	251.12
MG_1256_X_MG_1523	264.4	73	317.26	261.6	67	159.44	245	62	211.54	273.333	67	246.67	249.4	57	172.8
MG_1256_X_MG_1524	308	76	396.82	302.8	70	205.24	261.2	66	251.9	276.4	68	273.88	279.2	57	287.48
MG_1256_X_MG_1525	313.6	81	291.18	317.4	71	212	278.8	65	234.42	298.2	69	259.48	269.4	58	246.52
MG_1256_X_MG_1526	289.8	73	362.94	290.4	67	194.86	268.6	61	148.18	260.8	64	266.72	249.6	56	232.38
MG_1256_X_MG_1527	320	73	346.76	327	67	222.12	269.6	63	251.35	318.4	68	284.26	300.4	55	198.2
MG_1256_X_MG_1528	293	74	324.04	286.6	66	225.12	247.8	61	234.42	265	66	269.25	266.8	55	196.3
MG_1256_X_MG_1529	285	71	276.92	284	64	188.86	254	57	194.6	263.8	61	186.16	270	52	203.2
MG_1256_X_MG_1530	273.6	70	323.54	284.6	61	190.8	248.8	58	194.37	261.75	60	189.92	251.9	48	188.74
MG_1256_X_MG_1531	298.66	75.78	292.49	289.85	68.7	196.71	270.78	63.17	242.21	281.99	64.89	246.67	275.42	56.67	239.13
MG_1256_X_MG_1532	298.66	78	309.96	261.4	73	161.54	279	64	256.44	309.4	68	278.48	274.2	57	230.32
MG_1256_X_MG_1533	287	77	391.24	270.4	70	282.44	248.6	61	244.66	249.4	65	279.26	238	56	256.13
MG_1256_X_MG_1534	306.4	76	361.76	280.8	69	224.98	284.8	61	309.86	302.2	64	279.66	280.8	57	248.13
MG_1256_X_MG_1535	287	77	212.42	277.2	70	246.76	241.6	63	247.72	266.2	67	269.66	253	56	257.38
MG_1256_X_MG_1536	286	75	327.24	290.2	68	267.16	255.6	62	250.54	255.6	64	266.22	247.4	55	214.88
MG_1256_X_MG_1538	340	83	275.06	286.8	76	186.63	329	69	267.84	298.4	73	254.32	287.8	59	252.43
MG_1256_X_MG_1539	307.2	84	275.72	318.4	76	194.84	296	68	275	300.6	67	265.94	268.8	57	328.3
MG_1256_X_MG_1540	298.66	76	262.72	292.2	71	194.12	280.4	65	238.76	303	68	243.9	262.6	57	225.03
MG_1256_X_MG_1541	298.66	86	280.62	341	73	245.02	327	68	241.1	356.6	71	216.68	304.4	59	212.8
MG_1256_X_MG_1543	306	72	304.8	290.8	66	142.5	288.6	59	301.08	260	56	294.8	291.4	57	251.7
MG_1256_X_MG_1544	298.66	74	345.2	298	68	187.52	279.8	59	247.68	273.2	60	298.04	271	55	250.68
MG_1256_X_MG_1545	290	74	271.48	311.2	69	196.9	262.6	62	218.06	278.8	64	272.66	283.2	56	222.43
MG_1256_X_MG_1546	291.4	76	334.42	244	71	210.83	257.2	65	230.82	261.5	67	231	282.4	55	272.43
MG_1256_X_MG_1547	318.8	73	344.86	312.6	64	231.38	269.2	61	225.2	270.2	65	224.3	278.4	57	214.98
MG_1256_X_MG_1548	248.8	74	342.1	238.2	67	156.52	222.4	61	247.76	236.667	64	282.65	227.2	57	225
MG_127_X_MG_1518	298.66	73	354.08	308	67	223.52	255.6	64	164.14	269.2	57	264.9	268.6	56	244
MG_127_X_MG_1519	298.66	75.78	292.49	289.85	68.7	196.71	270.78	63.17	242.21	281.99	64.89	246.67	275.42	56.67	239.13
MG_127_X_MG_1520	298.66	75.78	292.49	289.85	68.7	196.71	270.78	63.17	242.21	281.99	64.89	246.67	275.42	56.67	239.13
MG_127_X_MG_1521	294	74	313.62	302	67	241.93	261.8	61	223.64	262.4	62	214.52	270.6	58	227.6
MG_127_X_MG_1523	264	73	326.58	271.2	67	215.6	230	61	271.6	250.6	64	249.68	243.2	55	233.48
MG_127_X_MG_1524	290	76	319.28	292.8	71	232.12	266.2	64	256.12	283	64	337	280	57	264.68
MG_127_X_MG_1525	290	76	290.3	320	69	245.52	276.4	63	232.2	275.6	64	205.66	257.8	58	246.2
MG_127_X_MG_1526	279.4	72	317.82	264.8	65	244.04	257.6	61	276.44	246.2	68	252.9	232	57	182.18
MG_127_X_MG_1527	306	74	210.86	312	65	242.02	249.6	61	239.04	294	66	283.92	280.4	53	247.3
MG_127_X_MG_1528	298.66	75.78	292.49	289.85	68.7	196.71	270.78	63.17	242.21	281.99	64.89	246.67	275.42	56.67	239.13
MG_127_X_MG_1529	294	71	285.56	310.8	61	199.85	246	57	205.48	252.4	59	176.82	278.2	53	198.05
MG_127_X_MG_1530	256.6	67	191.7	276	58	196.06	203.4	55	174.88	242.6	56	169.64	244.75	49	157.7
MG_127_X_MG_1531	298.66	80	261.72	279.4	69	211.52	261	66	226	279.2	65	304.14	223.8	62	145.8
MG_127_X_MG_1532	298.66	78	281.16	274.25	68	184.34	250	64	226.24	291	67	244.26	285.8	56	213.27
MG_127_X_MG_1533	298.66	74	271.6	269.8	66	248.6	250.2	59	276.02	241.2	66	251.2	246.4	58	280.8
MG_127_X_MG_1534	292.6	74	274.12	269.2	67	207.6	250.2	61	261.28	263.8	66	233.94	252.8	59	261.72
MG_127_X_MG_1535	275	72	300.34	283.2	68	244.58	226.2	61	214.98	256.6	63	243.77	239.2	56	244.25
MG_127_X_MG_1536	270	72	319.96	268.2	65	219.08	232.6	59	206.7	254.4	65	293	256.6	55	222.22
MG_127_X_MG_1538	342	85	243.26	305.4	75	241.1	327	71	254.74	309	69	242.46	285	62	271.66
MG_127_X_MG_1539	298.66	75.78	292.49	289.85	68.7	196.71	270.78	63.17	242.21	281.99	64.89	246.67	275.42	56.67	239.13
MG_127_X_MG_1540	298.66	73	243.4	304.6	68	210.78	271.2	63	190.68	289	63	234.7	268	53	222.08
MG_127_X_MG_1541	298.66	83	276.04	316.2	74	190.34	330	67	224.56	351	73	230.5	316	59	252.86
MG_127_X_MG_1543	298.66	72	280.92	279.8	67	282.22	275	59	292.26	296.4	62	300.8	257.2	56	248.03
MG_127_X_MG_1544	298.66	75.78	292.49	289.85	68.7	196.71	270.78	63.17	242.21	281.99	64.89	246.67	275.42	56.67	239.13
MG_127_X_MG_1545	331.333	71	295.46	298.4	65	183.3	233	59	230.12	270	58	270.44	276.6	56	214.64
MG_127_X_MG_1546	296	75	295.96	268.8	69	269.06	260	59	249.94	277.2	64	206.88	279	59	224.24
MG_127_X_MG_1547	306.2	73	331.94	294.8	66	211.68	269.6	59	237.4	271.5	59	216.2	263.2	54	250.06
MG_127_X_MG_1548	248	71	332.98	241.8	67	215.48	235.8	58	255.48	232	63	263.02	218.8	57	263.57
MG_1272_X_MG_1518	312.6	72	280.12	310.8	67	216	261.8	64	179.54	286.6	61	223.5	264.8	55	251.36
MG_1272_X_MG_1519	311.667	76	288.6	319.4	65	221	264	60	260.5	271.4	65	253.46	271.8	55	218.08
MG_1272_X_MG_1520	297.4	72	307.76	329.2	64	237.14	276.8	61	221	284.8	63	288.96	288.6	55	175.33
MG_1272_X_MG_1521	307.4	74	316.84	301.2	69	200.1	268.2	63	237.18	286.8	65	307.3	278	57	281.66
MG_1272_X_MG_1523	255	73	271	287	67	202.98	250	61	260.3	235.8	60	265.62	235.8	56	215.54
MG_1272_X_MG_1524	316	75	255.26	316	69	219.62	267.4	64	187.1	280.6	62	253.95	297.2	55	215.18
MG_1272_X_MG_1525	317.4	77	332.02	315.8	73	213.42	283.2	65	254.48	293.8	65	270.18	270.8	56	295.1
MG_1272_X_MG_1526	287	73	312.22	272.2	66	178.6	270.4	58	239.28	238.2	63	244.36	245.6	57	229.94
MG_1272_X_MG_1527	308	72	234.52	323.2	65	204.62	265.6	62	232.1	278.8	61	262.96	291.4	53	261.2
MG_1272_X_MG_1528	287.4	72	293.26	279.4	65	181.26	248.4	60	225.84	241.4	65	214	262.2	57	236.2
MG_1272_X_MG_1529	290	71	249.3	294.2	61	171.6	241	57	192.6	259.6	59	179.94	286.6	52	233.5
MG_1272_X_MG_1530	292.4	64	272.14	301	60	222.16	260.2	55	187.76	263.6	58	187.28	245.6	49	189.08
MG_1272_X_MG_1531	298.66	77	236.56	309.4	69	198.82	275.6	66	206.96	286.2	65	222.8	255.2	60	252.1
MG_1272_X_MG_1532	298.66	76	317.14	272	70	174.3	272.8	65	184.36	294.4	64	246.67	294.2	58	227.18
MG_1272_X_MG_1533	286.2	74	359.18	272.4	67	213.8	255.2	64	274.74	244.4	60	223.12	246.6	56	231.88
MG_1272_X_MG_1534	300.4	73	302.32	274.8	67	171.08	270.8	61	260.26	274.5	64	276.38	271.6	59	291.32
MG_1272_X_MG_1535	259.4	71	299.82	276.2	66	231.5	248.2	59	240.34	260	66	252.24	251.8	53	244.25
MG_1272_X_MG_1536	286	72	259.08	308.2	65	201.48	247.2	61	203.08	255.2	62	241.04	278.8	55	205.02
MG_1272_X_MG_1538	342	81	273.86	329.6	74	183.98	324.4	69	210.56	314	72	255.98	302.6	59	300.45
MG_1272_X_MG_1539	261	78	312.28	269.8	74	196.71	309.6	64	301.38	308.2	68	258.9	283.6	59	300.14
MG_1272_X_MG_1540	299.4	72	255.28	301.6	65	210.88	262.4	61	177.7	288.4	63	217.28	259.8	53	196.02
MG_1272_X_MG_1541	298.66	81	255.38	341.2	74	203.74	340	66	258.04	346.6	68	257.22	310	59	228.03
MG_1272_X_MG_1543	312	73	283.74	297.2	64	175.52	289.2	59	237.62	288.6	64	233.58	277.2	57	248.2
MG_1272_X_MG_1544	296.8	72	269.4	312.8	67	207.82	278.2	60	251.68	286.8	65	244.7	286.5	56	239.13
MG_1272_X_MG_1545	318	74	274.26	312.2	66	220.06	272	60	200.36	290.6	61	238.12	286.6	56	269.44
MG_1272_X_MG_1546	305	73	366.38	327.2	69	219.3	274.6	61	271.2	276.8	64	303.6	287.2	56	244.26
MG_1272_X_MG_1547	311.2	72	237.36	334.4	66	207.18	262.6	61	236.22	275.75	62	220.22	268.8	56	237.88
MG_1272_X_MG_1548	250.2	72	335.92	249.4	64	224.08	239.4	61	272.18	227.25	55	215.92	234	57	232.4
MG_1274_X_MG_1518	328.8	75	343.24	325	68	236.08	288.8	66	246.46	285.8	58	219.08	278.6	55	228.2
MG_1274_X_MG_1519	319	76	327.4	286.8	69	191.98	278.8	65	293.64	281.8	66	266.44	259.3	57	226.58
MG_1274_X_MG_1520	296.667	77	217	310.8	69	231.18	306.4	67	263.84	289.333	64	266.44	316	54	220.06
MG_1274_X_MG_1521	314.4	77	292.08	310.4	69	223.36	293.2	64	252.73	313.6	65	228.84	304.5	57	228.06
MG_1274_X_MG_1523	264	78	297.98	277.8	69	226.38	253.2	64	262.8	279	65	246.67	259.8	57	200.42
MG_1274_X_MG_1524	314.8	81	331.7	325	72	227.86	287.2	65	241.1	308	66	276.28	306.8	56	225.2
MG_1274_X_MG_1525	310.2	86	290.1	318.8	74	181.14	301	69	252.82	312.4	69	301.7	289.4	57	334.13
MG_1274_X_MG_1526	287	78	327.3	295.6	70	194.82	265	63	242.94	252.5	67	262.22	241	57	201.32
MG_1274_X_MG_1527	316	75	228.92	300	69	203.12	290	64	268.92	324.4	62	281.54	315.2	56	277.26
MG_1274_X_MG_1528	274.4	74	284.48	282.6	69	175.02	274	65	243.32	271.6	66	265.88	263.2	57	204.36
MG_1274_X_MG_1529	312	72	239.98	292.6	65	171.4	263.6	61	180.6	268.25	60	167.76	279.6	55	235.78
MG_1274_X_MG_1530	281.8	72	267.3	273.2	64	183.9	259	61	191.94	290.4	60	214.9	268.1	52	188.03
MG_1274_X_MG_1531	298.66	82	258.88	299.4	75	190.42	262.2	68	226.88	300.8	70	231.44	243.8	64	239.13
MG_1274_X_MG_1532	298.66	82	300.68	304.6	73	197.94	283	69	272.54	319.2	69	137.8	287.6	58	228.14
MG_1274_X_MG_1533	298.66	81	341.42	285	70	208.38	274.667	63	286.3	269.2	64	309.28	259.6	56	288.5
MG_1274_X_MG_1534	326.4	78	328.54	274	69	198.84	297.4	61	327.94	291.667	65	292.1	296.4	57	260.82
MG_1274_X_MG_1535	292.2	78	297.96	243.2	72	173.22	253.4	66	227.94	290.6	67	255.88	281.2	56	255.58
MG_1274_X_MG_1536	275.8	75	288.96	309	68	194.8	266.8	63	213.5	267.6	67	217.62	293.8	54	259.36
MG_1274_X_MG_1538	371	87	240.64	350.6	78	155.7	324.2	72	271.22	319.2	69	251.58	300.6	60	258.2
MG_1274_X_MG_1539	319.2	87	290.32	306.2	77	213.14	321.4	70	261.54	312.6	71	265.86	284.6	57	257.52
MG_1274_X_MG_1540	339.2	77	281.62	316.6	72	147.86	307	63	246.96	319	66	242.03	275.4	55	180.58
MG_1274_X_MG_1541	298.66	86	240.72	359.8	74	112.28	348.6	70	229.6	372.4	69	237.8	331.2	59	237.34
MG_1274_X_MG_1543	324	77	332.84	287.6	70	192.16	299.4	62	311.24	304.667	65	308.02	281.2	56	276.02
MG_1274_X_MG_1544	332.2	80	254.8	297.8	71	175.58	300.667	62	180.24	294	71	234.22	299.4	57	259.7
MG_1274_X_MG_1545	338.333	77	311.58	331.8	68	211.3	270.6	64	230.24	289.5	61	271.7	299.4	57	287.94
MG_1274_X_MG_1546	305	78	362.72	285.4	71	216.45	297	65	266.06	275	66	273.22	279.4	55	259.05
MG_1274_X_MG_1547	326	75	329.16	317.8	69	189.66	283.6	62	235.74	299.8	65	239.43	279.6	55	242.74
MG_1274_X_MG_1548	265	77	361.04	259	70	209.96	255	64	244	258.8	66	271.38	255.6	58	245.82
MG_128_X_MG_1518	321	73	302.16	321.8	67	205.34	255.2	62	211.84	245.6	56	166.68	259.6	57	189.73
MG_128_X_MG_1519	310	73	354.46	313.4	63	237.66	264.6	62	214.46	274.8	63	233.12	293	54	246.38
MG_128_X_MG_1520	320	72	231.16	308.6	66	201.64	277	64	224.16	280.2	61	196.58	285.8	52	224.82
MG_128_X_MG_1521	321.25	74	335.64	309.6	69	191.28	260.8	61	263.88	268	62	244.78	295	56	277.22
MG_128_X_MG_1523	276	72	286.58	273.8	64	230	245.2	59	205.36	256.4	62	232.08	255	55	198.34
MG_128_X_MG_1524	298.66	76	242.66	321.2	69	194.58	267.4	65	191.46	287.4	65	228.38	284.4	55	220.42
MG_128_X_MG_1525	318.8	79	309	295	72	181.06	265.8	66	250.88	299.8	67	212	291.4	57	293.15
MG_128_X_MG_1526	287.8	74	307.46	301.8	66	207.66	270.6	59	264.3	240.25	64	298.18	262.4	56	230.04
MG_128_X_MG_1527	298.66	74	272.24	272.8	69	169.04	262.4	62	236.28	276.6	63	260.3	296.6	53	240.1
MG_128_X_MG_1528	302.4	72	322.34	286.4	64	228.56	251.2	60	209.72	248.4	60	243.93	265.2	56	238.9
MG_128_X_MG_1529	311.2	71	235.2	294.6	61	171.38	246.4	58	196.44	262.8	59	176.48	280	51	218.68
MG_128_X_MG_1530	296.6	71	269.78	300.4	63	180.46	258.8	55	188.7	258.4	56	158.3	261.4	48	196.83
MG_128_X_MG_1531	298.66	79	236	305.6	71	146.58	282.6	66	228.58	290.2	65	240.6	270.6	57	253.58
MG_128_X_MG_1532	298.66	77	303.48	299.8	68	225.06	263.4	65	214.84	273.4	62	231.62	275.8	55	187.24
MG_128_X_MG_1533	284.6	74	347.2	275.4	66	224.86	249.6	61	247.12	251	62	240.66	260.4	57	224.48
MG_128_X_MG_1534	314.5	74	277.84	282	66	213.14	282.8	63	256.02	291	65	239.9	274.6	58	230.72
MG_128_X_MG_1535	301.5	77	289.52	246.6	66	151.72	236.8	62	228.72	264.8	63	220.58	259.4	54	243
MG_128_X_MG_1536	303	72	316.18	297.4	65	210.4	235	59	208.02	243	61	186.66	256.6	53	197.8
MG_128_X_MG_1538	340	84	235.94	319.8	74	200.35	307.2	69	213.56	317.5	67	321.88	289.2	59	260.78
MG_128_X_MG_1539	310	80	378.16	261.8	74	126.67	297.8	66	278.56	317.6	68	236.82	282.4	59	210.42
MG_128_X_MG_1540	312.75	73	277.92	274.2	69	146.22	267.4	61	170.13	288.8	67	199.28	274.4	53	206.2
MG_128_X_MG_1541	298.66	84	238.82	368.4	73	257.56	332.2	66	173.36	337.8	74	227.52	324.9	59	233.36
MG_128_X_MG_1543	320.4	71	337.06	319.8	64	185.82	284.6	58	255.08	276.5	64	313.8	292.4	56	258.26
MG_128_X_MG_1544	311.6	72	298.8	318	64	211.88	274.4	60	263.48	282	60	231.06	285.6	54	261.96
MG_128_X_MG_1545	302	73	320.16	328.8	63	220.74	270.4	61	227.6	274.6	56	208.43	297.4	55	223.06
MG_128_X_MG_1546	321	76	365.9	280	68	250.3	272.4	62	253.54	293.4	64	217.44	279.2	55	251.42
MG_128_X_MG_1547	318.8	73	345.92	341	65	212.48	280.8	60	246.5	274.2	62	238.82	262.4	55	139.4
MG_128_X_MG_1548	266.2	72	393.86	279.8	64	203.54	253.2	60	300.56	229.8	64	271.96	233.2	57	176
MG_129_X_MG_1518	298.66	73	361.88	304.4	68	251.62	260	65	244.14	262.6	57	169.02	283.2	57	264.18
MG_129_X_MG_1519	298.66	74	301.66	314.6	66	270.42	271.6	62	281.96	281.8	67	230.5	279.2	57	240.04
MG_129_X_MG_1520	300	73	316.68	309.2	68	215.14	287	64	267.4	312.8	65	228.9	302.6	55	228.72
MG_129_X_MG_1521	309.8	76	291.92	305.2	70	211.28	276.2	63	276.96	290	64	248.68	301.94	57	262.04
MG_129_X_MG_1523	273.8	74	282.22	266.4	69	178.28	263	62	253.82	288.2	67	245.36	253.6	56	209.54
MG_129_X_MG_1524	298.66	68	316.32	308.2	69	197	284.8	66	252.48	302.2	68	232.63	296.2	58	257.03
MG_129_X_MG_1525	321.4	82	321.98	323.2	73	189.92	274	70	245.74	312	66	308	303.6	60	265.98
MG_129_X_MG_1526	291.2	76	356.08	269.8	68	276.72	265.6	62	313.94	265	67	277.53	259.2	57	226.45
MG_129_X_MG_1527	314	74	294	315.8	70	208.76	277.2	63	260.48	310.2	66	256.3	303	54	240.78
MG_129_X_MG_1528	298.66	74	304.52	276.8	67	209.18	250.6	63	233.32	264.6	65	245.72	266.8	58	241.16
MG_129_X_MG_1529	290	71	263.58	294.8	64	206.1	243	59	212.02	269.6	59	213	279.7	53	213.82
MG_129_X_MG_1530	277	70	276.24	259.8	61	172.92	258	58	193.58	255	59	177.18	256.6	51	183
MG_129_X_MG_1531	298.66	81	240.3	287.4	71	196.71	282	67	212.78	286.8	66	195.3	253.6	59	217.02
MG_129_X_MG_1532	298.66	78	156	289.85	69	174.05	265	65	236.96	311	67	210.54	304.2	58	277.6
MG_129_X_MG_1533	282	75	362.42	273.2	69	225.74	253.2	62	320.2	262.2	65	319.14	255.8	58	299.07
MG_129_X_MG_1534	330	75	315.44	309	69	205.92	304.8	62	309.14	313.6	68	277.8	317.4	59	220.66
MG_129_X_MG_1535	280.2	74	276.76	267	69	235.94	250.8	63	242.94	272.6	65	251.3	261	55	220.82
MG_129_X_MG_1536	288.8	72	270.74	288.4	66	210.7	239.6	62	243.43	267.2	66	235.48	276.8	55	158.03
MG_129_X_MG_1538	346	83	258.28	350.6	75	234.5	371.6	70	242.76	329.333	71	264.5	308.5	62	268.78
MG_129_X_MG_1539	317.4	84	275.5	293.4	73	184.62	311	68	295.04	323.2	71	203.78	289.8	60	230.4
MG_129_X_MG_1540	294.333	73	227.26	295	66	204.62	277.6	65	217.7	304.4	65	202.06	286.8	54	216.85
MG_129_X_MG_1541	298.66	84	175.62	330.8	74	187.14	336.4	68	260.5	357.4	77	202.18	331.9	60	204.12
MG_129_X_MG_1543	298.66	76	353.82	309.6	69	234.6	289	61	267.42	297.6	67	264.84	290.2	56	276.02
MG_129_X_MG_1544	298.66	75	153.6	326	67	246.94	280.8	60	288.02	300.8	65	246.56	294	54	226.42
MG_129_X_MG_1545	320	76	262.48	325	66	234.54	285.6	63	268	301.8	63	299.54	294.2	57	231.88
MG_129_X_MG_1546	302.2	77	344.58	283.2	69	218.1	274.2	63	264.9	286.2	67	307.16	285.6	56	289.88
MG_129_X_MG_1547	316.4	75	306.02	307.2	68	213.56	283.8	62	258.08	301.2	65	251.04	305.8	58	238.68
MG_129_X_MG_1548	242	74	294.56	254.6	65	235.44	249.8	61	258.24	254	66	319.7	251.3	57	232.38
MG_1290_X_MG_1518	310.2	73	359.24	281.2	68	146.65	244	62	149.6	266.2	62	143.8	250.4	55	167.26
MG_1290_X_MG_1519	298.66	76	362.2	260	68	184.27	255.2	61	237.44	271.2	68	257.12	258.5	54	249.74
MG_1290_X_MG_1520	304	75	238.26	297.8	67	253.75	247.6	64	216.96	289.8	65	210.44	283.1	56	194.5
MG_1290_X_MG_1521	326.2	76	280.64	268.8	69	182.9	247	64	221.76	276.4	68	243.8	272.4	59	223.85
MG_1290_X_MG_1523	264	74	269.6	269.4	65	165.8	224.8	62	238.76	261.6	65	285.26	227.8	55	224.56
MG_1290_X_MG_1524	298.66	76	272.82	299.8	71	173	263	63	225.28	279.8	68	246.67	295.6	55	218.8
MG_1290_X_MG_1525	319	79	358.38	306	72	203.9	289.2	65	271.42	310	69	243.9	255	57	249.53
MG_1290_X_MG_1526	276.4	73	298	267.8	71	196.88	250	63	208.26	248.8	65	274.9	249.4	57	215.23
MG_1290_X_MG_1527	306	74	197.44	286.4	69	180.24	252	63	245.42	276	63	265.04	279.8	53	235.66
MG_1290_X_MG_1528	298.66	73	307.9	262.6	65	192.14	242.2	61	190.66	251.6	61	211.32	255.2	57	180
MG_1290_X_MG_1529	294	72	297.2	288	62	190.76	231	57	199.12	253.2	60	190.76	254.3	53	236.28
MG_1290_X_MG_1530	276	66	315.02	275.2	59	158.68	237.4	54	206.68	238.8	56	162.34	236.5	47	201.93
MG_1290_X_MG_1531	298.66	77	315.1	279.4	69	182.42	262	66	197.02	284.8	68	188.97	194	67	239.13
MG_1290_X_MG_1532	298.66	78	211.06	227.2	72	174.6	253	64	230.16	287.2	68	219.8	260.6	56	184.96
MG_1290_X_MG_1533	271.75	75	351.56	252.4	69	182.44	248	62	250.64	245.6	67	284.76	234.2	56	213.92
MG_1290_X_MG_1534	319.4	76	360.3	297.6	67	164.14	283.2	60	316.48	285.8	61	220.9	278	57	160.16
MG_1290_X_MG_1535	280	75	304.64	266.6	68	224.2	227	63	245.74	251.25	67	177.2	243.8	56	233.48
MG_1290_X_MG_1536	302	72	297.54	262.6	68	141.78	200.8	63	214.98	249.6	65	237.64	242.8	54	226.68
MG_1290_X_MG_1538	340	87	302.7	281.4	76	201.23	313.4	69	217.94	320	67	243.5	284	63	200.26
MG_1290_X_MG_1539	333.2	83	325.96	274.2	78	121.88	299.8	68	228.48	297.4	68	200.08	284.8	60	272.34
MG_1290_X_MG_1540	281	74	254.94	227	74	80.27	257.8	63	198.92	272	65	204.4	256.75	54	199.98
MG_1290_X_MG_1541	298.66	84	275.86	329.6	73	231.82	336.8	66	277.28	323.6	72	225.9	320.4	59	250.44
MG_1290_X_MG_1543	301.4	73	294.72	288	66	160.23	272.2	59	303.12	276.2	64	226.32	275	56	254.8
MG_1290_X_MG_1544	303	74	344	301.2	67	182.38	267.2	59	294.88	276.4	65	258.92	283.6	57	239.08
MG_1290_X_MG_1545	313.75	75	298.82	318	65	226.12	264	62	261.2	288	63	277.86	288.2	56	252.9
MG_1290_X_MG_1546	284	76	236.54	257.2	71	198.76	254.8	62	241.6	270.8	67	258.2	262.8	57	252.6
MG_1290_X_MG_1547	320	73	359.16	310.2	67	154.92	247.4	61	212.46	266	62	317.94	272.2	55	230.62
MG_1290_X_MG_1548	230	74	285.06	203.8	65	141.54	239	58	281.16	246	64	243.12	221.8	57	213.78
MG_1297_X_MG_1518	298.66	74	228.6	321	68	228.9	282.8	64	236.32	294.8	64	187.82	264	58	213.42
MG_1297_X_MG_1519	296.75	73	302.66	315.8	68	262.82	274.6	63	249.84	286	65	252.1	268.9	56	297.03
MG_1297_X_MG_1520	306.2	73	289.26	335	67	248.14	285.2	63	280.84	304.8	64	279.54	308	55	236.82
MG_1297_X_MG_1521	310	75	279.88	310.6	70	187.2	262	65	200	296.8	65	281.72	283.1	58	230.96
MG_1297_X_MG_1523	276	72	339.4	284.2	66	243.16	260.8	61	249.22	270	65	246.67	266.8	57	180.6
MG_1297_X_MG_1524	298.66	77	219.96	297	71	179.36	283.2	65	233.44	287	70	222.68	272.4	56	239.54
MG_1297_X_MG_1525	316.4	79	346.62	288	75	182.02	284	67	283.5	295	67	280.88	271.4	59	253.9
MG_1297_X_MG_1526	304	72	307.1	305.8	69	233.98	264	63	277.74	260.4	64	303	249.4	57	281.82
MG_1297_X_MG_1527	298.66	75	220.22	304.6	69	205.1	266	63	222.14	298.2	64	272.4	292.4	54	252.22
MG_1297_X_MG_1528	271.4	74	283.52	302.4	66	239.3	256.6	61	230.46	275.2	67	255.98	252.2	58	206.34
MG_1297_X_MG_1529	304	71	203.36	327.8	64	224.23	256.4	61	190	277.4	62	239.84	301.1	52	216.24
MG_1297_X_MG_1530	294.75	70	234.04	295.6	60	222.96	265.4	56	187.3	253.8	60	178.5	259	49	160.26
MG_1297_X_MG_1531	298.66	81	272.1	284.2	71	178.82	285.8	68	240.7	310	66	304.4	261.8	57	222.4
MG_1297_X_MG_1532	298.66	78	175.86	310.8	72	212.56	247.4	67	175.56	297.5	68	265.2	266.4	57	212.34
MG_1297_X_MG_1533	298.66	75	360.82	297.2	70	233.34	273	62	257.86	267.4	66	293.6	273	57	292.9
MG_1297_X_MG_1534	308.8	75	287.7	313.8	68	236.23	274.2	64	286.38	278.5	65	301.76	279.8	57	266.6
MG_1297_X_MG_1535	294	74	278.5	308.4	69	260.76	242.4	63	267.8	269.6	65	250.06	260	53	242.62
MG_1297_X_MG_1536	296.8	72	243.16	299.2	68	203.84	239.8	62	186.82	277.667	64	213.17	274.2	53	243.02
MG_1297_X_MG_1538	340	84	266.94	336.4	75	183.14	365.8	70	264.52	300	75	114.7	303.4	60	276.82
MG_1297_X_MG_1539	308	82	277.36	316.2	74	178.82	307.4	62	239.3	311.6	66	258.36	263	59	235.23
MG_1297_X_MG_1540	317.5	73	259.42	289.85	68.7	196.71	280.6	62	190.82	278.5	66	214.7	275	53	184.23
MG_1297_X_MG_1541	298.66	82	236.4	360.8	74	190.42	322.8	66	197.64	353.8	70	240.6	323.2	58	253.68
MG_1297_X_MG_1543	298.66	75	215.1	318	68	210.96	282.2	61	298.16	286.2	62	313.72	282.2	56	282.4
MG_1297_X_MG_1544	298.66	74	317.8	321	70	214.92	286.6	61	266.5	303.8	65	289.14	282.6	56	274.62
MG_1297_X_MG_1545	323	73	286.48	339.4	64	264.02	257.8	62	251.18	298	61	243.24	289	55	298
MG_1297_X_MG_1546	316.6	76	183	300.6	71	263.08	273.4	63	288.44	275.8	59	250.1	284.4	57	240.8
MG_1297_X_MG_1547	318	73	323.02	319.6	65	240.06	285.8	61	216.64	284	62	252.7	267.4	55	259.16
MG_1297_X_MG_1548	262	72	273.7	267.8	69	261.82	241.4	59	254.52	246.8	62	244.5	219	56	207.68
MG_1300_X_MG_1518	323	77	302.3	325.6	69	189.3	283.6	66	247.62	301	67	221.58	283.8	57	204.32
MG_1300_X_MG_1519	298.66	76	274.06	324.8	70	238.1	286.4	65	275.44	286.4	67	255.63	294.2	56	260.43
MG_1300_X_MG_1520	301	78	165.9	307.6	69	163.43	286.8	65	246.3	300	65	236.28	314.5	55	211.56
MG_1300_X_MG_1521	297	78	286.74	281.6	70	225.73	285.8	64	208.83	285.6	70	226.74	278.7	59	205.75
MG_1300_X_MG_1523	278.2	78	369.24	281	70	182.6	248.6	64	275.78	279.6	65	291.98	271	57	240.5
MG_1300_X_MG_1524	298.66	82	264.58	307.6	73	208.18	281	66	228.36	295.4	72	279.18	296.9	56	262.94
MG_1300_X_MG_1525	302	85	300.92	305.6	74	192.3	302.4	69	259.46	309.8	64	302.42	289.2	59	314.76
MG_1300_X_MG_1526	292.2	78	329.84	254.6	71	185.55	264.4	63	305.52	256.2	68	205.18	253.4	57	223.36
MG_1300_X_MG_1527	310	75	203.44	333.6	70	217.88	273.8	61	284.62	293.2	62	292.1	322.8	55	284.23
MG_1300_X_MG_1528	295.25	77	307.92	263.8	68	164.62	265.2	62	249.58	264.2	65	259.72	276.2	58	211.92
MG_1300_X_MG_1529	294	72	233.66	308	66	224.08	231.4	62	194.84	276.2	59	192.72	290.2	51	219.88
MG_1300_X_MG_1530	295.4	72	217.38	271.6	64	185	259.4	57	238.93	274	60	183.16	258.5	49	200.43
MG_1300_X_MG_1531	298.66	82	281.3	305.6	71	137.25	291.8	68	280.1	304.8	68	258.74	264	60	200.18
MG_1300_X_MG_1532	298.66	79	207.22	283.8	73	219.16	272	67	299.48	291.8	66	250.38	303.2	57	225.24
MG_1300_X_MG_1533	318	76	301.12	284.6	68	175.43	272	63	351.78	266.8	66	286.7	258.2	56	266.8
MG_1300_X_MG_1534	323.333	78	277.16	283.4	70	153.18	295.8	65	295.56	307.8	68	286.52	297.4	58	272.33
MG_1300_X_MG_1535	267.8	77	207.94	257.2	68	243.7	247.6	64	284.88	271.8	66	286.42	265	56	260.02
MG_1300_X_MG_1536	289.2	75	294.38	302.6	66	186.04	236	63	272.68	266.8	66	253.06	269.8	54	253
MG_1300_X_MG_1538	298.66	75.78	225.58	273	81	207.15	328.6	73	161.98	338.4	71	337.6	295	62	345.78
MG_1300_X_MG_1539	315.2	86	303.64	298	77	207	314.8	69	308.3	309.6	71	252.82	264.2	59	260.34
MG_1300_X_MG_1540	298.66	79	295.58	301.6	70	180.18	290.4	66	200.02	292.2	70	260.38	278.2	54	220.73
MG_1300_X_MG_1541	298.66	86	231.3	320.6	77	207.66	357.6	68	274.72	359.4	72	253.6	338.8	60	262.62
MG_1300_X_MG_1543	298.66	76	241.9	301.6	69	166.96	285.4	62	256.2	300.2	68	269.5	283	56	283.24
MG_1300_X_MG_1544	298.66	76	261.2	302.4	69	207.36	299.4	62	294.5	298.75	66	261.36	271.6	59	264.23
MG_1300_X_MG_1545	330	77	227.8	342	68	210.48	286	63	218.22	306.4	66	291.88	274.8	56	243.82
MG_1300_X_MG_1546	313	79	173.84	242.4	72	163.1	276	67	230.44	292.4	67	247.7	294.8	57	294.44
MG_1300_X_MG_1547	321.4	78	229	346.2	67	24.56	275	64	266.3	281	68	237.66	282.8	56	245.34
MG_1300_X_MG_1548	264	76	370.44	261.4	69	241.58	236.6	62	322.68	241.8	67	226.04	242.6	59	253.26
MG_1303_X_MG_1518	298.66	73	310.16	318.8	68	139.8	266.8	64	244.88	281.5	62	231.46	257.4	59	167.65
MG_1303_X_MG_1519	300	76	319.64	285.2	66	239.28	263.6	63	260.12	269.8	66	240.26	271	55	283.68
MG_1303_X_MG_1520	302.333	72	318.08	277.4	64	203.26	268.4	62	206.66	290.75	61	233.26	289.2	54	233.14
MG_1303_X_MG_1521	300.2	74	250.82	295.6	69	204.63	262.4	63	274.9	281.6	65	296.92	274.2	59	281.03
MG_1303_X_MG_1523	260	73	329.4	270.2	66	176.9	240	62	247.68	260.8	62	264.42	249	57	200.58
MG_1303_X_MG_1524	316.6	78	316.76	305.2	69	203.04	283.2	66	232	290	65	216.2	299.4	57	203.74
MG_1303_X_MG_1525	325.4	79	278.5	308.4	70	178.2	285.4	65	263.78	275.8	57	292.98	287.6	58	270.33
MG_1303_X_MG_1526	294.2	73	375.06	247.2	69	184.42	246.6	62	289.26	257.4	66	282.24	247.4	57	192.58
MG_1303_X_MG_1527	306	74	280.14	305.4	67	196.71	276.4	63	252.86	284.2	62	254.5	289.8	56	250.5
MG_1303_X_MG_1528	270.25	73	258.42	271.2	66	204.66	243.2	62	254.5	256.6	64	272.86	265.6	57	251.68
MG_1303_X_MG_1529	295.8	72	278.92	287	64	193.15	248.2	60	183.28	263.8	61	213.18	267.2	53	235.22
MG_1303_X_MG_1530	288	71	267.1	290.4	60	214.64	245.2	59	217.13	267.6	58	220.2	245.1	49	222.16
MG_1303_X_MG_1531	298.66	81	308.28	271.6	71	199.86	269	68	227.6	273	66	264.5	275.42	72	239.13
MG_1303_X_MG_1532	298.66	79	339.96	278.6	68	159.52	251.8	65	253.28	290.2	66	247	281.8	55	254.92
MG_1303_X_MG_1533	273.75	76	352.3	262.4	68	207.6	244	61	267	268.4	65	242.44	261.4	60	249.08
MG_1303_X_MG_1534	286.8	75	353	265.6	69	187.9	261.2	61	284.62	280.2	65	262.6	277.8	58	202.7
MG_1303_X_MG_1535	262.2	75	295.04	276.6	68	209.42	238.2	63	281.38	255	66	286.7	248.4	56	241.18
MG_1303_X_MG_1536	284.6	75	321.14	322.4	66	221.92	248.2	61	245.85	260.8	66	260.8	268.5	56	250.18
MG_1303_X_MG_1538	342	84	288.72	331.2	74	174.58	328.6	68	302.1	328.6	73	251.9	244	71	101.1
MG_1303_X_MG_1539	268.2	81	318.88	281	74	172.1	306.8	67	264.92	314.8	65	221.56	279	58	272.78
MG_1303_X_MG_1540	300.5	75	270.84	286	69	182.83	266.6	66	202.9	295.75	67	243.62	263.2	55	195.4
MG_1303_X_MG_1541	298.66	83	229.1	297.8	72	174.5	342.4	66	281.8	343.8	69	228.94	316	59	219.6
MG_1303_X_MG_1543	304	73	338.3	302.2	67	203.52	262	60	259.96	269.4	64	256.38	273.4	58	286.55
MG_1303_X_MG_1544	309	75	280.6	313.2	67	191.62	260.4	60	276.06	277.6	65	252.12	267.2	58	200.88
MG_1303_X_MG_1545	317.6	74	321.54	308.6	64	216.42	260.8	62	252.66	275.4	59	257.8	257.6	55	252
MG_1303_X_MG_1546	294.8	75	316.24	256.8	68	175.88	264.6	62	228.68	258.8	58	255.1	267	55	274.1
MG_1303_X_MG_1547	317.6	73	314.14	305.4	66	208.94	261.6	62	237.78	273.2	64	251.44	258	56	200.05
MG_1303_X_MG_1548	252	74	380.26	239.2	66	208.8	228.2	60	279.58	240.2	67	257.78	224.8	56	280.75
MG_1315_X_MG_1518	305	75	240.72	313	66	179.92	268.2	64	266.14	274.4	56	204.22	276.4	57	244.14
MG_1315_X_MG_1519	298.66	76	235.84	263.2	67	217.44	260.8	64	265.48	284.4	67	202.4	266.4	57	235.7
MG_1315_X_MG_1520	301.8	75	324.38	310.4	66	231.28	265.2	63	240.66	274.2	61	294.72	295.8	55	238.03
MG_1315_X_MG_1521	296.2	74	342.72	274.6	68	178.2	256.8	63	263.9	277.2	66	218.05	266.4	58	230.03
MG_1315_X_MG_1523	266.8	74	354.58	255.4	69	190.18	245.8	62	238.72	251.2	65	270.58	241.2	57	230.7
MG_1315_X_MG_1524	298.66	78	215.14	287.2	71	185.88	265.8	66	241.94	264.4	67	229.3	269.2	56	220.03
MG_1315_X_MG_1525	298.66	83	183.96	310.8	71	243.96	268.8	67	233.68	301.6	69	255.06	270.2	60	246.44
MG_1315_X_MG_1526	309.4	74	311.6	273.6	67	244.3	257.2	61	246.16	215.8	61	293.8	240	56	174.13
MG_1315_X_MG_1527	302	74	180.12	296.8	67	220.2	251.4	64	202.5	294	64	229.26	292.8	56	241.34
MG_1315_X_MG_1528	280.5	74	285.6	255.8	66	194.68	242.4	64	235.1	262.6	67	219.06	251.4	58	220.06
MG_1315_X_MG_1529	294	72	256.28	300.4	64	214.62	252.4	59	187.9	255.8	62	187.56	285.8	52	214.85
MG_1315_X_MG_1530	292.2	72	284.4	278.6	62	198.72	247	60	199.28	262.25	62	177.3	245.3	52	168.24
MG_1315_X_MG_1531	298.66	82	230.92	290	71	198.25	254.8	68	240.5	278.6	70	275.24	275.42	56.67	239.13
MG_1315_X_MG_1532	298.66	80	270.86	259	72	150.26	252.8	65	255.54	299.4	70	237.64	274.8	57	202.76
MG_1315_X_MG_1533	298.66	79	233.88	260.8	68	278.18	260.4	63	276.52	257.6	66	241.88	245.4	57	296.93
MG_1315_X_MG_1534	320.4	74	278.12	259.2	67	175.66	281.8	61	295.64	273.5	64	274.66	293.4	58	263.58
MG_1315_X_MG_1535	279.2	74	255.78	281.6	68	233.32	228.6	63	224.46	253.2	66	263.76	249.6	56	204.74
MG_1315_X_MG_1536	284	72	291.78	275.6	67	223.48	232.4	62	229.7	248.2	65	229.34	254.2	55	221.2
MG_1315_X_MG_1538	298.66	75.78	136.24	306.6	78	177.38	326.4	70	275.12	333.8	75	281.38	185	72	239.13
MG_1315_X_MG_1539	319	87	234.48	301.6	75	182.74	303	69	262.16	313.2	71	254.56	262.6	59	250.05
MG_1315_X_MG_1540	304	78	302.16	294.2	69	211.84	267.8	63	211.74	305.6	69	234.28	239.6	53	152.62
MG_1315_X_MG_1541	298.66	84	208.82	328.2	77	157.64	340.8	68	260.8	334	70	207.3	307.6	58	203.42
MG_1315_X_MG_1543	298.66	74	304.14	270.2	67	173.45	267.8	60	297.04	288.5	67	290.6	280.8	56	283.5
MG_1315_X_MG_1544	298.66	74	282.6	318	67	231.18	273.6	59	252.3	280.2	64	263.28	280.9	56	288.5
MG_1315_X_MG_1545	322	75	327.84	313.4	66	208.14	277.4	63	251.26	284.6	62	227	286.2	55	240.62
MG_1315_X_MG_1546	302	76	236.44	264.4	70	190.58	260.2	65	262.7	279	67	278.04	264.8	55	264.2
MG_1315_X_MG_1547	317	73	309.26	316	65	267.04	261.6	62	211.92	264.2	61	242.8	268.2	55	236.96
MG_1315_X_MG_1548	244	74	336.8	257.2	68	233.78	228.6	61	232.48	218.5	66	268.68	215.8	57	268.94
MG_134_X_MG_1518	296.6	75	375.68	285.6	69	128.3	252.4	65	222.44	268.6	55	217.14	264	57	228.4
MG_134_X_MG_1519	290	76	298.22	284.4	66	195.4	265.4	61	290.52	252	65	261.67	272	56	206.08
MG_134_X_MG_1520	287.5	74	287.72	287	70	190.83	259.4	63	209.04	314	67	275.32	308.8	54	204.76
MG_134_X_MG_1521	305.6	76	333.82	264.4	70	230.13	254	66	295	295	70	286.82	289.2	59	267.04
MG_134_X_MG_1523	268.4	73	354.46	241.4	69	175.1	251.6	63	258.72	281.99	64.89	246.67	246.2	57	203.28
MG_134_X_MG_1524	303.2	76	326.52	290.2	72	185.64	281	67	242.04	288.4	68	267.62	291.4	57	236.88
MG_134_X_MG_1525	325.4	79	330.34	269.8	73	166.4	278.4	69	265.5	297	69	277.6	280.8	57	287.02
MG_134_X_MG_1526	279.5	75	357.78	272.4	68	189.13	277.4	61	288.94	259	69	317.04	253.8	56	220.14
MG_134_X_MG_1527	292	75	289	306	71	170	260.4	65	249.94	279.5	64	312.78	286	55	259.82
MG_134_X_MG_1528	272.4	75	329.18	217.2	66	212.88	250.4	63	233.4	257.6	62	260.66	265	58	229.26
MG_134_X_MG_1529	296	72	270.16	267	62	152.62	229	59	211.86	253.8	59	206.72	264.7	53	227.12
MG_134_X_MG_1530	279	65	284.2	286.6	61	233.48	234	60	209.42	270	58	217.68	255.5	49	203.9
MG_134_X_MG_1531	298.66	81	239.18	272.6	71	134.9	262	67	222.82	281.6	70	223.97	251.8	58	254.72
MG_134_X_MG_1532	298.66	75.78	292.49	289.85	68.7	196.71	270.78	63.17	242.21	281.99	64.89	246.67	275.42	56.67	239.13
MG_134_X_MG_1533	287.5	77	355.64	243.6	70	197.74	261	63	241.08	257.2	64	287.46	252.6	57	289.52
MG_134_X_MG_1534	297.25	78	358.98	239	67	172.83	296	62	340.8	289.4	65	307.76	289.4	59	288.67
MG_134_X_MG_1535	278.6	75	255.78	246	67	192.72	225.8	64	257.18	274.333	67	211.6	257.8	57	205.98
MG_134_X_MG_1536	264.8	74	327.3	283.4	66	242.7	232.6	63	205.52	235	65	222.36	250.2	54	254.38
MG_134_X_MG_1538	298.66	84	325.02	226.4	73	214.33	324.2	67	265.56	289.75	72	224.25	283.6	60	292.88
MG_134_X_MG_1539	310	85	279.46	244.6	76	173.22	291	69	298.92	309.6	69	249.38	281.8	60	265.4
MG_134_X_MG_1540	271	74	291.12	276.6	66	179.42	255.8	64	190.93	282.4	67	234	252.8	56	222.4
MG_134_X_MG_1541	298.66	83	239.32	322.6	75	164.8	335.6	69	291.82	344.6	74	235.36	304.4	60	245.15
MG_134_X_MG_1543	298.66	76	337.7	262.6	66	149.66	277.6	62	293.46	300.5	68	309.64	289.4	57	310.1
MG_134_X_MG_1544	300.2	74	318.8	295.4	67	187.7	280.8	59	304.74	294.75	65	318.73	291.8	57	279.14
MG_134_X_MG_1545	310	77	245.92	292.8	65	158.56	257.6	63	264.92	273.5	59	247.92	275.4	56	258.15
MG_134_X_MG_1546	289.5	78	264.14	306	70	154.1	282.2	63	253.12	293.25	65	235.1	279	55	258.72
MG_134_X_MG_1547	330	77	295.24	296.8	66	191.42	265.2	62	277.5	268.25	63	257.26	273.8	58	282
MG_134_X_MG_1548	253.6	75	369.74	256.4	67	213.64	245.2	60	322.78	239	59	257.4	224.8	58	244.2
MG_136_X_MG_1518	292.6	73	288.44	265	67	127.92	246.4	64	196.54	271	59	86.08	264.8	57	188.03
MG_136_X_MG_1519	282	76	261.76	250.8	68	195.27	243.2	65	231.88	270.4	68	285.04	254.2	56	240.45
MG_136_X_MG_1520	303.333	74	242.72	291.8	68	149.94	256.8	65	225.56	274.6	65	218.7	288	55	197.08
MG_136_X_MG_1521	277.4	75	286.4	266.8	70	316.93	242	62	265.84	268.4	65	249.68	268	59	227.02
MG_136_X_MG_1523	260	75	297.95	233.2	69	177.66	212.6	61	200.7	244.4	68	218.4	220	57	210.6
MG_136_X_MG_1524	284.4	76	246.86	291.2	71	191.42	270.6	64	209.52	281.6	70	196.12	278.6	57	200.36
MG_136_X_MG_1525	315.6	82	270.62	303.4	72	205.5	283	69	246.18	291.6	71	225	245.25	61	143.1
MG_136_X_MG_1526	274.2	75	261.56	261.6	69	195.06	239.2	61	240.02	233.667	71	279.2	235.4	58	174.38
MG_136_X_MG_1527	278	73	75.93	267	68	160.16	250.2	60	223.14	234	62	213.72	289.2	55	265.28
MG_136_X_MG_1528	298.66	76	285.3	257	66	168.26	253.4	61	200.12	255.6	64	245.4	258.8	58	201.48
MG_136_X_MG_1529	285	71	270.88	281.6	64	173.64	234.2	61	189.08	256.2	60	180.48	281.8	52	204.62
MG_136_X_MG_1530	276	70	233.78	247.6	61	155.04	233.4	55	165.62	246.8	58	127.83	237.3	50	150.45
MG_136_X_MG_1531	298.66	81	298.32	291	72	211.8	249.6	67	174.2	297.6	65	219.16	235	58	268.9
MG_136_X_MG_1532	298.66	78	233.74	254.4	70	137.48	243.8	65	146.2	293.5	71	296.7	263.4	57	185.36
MG_136_X_MG_1533	259.8	77	283.02	215.2	66	226.18	235.2	62	215.42	234.4	64	220.74	227.8	58	219.16
MG_136_X_MG_1534	302.2	77	247.28	251	67	179.34	269.4	63	234.88	256	65	253.3	269.2	60	251.74
MG_136_X_MG_1535	260.2	73	221.42	255.8	67	187.6	209.8	61	209.66	236	64	176.52	250.2	56	216.16
MG_136_X_MG_1536	283	72	230.14	257.8	66	164.08	220.6	59	225.58	242	64	175	244.6	55	241.33
MG_136_X_MG_1538	324	86	233.02	262.2	79	128.23	311.2	70	254.28	325	72	217.82	279.4	62	253.56
MG_136_X_MG_1539	263	84	265.48	229.6	76	109.9	307	68	240.62	303.4	71	175.36	272.2	59	216.5
MG_136_X_MG_1540	323.5	73	256.44	281.8	67	183.48	269.6	63	182.74	291.4	68	196.12	279.2	56	178.88
MG_136_X_MG_1541	298.66	84	242.72	289.6	77	112.66	325	68	201.78	333.2	77	172.04	284.6	60	189.28
MG_136_X_MG_1543	298.66	73	274.94	295.4	66	216.14	265.6	59	266.32	256	67	258.46	281.8	59	281.8
MG_136_X_MG_1544	294.4	74	302	297.2	67	154.5	262.4	59	233.64	268.8	65	247.72	273.2	57	228.35
MG_136_X_MG_1545	291.5	73	291.28	296.2	66	205.42	258.6	62	242.96	285.4	65	248.34	277	57	229.78
MG_136_X_MG_1546	286	76	288.38	238.6	70	204.08	250.2	63	211.7	255.2	64	233.2	248.8	57	230.36
MG_136_X_MG_1547	308.8	74	280.96	239.4	67	158.88	258.6	62	212.6	273.8	66	241.7	264.2	57	240.06
MG_136_X_MG_1548	214	75	251.14	199	69	137.62	178.4	61	211.36	208.4	59	190.34	222.2	59	196.88
MG_146_X_MG_1518	298.66	73	315.12	325.4	67	155	259	62	183.78	278	54	143.92	273.8	55	210.16
MG_146_X_MG_1519	298.66	73	286.52	316.8	65	190.3	252	60	197.62	281	62	280.1	285.5	55	230.22
MG_146_X_MG_1520	305	71	288.52	302.4	65	194.74	276.4	60	200.64	298.25	67	218.42	305.6	55	222.52
MG_146_X_MG_1521	331.8	73	309.36	306.8	68	225.34	269.6	60	221.36	276.2	65	220.78	293.6	57	248.48
MG_146_X_MG_1523	276.4	72	259.74	286.4	65	170.9	270.2	59	234.6	247.6	64	251.1	251.4	56	238.78
MG_146_X_MG_1524	317.2	75	330.12	313	69	184.74	283.8	64	224	286.4	64	226.44	298	55	240.02
MG_146_X_MG_1525	320	76	291.64	326	70	241.62	246.6	66	206.94	285	56	245.62	282.9	59	262.04
MG_146_X_MG_1526	290.2	72	238.46	277.8	69	186.87	262.6	61	247.82	245.4	59	261.32	263.2	57	180.8
MG_146_X_MG_1527	298.66	71	171.26	321	69	176.9	266.4	61	177.16	281.6	64	206.92	313	54	215.63
MG_146_X_MG_1528	315	70	296.22	285.2	65	193.12	251.2	61	223.6	251.4	61	233.14	262.4	56	242.93
MG_146_X_MG_1529	304	70	249.44	318.2	61	186.88	271	57	144.66	262.5	57	195.38	282.4	52	222.55
MG_146_X_MG_1530	296.4	69	290.48	309.4	60	182.08	252	54	172.35	230.4	54	158.04	255.94	49	178.18
MG_146_X_MG_1531	298.66	78	188.8	311	69	161.36	285.6	64	216.92	293.8	65	224.44	245	62	154.5
MG_146_X_MG_1532	298.66	76	262.3	289.85	68	153.24	242.6	64	151.9	275	64	265.68	281.4	57	181
MG_146_X_MG_1533	289.2	73	359.52	300.2	69	153.72	279	58	203.62	262.8	61	234.28	259.8	57	246.32
MG_146_X_MG_1534	318.5	74	293.78	262.8	68	126.8	276.8	61	249.92	305.8	61	240.44	288.8	57	270.6
MG_146_X_MG_1535	280.6	73	279.8	246.2	68	202.82	245	61	232.4	265.2	62	255.5	265.2	57	244.26
MG_146_X_MG_1536	298.66	72	294.8	271	64	163.34	238.2	59	188.26	252.2	62	188.92	263.4	55	178.1
MG_146_X_MG_1538	298.66	83	308.36	340.6	72	197.28	383.2	68	269.68	322.2	69	292.5	243.8	71	239.13
MG_146_X_MG_1539	310	82	313.36	265.8	73	116.24	289.8	64	243.04	300.8	67	237.4	275	58	270.32
MG_146_X_MG_1540	295	72	267.72	324.2	66	153.34	284.8	61	160.16	293.6	61	189.58	274.8	54	134.64
MG_146_X_MG_1541	298.66	82	250.82	352.6	72	244	330.6	66	258.94	342.4	70	226.24	322.6	58	242.65
MG_146_X_MG_1543	321.6	72	309.66	310.8	65	182.48	268.75	59	259.93	278.8	63	234.58	283.2	56	254.36
MG_146_X_MG_1544	323.4	72	291.3	309.4	66	198.94	283.8	58	212.2	280.4	65	235.65	286.2	56	264.7
MG_146_X_MG_1545	330	72	305.54	338.2	66	165.32	266.2	63	209.58	294.8	62	223.64	285.6	56	253.13
MG_146_X_MG_1546	312.4	74	378.58	304.4	68	236.78	271.2	61	246.78	265.4	55	237.76	283	56	275.95
MG_146_X_MG_1547	326	71	295.16	324	64	181	260.8	59	191.22	265.8	62	169.72	293	57	173.9
MG_146_X_MG_1548	256	71	344.28	222	69	159.43	230.4	61	250.26	246.6	61	244.28	240.2	57	219.98
MG_147_X_MG_1518	278.6	73	340.66	307.8	67	173.9	271.8	62	180.12	255.75	58	191.53	254.8	55	230.34
MG_147_X_MG_1519	298.66	76	284.78	291.2	70	192.16	263.2	61	236.38	280.2	66	209.1	282.2	53	211.75
MG_147_X_MG_1520	305.5	74	314.8	318	64	188.52	278.4	60	194.5	280.8	65	182.63	275.8	55	223.34
MG_147_X_MG_1521	307	74	263.84	299.4	70	225.57	272.4	61	260.87	276.6	64	232.06	287.2	58	234.55
MG_147_X_MG_1523	272.8	72	323.32	277.2	65	231.04	265.8	60	239.22	252.2	62	262.14	238.5	56	231
MG_147_X_MG_1524	298.66	77	265.32	313.4	71	204.66	276.8	66	243.88	277.6	68	205.8	281.9	55	210.6
MG_147_X_MG_1525	302	77	317.38	309.6	72	189.82	274.2	66	238.72	314.6	67	298.78	282	57	292.08
MG_147_X_MG_1526	294.8	73	268.76	277.2	67	210.28	259.8	61	280.2	248.5	64	247.32	247.4	57	260.24
MG_147_X_MG_1527	312	75	236.24	289	70	204.04	262.4	62	252.28	295.6	63	276.86	299.4	55	233.75
MG_147_X_MG_1528	298.66	73	322.4	269	66	197.74	250.8	61	256.5	267.2	65	237.3	281.8	58	189.58
MG_147_X_MG_1529	297	71	280.48	311.8	64	188.02	256	58	194.66	240.667	62	227.1	276.5	52	205.04
MG_147_X_MG_1530	307.2	69	288.96	288.667	58	194.24	256.4	58	204.9	254.2	58	176.8	264.8	50	180.53
MG_147_X_MG_1531	298.66	76	313.82	267.6	73	176.16	258.6	66	203.58	278.8	66	249.74	257.2	58	281.76
MG_147_X_MG_1532	298.66	79	180.1	290.4	69	202.28	252.2	65	213.6	293	65	229	268.2	56	223.78
MG_147_X_MG_1533	282	74	374.84	282.2	68	232.64	256.8	63	284	267.8	65	224.23	240	60	289.2
MG_147_X_MG_1534	298.66	75.78	292.49	289.85	68.7	196.71	270.78	63.17	242.21	281.99	64.89	246.67	275.42	56.67	239.13
MG_147_X_MG_1535	282.4	74	279.26	272.6	70	220.7	254	61	207.5	263.4	65	243.92	262.2	53	211.62
MG_147_X_MG_1536	282.2	72	309.28	297.8	66	212.24	244.6	61	243.76	261.8	67	230.88	252.1	52	197.53
MG_147_X_MG_1538	318	84	273.1	314.2	75	230.65	325.6	70	235.64	316	75	231.77	299.2	59	254.68
MG_147_X_MG_1539	312	82	285.08	300.8	74	167.82	307.2	67	257.7	327	68	248.3	281.4	58	268
MG_147_X_MG_1540	302.333	73	285.04	308.2	67	165.15	278.8	62	208.46	293	67	214.06	271.6	54	225.54
MG_147_X_MG_1541	298.66	83	252.88	323	75	175.58	332.2	68	219.62	373	70	189.6	330	59	237.4
MG_147_X_MG_1543	298.66	74	334.86	287	67	172.68	283.8	59	284.3	287.4	61	235.08	282	56	280.88
MG_147_X_MG_1544	317	73	348.8	310	66	182.74	292.8	60	264.5	285.8	63	233.86	270.2	58	260.52
MG_147_X_MG_1545	325	74	226.78	326.2	66	182.72	250.2	62	261.94	290.2	60	254.84	277.2	55	205.83
MG_147_X_MG_1546	300.2	76	319.98	293.8	70	200.58	268.2	61	224.96	248.4	57	192.27	263.6	55	296.84
MG_147_X_MG_1547	317.2	73	341.7	289.2	69	209.28	267.4	62	242.21	268	63	197.77	282.4	56	202.53
MG_147_X_MG_1548	298.66	75.78	292.49	289.85	68.7	196.71	270.78	63.17	242.21	281.99	64.89	246.67	275.42	56.67	239.13
MG_148_X_MG_1518	302.2	74	253.24	303.6	67	180.43	275	64	194.92	274	56	140.3	272.2	57	265.62
MG_148_X_MG_1519	298.66	74	329.48	320.8	67	206.2	272.6	63	269.62	288.8	63	275.9	277.4	55	247.5
MG_148_X_MG_1520	307.6	72	363.02	287	65	195.84	279.8	60	290.3	287.25	61	241.86	293.3	55	202.34
MG_148_X_MG_1521	313.8	76	295.88	294.2	69	160.53	262.8	63	249.7	306.8	68	230.06	292	60	182.58
MG_148_X_MG_1523	280.4	73	298.16	250.6	70	173.98	247.8	61	250.44	277.2	62	263.38	264.4	56	273.02
MG_148_X_MG_1524	320.8	77	311.26	292.8	71	156.32	272.8	65	223.08	299.4	65	269.52	300.8	58	202.74
MG_148_X_MG_1525	324.8	84	221.92	297.2	75	178.86	278.6	68	254.4	332	68	278.36	299.4	60	235.68
MG_148_X_MG_1526	286.8	74	227.16	230	67	171.46	251	62	275	259.6	69	260.86	245.8	56	211.83
MG_148_X_MG_1527	298.66	76	271.02	292	69	151.6	275	61	269.6	298.4	64	274.74	282	53	237.82
MG_148_X_MG_1528	298.66	73	300.04	252.6	68	145.56	259	61	233.48	284.4	68	229.92	262.6	56	232.04
MG_148_X_MG_1529	304.6	71	276.96	287.6	63	173.38	248.4	58	185.38	266.2	59	233.34	278.1	52	232.04
MG_148_X_MG_1530	347.2	72	249.26	295	63	183.66	245	58	184.12	281	60	169.8	266	53	184.4
MG_148_X_MG_1531	298.66	81	276.36	284.2	71	167.78	284.4	66	202.3	310.8	68	243.64	212	61	239.13
MG_148_X_MG_1532	298.66	77	279.36	250.8	72	147.22	269.4	64	239.5	308	68	228.98	289	57	217.63
MG_148_X_MG_1533	298.66	77	288.46	293.8	70	223.24	267	62	285.54	277.8	68	317.78	273.6	59	286.94
MG_148_X_MG_1534	312.4	74	313.88	301.6	66	173.02	281.6	62	318.7	295.4	65	304.48	286.4	61	182.12
MG_148_X_MG_1535	243	73	357.9	238.2	69	213.4	242.6	63	274.48	284.4	67	285.8	268.4	59	219.82
MG_148_X_MG_1536	299.6	72	213.5	271	66	200.76	238.6	60	216.06	288.8	63	216.54	277	55	266.68
MG_148_X_MG_1538	380	87	255.3	292.6	78	196.71	403.8	70	290.72	320	68	269.76	275.42	56.67	239.13
MG_148_X_MG_1539	297.2	86	236.5	287	77	146.56	312.6	72	263.88	346.8	71	264.4	283.4	59	278.06
MG_148_X_MG_1540	298.66	73	276.58	266.6	71	167.63	293.8	63	251.04	306.8	70	194.86	275.6	56	187.36
MG_148_X_MG_1541	298.66	84	234.54	334.2	76	225.64	360.2	68	254.8	366.6	73	208.3	334.4	60	224.92
MG_148_X_MG_1543	298.66	74	283.82	309	67	191.84	290.8	60	301.04	288.8	63	288	295.4	56	288.1
MG_148_X_MG_1544	298.66	74	227.2	294.2	68	170.32	276.2	60	276.02	304.6	60	290.72	295.8	57	247.78
MG_148_X_MG_1545	312	75	340.76	298.4	65	215.42	264.8	62	291.96	300	64	273.26	279.4	59	184.32
MG_148_X_MG_1546	304.4	76	314.3	278.6	70	194.4	274.2	63	290.38	288.8	64	272.22	279.8	56	261.2
MG_148_X_MG_1547	330	72	327.86	315	65	228.86	278.8	61	260.7	297.4	63	250.42	299.4	55	259.06
MG_148_X_MG_1548	244	73	307.6	264	67	237.96	245.4	61	272.32	240.333	64	252.9	231	57	228.4
MG_149_X_MG_1518	308.2	74	237.3	276.8	68	197.08	259.8	62	187.68	282.6	59	235.73	260.2	55	220.06
MG_149_X_MG_1519	298	72	321.44	326.4	66	270.06	269	61	246.02	278.6	63	221.92	265.6	54	178.23
MG_149_X_MG_1520	324.4	74	318.04	322	65	221.06	283.4	61	207.26	293.4	59	185.48	306.6	54	205.04
MG_149_X_MG_1521	306	75	317.7	308.4	67	239.74	269.4	61	271.22	279.2	61	197.28	286	57	211.32
MG_149_X_MG_1523	257	72	236.96	259.4	67	196.94	243.4	60	248.3	246.6	65	183.68	241.2	57	157.8
MG_149_X_MG_1524	308	77	276.22	329.4	70	189.34	267.4	65	222.14	278	65	218.74	301.4	54	224.34
MG_149_X_MG_1525	310.8	77	282.88	298.8	71	192.82	268.6	63	227.04	299.8	67	203.38	241.2	58	190.82
MG_149_X_MG_1526	274.4	71	278.84	279.6	66	217.16	242.2	61	226.7	238	65	185.9	229.6	56	152.62
MG_149_X_MG_1527	310	74	260.5	293.25	66	173.8	261.6	61	226.88	283.6	63	224.06	297.9	53	238.24
MG_149_X_MG_1528	289.2	73	295.52	267.2	64	217.2	249	59	208.96	252.6	60	158.66	259.5	58	222.02
MG_149_X_MG_1529	300	71	297.2	312.8	62	169.8	241	59	174	253	58	176.68	278.2	51	192.5
MG_149_X_MG_1530	286	70	229.58	266	61	153	269.2	55	179.05	243.2	56	140.5	242.4	49	144.25
MG_149_X_MG_1531	298.66	81	264.4	287.2	71	166.3	267.2	64	212.48	293.2	65	241.1	242	67	239.13
MG_149_X_MG_1532	298.66	78	336.52	303.25	67	196	272.8	65	241.34	278.2	68	251.26	265.6	57	165.6
MG_149_X_MG_1533	290	75	265.52	288.8	67	273.58	261	61	288.46	272.2	65	283.86	263	58	267.7
MG_149_X_MG_1534	294.667	76	273.32	319.6	67	215.08	291.8	59	277.1	284.8	61	275.84	298.8	55	242.52
MG_149_X_MG_1535	276.8	75	285	285	68	223.84	237	62	246.38	265	63	267.96	258.4	56	183.14
MG_149_X_MG_1536	268.4	73	311.88	305.2	66	227.24	243.8	60	210.74	279.8	65	209.78	264.8	53	180.46
MG_149_X_MG_1538	340	75.78	201.72	355.4	74	181.9	321.8	68	283.16	325	71	248.8	251.6	60	221.92
MG_149_X_MG_1539	336	83	238.2	300.6	73	216.34	298.6	67	233.28	295	68	192.64	269.6	58	205.48
MG_149_X_MG_1540	300	75	260.1	302.8	69	212.9	278.8	63	183.96	271.4	64	225.62	265.8	53	169.06
MG_149_X_MG_1541	298.66	82	250.7	332.8	74	177.52	341.4	67	257.26	336.8	72	189.5	315.4	57	252.52
MG_149_X_MG_1543	320.8	75	351.1	315.6	66	270	273	59	284.64	285.8	64	246.06	278	56	283.16
MG_149_X_MG_1544	298.66	73	359.6	301.8	69	206.08	280.8	60	217.28	284.4	64	300.8	277.6	56	200.94
MG_149_X_MG_1545	315	74	193.78	319.8	67	223.08	280.2	60	249.42	290.8	59	219.9	273	55	197.54
MG_149_X_MG_1546	301.5	74	320.02	292.4	70	235.75	264.2	61	239.55	256.4	56	153.38	272.8	56	235.9
MG_149_X_MG_1547	310	72	319.72	314.8	66	197.9	268.2	59	217.78	264	60	255.1	257	55	239.13
MG_149_X_MG_1548	248.2	75	292.58	248.8	67	216.58	258.4	59	267.1	247.4	65	238.95	237.4	56	205.3
MG_154_X_MG_1518	300	72	195.64	303.6	64	157.76	242.8	61	144.56	270	56	152.7	260.8	55	157
MG_154_X_MG_1519	298.66	71	290.52	289	66	187.8	231.2	60	201.44	270.6	62	164.48	247.2	56	238.08
MG_154_X_MG_1520	298.66	71	248.32	300.4	62	172.04	259	57	150.52	279.8	59	152.92	266.9	53	168.1
MG_154_X_MG_1521	298.66	75.78	292.49	289.85	68.7	196.71	270.78	63.17	242.21	281.99	64.89	246.67	275.42	56.67	239.13
MG_154_X_MG_1523	252	72	272.32	261.2	62	159.38	238.8	59	251.6	249	60	247.4	245.2	56	220.83
MG_154_X_MG_1524	298.66	75	298.5	295	69	147.48	261.4	63	194.5	278.6	64	205.36	283.2	58	202.5
MG_154_X_MG_1525	308	77	360.6	308.8	70	170.92	254.8	67	266.5	304.4	67	261.86	277	57	261.54
MG_154_X_MG_1526	301.2	72	291.36	238.4	66	150	238.2	58	234.2	231.4	62	209.1	241.2	56	229.08
MG_154_X_MG_1527	298.66	72	255.78	320.4	64	225.8	257.6	61	205.84	283.4	59	265.1	297.6	55	254.58
MG_154_X_MG_1528	275.5	71	302.18	259	63	176.78	244.2	59	228.83	256.8	64	254.08	261	56	219.56
MG_154_X_MG_1529	275.2	67	212.22	278.6	61	171.18	237	57	185.96	255.4	58	176.04	269.3	48	185.78
MG_154_X_MG_1530	315	69	263.22	312.6	57	189.48	233	52	162.98	255.2	57	179.88	244.6	49	150.23
MG_154_X_MG_1531	298.66	78	285.88	259.6	70	171.68	251.6	65	222.6	281.2	66	277.2	234.5	68	124.1
MG_154_X_MG_1532	298.66	74	316.56	289.85	70	90.73	251	62	199.7	273.6	65	253.24	250.6	55	197.34
MG_154_X_MG_1533	265	72	362.58	253.4	65	151.18	237	59	251.8	230.4	64	215.88	233.2	56	247.28
MG_154_X_MG_1534	294.8	72	375.9	274.4	66	175.68	270.8	59	286.8	276.8	62	255.18	253.8	54	199.72
MG_154_X_MG_1535	290.333	71	283.36	245.6	63	180.22	233	60	179.92	264.4	62	246.02	255.8	56	214.46
MG_154_X_MG_1536	285.4	72	311.02	271.2	64	162.96	236.6	59	243.7	251	62	198.72	256	53	195.68
MG_154_X_MG_1538	338	84	297.88	309.6	74	191.4	353.4	68	240.94	286	68	253.86	273.8	65	137.23
MG_154_X_MG_1539	273	82	239.9	298.2	73	221.46	308	66	265.18	309.8	68	239.88	279.4	59	224.5
MG_154_X_MG_1540	280	73	235.54	284	66	128.97	264.6	59	191.08	271.4	62	195.22	252.2	53	217.3
MG_154_X_MG_1541	298.66	82	320.38	314.2	71	216.74	326.2	64	222.62	344.8	68	188.8	307.8	57	254.2
MG_154_X_MG_1543	298.66	71	300.72	277.6	68	129.08	268.8	59	285.8	277.2	61	209.98	262	57	242.92
MG_154_X_MG_1544	307	72	333.8	282.2	68	201.2	275.2	58	259.6	280	64	232.06	274.8	53	259.34
MG_154_X_MG_1545	300	73	281.78	314.2	64	174.68	245.2	60	173.63	281.2	55	188.85	279	55	254.4
MG_154_X_MG_1546	292.6	73	357.36	272	68	186.7	263.8	59	199.44	258	59	236.5	249.6	54	202.24
MG_154_X_MG_1547	312	71	346.98	330.4	64	178.82	253.4	59	189.08	269.2	60	232.88	260	53	237.82
MG_154_X_MG_1548	246	73	340.96	225.6	65	174.94	226.4	60	249.18	238.6	61	236.22	213.4	56	194.56
MG_156_X_MG_1518	298.66	73	236.62	315.6	67	183.66	230.2	63	199.5	299	54	179.76	274.8	57	206.78
MG_156_X_MG_1519	298.66	77	275.74	281.2	69	189.36	267.8	63	248.58	279.6	67	280.96	282	55	272.6
MG_156_X_MG_1520	312	74	208.4	317.2	64	213.38	270	64	240.62	294.2	63	254.52	316.2	55	221.53
MG_156_X_MG_1521	298.66	75	243.38	283.6	69	221.26	256.6	63	267.68	289.2	65	248.8	276	57	232.3
MG_156_X_MG_1523	298.66	75.78	292.49	289.85	68.7	196.71	270.78	63.17	242.21	281.99	64.89	246.67	275.42	56.67	239.13
MG_156_X_MG_1524	298.66	77	298.86	318	70	194.4	282.6	66	202.04	291.6	67	233.18	299.6	55	220.62
MG_156_X_MG_1525	304	82	216.38	322.6	71	196	287.4	67	244.42	305.4	71	259.18	283.2	60	295.9
MG_156_X_MG_1526	306.6	76	330.2	288.4	70	193.2	269	62	274	257.8	58	289.72	267	56	240.78
MG_156_X_MG_1527	298.66	74	224.84	297.6	65	198.75	283.6	61	254.72	286	62	256.2	301.6	56	234.94
MG_156_X_MG_1528	298.66	75	242.04	298.2	67	201.44	269.4	61	226.1	259	65	277.5	285	57	213.68
MG_156_X_MG_1529	314.4	72	204.64	289	62	172.86	240.6	61	192.9	270.8	62	207.9	289.2	51	211.68
MG_156_X_MG_1530	278.5	72	249.32	280.2	58	144.2	241.4	55	143.47	253.25	60	173.77	261.6	49	196.38
MG_156_X_MG_1531	298.66	81	187.64	245.2	73	144.9	288.4	67	199.18	296	68	234.75	241	60	232.85
MG_156_X_MG_1532	298.66	80	248.88	289.85	70	150.38	264.4	66	224.86	287.2	65	229.74	264.2	57	222.12
MG_156_X_MG_1533	298.66	78	229.18	278.6	67	205.02	261.6	61	254.08	274	65	291.06	263.6	58	302.56
MG_156_X_MG_1534	305	74	335.38	248	69	162.44	274.2	62	300.02	298.8	67	306.14	302.4	58	272.76
MG_156_X_MG_1535	285.2	75	286.12	256	67	213.26	224.4	65	240.6	256	64	257.46	260	56	264.54
MG_156_X_MG_1536	294	74	244.84	289.6	68	218.57	238.6	62	228.93	261.5	64	220.28	275.2	55	273.22
MG_156_X_MG_1538	298.66	85	197.5	325	77	205.28	361.6	70	201.82	351.6	73	285.28	317	59	276.28
MG_156_X_MG_1539	286	85	257.4	321.8	77	165.76	318.6	68	286.96	332.2	68	277.64	301.8	58	329.08
MG_156_X_MG_1540	298.66	75.78	292.49	289.85	68.7	196.71	270.78	63.17	242.21	281.99	64.89	246.67	275.42	56.67	239.13
MG_156_X_MG_1541	298.66	84	199.36	344.8	74	168.14	328.6	69	203.64	360	70	237.02	327	59	256.08
MG_156_X_MG_1543	298.66	75	237.1	305.2	68	199.82	284.4	59	253.98	297.8	64	274.55	274	56	276.96
MG_156_X_MG_1544	298.66	74	206	308.6	65	227.62	271.4	59	280.86	298.6	62	277	280.2	56	239.3
MG_156_X_MG_1545	343	75	246.46	301.2	66	166.24	264	61	228.8	280	56	248.88	275.2	55	206.56
MG_156_X_MG_1546	298.66	76	309.8	298	69	224.53	272.4	64	219.64	286.8	64	278.78	281.4	58	227.02
MG_156_X_MG_1547	298.66	73	237.44	323	64	198.26	261.8	61	224.56	273.4	65	251.26	273.6	55	224.04
MG_156_X_MG_1548	256	74	321.94	232.6	69	169.75	244.4	62	255.22	261.2	64	258.7	246.8	57	209.18
MG_161_X_MG_1518	312.6	71	248.38	323.6	65	246.98	279	61	201.2	288	58	192.08	264.6	55	196.42
MG_161_X_MG_1519	298.66	72	268.12	319.8	64	200	260.2	60	271.82	273.6	62	271.82	255.3	57	148.43
MG_161_X_MG_1520	311.75	71	266.46	328.6	67	170.23	276.2	60	176.98	296.8	63	182.78	295.8	54	222.08
MG_161_X_MG_1521	306.8	73	292.1	311.6	69	239.15	272.4	61	214.36	275.6	62	246	289	59	203.34
MG_161_X_MG_1523	277.6	71	254.98	274.4	64	196.24	252	58	241.94	257.2	64	212.23	249.8	56	176.38
MG_161_X_MG_1524	298.66	75	301.38	323.4	69	229.34	268.8	62	173.18	297.2	65	290.62	288.5	56	213.3
MG_161_X_MG_1525	230.2	77	304.78	324.4	69	222.66	275.6	64	200.86	307	64	217.72	277	59	168.65
MG_161_X_MG_1526	295.6	71	283.96	278	65	170.48	269.2	58	280.2	257.6	65	269.16	233.4	58	180.02
MG_161_X_MG_1527	326.4	71	286.1	308.5	67	221.08	277.6	61	189.4	301	64	204.02	311.4	55	196
MG_161_X_MG_1528	283.75	72	282.3	276.2	66	202.26	256.4	59	173.47	246.8	62	228.2	259.4	57	203.34
MG_161_X_MG_1529	302.2	69	263.28	302.8	61	182.32	239.4	57	161.93	269.8	59	150.18	287.4	50	194.23
MG_161_X_MG_1530	265.2	69	224.32	305.2	58	176.3	244.4	54	150.48	252	56	168.88	246.7	52	166.3
MG_161_X_MG_1531	298.66	77	189.9	279.6	71	156.78	280.2	65	177.28	283.4	64	179.64	255.2	61	204.8
MG_161_X_MG_1532	298.66	76	303.74	289.85	68	137.45	259.8	62	205.1	272.6	65	230	287.6	58	142.46
MG_161_X_MG_1533	286.333	73	307.74	291	69	159.38	261	59	191.46	261.4	60	207.34	257.2	57	225.14
MG_161_X_MG_1534	306.2	73	286.5	291.8	66	158.16	306.6	59	305.22	301	65	246.67	285.8	56	202.24
MG_161_X_MG_1535	292.4	73	285.56	297.6	66	210.8	246.8	61	219.36	262.6	61	188.9	252.8	53	235.16
MG_161_X_MG_1536	283	72	277.26	291.4	64	200.86	236	59	200.04	257.2	64	224.1	267.6	54	207
MG_161_X_MG_1538	298.66	83	274.96	318.6	75	231.5	346.6	66	231.18	335.2	69	268.58	287.2	62	222.43
MG_161_X_MG_1539	315	78	267.52	291.2	72	125.86	297.6	66	195.34	302	67	247.38	277.8	57	238.84
MG_161_X_MG_1540	298.66	71	242	317.6	67	199.7	272.8	61	235.3	299.8	66	195.46	268.8	53	193.96
MG_161_X_MG_1541	298.66	81	291.98	344.2	74	168.02	326.8	66	240.44	343.4	70	222.98	325.6	59	222
MG_161_X_MG_1543	310	72	296.16	249.6	66	158.64	285.2	59	248.62	268	54	224.08	293.6	57	254.04
MG_161_X_MG_1544	319.8	71	272	324.6	66	165.6	283.4	59	246.34	284.8	68	261.3	288.6	56	237.46
MG_161_X_MG_1545	310	71	295.1	315	65	163.06	278.6	59	238.9	294.6	62	227.12	286.6	55	236.88
MG_161_X_MG_1546	296	73	331.74	276.2	68	210.35	271.6	61	226.72	257.6	64	271.1	278.8	55	253.42
MG_161_X_MG_1547	314	72	261.06	337.2	64	179.2	264.8	59	188.68	279	64	229.94	261.6	55	186.88
MG_161_X_MG_1548	252.6	71	297.98	265.8	64	204.66	247.2	59	230.72	228.75	56	229.64	233.8	57	217.07
MG_162_X_MG_1518	298.66	73	312.16	290.2	68	213.45	261.6	63	222.96	280.8	61	200.26	263.8	55	259.02
MG_162_X_MG_1519	298.66	76	234.48	312	68	229.78	236.8	63	242.24	267.6	64	272.08	260.4	53	265.74
MG_162_X_MG_1520	298	74	297.52	325.4	67	241.04	289	64	262.56	289.5	59	215.3	284.8	55	262.44
MG_162_X_MG_1521	298.66	77	271.56	286.2	72	176.87	252.8	64	272.52	300.2	65	247.95	279	58	259.36
MG_162_X_MG_1523	264	75	283.28	257.6	69	191.58	243.4	61	269.88	252.2	64	263.16	248.4	57	200.14
MG_162_X_MG_1524	298.66	76	275.28	288.6	71	240.34	277.6	50	238.92	274.4	65	282.36	296	55	225.66
MG_162_X_MG_1525	298.66	81	299.96	296.6	73	227.68	291	66	257.72	295.8	67	291.84	280.6	56	282.53
MG_162_X_MG_1526	279.8	73	251.14	237.6	69	238.48	252.4	61	222.7	236.4	64	254.14	245	58	187.74
MG_162_X_MG_1527	318	73	268.38	277.8	71	210.95	264.4	63	229.22	297.2	63	284.18	285.6	55	269.78
MG_162_X_MG_1528	281.667	74	318.98	276.4	68	209.72	257.4	63	257.46	240.8	62	263.06	267.8	57	234.14
MG_162_X_MG_1529	282.8	70	261.82	294.8	63	214.64	236.4	59	192.98	259.8	59	181.86	275.8	52	211.12
MG_162_X_MG_1530	278	71	290.34	310.6	63	147.82	265.8	58	210.66	252.6	56	203	245	49	194.72
MG_162_X_MG_1531	298.66	82	223.62	265	71	197.22	241.2	68	228.94	267	67	204.08	237.6	58	238
MG_162_X_MG_1532	298.66	79	321.72	289.85	73	206.4	254.8	64	263.4	281.6	68	247.82	265.6	57	197.2
MG_162_X_MG_1533	298.66	78	300.4	255.4	69	231.93	251.4	61	274.08	246.6	68	271.98	232.8	59	240.02
MG_162_X_MG_1534	298.66	74	181.26	260.6	68	155.48	276.8	61	277.96	288.6	68	274.7	288.4	58	241.93
MG_162_X_MG_1535	286.6	74	253.6	256.2	71	213.7	227.6	63	236.82	262.2	67	286.78	255.2	57	269.75
MG_162_X_MG_1536	283.8	74	333.18	281.2	66	199.28	233	62	235.86	252.8	64	222.1	256	53	228.03
MG_162_X_MG_1538	339.2	84	223.42	295.8	75	210.53	386.2	70	216.85	302.5	68	325.04	282.6	60	313.42
MG_162_X_MG_1539	259.2	85	228.56	307	74	185.32	293.2	68	247.88	289.2	68	252.76	288.2	59	302.93
MG_162_X_MG_1540	298.66	76	197.54	293.6	72	197.98	277.6	63	250.28	271.2	65	268	271	56	242.92
MG_162_X_MG_1541	298.66	84	202.16	310.4	75	221.7	324.2	67	240.02	345	70	197.64	303.4	59	245.42
MG_162_X_MG_1543	298.66	74	201.36	286	69	209.96	264.2	59	292.96	297.8	64	281.18	281	58	302.62
MG_162_X_MG_1544	298.66	72	288.4	296	66	246.17	265.4	60	281.9	275.6	65	323.2	267.8	54	285.5
MG_162_X_MG_1545	326	72	322.62	311.8	66	192.64	248.6	62	219.58	278	59	267.9	273.6	56	255.62
MG_162_X_MG_1546	298.8	76	325.8	242.2	72	189.58	270.2	62	269.58	273.2	64	362.16	279.8	57	294.18
MG_162_X_MG_1547	320	73	345.12	316.4	67	207.36	239.8	61	275.64	255	62	268.66	273.2	55	235.46
MG_162_X_MG_1548	257	75	335.3	249.6	67	251.56	245	60	264.82	247.2	64	281.02	226.2	56	235.3
MG_163_X_MG_1518	336.25	78	297.04	328.8	71	195.66	281.4	66	236.14	300.2	59	241.24	282.2	55	276.38
MG_163_X_MG_1519	325.5	76	325.68	317.8	68	232.7	278.4	64	272.66	271.8	65	257.7	302	57	255.44
MG_163_X_MG_1520	320.75	77	316.28	329.2	69	236.22	285	64	257.38	306.4	65	206.3	303.3	55	202.16
MG_163_X_MG_1521	323.2	78	263.22	307.6	71	215.96	286.8	65	215.13	293.2	65	219.12	303.2	59	225.7
MG_163_X_MG_1523	276	79	285.8	270.4	69	177.38	264.8	64	252.52	293.6	65	237.64	269.4	57	239.68
MG_163_X_MG_1524	321	80	310.48	308.2	72	216.98	272.6	67	225.3	301.2	70	247.24	295.8	58	204.04
MG_163_X_MG_1525	334	86	272.56	315.2	75	219.36	304.4	68	272.34	302.6	71	295.98	241.667	59	104.57
MG_163_X_MG_1526	301.2	78	326.86	283.2	70	170.5	258.8	63	270.86	266.8	67	242.44	256.8	57	230.22
MG_163_X_MG_1527	326	78	289.95	319	67	209.2	271.8	65	237.88	301.667	63	274.48	313.1	55	291.23
MG_163_X_MG_1528	298.66	78	281.86	272	68	208.88	264.4	53	223.1	277	66	235.26	275.1	58	246.16
MG_163_X_MG_1529	300	72	220.64	293.6	65	153.2	251.4	62	185.84	267.2	59	186.2	282.7	51	222.55
MG_163_X_MG_1530	302.4	72	288.14	288	62	177.38	263.2	58	195.5	262.4	58	163.52	251.9	50	184.26
MG_163_X_MG_1531	298.66	75.78	292.49	289.85	68.7	196.71	270.78	63.17	242.21	281.99	64.89	246.67	275.42	56.67	239.13
MG_163_X_MG_1532	298.66	82	256.36	283	72	204.43	290.8	68	236.22	308.8	67	226.9	284	58	187.96
MG_163_X_MG_1533	298.66	79	350.12	269	71	256.48	270.2	62	263.8	272	69	262.78	265	56	281.63
MG_163_X_MG_1534	329.4	77	318.1	289.6	69	195.7	278.8	62	239.88	301.6	67	250.24	302	58	250.58
MG_163_X_MG_1535	311.6	78	268.7	258.4	71	201.42	248.8	64	235.26	262	67	242.78	268.6	58	206.83
MG_163_X_MG_1536	290.8	75	287.98	309.6	68	211.1	248.4	62	212.68	263	67	232.72	237.2	53	202.24
MG_163_X_MG_1538	338.4	75.78	204.48	316	78	163.53	348	71	253.4	335.4	75	281.14	314.2	61	287.82
MG_163_X_MG_1539	307.2	75.78	221.6	270.6	79	127.6	317.4	71	227.86	316	71	236.74	291.8	61	233.46
MG_163_X_MG_1540	335.333	80	267.8	286.6	73	147.55	299.8	67	218.4	299.6	70	203.2	293.6	56	222
MG_163_X_MG_1541	298.66	86	214.74	335.8	75	159.32	349.2	71	228.18	332.6	73	226.74	317.4	60	241.38
MG_163_X_MG_1543	332	78	321.18	287.4	71	194.38	296.6	62	283.44	295	63	291.13	314.4	57	300.1
MG_163_X_MG_1544	333.4	75	259.8	297.8	69	180.2	295.6	62	235.04	305.2	65	259.5	299.6	56	276.43
MG_163_X_MG_1545	323	75	282.08	348	67	221.5	276	64	237.82	312.8	65	231.6	282	55	244.68
MG_163_X_MG_1546	320.2	79	304.26	257	72	197	269	63	241.78	288.6	64	262.12	279.6	56	253.06
MG_163_X_MG_1547	326.2	77	272	327.6	67	211.44	294	61	234.22	296	65	233.86	295.6	56	254.1
MG_163_X_MG_1548	274.8	76	344.72	219.2	70	176.48	255.6	62	242.56	246	66	225.94	231.2	56	210.95
MG_168_X_MG_1518	298.66	76	264.1	336.2	70	174.9	265.6	64	185.78	297.6	61	227.64	277.2	55	242.52
MG_168_X_MG_1519	298.66	76	353.68	297.4	70	243.26	259.4	63	255.84	284.6	63	279	263.42	55	244.68
MG_168_X_MG_1520	298.66	75	313.12	283.2	69	195.73	291.2	64	257.5	294.8	61	301.28	317.2	56	221.42
MG_168_X_MG_1521	300.6	76	288	289.4	70	197.82	276.2	63	271.6	289.6	65	228.14	287.1	57	243.03
MG_168_X_MG_1523	282.4	80	268.04	277.6	70	208.62	254.6	63	245.28	272.4	64	263.28	252.4	57	215.44
MG_168_X_MG_1524	298.66	80	206.16	309.4	71	191.72	281.6	66	218.94	287.25	72	207.4	283	58	253.45
MG_168_X_MG_1525	308.4	84	282.88	330.4	73	199.56	300	67	286.74	322	69	283.54	280.2	57	260.45
MG_168_X_MG_1526	293.667	78	320.56	271.4	70	187.68	255.8	61	280.4	248.8	67	243.82	227	56	200.06
MG_168_X_MG_1527	312	75	326.74	334.6	67	217.28	288.4	64	279.76	296.4	64	295.04	306	53	271.28
MG_168_X_MG_1528	290.25	74	341.62	261.8	69	238.64	259.8	61	275.24	266.6	62	229.6	264	57	245.38
MG_168_X_MG_1529	301.2	71	292.16	299.4	64	194.68	252	60	181.42	272.4	59	214.26	288.3	51	178.76
MG_168_X_MG_1530	296	70	346.16	269.2	61	150.84	243.8	56	184.08	273.5	61	183.06	264.8	48	201.28
MG_168_X_MG_1531	298.66	82	282.24	287.4	73	201.12	286	69	202.24	301.6	68	244.48	261.8	58	285
MG_168_X_MG_1532	298.66	82	289.4	289.85	72	206.4	264.6	66	236.58	304	69	244.62	218.4	56	187.62
MG_168_X_MG_1533	300	78	363.96	285	71	221.96	265	61	261.22	284.2	66	259.2	252.8	56	286.54
MG_168_X_MG_1534	313.6	76	337.58	298.6	67	177.5	283.8	64	322.6	306.4	65	320.28	282	57	232.04
MG_168_X_MG_1535	304.2	78	281.18	277.6	70	219.9	240.8	63	249.96	279	62	266.44	262.4	53	262.42
MG_168_X_MG_1536	302.4	72	342.6	284.4	68	199.28	256.8	63	274.24	271.4	67	251.48	272.6	52	257.62
MG_168_X_MG_1538	368	75.78	253.02	294	78	188.9	400.6	71	271.98	316.4	72	270.28	307	60	290.04
MG_168_X_MG_1539	325.2	88	247.04	316.4	75	82.38	331	69	245.02	320.8	71	267.35	278.4	60	262.72
MG_168_X_MG_1540	298.66	76	248.6	306	71	161.38	290	64	221.94	284.6	66	233.76	252.25	55	170.3
MG_168_X_MG_1541	298.66	86	226.5	364.8	76	215.7	354	68	238.46	369.2	70	252.96	325.6	59	223.54
MG_168_X_MG_1543	320	76	241.96	297.8	68	243.2	289.8	59	320.14	314	67	288.02	292	56	282.02
MG_168_X_MG_1544	298.66	76	232	301.2	69	200.04	282.8	61	295.12	262.5	57	246.67	271	55	279.38
MG_168_X_MG_1545	318	75	322.42	351	67	195.76	279	61	238.34	281.333	59	212.44	276.6	55	262.64
MG_168_X_MG_1546	305	77	307.26	268.8	72	231.44	279.8	63	327.16	264.4	59	274.36	277.4	55	269.28
MG_168_X_MG_1547	328.4	73	411.64	320.4	67	227.66	276	61	246.42	287.4	67	251.82	289.8	53	282.92
MG_168_X_MG_1548	278	74	353.06	271	69	225.72	244.8	61	261.9	228	62	239.12	235.6	57	269.08
MG_183_X_MG_1518	305	73	319.56	328.8	67	166.76	278.2	62	258.34	282.2	64	253.14	275.2	55	227.46
MG_183_X_MG_1519	298.66	74	310.2	320.2	66	205.18	265.8	60	238.56	291.4	61	292.58	286.8	56	235.48
MG_183_X_MG_1520	302	72	278.62	304.2	64	226.56	269.8	60	199.8	289.8	58	202.78	290.2	53	229.64
MG_183_X_MG_1521	304.6	74	369.18	305.6	66	217.73	280.2	62	249.12	302.8	63	332.34	289.6	58	232.68
MG_183_X_MG_1523	276	72	310.52	276	65	180.15	261.4	61	248.1	257.4	62	260.2	264.8	57	174.62
MG_183_X_MG_1524	298.66	74	245.28	321.4	69	186.6	289.2	62	210.62	294.8	65	256.78	298.6	56	232.55
MG_183_X_MG_1525	322	80	272.98	321.8	70	237.72	266.2	65	224.7	282.8	56	280.98	275.6	60	246.28
MG_183_X_MG_1526	290	73	278.26	280.2	68	174.46	269.6	61	258.32	254.4	63	253.42	250.6	56	256.18
MG_183_X_MG_1527	314	74	266.72	331.8	65	164.2	259.2	63	190.78	295.6	65	248.48	309	56	195.05
MG_183_X_MG_1528	295.2	71	234.82	276.4	66	219.48	257.6	61	210.8	257.8	61	197.1	267	58	214.36
MG_183_X_MG_1529	306	71	202.5	307	62	187.36	256	57	175.73	246.4	58	127.7	278.8	51	170.9
MG_183_X_MG_1530	300.4	69	268.6	304.333	61	209.36	253.2	54	178.78	238.8	56	155.54	267.1	52	185.55
MG_183_X_MG_1531	298.66	77	274.4	292	71	187.03	278.4	68	190.46	257	65	249.22	210.2	64	146.2
MG_183_X_MG_1532	298.66	79	202.78	262.5	69	140.48	251	62	200.14	296.4	68	266.74	267	58	185
MG_183_X_MG_1533	285	73	328.64	292.6	66	185.12	270	61	237.1	260	65	228.44	279.4	58	206.02
MG_183_X_MG_1534	295.6	74	330.78	282.8	68	197.4	290.6	62	252.4	290.25	65	296.34	287	58	235.34
MG_183_X_MG_1535	291.6	74	286.06	270	68	178.94	227.4	62	245.62	281.4	66	243.5	275.2	56	216.08
MG_183_X_MG_1536	273.4	72	264.92	290.2	65	206.63	247.8	61	215.44	253.6	64	220.48	269.8	56	202.74
MG_183_X_MG_1538	298.66	87	209.46	314.2	75	176.97	359.8	68	298.84	309.75	67	298.06	249	74	80
MG_183_X_MG_1539	279.6	82	265.58	281.6	73	154.8	300.2	66	260.38	311	68	231.57	290.6	59	239.54
MG_183_X_MG_1540	290	74	212.9	292.2	68	145.46	273.2	62	205.55	292.6	67	224.58	278.2	55	214.36
MG_183_X_MG_1541	298.66	82	237.54	360.8	73	165.68	321.8	67	215.36	338	71	249.42	322.8	58	220.46
MG_183_X_MG_1543	305.2	73	321.12	289.85	64	176.3	288.4	59	245.18	293.8	64	215.5	271.6	58	216.26
MG_183_X_MG_1544	311.2	74	298.2	307.6	66	192.78	283.2	59	215.94	289.2	63	246.67	288.6	57	267.94
MG_183_X_MG_1545	313	74	291.7	313.6	64	234.52	242.6	59	247.38	266.333	56	250.93	293	55	244.38
MG_183_X_MG_1546	306.667	74	324.88	279.8	68	220.74	267	60	191.36	290.8	64	288.38	281.4	55	216.26
MG_183_X_MG_1547	314.8	72	322.92	310	66	177.32	266.2	61	213.1	282	64	212.96	277.8	55	206
MG_183_X_MG_1548	261.2	70	271.86	274	62	199.1	233.8	59	210.38	234.6	59	240.32	236.8	57	196.93
MG_184_X_MG_1518	298.66	75	285.96	324	69	201.62	255.2	65	229.32	281.4	63	213.22	270.2	57	201.76
MG_184_X_MG_1519	321	76	325.96	286.8	70	274.7	268.6	64	280.04	264.5	67	265.35	275	53	309.35
MG_184_X_MG_1520	310.4	74	318.36	304.4	69	208.05	286.8	66	235.48	291.4	67	227.24	301.6	56	242.03
MG_184_X_MG_1521	308	76	316.66	303.6	70	294.88	276.6	66	265.88	287	70	275.9	294.8	58	241.36
MG_184_X_MG_1523	258.8	73	371.04	271	70	206.94	223.8	63	246.58	273	64	232.62	244.8	56	249.42
MG_184_X_MG_1524	325.6	80	321.76	321.2	72	225.68	287.4	67	266.84	299.4	70	209.46	297.5	59	217.6
MG_184_X_MG_1525	299.2	82	255.62	291.2	73	200.86	284.6	67	301.62	292.4	69	265.06	281	60	195.3
MG_184_X_MG_1526	291.6	75	282.18	271	70	208.94	254.4	62	261.74	244	69	287.8	244.6	57	221.66
MG_184_X_MG_1527	316	75	240.34	322.4	69	254.3	251.6	65	255.68	282.6	67	268.18	298	56	297.98
MG_184_X_MG_1528	295	76	349.3	289	68	238.6	245.4	61	227.3	240.8	65	283.78	255.8	56	175.2
MG_184_X_MG_1529	312	72	275.8	294.4	64	203.98	232	61	198.14	258	62	227.52	265.2	54	234.9
MG_184_X_MG_1530	289.8	69	255.86	288.6	62	189.3	244.4	58	160.03	242	56	164.12	238.6	52	145.3
MG_184_X_MG_1531	298.66	81	313.1	268.4	73	151.4	277.2	69	247.58	275.2	66	286.56	200.6	62	187.8
MG_184_X_MG_1532	298.66	79	344.8	255.8	70	202.66	264.6	68	269.28	284.4	68	254.32	285.4	59	223.6
MG_184_X_MG_1533	290.6	77	348.98	278.6	71	200.53	275.6	61	310.08	266.4	65	261.2	237.2	56	308.27
MG_184_X_MG_1534	316.8	77	348.88	300.4	69	196.71	273.2	65	295.64	289.6	67	271.64	292.6	57	280.64
MG_184_X_MG_1535	280.6	75	320.68	268.8	71	216.76	221.6	64	256.42	255.6	67	272.36	254.8	57	252.18
MG_184_X_MG_1536	280	75	317.24	288.8	68	207.8	240	63	229.14	245.75	66	241.85	280.6	56	240.82
MG_184_X_MG_1538	342	87	351.08	327.6	78	232.02	325.6	69	268.42	337.2	73	288.04	283.8	65	186.77
MG_184_X_MG_1539	312	83	273.14	308	74	186.48	294.6	69	250.82	294.6	69	179.65	274.8	58	271.93
MG_184_X_MG_1540	330	76	270	309.2	72	142.98	269.8	62	219.78	301.6	69	223.18	281.8	56	237.88
MG_184_X_MG_1541	298.66	86	254.36	341.8	77	167.42	342	69	282.3	338	77	167.75	332	61	250.62
MG_184_X_MG_1543	316	76	337.58	323.4	69	280.14	286.4	63	313.48	289.4	67	216.3	299.6	57	324.42
MG_184_X_MG_1544	316.8	75	319.8	328.6	69	224.76	284.6	61	294.68	286.4	65	252.64	289.8	57	293.24
MG_184_X_MG_1545	324	75	363.48	328.4	69	183.9	266	62	248.92	280.8	62	279.8	280.6	56	238.74
MG_184_X_MG_1546	297.2	77	272.84	270.8	72	156.95	265.8	65	287.76	278.6	67	238.3	281.6	58	259.07
MG_184_X_MG_1547	316	74	311.66	320.8	66	253.9	257.8	63	236.88	263.4	68	282.16	276.2	55	256.93
MG_184_X_MG_1548	267	76	336.1	303	69	256.2	229	64	314.12	237.5	65	286.94	229.2	58	225
MG_199_X_MG_1518	298.66	75	272.44	308.6	69	187.82	271.2	66	263.84	271.2	55	219.3	286	57	261.22
MG_199_X_MG_1519	323	76	363.9	322.2	70	224.46	256.4	63	283.8	282.2	66	246.67	281.4	56	275.05
MG_199_X_MG_1520	296.25	75	276.04	330.8	69	168.38	282.8	64	276.34	311.8	67	234.14	283.2	55	246.3
MG_199_X_MG_1521	315.6	76	263.36	301.6	69	241.12	290.2	65	265.4	295.2	65	254.56	289	59	246.24
MG_199_X_MG_1523	272.8	79	283.94	275.2	69	169.87	246.6	63	224.64	279.6	68	184.56	271	57	215.28
MG_199_X_MG_1524	298.66	78	274.3	312.2	69	247.94	282.6	67	248.14	294.6	70	238.14	292.8	57	254.28
MG_199_X_MG_1525	324.2	83	282.14	296	74	254.42	296.6	68	311.92	304.2	67	277.08	279.6	58	292.43
MG_199_X_MG_1526	292.8	77	321.64	266.2	68	220.72	250.6	62	269.18	255.6	67	262.82	253.2	57	240.43
MG_199_X_MG_1527	316.8	76	329.12	327.6	67	261.72	278	64	261.48	308.2	62	251	305	55	252.74
MG_199_X_MG_1528	281.2	75	323.28	255.2	68	208.64	262.2	61	228.12	259.2	65	239.8	262	55	230.86
MG_199_X_MG_1529	294.8	73	254.54	289	67	163.33	249.4	62	193.58	274.25	65	156.5	285.2	54	206.23
MG_199_X_MG_1530	298.66	75.78	292.49	289.85	68.7	196.71	270.78	63.17	242.21	281.99	64.89	246.67	275.42	56.67	239.13
MG_199_X_MG_1531	298.66	75.78	292.49	289.85	68.7	196.71	270.78	63.17	242.21	281.99	64.89	246.67	275.42	56.67	239.13
MG_199_X_MG_1532	298.66	82	307.04	266.8	71	214.58	263.4	66	268.58	304.8	71	248.54	280.4	59	208
MG_199_X_MG_1533	280.5	77	352.36	285.6	71	254.25	256.8	63	264.88	256.5	68	267.88	250.2	56	269.3
MG_199_X_MG_1534	308.6	77	355.48	273.6	68	231.6	290.6	64	268.12	285.6	65	263.12	294.4	57	270.83
MG_199_X_MG_1535	299.25	77	296.24	270.8	71	214.58	265	64	263.04	286.6	66	271.56	262.2	57	231.7
MG_199_X_MG_1536	289	75	291.2	303	68	236.34	250.6	62	221.8	267.6	64	243.52	274.2	55	308.6
MG_199_X_MG_1538	340	82	283.5	348.8	77	236.16	394.4	72	234.52	312	72	281.56	311.6	60	261.02
MG_199_X_MG_1539	313.8	87	324.02	327.8	76	207.5	311.4	69	312.12	312.4	69	318	286.6	58	304.03
MG_199_X_MG_1540	320.5	78	248.12	305	71	187.85	293	65	200.78	311.4	65	248.26	281.4	55	200.22
MG_199_X_MG_1541	298.66	86	287.5	328.4	76	232.82	337.8	70	205.68	371.4	70	236.82	323	59	248.06
MG_199_X_MG_1543	312	78	321.32	293.6	69	178.84	270.78	63.17	242.21	289.4	65	250.06	286.6	56	302.66
MG_199_X_MG_1544	298.66	78	323.33	301.8	71	202.6	295.6	60	260.9	295.6	65	256.76	288.8	56	275
MG_199_X_MG_1545	312	76	283.98	324.4	66	253.04	275.2	63	246.7	298.2	63	257.98	273.8	56	218.83
MG_199_X_MG_1546	290	78	395.88	282.2	71	199.78	278.2	64	260.74	295.6	65	319.56	285	57	311.18
MG_199_X_MG_1547	341.2	75	314.56	310.6	66	233.7	267.4	62	230.42	287	67	238.34	280.2	57	220.1
MG_199_X_MG_1548	259.4	75	305.08	238.4	69	199.16	246.6	61	265.26	255.2	66	264.8	212.8	57	230.43
MG_204_X_MG_1518	318.333	74	312.42	313.4	65	169.58	264.6	64	203.78	269.6	64	199.02	278.8	55	250.52
MG_204_X_MG_1519	310	74	319.56	300.6	66	181.92	271.6	63	237.7	280.4	63	251.08	301.6	57	274.24
MG_204_X_MG_1520	308	74	381.56	291.4	68	205.7	257.2	64	240.16	298.6	63	283.93	313.6	56	228.22
MG_204_X_MG_1521	318.2	74	263.56	300	68	237.78	250.4	63	227.78	294.4	65	226.36	282.8	55	215.62
MG_204_X_MG_1523	264.6	72	253.22	274.4	65	180.1	229.2	60	212.84	266	64	249.98	242.6	57	230.44
MG_204_X_MG_1524	298.66	76	223.9	333	69	192.76	281	64	214.36	283.333	66	258.47	306.6	55	271.52
MG_204_X_MG_1525	298	77	326.6	260	71	198.56	272.2	63	254.44	299	69	293.48	269	59	269.8
MG_204_X_MG_1526	279.6	72	294	271.6	66	188.54	250.8	59	289.66	236.2	63	296.26	252	57	222.72
MG_204_X_MG_1527	322	75	275.62	331	64	235.62	267.6	62	222.14	303.6	62	257.38	298.3	55	239.92
MG_204_X_MG_1528	298.66	72	293.78	247.8	66	176.66	250.4	61	219.3	260.4	60	261.02	261.6	57	240.2
MG_204_X_MG_1529	302	71	256.42	293.8	62	199.2	246	58	196.14	268	59	168	284.8	53	218.4
MG_204_X_MG_1530	292.6	70	305.18	268.8	60	182.52	263.6	56	189	269.4	58	184.76	245.9	49	175.85
MG_204_X_MG_1531	298.66	78	270.92	311	69	193.9	272.6	66	265.48	282.8	66	233	231.4	68	135.55
MG_204_X_MG_1532	298.66	78	125.54	292	70	177.55	272.8	65	236.1	300.8	68	275.82	282.2	58	153.06
MG_204_X_MG_1533	288.4	75	316.1	283.8	67	225.1	263	61	284.58	256	62	286.74	243.2	56	255.85
MG_204_X_MG_1534	303.6	75	331.8	270	69	118.42	288	63	293.22	282.6	65	273.02	311	58	272.68
MG_204_X_MG_1535	274.4	74	227.42	260.2	66	217.56	233	61	265.08	273.2	66	308.54	266.2	54	226.68
MG_204_X_MG_1536	284.6	73	300.12	275.6	66	187.83	240.8	60	223.44	259.2	63	240.56	268.2	55	214.62
MG_204_X_MG_1538	354	86	286.8	322.2	74	185.86	324.8	69	237.56	328	71	282.58	304.2	62	277.9
MG_204_X_MG_1539	292	80	293.46	269	72	232	291.2	62	294.12	302.2	67	205.8	276.8	59	267.68
MG_204_X_MG_1540	298.66	73	282.22	280	66	202	273.8	63	217.44	289.2	65	223.3	268	54	192.62
MG_204_X_MG_1541	298.66	82	233.56	342	73	160.1	335.4	67	241.06	336.6	71	242.24	334	58	249.68
MG_204_X_MG_1543	314	73	306.26	270.6	68	163.48	294.8	59	285.66	279.6	55	309.1	276	56	276.04
MG_204_X_MG_1544	319.4	74	285.8	323.2	66	201.54	289.2	59	266.26	274.8	56	274.22	289.6	57	262.46
MG_204_X_MG_1545	319.8	74	340.18	323.2	64	254.12	272	61	249.28	301	59	288.38	287.6	55	253.22
MG_204_X_MG_1546	303.6	74	328.3	273.8	68	212.42	260.6	61	246.4	280.8	64	244.94	283.6	56	267.44
MG_204_X_MG_1547	329.4	73	325.3	342.4	65	239.66	274.4	60	259.24	288.75	62	172.4	281.8	55	248
MG_204_X_MG_1548	248.2	71	313.72	228.4	65	234.95	240.4	60	263.88	239.6	63	254.78	224.2	57	231.2
MG_212_X_MG_1518	298.66	77	245.48	304.6	67	188.7	272.4	64	208.58	256.4	55	158.34	277.4	55	220.14
MG_212_X_MG_1519	298.66	76	298.78	286.8	68	222.74	242.2	63	271.5	273.8	65	210.87	267.26	55	294
MG_212_X_MG_1520	276.667	74	263.7	328	67	204.22	285.4	64	219.78	280	64	168.5	274.3	54	174.82
MG_212_X_MG_1521	290	74	279.9	271	68	194.58	244	63	237.34	277	64	252.44	263.2	58	175.92
MG_212_X_MG_1523	250.2	72	298.88	267.6	67	201.3	241.8	60	248.42	237.4	65	259.33	234.6	57	180.26
MG_212_X_MG_1524	309.8	75	274.24	289	69	196.92	265.2	63	202.94	278.6	65	219.6	281.6	55	228.15
MG_212_X_MG_1525	299.6	77	323.3	274.8	69	205.06	249.8	63	192.42	279.8	67	201.04	261.6	56	253.26
MG_212_X_MG_1526	264	74	331.42	256.8	67	118.8	239.8	61	205.8	222.4	65	246.67	224.4	57	217.26
MG_212_X_MG_1527	312	72	274.06	320.4	68	179.34	267.6	61	246.52	248.4	61	239.72	295.6	56	195.84
MG_212_X_MG_1528	274.4	73	276.32	269.8	66	190.56	243	62	206.75	240.6	64	240.96	254	55	223.6
MG_212_X_MG_1529	284.8	69	244.02	268.2	64	138.3	226	58	165.16	252	64	185.66	267.6	54	197.37
MG_212_X_MG_1530	287	71	264.92	296.6	61	206.56	261.2	56	184.56	244.25	59	183.46	243.3	54	119.06
MG_212_X_MG_1531	298.66	77	213.6	252.2	71	168.96	261.6	64	151.38	282.4	65	234.26	199.8	65	102.75
MG_212_X_MG_1532	298.66	77	285.82	250	69	183.4	241.2	65	193.73	277.6	64	254.28	273.4	57	171.72
MG_212_X_MG_1533	298.66	77	311.06	263.6	68	219.44	241.6	62	218.7	238	65	248.04	239	57	227.33
MG_212_X_MG_1534	301.4	74	310.86	249.2	69	135.4	273.8	61	265.3	287.6	65	284.93	295	57	257.28
MG_212_X_MG_1535	262.4	74	254.08	262	68	203.34	224.8	63	218.52	249	65	224.8	245.8	57	216.36
MG_212_X_MG_1536	266.2	73	277.24	268.4	66	154.22	226.4	61	207.8	232.6	63	189.78	233.8	54	200.34
MG_212_X_MG_1538	354.4	87	303.02	310.8	75	168.96	370.4	70	245.84	319.2	72	267.74	285.8	61	184.4
MG_212_X_MG_1539	275.2	81	274.48	245	72	141.68	274.6	67	186.1	284.8	71	204.06	250.8	58	220.28
MG_212_X_MG_1540	311	74	231.14	292.8	68	188.98	261.4	62	211.46	276.2	66	231.46	252.6	54	205
MG_212_X_MG_1541	298.66	82	197.2	322.6	72	183.78	314.6	66	198.86	330.2	71	213.28	299.4	58	241.42
MG_212_X_MG_1543	298	75	283.02	275	67	168.22	270.78	63.17	242.21	265.6	67	206.32	266	56	271.24
MG_212_X_MG_1544	299	74	272	293.6	66	187.82	266.2	62	241.6	263.6	65	206.63	271.6	57	238.33
MG_212_X_MG_1545	276	73	326.24	287.2	63	209.02	244.2	61	190.94	278.4	63	221.8	273.6	55	249.74
MG_212_X_MG_1546	296.8	74	312.8	273.4	68	218.72	257.4	63	215.84	267.8	67	209.24	259	55	262.03
MG_212_X_MG_1547	312	73	320.68	298.6	65	154.54	256.4	61	211.58	268.6	61	261.6	263.6	56	239.13
MG_212_X_MG_1548	230	73	364.04	212	65	173.88	202.2	61	263.08	287.25	63	301.75	202.8	57	217.34
MG_213_X_MG_1518	298.66	74	320.5	304.4	68	218.12	265	62	216.48	278	58	206.8	267.8	55	209.44
MG_213_X_MG_1519	298.66	76	367.32	313	68	275.58	261	62	272.26	276.6	63	253.96	275.6	52	221.4
MG_213_X_MG_1520	270.75	74	375.38	315.6	67	196.71	287.4	61	266.34	297.6	61	260.1	288.9	53	293.3
MG_213_X_MG_1521	312.4	76	328.66	340	68	282.68	293.6	62	270.26	295.6	65	308.54	295.1	58	281.36
MG_213_X_MG_1523	272	73	306.54	245.4	69	234.26	266	60	271.04	272	65	200.7	239.2	56	202.36
MG_213_X_MG_1524	298.66	78	281.14	335	69	263.02	282.8	65	239.94	293.8	67	263.44	281.2	56	218.4
MG_213_X_MG_1525	306.2	76	353.9	305.2	70	182.72	254.8	65	220.3	305	67	245.34	258.6	60	200.62
MG_213_X_MG_1526	281.6	75	282.76	289	70	200.86	270.4	61	298.52	281.99	64.89	246.67	244.8	57	227.2
MG_213_X_MG_1527	302	74	211.7	334	69	203.66	273.4	62	280.7	304.8	62	305.08	304.4	53	236.5
MG_213_X_MG_1528	280	75	353.3	294.6	66	202.76	260.6	61	220.32	252	64	222.6	258	57	188.62
MG_213_X_MG_1529	322	72	272.34	293.2	65	168.76	252.2	58	203.23	271.6	65	176.36	296.2	52	206.98
MG_213_X_MG_1530	274	70	297.24	296.8	60	190.42	259.6	56	196.4	274.8	58	157.82	266.3	50	177.58
MG_213_X_MG_1531	298.66	81	250.6	316	71	160.96	264.4	65	260.12	294.4	68	278.62	276.8	58	257.3
MG_213_X_MG_1532	298.66	82	335.28	290	70	239.28	257.4	64	240.6	300.8	68	220.92	282.9	57	194.28
MG_213_X_MG_1533	299.4	75	455.82	293.8	68	267.6	290.2	62	288.16	280	64	329.74	241.6	57	279.38
MG_213_X_MG_1534	319.2	76	419.72	315.2	66	237.52	301.8	59	331.65	291.25	63	299.58	276.8	58	244.37
MG_213_X_MG_1535	279.4	74	194.26	278.6	70	254.38	242.4	60	217.14	272.8	64	258.6	272.6	53	248.35
MG_213_X_MG_1536	287.8	75	287.54	323.8	68	258.3	248.4	59	253.64	289.2	66	256.74	264.4	53	257.68
MG_213_X_MG_1538	338	83	219.4	307.2	74	212.18	331.4	69	280.2	281.99	64.89	246.67	310.5	59	274.12
MG_213_X_MG_1539	326	82	287.3	308.4	73	230.64	271.4	66	195.64	303	71	225.18	283.4	58	268.28
MG_213_X_MG_1540	298.66	75	279.8	332.6	66	205.16	273.8	61	192.4	291.25	63	233.9	265	54	182.16
MG_213_X_MG_1541	298.66	83	306.14	328.4	75	260.52	331.6	67	188.62	330	70	266.23	297	60	220.18
MG_213_X_MG_1543	322	74	392.58	319.2	69	290.42	305.4	59	352.27	283.2	65	376.47	288.2	56	307.53
MG_213_X_MG_1544	292.4	73	264.4	287	67	243.5	297	60	273.04	284.2	61	255.74	297.2	56	289.98
MG_213_X_MG_1545	298.66	73	344.12	340.2	65	247.9	271.2	60	246.92	284.667	61	251.18	289.6	55	252.7
MG_213_X_MG_1546	312.2	75	351.26	280.4	70	237.3	282.8	61	307.4	282.4	62	227.62	291.6	55	254.4
MG_213_X_MG_1547	322.4	72	395.74	331.6	67	231.16	268.8	60	235	272	61	233.5	285	53	223.25
MG_213_X_MG_1548	267.8	74	312.08	281	67	231.64	259.8	58	302.74	227.4	54	261.3	227.6	57	262.1
MG_218_X_MG_1518	298.66	75	317.6	322.6	68	158.74	288	66	241.06	292.4	65	232.66	292.4	58	242.68
MG_218_X_MG_1519	298.66	76	268.94	282.2	68	281.06	290.6	65	306.28	282	67	267.48	280.46	55	220.74
MG_218_X_MG_1520	303.25	72	235.54	317.8	67	200.08	284.4	64	255.66	284.6	63	209.54	295.5	56	204.5
MG_218_X_MG_1521	314.8	76	305.04	302.8	70	189.4	291.6	66	294.86	292.2	65	304	303.8	58	247.9
MG_218_X_MG_1523	269.8	75	239.38	273.2	69	248.36	247.2	64	255.44	275.2	65	250.48	247.6	58	198.4
MG_218_X_MG_1524	298.66	80	287.18	324.4	71	244.2	282.4	67	283	318.2	70	253.1	309.2	56	234
MG_218_X_MG_1525	325.8	83	276.74	258.6	75	131.1	290.2	70	257.94	301	69	312.56	267.6	60	226.24
MG_218_X_MG_1526	282.6	75	270.76	264.2	71	258.22	261	64	352.24	257.2	65	265.8	250.4	56	228.76
MG_218_X_MG_1527	316	75	233.24	295.2	69	214.14	287.6	65	294.4	306	69	305.7	308.5	55	299.62
MG_218_X_MG_1528	283	74	281.68	268.2	68	197.36	259.8	64	246.65	270.2	65	259.28	267.6	56	235.34
MG_218_X_MG_1529	290	71	283.2	296.2	63	172.86	245.4	62	192.66	275	62	192.68	287.1	52	233.46
MG_218_X_MG_1530	291	70	308.4	303.667	62	216.92	245.4	56	217.65	267.8	61	178.48	249.2	50	203.28
MG_218_X_MG_1531	298.66	83	292.2	261.6	71	198	286.8	69	270.16	299	68	309.7	261	61	266.72
MG_218_X_MG_1532	298.66	82	222.48	268.6	74	142.4	286.2	70	243.32	330	72	205	287	57	223
MG_218_X_MG_1533	287.6	80	375.38	251.8	70	190.92	266.4	63	269.54	257	65	306.68	256	58	382.28
MG_218_X_MG_1534	304	76	338.76	312.8	69	205.94	293.8	62	317.84	300	68	324.52	295.4	58	230.86
MG_218_X_MG_1535	282.4	75	308.98	285.6	70	238.32	264.2	65	269	287.2	67	257.6	278.2	57	246.34
MG_218_X_MG_1536	287.8	75	182.42	294.4	68	165.22	240.6	66	268.62	281.4	64	228.18	269.2	55	220.16
MG_218_X_MG_1538	344	87	283.9	318.2	78	173.85	346.2	73	274.18	316.6	73	312.86	296.8	62	294.56
MG_218_X_MG_1539	313	87	288.08	328.8	78	148.64	324	70	311.64	322	73	280.28	284	59	259.18
MG_218_X_MG_1540	298.66	77	206.26	267.8	72	155.9	294.2	66	230.98	302	69	228.56	274.4	54	236.36
MG_218_X_MG_1541	298.66	75.78	287.66	335.8	74	187.8	341.8	69	196.86	354.6	72	233.34	339.1	59	256.28
MG_218_X_MG_1543	298.66	75	319.32	312.4	67	248.36	270.78	63.17	242.21	298	64	192.9	298.6	56	332.97
MG_218_X_MG_1544	298.66	75	264.4	307.8	66	210.58	292.8	62	286.1	284.8	64	299.85	301.2	59	296.53
MG_218_X_MG_1545	323.75	76	271.72	321.2	69	183.36	275.4	63	231.22	301.4	67	247.2	293.4	55	257.82
MG_218_X_MG_1546	299.2	76	432.08	318.2	70	211.26	285.2	66	264.8	298.25	67	291.24	276.2	56	237.78
MG_218_X_MG_1547	326.6	74	250.06	327.2	68	215.74	283	62	266.62	295.6	62	231.7	311.2	55	268
MG_218_X_MG_1548	292	73	330.9	291.6	69	195.96	236	63	276.42	293.2	64	305.34	276.4	57	224.3
MG_219_X_MG_1518	302	74	259.16	295.8	68	181.62	253	63	218.26	277.667	61	261	264.6	57	232.66
MG_219_X_MG_1519	308.25	75	318.78	284.4	70	201.02	242.2	63	272.92	262.8	61	274.6	273.2	57	245.02
MG_219_X_MG_1520	316.75	74	258.28	314.8	66	156.82	287.4	63	256.92	301.667	65	111.17	316	54	256.48
MG_219_X_MG_1521	324.2	76	276.24	285.6	70	196.48	286.2	66	216.43	298.8	66	215.13	297.4	56	226.33
MG_219_X_MG_1523	284	73	262.76	281.6	67	223.34	241.8	62	239.66	270.2	60	243.52	247.8	55	221.24
MG_219_X_MG_1524	311.8	78	274.44	323.2	72	183.44	283.8	67	188	294.6	65	213.84	290	56	207.36
MG_219_X_MG_1525	321.6	81	308.9	296	72	196.38	263.2	68	243.68	308.6	71	244.42	277.6	60	259.42
MG_219_X_MG_1526	294.8	74	305.08	282.8	69	190.82	258.8	62	240.98	248.8	67	248.76	246.4	56	220.14
MG_219_X_MG_1527	310	74	216.86	283.8	71	169.88	262.4	65	262.02	294.8	64	267.74	303	55	228.34
MG_219_X_MG_1528	290.4	74	335.38	276.2	68	208.86	259.2	61	226.18	273.4	64	221.22	265.8	58	261.82
MG_219_X_MG_1529	308	71	246.4	294.2	63	184.48	247.4	59	201.44	262	60	183.04	287.92	53	211.12
MG_219_X_MG_1530	274.6	70	245.3	285.2	63	191.28	260	57	192.12	253	55	181.8	265.2	51	188.48
MG_219_X_MG_1531	298.66	79	250.5	261.4	73	148.48	268.8	66	203.84	273.6	64	236.7	261	58	217.8
MG_219_X_MG_1532	298.66	77	240.74	269	72	144.45	272.8	65	255.68	285	67	228.86	267	57	216.7
MG_219_X_MG_1533	287	77	283.44	266.8	70	233.48	260.6	64	271.84	264.6	66	250.54	273.8	58	233.68
MG_219_X_MG_1534	312.8	75	341.88	295	69	176.63	265.8	61	296.66	277	61	301.78	292.8	57	273.68
MG_219_X_MG_1535	279.8	74	272.78	280	70	231.78	232.2	64	243.14	265	65	264.28	252.2	56	227.64
MG_219_X_MG_1536	289.4	75	278.22	301.4	70	220.48	247.6	63	216	272	61	229.18	233.8	55	227.93
MG_219_X_MG_1538	352	87	250.8	338.2	76	153.7	332	70	255.2	324.2	70	267.26	317	60	226.42
MG_219_X_MG_1539	317.2	87	287.56	298.6	76	138.76	292.2	69	288.4	298	70	238.38	285	59	212.92
MG_219_X_MG_1540	298.66	76	264.9	286	71	170.84	281.6	62	197.84	290.8	66	213.68	277.2	56	223.84
MG_219_X_MG_1541	298.66	83	209.08	350.6	76	171.8	347.4	69	217.28	338	74	165.4	307.4	61	170.03
MG_219_X_MG_1543	298.66	74	312.84	296.4	68	201.94	261	61	302.3	281.99	72	246.67	295.4	58	260.52
MG_219_X_MG_1544	315.2	74	325.2	308	66	210.92	269.8	59	266.54	279.8	62	270.86	280.4	54	256.12
MG_219_X_MG_1545	318	74	263.18	299.6	70	204.88	272	63	249.08	284	62	261.7	288.6	56	231.33
MG_219_X_MG_1546	314.4	77	360.54	294.6	71	178.32	275.4	63	251.58	272.4	64	280.18	285.2	57	305.7
MG_219_X_MG_1547	316.2	73	277.4	326.8	69	230.38	256	62	263.26	271.6	63	227.9	298	57	266.13
MG_219_X_MG_1548	269	74	280.74	259.4	68	200.42	251.2	60	279.42	246.4	62	240.16	228.8	57	219.98
MG_220_X_MG_1518	325	75	319.74	324.2	68	210.8	279.2	64	238.14	282.8	59	261.78	266	58	265.7
MG_220_X_MG_1519	298.66	76	317.78	326.6	68	230.28	257.6	63	260.74	282.4	65	240.2	298.2	55	258.18
MG_220_X_MG_1520	306.667	75	214.28	310.4	68	214.36	274.8	64	263.64	307.2	64	284.08	303.5	55	261.3
MG_220_X_MG_1521	328	78	295.7	322	71	265.02	291.8	63	254.2	293.4	67	280.86	299.8	58	285.22
MG_220_X_MG_1523	270	74	285.14	266.2	70	192.36	252.8	62	249	270.6	62	195.84	248	57	201.02
MG_220_X_MG_1524	298.66	77	293.92	325.8	69	211.78	283.4	66	244.46	280.8	67	242.72	300.2	57	271.42
MG_220_X_MG_1525	298.66	79	296.98	295.4	72	237.24	287	66	277.62	316.4	69	301.42	280.2	57	277.78
MG_220_X_MG_1526	291.8	77	327.02	290.6	69	272.3	256.4	63	255	244.6	63	261.84	254	59	208.78
MG_220_X_MG_1527	321.2	74	214.44	351.4	69	221.44	276.8	65	257.42	294.4	63	272.38	306.2	53	286
MG_220_X_MG_1528	278.4	73	292.66	289.6	69	205.68	264.8	62	255.14	250.4	63	284.4	270.8	56	225.94
MG_220_X_MG_1529	313.8	73	245.28	295	66	203.53	261.4	59	229.52	284	62	210.68	286.2	53	206.08
MG_220_X_MG_1530	274	71	217.94	294.4	62	167.52	247.8	56	197.28	263.6	61	210.06	250.4	51	166.76
MG_220_X_MG_1531	298.66	81	262.94	286.4	71	189.7	279	67	248.92	281.6	68	286.86	232.2	64	205.67
MG_220_X_MG_1532	298.66	80	362.9	296.8	72	226.76	277.2	65	260.58	301	67	282.56	299.4	58	247.66
MG_220_X_MG_1533	298.66	78	298.8	275.2	70	259.74	264	62	286.34	266.4	66	241.7	270.8	58	236.2
MG_220_X_MG_1534	329.4	77	356.74	300.6	69	215.84	303.2	62	297.36	286.667	64	303.02	304.8	56	300.03
MG_220_X_MG_1535	280.2	77	174.52	291.4	70	247.14	246.2	63	253.42	282.2	67	289.26	267	56	236.73
MG_220_X_MG_1536	287.8	74	266.82	294.6	68	233.3	239.6	62	238.74	280	64	243.76	278.2	54	235.7
MG_220_X_MG_1538	332	87	249.04	293.6	76	231.23	369.4	68	263.7	300.6	63	229.62	295.2	60	256.5
MG_220_X_MG_1539	308	83	256.3	305.2	74	211.08	306.6	68	261.6	314.6	69	277.78	285.8	59	277.42
MG_220_X_MG_1540	298.66	74	277.82	301	69	197.92	279.2	62	238.7	312	67	243.02	280.8	56	218.9
[truncated: 3,917 more rows]
