# Supplementary material for: Leveraging Automated Machine Learning for Environmental Data‐Driven Genetic Analysis and Genomic Prediction in Maize Hybrids
Source: Adv Sci (Weinh). 2025 Mar 6;12(17):2412423. doi: 10.1002/advs.202412423 (PMC12061318; doi:10.1002/advs.202412423)
Supplement: Supplementary file 2 — Supplemental Tables [file ADVS-12-2412423-s002.zip › advs202412423-sup-0002-Tables/Supplementary Table 12.xlsx]

## Sheet: Sheet1
Table S12. Phenotypes of the Wheat286 dataset were measured in four environments.
Genotype	ME2009-2010			ME2010-2011			ME2011-2012			ME2012-2013
	PH	FT	YLD	PH	FT	YLD	PH	FT	YLD	PH	FT	YLD
450975	116.5	89	6.44945	108.5	68.5	6.03337	107.5	88.5	8.29605	111	89.5	7.75042
610288	97.925	82	5.9511	97.75	63.5	5.18656	102	96.5	7.80377	99.25	84.5	7.16723
41868	109.125	90	6.55788	103.25	68	5.69595	107.25	94	7.22543	109.75	91.5	6.63853
3895	91.75	95	4.96072	92.625	69	5.21161	101	97.5	7.22733	95.75	91.5	7.1032
42893	98.375	88	6.02286	95.25	68	5.13432	103.5	91.5	7.34693	100	92.5	6.41519
601549	97.5	89	7.04355	92.5	65.5	6.37328	106.5	88.5	8.08358	93.75	90.5	7.18057
80836	101.25	81.5	7.46197	105	64	5.92418	103.75	90.5	7.79152	106.25	80.5	6.08115
613415	98.75	83.5	6.35595	94.025	62	4.84993	100.5	89.5	7.65262	99.25	80	5.02503
552808	103.25	88.5	5.38876	100.075	68	6.36353	111.25	91	7.29738	107	91	6.43395
3828077	102.5	87	7.89575	96	70.5	5.93036	103.5	91.5	8.49013	94	82.5	5.90751
68315	95.25	87	6.45155	90.75	64	5.50646	104.25	94	7.65193	99.25	85	6.83682
85599	100.5	94	6.87056	94	74.5	6.56321	106.5	95.5	8.42376	96.75	90.5	6.90624
222973	93	87	7.80014	92.5	61	6.37301	99	90.5	7.37182	94.75	88	6.44786
295261	90.75	89	7.3279	93.75	63.5	6.21348	96.75	87	7.98348	94.5	87.5	5.41114
80662	99	86.5	6.88893	96.5	66.5	6.69986	107	89	7.59973	100.5	87.5	7.50875
130819	100.75	89	6.66754	96.75	65.5	6.45415	106	91.5	7.54895	98	86	7.18622
222939	109.25	83	6.92131	109.25	64	5.90278	103.5	89.5	8.10556	98.5	85	5.35011
4248	94.25	88	6.54068	88.75	68	5.52988	98	91.5	7.47279	104.75	82.5	7.40709
222912	109.5	85	6.66874	105.75	66	6.13592	106.5	92	8.27862	110	84	6.63651
144712	105	82	5.78251	105	64.5	5.23546	108.5	88.5	8.24012	107.75	86	5.78906
42423	111.875	87	6.91286	112.75	67	6.60296	106.1	87	8.72146	105	86	5.86385
595693	105.5	86.5	5.72181	94	69	6.00157	110.1	90.5	8.00558	94.25	84	6.65821
16122	88.625	89	6.79984	88.75	66.5	6.25992	105.75	93	8.611	91	88.5	7.25199
547311	98.25	82	6.53492	98.5	64.5	5.47297	110.5	88	8.92556	90	77	5.91846
294897	87.25	82.5	6.61604	90.25	62	5.55207	100.75	91	7.88366	87.5	82	6.30874
295213	92.25	86.5	6.79433	91	65	5.74225	100	87	8.58984	94.25	86.5	6.79836
1065811	71.25	81.5	7.23297	86.75	62	5.80315	99.75	91.5	7.85724	97.5	84	6.75374
294568	106.25	88	5.80733	103.5	63	5.77031	102.75	88.5	7.92117	99	80	6.61253
294800	99.25	91.5	5.90521	97	62.5	5.82898	103.75	91	8.57184	92.25	85.5	6.31219
434375	90.75	87	5.74908	91.25	67.5	5.40516	103	88	7.79466	95.5	87	6.34996
294705	99.125	88	7.38914	89.75	65	6.03453	104.75	89.5	8.3809	91.25	83.5	6.28924
458377	106.5	87	6.27673	102	69.5	6.47859	103.5	90.5	7.8614	97	93.5	5.84291
294548	94.75	83.5	6.28536	89.75	65	5.20084	100.5	93.5	7.71978	88.5	81	6.33909
1066760	81.75	86	6.59933	85	60.5	5.7461	93.25	88	7.72294	96.5	87.5	6.02217
1066924	98.25	91.5	6.78853	94.5	67.5	6.01169	103.25	91	8.48891	99.75	89	6.67049
1066245	96.5	90.5	6.90715	89.25	69.5	6.72196	103	90	9.37361	91	90.5	6.66227
421503	92.5	91.5	6.11398	88.5	69.5	6.05967	97	94.5	7.26716	93.5	86	5.73112
217743	90.5	82.5	6.4749	90	67	5.39009	98.25	89.5	6.98868	94.75	84.5	7.82204
377174	99.375	90.5	6.18516	100	67.5	7.05686	112	90.5	8.26702	102	90	7.16783
1339454	102.875	82.5	7.26813	99.75	61	5.28992	108	88.5	7.4734	101.75	80	6.51736
358957	99.125	89	5.21552	93.25	65.5	5.20256	97.75	89	8.12693	100.25	91	7.02848
30709	104.5	85	7.46799	100.25	67	5.16418	106.25	89.5	7.74093	91	81	6.39394
369673	88.625	86	7.17458	88.25	63.5	5.44128	114.5	89.5	6.93755	92.75	85.5	6.75155
1101307	95.125	87.5	6.81936	89.75	61	5.72336	107.5	90	8.44509	97	86	7.74601
16004	106.75	90	6.25156	96.75	67.5	5.01958	101.25	90.5	7.94857	98	88.5	6.07632
1339633	85.75	87.5	6.20167	103.75	65.5	5.59042	112.5	90.5	8.83084	106	86	7.06798
370194	96	91.5	6.87221	92	67.5	6.08274	105.75	95	9.07898	96.75	91.5	8.38129
342263	84.5	89.5	5.89774	87.5	69	6.66463	99.5	94.5	8.57946	87	85	7.69083
342253	106.25	89.5	6.73022	98	69	7.1977	97.25	90.5	8.67637	99.75	90	8.29861
342152	74	91	6.41259	94.5	68.5	5.99328	103.5	91.5	8.26308	99.5	89	6.71699
1301292	114	89.5	5.59317	101	70	6.14697	110.25	93.5	8.23151	111.25	88.5	8.36245
1314999	103.875	80.5	6.98978	99.25	62	5.95869	106.75	89.5	7.8004	107.25	81.5	6.31707
523085	91.75	89	7.52217	89.75	70.5	4.82531	97.5	88.5	8.16185	95.25	87.5	8.14278
358954	91.75	83	7.77242	91.5	68	5.29045	98	91	7.76814	91.25	79	7.58365
1212664	93	87	6.98294	91	63.5	5.42549	101	89.5	7.94744	94.75	87	7.1336
1811686	95	84.5	6.79513	96	66	6.2452	100.1	90	8.79474	99.5	87.5	7.78698
2460025	101.25	94	5.46595	94.5	75.5	4.78439	103.7	93	7.83004	96	95	7.10233
2460334	98.75	95	6.441	95	70.5	5.46686	107.1	93.5	7.86538	102.25	89	7.54698
391994	96.625	85	7.17691	96.75	61.5	6.06123	105.25	93	8.35183	97.25	84	6.73534
2668073	97.75	90.5	5.9856	98.75	69	5.76515	105	93	8.10658	97.5	87.5	6.26948
3628874	92.25	84.5	6.91055	92	63.5	5.78141	100.55	85	7.86444	94.5	82	8.75416
3599378	91.75	86	7.27258	90	65.5	6.76652	97	91.5	7.8566	92.5	87.5	8.58116
3582667	92.5	88	6.97718	85.25	62.5	5.52317	102.75	88.5	7.86767	90.75	85	6.71074
2460291	97.5	91.5	6.06749	95.75	70	6.21726	106.2	95.5	7.42851	95	92	6.99098
3613474	102.125	86	8.31441	100.75	69.5	6.80707	103.25	89	9.50814	95.25	86.5	7.82895
376804	98.125	86	7.61388	92.25	68	5.73583	100.75	91.5	8.06861	95.75	85.5	6.80172
1302305	100.625	86	7.30173	96.5	60	6.20277	99.25	85	8.54181	96.5	83.5	6.54931
3591880	93.375	83	4.60086	90.75	62.5	5.74773	103.55	90.5	6.85867	87	79.5	4.83245
3600263	104.75	92	6.12835	100.5	68	6.34181	110.25	93	7.81439	102.25	87	6.21536
1082613	105.5	90	7.03648	95	67.5	6.71733	110.85	93.5	7.92459	101.5	91.5	6.30336
4085042	101.5	84	5.57032	103.75	62	3.93194	53.25	86.5	6.89364	106.25	86	6.16496
3616330	108.25	83.5	6.77674	93.75	60.5	5.58755	101.05	89	7.47485	101.5	83	6.39317
3597332	88.375	86	7.13386	89.5	61.5	5.13535	97.7	90	8.34781	90.75	86.5	7.00486
2463808	89	89	7.38046	89.25	64	5.86287	103.35	93.5	7.51311	99	95	6.2729
3586080	100.75	84	6.44791	100	63	6.31196	109.8	85	7.94161	94.75	81.5	6.79579
1563731	94	90	7.23278	87.75	65.5	6.01372	99.75	87	7.33891	90.75	88	7.51478
4097301	99.875	91	6.39836	96.5	70.5	6.59529	100.55	91.5	8.12567	98.25	88.5	6.22867
3578100	93.75	89	6.76467	95.75	65	5.63725	106.35	88.5	7.94643	94.5	88.5	7.2331
3592850	97.75	84	6.50666	97	63.5	5.26969	109.25	89	7.10584	91.5	81.5	6.6209
3619633	105.5	84.5	7.87432	104.25	60.5	6.10714	112.55	89.5	8.41113	109	89	7.25325
4320047	91.5	86.5	7.00375	93.75	65	5.82497	105.9	87	8.86011	99	84	7.2533
3605299	104.25	86	7.75195	99.5	61	6.16436	107.6	90	7.67855	96.5	88	6.97102
4319277	105	91	5.15502	92	67	4.85609	102.75	89.5	8.22723	91.25	87.5	6.25233
4048654	127.625	86	4.09072	120.75	64	3.74268	117.75	90	6.52098	115.5	84.5	4.36991
4318107	104.75	85	7.20955	102.75	63.5	6.99906	109.5	90	8.50977	104.75	87	7.19517
3617481	106	91	5.85828	101.25	70	5.87638	108.6	94	8.32188	95	90	7.2271
3612293	101.75	88	6.58228	100	68	6.22115	108.5	92	8.07722	96.25	89	6.23343
3592403	104.5	87	7.58204	96.75	64.5	6.55314	101.6	89.5	7.34896	99	84	7.60732
2406044	110.375	95	5.23544	102.5	71.5	4.92531	111	87.5	6.50965	102.75	88.5	5.27063
3587319	99.25	89	5.05606	91.5	67.5	5.238	107.7	89	7.79681	96	91.5	5.67085
1491661	100	82	6.52654	94.25	66	5.4217	103.75	94	6.98377	96	80.5	6.66594
3827755	99.125	85	6.23419	96.75	65.5	6.67027	107.85	89.5	8.1001	105.75	87	7.41504
3585839	105.75	91	8.03913	95.75	67	6.95583	107.3	89.5	8.53093	105	89	7.95211
4316539	105	87	7.53986	100.75	67.5	6.55974	107.25	91	8.51182	106	89.5	6.99014
4755104	98.5	90	7.07806	94.75	65.5	6.0584	103.6	90	8.29924	97.25	89.5	6.46734
4755489	95.5	82.5	6.9818	91.75	65	5.5567	103	86	7.92033	94.5	81	6.47284
4755706	104.5	84.5	7.26306	101	61	5.36892	106.9	88.5	8.3604	98.5	88	7.447
4755979	96.5	87	7.1768	97	63.5	6.18065	58.15	92	9.43316	97.25	83	7.1138
4757265	98.75	87	5.57877	98.5	63.5	5.18555	102.1	88	8.21355	105.25	87	7.35293
4760307	105.875	91	6.92831	97.25	69.5	7.13349	109.75	93.5	7.74869	106.25	94.5	7.82199
4763836	101.625	90.5	6.9766	95.5	65.5	5.7388	104.9	92	8.16199	97.25	82.5	6.38942
4881156	98	90	6.80667	91.5	67.5	5.79265	105.5	90	7.77785	97.75	89.5	8.01835
4905340	115.125	87.5	8.46848	109.75	65.5	7.53013	110.8	93.5	8.31167	110.25	91	7.38116
4905617	115	87	7.04622	105.25	64.5	7.33893	102.3	91.5	7.35179	108	90.5	6.69149
3820458	95.5	90	6.802	94.25	67.5	5.6204	103.75	90	8.88729	96	90	6.41617
3822974	94	87	7.01778	89.75	62	5.46141	102.75	93	8.35221	97	86.5	5.83952
4754390	96.25	83.5	6.89044	97.5	61.5	5.10069	103.8	89.5	7.193	98.75	84.5	6.55897
4756035	105.25	89	6.03916	100.25	67.5	5.98427	106.3	89	7.37487	106.5	89.5	8.27378
4757869	110	81.5	7.93702	105.75	61.5	6.64503	109.55	92	8.98224	109	85.5	7.69051
4905071	108.875	81	7.69342	111.25	60.5	6.46399	108.7	87.5	7.45637	106.25	84.5	6.58692
4940559	110.25	86	5.39109	104.75	68	4.95061	105.25	89	7.65834	116.25	87	6.21272
4835368	105.25	87	7.18961	101.75	66	7.16419	121.25	93	7.39337	111.5	89	7.15708
4835640	104.125	87	7.00375	96.5	69	5.97829	106.3	91.5	7.8734	99	86.5	7.85058
5106646	114.375	88	6.90013	105	66.5	7.17888	112.75	89	9.03879	117	90	7.24399
5106632	112.25	87	5.45805	107.25	67	6.98627	105.3	89	8.25433	116	91	5.76417
449286	111.75	90.5	5.02049	105.25	67.5	4.47055	110.8	91.5	8.16719	113.5	89.5	5.93484
41372	113.5	89	6.70361	104.25	67.5	7.26054	98.75	91.5	8.68693	111.25	93	8.15589
14103	105.75	85	6.26605	105	66	5.94128	110.35	93.5	8.421	105.25	85	5.97707
2457	106.5	86	6.52818	99	69	6.07664	108	91.5	7.81847	100.5	87	5.77397
88208	102.25	88	6.85156	97.25	71.5	5.91295	102.75	90.5	8.10641	101.5	89	7.15184
88522	107	85	6.61673	100	63.5	5.66216	103.25	87.5	7.84735	102.5	83	6.53143
41830	99.5	88	6.47481	96.75	67.5	5.8877	107.5	92.5	7.13266	101.5	86	6.3877
42174	104.25	88	6.64084	99.5	67.5	5.25728	104.75	95	7.79129	104.5	89.5	5.76501
88509	101.625	91	6.09412	97.5	68.5	5.31887	101.8	91.5	8.08847	102	87.5	7.41464
88442	102.875	85.5	5.32999	96.25	62.5	6.03917	99.7	89.5	7.7137	104	88.5	6.7839
88701	99.75	90.5	5.33414	90.5	68.5	5.42628	111.05	91.5	8.06006	103	86.5	5.81432
88710	111.25	94	6.82652	98.5	70	6.55775	99.75	97.5	6.80686	105.75	95	6.14748
72533	98.25	87	5.82898	95.25	70.5	5.62217	109.4	92	7.83819	95	92	6.27373
126306	97.5	87	6.59409	97.25	64	6.09291	110.1	90.5	6.62346	94	85	7.55167
42274	99.5	87	6.66337	99.25	68	6.67728	107	93	7.81895	100	86	6.38131
640876	100.125	87	6.32426	95.75	67.5	5.37221	102.7	90.5	8.59092	96.5	89.5	6.82707
86005	96.5	87	6.71673	93	67.5	6.16003	91.9	87.5	8.1733	94.5	92	7.70053
82710	95.625	87	6.37784	91.5	66.5	4.75096	102.1	89.5	7.97309	91	86.5	6.34326
85861	95.875	84.5	7.83936	92.25	62	5.67125	103.6	91	7.74179	94	84.5	7.22296
80512	91.75	87	4.94463	93	63.5	5.71502	96	92	7.97671	92.25	86	6.90496
268922	96.25	88.5	7.21351	96	68.5	5.85617	103.25	90	8.13907	99.75	88.5	7.03533
222478	108	90	6.04242	105.75	67	5.71167	115.5	95.5	7.46729	104.25	89	7.14439
170046	108.75	90	5.92964	103	68.5	5.59597	107.6	90.5	8.30488	102	92.5	6.6135
85587	104.5	89	6.00396	97.75	71	5.9962	99.25	90.5	7.17214	94	90.5	7.13649
66363	102	87	6.1584	100.5	70	5.91871	102.85	89.5	7.61202	102	84	7.61326
431445	108.25	87	6.31535	105.5	65.5	6.06713	107.9	90	8.78928	106	92	5.97713
222492	110	86	5.38478	106	66.5	6.28103	109.5	89.5	8.46796	102.5	81.5	5.15287
4970584	96.25	90	5.43641	93.75	69.5	5.04468	101.2	94	8.27714	95.5	91	6.05359
270393	96.75	83.5	6.96399	98	61.5	5.35525	102.4	88	8.19303	95.25	76	6.41446
324452	103.25	87	6.05027	100.75	67.5	5.67803	104.5	93.5	7.40045	103.25	87.5	7.25465
515272	106.5	88	4.18104	97.5	69	5.59536	103	89.5	5.94821	105.25	92	5.9819
270402	105	88	6.53421	103	66	6.8639	109.7	90.5	7.34343	107.25	88	8.87836
270428	106.75	84.5	6.70321	104	64	4.99869	106.05	87.5	8.18479	105	85.5	5.33895
324715	109	85	6.24441	104.5	66.5	5.43686	106.75	91.5	7.31204	105.75	85.5	6.58822
741166	102.5	88	5.63482	97.75	68.5	5.78524	111.7	92	8.19186	100.25	88.5	6.45961
270453	78	85	6.46702	98.75	66	5.51642	106.1	89.5	8.94272	102.5	88	7.81806
346047	100.25	86	6.2532	105.25	66.5	5.80553	106.7	90	8.00727	103	87	6.70542
851963	105.25	88	6.1094	102.5	66	5.52319	109.3	91.5	7.93051	103	88.5	6.95303
902339	104.75	90.5	5.96548	95.25	71.5	4.89704	102.6	90	7.10566	107.75	89.5	5.9579
1995922	97.25	93	5.48617	87.75	69.5	4.59009	102	93.5	7.08885	91.5	88	5.77864
1370653	107.5	84.5	5.71185	106.5	66	5.60788	115.1	92.5	8.04808	103.25	80.5	6.16263
1493157	92.25	90.5	5.1732	92.5	70	5.96389	99	92.5	7.7944	94.5	93.5	4.89797
1987914	110.75	85	7.18986	102	67.5	6.14698	110	89.5	9.0348	107	85	5.85587
346095	106.25	81.5	6.19298	103.25	64	5.93174	104.35	89	8.35911	97.75	79.5	5.64416
346200	99.5	84	6.47569	98	62.5	5.96735	103.3	89.5	7.51389	99.5	86	6.84848
346303	114.75	86	5.62753	108	69.5	4.75562	103.3	93.5	7.61701	106.75	83.5	5.94124
346403	97.125	88.5	6.39875	96.75	66.5	5.32039	106.05	90	6.66334	102.5	88	8.21443
346459	118.75	88	5.77819	115.75	67.5	5.96774	115.4	87	7.56302	119	87	7.04782
346479	96.5	88	6.38063	101.25	67	6.00774	107.35	93	7.61	95	91.5	7.08688
1706327	95.75	93	5.26648	95.5	70.5	5.47973	104.65	93.5	8.29739	96.75	91	5.85923
393392	111.25	89	5.84272	101.25	64	5.87346	107.75	88.5	8.01106	100.5	88	7.04722
358192	107.75	88	6.16386	101.25	65.5	6.25776	105.25	93.5	7.0722	103.75	87	8.21522
1093624	98.875	84.5	6.09913	97.5	68	4.95996	110.75	89	7.21808	100.25	86	6.65624
217385	93	89	7.36539	87.5	67.5	5.64763	103.5	95	7.79723	97.75	90.5	9.01271
1812971	103.5	86.5	6.93016	104.25	64	5.55233	107.35	89.5	8.67026	106.5	86	7.59676
766786	109.625	91.5	5.97244	110	70	7.08889	113.6	95.5	8.23059	111.25	90.5	6.15898
781213	108.75	84	6.42146	105.25	62	5.93211	109.85	91.5	7.90386	112.75	84	8.67835
778966	109.25	88	6.48122	100.75	68.5	5.73632	106.3	90.5	7.92523	105.75	88	6.61683
763509	112.75	88	6.20027	104.75	70.5	5.30618	105.8	91.5	7.46065	114.5	90	7.75883
1328764	98.875	80.5	5.16453	111.5	61.5	6.02093	105.5	87.5	8.28712	98.75	79	5.60253
2244167	123.875	87	4.46008	105.5	62	3.79125	110.75	89	7.40718	123	86	6.18393
1403850	94.25	88	5.23558	89	64.5	3.72053	100	89.5	7.02288	97.25	87.5	7.42399
1405071	104.875	87	4.70652	108.25	64.5	4.89387	109.75	90	7.783	113.5	87.5	6.42526
1403557	103	87.5	5.53908	96.5	66.5	5.06988	103.35	89.5	7.72192	105.25	89	7.79463
1498555	112.5	87	7.06779	106.5	68	5.68837	104.2	89.5	7.98606	112	90.5	9.93746
1558746	120.125	88.5	5.26843	110	69.5	5.00372	107.75	91	8.25248	114.75	89.5	6.75639
1658710	92.25	80	7.01233	91.5	61	5.40641	92.7	86	7.59226	101.25	86	8.28927
1661139	105.5	79.5	4.35849	99.75	61.5	4.76175	105.3	91.5	7.51416	102.75	81	6.686
1812527	104.25	87	6.49666	106.5	66	5.86981	106.8	92.5	7.62531	109.25	88	6.80166
2454848	99.25	86.5	7.25428	89.5	66	5.78812	100.85	87.5	7.99969	93.75	86	8.269
1389162	109.25	88	6.80465	106.5	70	6.41015	113.75	91.5	8.5566	116.25	89	6.29472
1395073	99	85	7.31669	95.75	65	5.83605	101.8	89.5	8.2768	96.25	86	6.22695
2478018	122.5	86.5	4.65503	128.25	62	4.85762	113.05	89.5	7.15436	127.25	83	4.90247
3616959	121.25	86.5	5.88624	115.5	61.5	5.77782	115.4	87.5	6.8719	117	81.5	5.05494
3567684	109.75	86	7.09739	107	61.5	5.74662	101.3	88.5	8.11279	109.5	90.5	7.68571
3630926	109.75	82	4.49927	108	63	3.42142	113.75	86.5	8.29077	104.75	79.5	7.02119
3669874	108	88	6.84023	107.5	66.5	7.35641	107.4	92	7.70866	109	87	6.49628
2671579	106.5	87	6.99469	98.5	69.5	6.31384	114.3	91.5	7.89723	108.5	89.5	7.70817
2671697	102.5	86	7.36403	96	70.5	6.41569	103.7	92.5	8.70858	103.5	89.5	7.19245
2601142	103.75	86	5.98894	101	66.5	6.49092	107.8	90	8.03996	107.5	86.5	8.90422
2601477	115	86	6.65766	106.25	68	6.62784	102.3	92	8.55395	111.25	89.5	7.88886
2672707	109.25	87	6.43974	100.75	67	6.19044	106.1	89.5	8.05313	104.25	85.5	7.79475
2672710	107.25	85	6.13254	99.5	62.5	5.55903	103.75	88.5	8.22997	107	85.5	6.99053
2448313	103.5	85.5	6.91342	102.25	64.5	6.99239	105.75	87	8.71045	100	87.5	8.13929
2673150	110.75	86	6.49853	106.75	68	6.11261	109.75	92.5	8.33632	104.75	89.5	7.2973
3686320	106	86	6.48071	99.5	68	5.39862	110.9	90	7.68927	100.5	85	6.24862
3686333	107.5	91	6.49295	102.5	72	6.61366	103.5	91.5	7.76564	105.25	91	8.18004
3686491	111.75	87	6.48376	105.5	68	6.42809	103.25	90	7.86813	104.25	88.5	7.15816
3607146	121	86	3.97998	126.25	65	2.74434	120.5	89.5	8.027	123.5	87.5	5.51202
2478027	116.5	84	4.92882	105.25	60.5	4.25386	102.9	86.5	6.51259	116	86	6.08013
3630912	111	85.5	6.75591	109.5	60	5.53104	107.75	87.5	8.42196	110	83.5	6.22336
3855011	111	85	7.76178	111.25	62	6.93627	108.75	90	8.32899	107.75	89	7.79365
3855085	108.75	89	5.96877	105.25	70	6.07451	102.25	93.5	8.39884	108.75	90	6.18414
3855762	114.5	85	6.54539	113.75	63	5.26873	112.3	93	8.97464	111.5	85	6.87907
3827936	113.5	86	6.80101	112	61.5	6.28935	115.25	92	8.9749	118	88	8.62223
3853128	111.5	83	6.52144	111.5	61	6.52843	113.25	87.5	7.51467	106.75	80.5	5.73054
3686338	99.375	86	5.62242	97.75	66.5	5.03407	99.75	87.5	7.72061	99.75	80.5	7.09231
2673154	112.125	89	6.49728	106	67	6.73829	106.85	95.5	9.02939	101.25	89.5	7.12876
3827649	107	80.5	6.5442	99.75	61.5	5.49355	114.75	87.5	7.72533	98.25	82	6.61939
3872312	100.25	86.5	6.71011	99.5	65.5	5.88362	102.55	88.5	8.55347	99.75	88	5.02908
3868699	113.375	92	7.40473	107	68	7.13057	112	90.5	8.29016	104	94	7.09443
3888096	115	87	6.12075	113	68.5	6.77184	106.65	91.5	7.31454	112.5	88.5	6.40237
3827938	79.75	85.5	6.69376	104.5	67.5	6.38838	120.6	92	7.29161	106.75	90	5.9401
4314513	115.875	84	7.17311	111	64	6.21304	112.25	92	7.94635	113	86	7.08281
4556647	101.5	85	6.61133	102.5	62	4.96669	111.55	92	8.55317	101.25	83	7.26737
4315350	116	87	6.48563	107.25	65.5	6.50888	109	91.5	8.02083	111	88	6.20588
4563437	104.25	84	6.26666	101	61.5	4.2197	107.7	91.5	6.8771	105.75	86.5	7.32489
4563443	83.75	80	4.88429	102.75	61	4.72185	108.25	88.5	7.13817	103.5	80	6.4189
4563455	111.25	82.5	6.80932	107.5	61.5	5.44181	107.65	89.5	8.67158	108.5	84	6.08538
4563461	107.5	87.5	5.82387	102.25	66.5	5.19493	107	93.5	7.19371	103.75	85	6.24332
4563470	110	86	4.09438	109.75	63	4.97219	109.25	89	8.48067	110.25	87	5.22483
4563487	111.5	82	6.54403	106.5	60	4.4273	102.65	86.5	7.77985	106.25	80.5	7.6657
4342318	111	86.5	6.11524	101	67.5	6.89629	108.5	90.5	7.99	108	87	5.74441
4569255	110.25	86.5	6.25752	106.75	61	5.97688	115.75	88.5	6.94336	108.75	87	6.24636
4577785	106.75	80	6.21809	113.25	60.5	5.56473	106.55	87	8.69029	108.75	83.5	5.47772
4577847	105.5	80.5	7.29699	97	60.5	6.19039	107.05	89	8.23557	100.25	76.5	7.6982
4577963	117.75	84	6.675	117.25	64.5	5.35219	114.5	91	7.63134	114.75	87.5	7.11465
4753157	103.375	85	4.97784	101.25	63	5.08689	104.65	94.5	6.91809	105.5	86	5.77889
4753188	111	85.5	6.34211	104.25	61	5.65958	105.1	90	8.35061	109.5	86.5	7.81752
4578411	112	87	7.18531	104	67.5	6.28327	104.75	91	7.99512	109	89	6.1475
4578503	106.25	82.5	6.44049	103	61	4.9584	113.65	88.5	8.48326	105	81.5	7.24605
4578860	108.375	88	6.03849	102	64	6.57888	107.3	89	8.08313	114.5	89.5	7.37098
4564440	111.25	89	5.54447	106.5	70.5	6.13426	112.75	93.5	7.87117	108.75	92	5.89164
4799210	106	86.5	5.87955	102	65	5.35115	105.75	89.5	7.37429	112.5	87	6.06206
4883041	107	87	5.87126	107.5	71	6.28517	102.2	89	7.88259	104.75	85.5	6.81101
4882998	116.5	87	7.47633	113	65	6.92466	110.55	94	8.42129	119	90	5.63147
4885594	87.75	84.5	7.36772	113.25	61	6.08216	100.05	87	7.69558	118.25	83.5	8.65605
4885599	120	85.5	6.16175	113.5	66.5	5.83245	105.6	90.5	6.61467	121	91	8.37194
4879809	114.5	85.5	5.33646	108.25	67.5	5.27298	111.55	92	7.4192	113	85.5	5.8223
4963944	111.75	87	7.0821	107.25	60	6.40862	105.5	90	8.71197	108	86.5	5.97154
4878600	112.25	89	6.87938	102.25	68	5.45954	109.15	91.5	7.47153	102.25	85	7.07706
4878569	113.75	86.5	6.27185	111.75	64.5	5.48224	109	87.5	7.41358	109.25	85.5	10.1193
4878677	114.5	87	7.17929	108.5	64.5	6.67496	112.25	91.5	7.69367	110.5	87.5	4.90619
4961148	106.5	86	6.77474	109.5	63.5	6.30109	110	89	7.22943	105	86.5	6.17259
4961206	115	86	6.65109	110.75	61.5	6.57982	109.2	88.5	7.1981	113.75	86	7.6862
4961235	87.75	86	6.44509	112.75	64.5	5.77662	107.35	89	7.33685	117.75	87	5.71329
4961444	117	85.5	6.35551	106	63.5	6.64563	113.25	90	8.12091	113	85.5	5.21686
4934637	107.5	83.5	6.1554	112.75	62	6.02676	107.5	89	7.89081	111.5	85.5	6.24367
4774392	101.5	85.5	6.57524	97.5	68	6.15009	99.65	87.5	7.52423	102.5	85	9.04054
3844835	93.875	82	7.62374	97.25	61	5.92255	107.4	88.5	7.96513	95.25	79.5	6.82763
3822784	101.25	84	7.13045	101.25	63	6.06695	110.5	88	8.42544	102.75	87	6.83213
5535278	100.125	83.5	6.32361	95.75	63	6.5237	104.3	89	7.94133	101.25	81.5	7.29401
5535298	105.625	83	7.00984	98	62	5.12459	110.6	90	7.44899	96.25	80.5	6.16204
5535434	105.5	83	6.65038	99	61	5.92782	104.55	88	10.887	104.75	82.5	6.38332
5535482	104.5	83	6.67845	100.25	64	6.22683	107.35	85	7.31312	105	86	7.22945
5552132	118.25	92.5	6.95737	106.5	73.5	6.30172	103.75	91	8.34122	111.75	95	7.359
5552181	112.625	84	6.6469	104	68.5	6.38201	108.1	93	7.72399	105.25	96	6.08881
5551747	117	92	6.08819	100.75	69.5	6.96453	107.75	92.5	8.31727	112.25	90	6.03092
5551765	111.25	87	6.20104	107.5	68	7.28674	112	90	8.53308	110.25	89	6.99537
5551787	110	87	6.11839	107.25	64	6.82556	111.35	91.5	8.28442	107.75	88	7.26497
5551820	113.25	87	6.45073	105.75	66.5	6.63668	106.75	88	7.32366	108.5	88.5	9.27836
5551860	113.25	87	6.6956	104.25	69	6.87483	112.75	92.5	8.43789	108.5	90	6.88016
5551870	87.25	85	5.81953	110.25	66	6.45398	114.7	90	8.87861	115.25	85	6.55395
5551892	118.5	87	6.89792	113	66	7.11132	109.05	91	8.06275	114	90	5.72006
5551918	111.75	85	6.90274	109.5	60.5	5.95092	108.55	87.5	8.62931	109.25	85	7.57906
5551926	110.875	89.5	6.48917	105.25	63	6.36026	100.1	90	8.22661	108	86.5	9.54401
5534314	112.625	84	6.49941	110.25	62.5	5.20292	107.55	89.5	8.13163	109.5	85.5	6.39265
5534324	100.25	83	7.45383	97.75	61	5.44134	100.05	87.5	7.99844	99.25	83	6.50999
5534339	109.5	83	6.95675	103.5	61.5	5.86697	107	91	8.07775	104	86	7.75261
5534344	106.25	83	6.5505	99.25	62.5	5.94184	116.15	89.5	8.567	104.75	86.5	6.39198
5534451	104	87	6.76172	101.75	65.5	6.57614	106.05	89.5	7.66601	109.5	89	6.19908
5551628	108.625	87	7.15017	101	67	6.40863	110.8	90	8.02685	108.75	89	7.81444
5534403	105.75	86.5	6.65806	101.75	66.5	6.33195	104.05	88.5	7.98834	103.25	86.5	7.8087
4755013	105	86	6.90542	97	61.5	6.16983	106.55	90.5	7.5166	97.5	88	5.41236
5398757	112.75	87	7.01273	105.5	62.5	6.98988	108	89.5	8.3342	110.75	87	7.01574
5398462	106.375	82	7.12669	101.25	64	5.96074	104.05	87	8.03547	107	85	6.67032
5398279	100.5	86	7.51206	99	66	6.32331	96	91	8.41554	99.5	87	6.14324
5398125	107.5	87	7.97557	104.5	66.5	7.2804	106.6	89.5	7.66376	105.5	89.5	7.81133
5343251	104	84.5	6.81538	103.25	63.5	6.63228	107.55	88.5	8.85032	99	83	7.89529
5343245	105.25	82.5	8.2497	99.25	62	6.5825	105	90	7.46011	99.75	81	6.71009
5344026	103.5	87	6.93068	101.25	65	6.14798	99.25	91	8.28698	103.75	88.5	9.42198
