# Supplementary material for: Leveraging Automated Machine Learning for Environmental Data‐Driven Genetic Analysis and Genomic Prediction in Maize Hybrids
Source: Adv Sci (Weinh). 2025 Mar 6;12(17):2412423. doi: 10.1002/advs.202412423 (PMC12061318; doi:10.1002/advs.202412423)
Supplement: Supplementary file 2 — Supplemental Tables [file ADVS-12-2412423-s002.zip › advs202412423-sup-0002-Tables/Supplementary Table 13.xlsx]

## Sheet: Maize2808
Table S13. Environmental parameter values of development stage-environment windows for DatasetII and DatasetIII.
Sheet 1. Values of development stage-environment windows in five environments for Maize2808 datasets.
Environment	Stage	GDD_Threshold	Days_After_Sowing	DL_Window	GDD_Window	PTT_Window	PTR_Window	DTR_Window	PTS_Window	PAR_Window	RH_Window	PRE_Window
JL2014	V0	150	1-12	14.6801	13.2917	195.146	0.905386	10.4567	60445.2	73.0933	74.4883	4.5425
JL2014	VE	216	13-16	14.959	18.06	270.223	1.20702	12.695	102053	107.272	71.455	1.38
JL2014	V1	282	17-20	15.079	16.475	248.457	1.09245	12.405	94462.4	94.6025	66.655	1.48
JL2014	V2	348	21-23	15.1727	20.9183	317.418	1.37855	16.7567	161284	128.16	50.5833	0.00666667
JL2014	V3	414	24-26	15.2437	24.1167	367.612	1.58214	14.0667	158085	90.1767	65.1267	1.09333
JL2014	V4	480	27-29	15.306	21.8167	333.911	1.42543	12.3	126423	96.4767	70.2467	3.34333
JL2014	V5	546	30-32	15.359	17.9817	276.192	1.17071	8.74333	75270.3	76.8233	83	11.39
JL2014	V6	612	33-36	15.408	19.0113	292.927	1.23385	10.0075	90560.1	102.332	74.4225	3.5275
JL2014	V7	678	37-39	15.444	22.275	344.017	1.4423	13.6633	144794	131.66	63	0.306667
JL2014	V8	744	40-42	15.4633	20.0117	309.444	1.29415	9.85667	94092.8	74.8667	77.3933	4.95667
JL2014	V9	810	43-45	15.4723	21.6967	335.699	1.40228	12.3067	127582	134.25	62.48	0.123333
JL2014	V10	876	46-48	15.4707	24.2367	374.956	1.56662	12.16	140833	125.09	60.5233	0.656667
JL2014	V11	942	49-51	15.458	21.04	325.239	1.3611	7.67333	77095.9	58.0667	83.1233	8.23667
JL2014	V12	1008	52-54	15.4353	23.7117	365.994	1.53621	12.21	137815	126.593	68.3333	0.0366667
JL2014	V13	1074	55-56	15.409	24.065	370.823	1.56173	10.73	122956	116.71	72.565	0.13
JL2014	V14	1140	57-59	15.3747	25.4083	390.653	1.65258	11.2167	135507	102.493	70.4167	1.42667
JL2014	V15	1188	60-61	15.3345	24.085	369.335	1.57063	9.9	112522	84.165	70.47	3.465
JL2014	V16	1236	62-63	15.297	22.425	343.047	1.46592	10.49	111112	125.9	62.44	1.48
JL2014	V17	1284	64-65	15.256	21.06	321.293	1.38044	9.81	96150.4	90.6	76.19	2.295
JL2014	V18	1332	66-68	15.199	22.4267	340.844	1.47562	10.18	105637	118.12	72.94	13.3233
JL2014	V19	1380	69-70	15.136	22.0525	333.795	1.45692	6.695	68334.4	68.995	84.655	16.785
JL2014	V20	1428	71-72	15.082	23.4	352.909	1.55156	9.68	103344	77.06	83.405	5.085
JL2014	VT	1528	73-76	14.9938	23.685	355.17	1.57948	8.55	90460.4	83.105	79.405	3.7025
JL2014	R1_1	1628	77-81	14.8484	21.1	313.251	1.42127	11.488	107498	91.454	70.612	0.35
JL2014	R1_2	1753	82-86	14.6716	24.965	366.216	1.70189	11.37	122580	105.792	74.412	0.56
JL2014	R1_3	1853	87-90	14.4992	22.95	332.808	1.58261	12.015	116547	105.04	65.4525	1.1025
JL2014	R2_1	1953	91-95	14.3162	22.038	315.45	1.53965	12.668	114126	106.298	62.022	0.098
JL2014	R2_2	2053	96-99	14.1247	21.4275	302.682	1.51691	11.405	98008.3	85.7075	66.405	3.985
JL2014	R3_1	2153	100-104	13.9254	22.014	306.501	1.58116	11	94026.2	94.576	71.864	0.772
JL2014	R3_2	2253	105-108	13.72	23.8537	327.295	1.73852	10.8325	97462.7	78.445	72.0925	3.215
JL2014	R4_1	2353	109-113	13.5098	21.336	288.225	1.57945	10.244	79898.5	97.06	76.388	3.694
JL2014	R4_2	2453	114-117	13.295	21.8425	290.418	1.64281	11.21	86625.9	90.6925	75.265	5.0875
JL2014	R5_1	2578	118-124	13.0287	17.3779	226.461	1.33359	12.8871	76171	87.0414	71.2586	3.20714
JL2014	R5_2	2703	125-133	12.6347	15.3939	194.52	1.21837	14.67	72445	100.542	61.1589	0.384444
JL2014	R5_3	2828	134-141	12.2119	15.205	185.821	1.24428	13.345	61164.3	73.8962	63.7587	1.47375
JL2014	R6	2953	142-154	11.6875	8.88231	103.672	0.761242	12.3562	31162.5	59.7015	66.12	1.46
LN2014	V0	150	1-9	14.4814	16.6761	241.65	1.15085	12.7789	91138.1	88.5578	60.8756	2.43778
LN2014	VE	216	10-13	14.6883	20.0663	294.808	1.36583	15.2025	133700	102.595	64.985	4.93
LN2014	V1	282	14-16	14.7867	18.825	278.363	1.27309	11.7967	98251.1	77.5067	62.5	2.57
LN2014	V2	348	17-19	14.8637	22.9233	340.736	1.54219	17.86	181049	135.657	50.0233	0
LN2014	V3	414	20-22	14.933	25.0167	373.578	1.67524	16.3333	182026	109.437	53.5	0.0466667
LN2014	V4	480	23-25	14.9947	23.21	348.041	1.54782	13.3667	140246	99.8967	63.08	3.17333
LN2014	V5	546	26-27	15.0405	24.3775	366.644	1.62082	12.555	138318	102.275	62.31	3.76
LN2014	V6	612	28-31	15.0865	20.1062	303.331	1.33274	10.7075	97736.9	71.4875	72.515	5.6125
LN2014	V7	678	32-34	15.1297	21.0667	318.736	1.39239	11.5867	112457	112.673	69.8967	2.13
LN2014	V8	744	35-37	15.1567	24.105	365.35	1.59039	13.6433	151946	123.04	59.2933	0.376667
LN2014	V9	810	38-39	15.1715	22.98	348.64	1.51469	7.46	79020.3	41.875	81.78	20.345
LN2014	V10	876	40-43	15.181	21.3825	324.608	1.4085	9.365	92629.8	91.665	76.435	6.2325
LN2014	V11	942	44-45	15.1815	23.6675	359.308	1.55897	13.305	145376	135.44	69.22	0.5
LN2014	V12	1008	46-48	15.1737	23.16	351.426	1.52631	9.65333	103551	70.2167	72.54	4.75
LN2014	V13	1074	49-51	15.1567	23.7017	359.227	1.56383	11.97	131450	112.66	73.0233	0.776667
LN2014	V14	1140	52-54	15.1297	24.8817	376.455	1.64454	10.8367	123854	103.05	69.1633	1.4
LN2014	V15	1188	55-56	15.1005	26.3075	397.255	1.74217	12.075	145002	122.955	66	0
LN2014	V16	1236	57-57	15.08	26.05	392.834	1.72745	11.42	135303	127.86	61.38	0.01
LN2014	V17	1284	58-59	15.057	24.995	376.362	1.65997	10.32	119366	88.215	68.625	2.38
LN2014	V18	1332	60-61	15.0235	25.0425	376.231	1.66687	13.395	151008	123.165	59.375	0.105
LN2014	V19	1380	62-63	14.986	24.035	360.183	1.60386	12.42	134393	125.54	59.715	2.835
LN2014	V20	1428	64-65	14.9455	26.2575	392.424	1.75692	14.415	169291	122.165	57.375	0.125
LN2014	VT	1528	66-69	14.877	26.315	391.482	1.76887	10.535	122668	71.8975	72.2025	3.275
LN2014	R1_1	1628	70-73	14.7755	26.5437	392.249	1.79624	10.0025	116961	57.8325	75.235	10.6675
LN2014	R1_2	1753	74-78	14.6468	24.031	352.004	1.64059	10.594	109545	82.748	69.038	0.804
LN2014	R1_3	1853	79-82	14.5053	24.8462	360.397	1.71295	11.9825	126092	85.9475	69.345	0.15
LN2014	R2_1	1953	83-85	14.387	28.9717	416.805	2.0138	13.8233	168182	126.98	64.8333	0.06
LN2014	R2_2	2053	86-89	14.262	25.975	370.483	1.82115	13.895	146500	114.203	52.545	0
LN2014	R3_1	2153	90-93	14.1125	25.1475	354.91	1.78187	13.14	132581	110.302	56.015	0.3675
LN2014	R3_2	2253	94-97	13.9565	24.8025	346.152	1.77717	13.155	127347	90.1025	58.03	1.175
LN2014	R4_1	2353	98-101	13.7945	24.1975	333.808	1.75408	10.19	95107.3	82.53	70.4075	2.4025
LN2014	R4_2	2453	102-105	13.6285	26.3887	359.626	1.93639	12.2375	120188	72.87	66.7175	0.625
LN2014	R5_1	2578	106-110	13.4368	23.569	316.664	1.75426	10.698	91759.9	86.184	73.024	4.278
LN2014	R5_2	2703	111-116	13.1967	23.5742	311.172	1.78602	11.6017	95641.7	88.71	67.74	2.325
LN2014	R5_3	2828	117-121	12.952	22.158	286.986	1.71084	14.084	105165	104.116	58.75	1.336
LN2014	R6	2953	122-127	12.7038	20.1092	255.454	1.58304	14.2917	93566.9	93.5083	49.0717	0.175
BJ2014	V0	150	1-8	14.4138	21.4662	309.497	1.4889	16.515	149147	120.305	35.6325	0.3225
BJ2014	VE	216	9-10	14.563	23.9975	349.492	1.64776	19.425	198174	129.17	45.905	0
BJ2014	V1	282	11-13	14.63	23.9333	350.098	1.63613	12.02	125321	85.9767	48.7733	2.51
BJ2014	V2	348	14-16	14.705	24.905	366.237	1.6936	21.0067	234173	139.303	22.0633	0.05
BJ2014	V3	414	17-18	14.763	27.71	409.081	1.877	20.835	271368	138.96	25.03	0
BJ2014	V4	480	19-21	14.815	25.1383	372.387	1.69699	13.8967	155935	82.85	42.92	2.58667
BJ2014	V5	546	22-23	14.862	25.3175	376.275	1.70348	13.665	151922	115.895	41.72	0.005
BJ2014	V6	612	24-26	14.9037	24.0283	358.083	1.61237	16.1767	172645	91.5533	47.21	5.59667
BJ2014	V7	678	27-29	14.9463	22.6317	338.257	1.51421	16.4033	166008	107.843	49.9767	2.87667
BJ2014	V8	744	30-32	14.9803	24.3233	364.38	1.62365	13.8467	152002	123.503	54.3333	3.12
BJ2014	V9	810	33-34	15.0025	25.9475	389.277	1.72955	13.645	159409	112.66	57.75	2.065
BJ2014	V10	876	35-37	15.018	24.085	361.711	1.60373	9.67	107694	104.927	71.58	8.94
BJ2014	V11	942	38-40	15.0283	22.13	332.578	1.47255	9	90086.7	96.1467	66.6667	5.30667
BJ2014	V12	1008	41-43	15.03	24.2817	364.952	1.61555	11.73	129046	127.803	56.1033	0.413333
BJ2014	V13	1074	44-46	15.0223	25.2583	379.432	1.68142	11.5033	138280	114.58	60.3333	1.46667
BJ2014	V14	1140	47-48	15.0095	28.045	420.939	1.8685	14.605	184565	130.785	39.685	0
BJ2014	V15	1188	49-50	14.9945	27.2575	408.721	1.8178	10.11	127028	79.98	59.815	10.935
BJ2014	V16	1236	51-52	14.9755	24.405	365.472	1.62968	9.33	103273	60.575	77.94	6.485
BJ2014	V17	1284	53-53	14.959	26.33	393.87	1.76014	10.64	125380	126.99	68.19	0.59
BJ2014	V18	1332	54-55	14.9405	27.11	405.037	1.81453	9.75	117987	81.985	70.565	1.59
BJ2014	V19	1380	56-57	14.9125	27.985	417.318	1.87665	11.63	145459	80.1	60.815	0.385
BJ2014	V20	1428	58-59	14.8805	27.6525	411.48	1.85832	15.34	190872	112.015	40.94	0
BJ2014	VT	1528	60-62	14.8353	28	415.388	1.88739	15.4	190747	133.543	37.7933	0.246667
BJ2014	R1_1	1628	63-66	14.7637	26.2138	387.036	1.77545	12.7125	147767	99.95	62.2975	7.955
BJ2014	R1_2	1753	67-70	14.6702	29.625	434.59	2.01947	12.0075	153213	96.5575	60.875	0.84
BJ2014	R1_3	1853	71-74	14.5657	26.5	385.993	1.81934	11.485	129261	80.79	48.33	0.0275
BJ2014	R2_1	1953	75-78	14.4505	28.5113	412.008	1.97301	14.5125	174461	112.167	49.5125	1.4625
BJ2014	R2_2	2053	79-81	14.342	26.7	382.922	1.86172	11.4267	125585	89.4433	67.1067	6.29
BJ2014	R3_1	2153	82-85	14.2267	27.1537	386.385	1.90828	10.4275	116406	71.04	65.405	5.53
BJ2014	R3_2	2253	86-89	14.0877	26.1	367.682	1.85273	12.845	132953	115.992	49.845	1.185
BJ2014	R4_1	2353	90-93	13.9425	24.9125	347.443	1.7863	12.94	130619	98.1375	58.0325	4.0525
BJ2014	R4_2	2453	94-97	13.7915	24.9562	344.158	1.80969	15.4375	146157	120.733	54.935	0.975
BJ2014	R5_1	2578	98-102	13.6156	26.197	356.686	1.92408	12.902	126582	95.692	57.978	0.448
BJ2014	R5_2	2703	103-106	13.4342	25.6687	344.848	1.91067	13.1475	121527	112.002	51.4675	1.94
BJ2014	R5_3	2828	107-112	13.2283	23.1717	306.625	1.75114	9.14	75968.8	57.8317	71.1567	7.59833
BJ2014	R6	2953	113-118	12.9755	21.9458	284.659	1.69197	12.3417	92689.5	87.3283	69.5833	9.24667
HB2014	V0	150	1-6	14.8577	26.4283	392.674	1.77872	13.8667	162814	99.915	56.6033	1.92333
HB2014	VE	216	7-9	14.8853	23.945	356.426	1.60865	8.13667	86575.7	44.8933	74.7933	4.24667
HB2014	V1	282	10-12	14.8923	23.8983	355.902	1.60474	12.35	130780	93.75	63.71	2.54667
HB2014	V2	348	13-14	14.892	26.945	401.264	1.80936	13.62	162401	122.785	51.94	0.005
HB2014	V3	414	15-17	14.8853	27.1267	403.783	1.8224	12.2767	152353	92.87	57.04	1.11
HB2014	V4	480	18-19	14.873	29.0775	432.468	1.95506	13.665	180302	120.125	38.285	0.03
HB2014	V5	546	20-21	14.859	28.9175	429.69	1.9461	10.845	143266	86.91	51.845	4.225
HB2014	V6	612	22-24	14.8357	27.2433	404.167	1.83637	9.22333	112310	60.44	67.73	1.82667
HB2014	V7	678	25-26	14.8075	29.0275	429.821	1.96034	12.47	160770	75.69	63.655	3.305
HB2014	V8	744	27-28	14.781	30.6325	452.777	2.07243	12.36	169802	73.86	54.75	0.43
HB2014	V9	810	29-30	14.75	28.7225	423.658	1.94729	15.575	199884	89.105	44	1.24
HB2014	V10	876	31-33	14.708	29.1083	428.126	1.97908	15.8633	207290	131.847	36.23	0.05
HB2014	V11	942	34-35	14.661	29.3225	429.9	2.00002	16.095	212868	125.52	39.655	2.665
HB2014	V12	1008	36-37	14.619	27.365	400.04	1.87192	9.9	116183	88.705	70.155	18.835
HB2014	V13	1074	38-40	14.563	30.42	442.996	2.08891	13.51	180815	119.663	59.3767	0.473333
HB2014	V14	1140	41-42	14.503	29.4825	427.609	2.03274	9.435	119504	63.855	50.06	1.23
HB2014	V15	1188	43-43	14.465	28.35	410.083	1.9599	14.1	167278	81.3	49.44	0
HB2014	V16	1236	44-45	14.4255	27.4725	396.305	1.90444	13.635	155810	79.135	49.435	0.35
HB2014	V17	1284	46-47	14.37	28.8675	414.826	2.00888	16.37	202327	114.77	44.465	0.055
HB2014	V18	1332	48-48	14.328	29.335	420.312	2.04739	15.23	189378	99.48	47.38	0
HB2014	V19	1380	49-50	14.284	29.1975	417.065	2.04403	11.095	132430	66.435	61.5	3.075
HB2014	V20	1428	51-52	14.2235	29.0125	412.654	2.03979	14.275	168352	82.92	54.44	0.02
HB2014	VT	1528	53-55	14.145	29.365	415.412	2.07579	11.5767	141483	64.22	61.7733	7.06333
HB2014	R1_1	1628	56-59	14.0303	26.6425	373.774	1.89908	12.635	132895	89.31	53.675	0.995
HB2014	R1_2	1753	60-63	13.8935	28.4062	394.642	2.04469	14.92	164821	115.765	46.1875	0.7275
HB2014	R1_3	1853	64-67	13.7508	26.0175	357.699	1.89242	14.08	139580	102.075	57.11	3.5525
HB2014	R2_1	1953	68-71	13.603	27.2175	370.22	2.00097	13.085	132240	96.925	57.2525	0.6475
HB2014	R2_2	2053	72-74	13.4707	28.165	379.429	2.0907	10.48	108389	73.9267	58.6267	4.71
HB2014	R3_1	2153	75-78	13.3347	27.5875	367.852	2.06898	14.365	140695	112.362	44.64	0.2175
HB2014	R3_2	2253	79-82	13.177	24.81	326.964	1.8826	8.5	74999.4	52.74	73.5775	4.1
HB2014	R4_1	2353	83-86	13.0168	22.2325	289.359	1.70823	10.445	81012.8	71.8825	70.3275	20.6125
HB2014	R4_2	2453	87-91	12.8338	23.98	307.768	1.86846	12.608	99387.9	86.874	58.188	0.064
HB2014	R5_1	2578	92-97	12.6073	20.6533	260.47	1.63771	9.76333	65081.7	57.405	62.615	1.57833
HB2014	R5_2	2703	98-103	12.358	19.9925	246.955	1.61857	12.4983	77089.5	65.1517	66.5233	0.571667
HB2014	R5_3	2828	104-109	12.1072	20.7708	251.512	1.7154	10.4283	63524.4	53.525	72.4267	1.73167
HB2014	R6	2953	110-116	11.8353	16.3614	193.67	1.3823	11.1086	51402.4	51.2543	69.4386	3
HN2014	V0	150	1-6	14.5178	25.89	375.862	1.78335	11.75	130376	66.4717	54.6767	0.435
HN2014	VE	216	7-9	14.5387	23.4417	340.806	1.61239	10.6967	106285	65.55	74.4133	15.72
HN2014	V1	282	10-12	14.542	25.62	372.566	1.76179	12.8467	139591	91.8633	59.1667	0.256667
HN2014	V2	348	13-14	14.54	26.1375	380.04	1.79762	9.525	105743	53.08	61.845	1.615
HN2014	V3	414	15-17	14.5317	27.265	396.204	1.87626	11.3833	130742	96.2867	59.6467	1.63667
HN2014	V4	480	18-19	14.519	26.505	384.821	1.82556	10.995	127367	62.175	66.69	2.14
HN2014	V5	546	20-22	14.501	27.8467	403.805	1.92032	12.7	148648	88.5967	57.6233	2.57333
HN2014	V6	612	23-24	14.478	26.7775	387.685	1.84953	9.175	102955	67.7	68.535	6.84
HN2014	V7	678	25-26	14.457	29.035	419.756	2.00838	13	157726	93.87	52.31	0
HN2014	V8	744	27-29	14.4253	27.29	393.688	1.89171	9.95333	115091	62.41	63.0433	3.94667
HN2014	V9	810	30-31	14.3895	28.4875	409.921	1.97974	13.75	168065	95.49	49.375	0.215
HN2014	V10	876	32-33	14.3575	28.8025	413.53	2.00611	16.03	195712	114.72	43.28	0.275
HN2014	V11	942	34-36	14.3137	29.1417	417.115	2.03598	14.7867	179643	127.61	48.4167	0.0333333
HN2014	V12	1008	37-38	14.266	28.595	407.944	2.00438	8.17	96098.6	107.5	66.69	0.795
HN2014	V13	1074	39-40	14.2255	30.6175	435.543	2.15233	13.13	169661	130.12	58.88	4.345
HN2014	V14	1140	41-42	14.182	28.4175	403.032	2.0037	12.065	137252	74.21	60.12	4.355
HN2014	V15	1188	43-44	14.1365	27.4925	388.656	1.94475	11.935	131036	92.645	46.19	0
HN2014	V16	1236	45-46	14.0885	27.65	389.55	1.96258	14.91	163731	110.975	41.75	0
HN2014	V17	1284	47-48	14.0385	27.77	389.863	1.97806	10.34	114687	86.155	64.125	11.605
HN2014	V18	1332	49-49	14	29.4	411.6	2.1	11.2	129078	62.83	75.81	4.18
HN2014	V19	1380	50-51	13.9605	28.3775	396.163	2.0327	12.035	133122	87	63.25	0.07
HN2014	V20	1428	52-53	13.906	29.9925	417.073	2.15682	12.94	152418	116.285	57.435	0.025
HN2014	VT	1528	54-56	13.8357	27.1217	375.312	1.95994	10.4733	111533	57.7767	61.8967	3.75667
HN2014	R1_1	1628	57-60	13.733	23.145	317.807	1.6856	11.425	101402	55.815	67.53	8.195
HN2014	R1_2	1753	61-65	13.5948	26.787	364.178	1.97033	12.678	125580	89.226	55.826	1.792
HN2014	R1_3	1853	66-69	13.4512	25.47	342.617	1.89344	10.955	100838	76.135	61.97	2.73
HN2014	R2_1	1953	70-73	13.319	27.3762	364.602	2.05557	12.7875	123924	80.5375	51.5025	0.1275
HN2014	R2_2	2053	74-76	13.2007	26.4117	348.661	2.00074	11.53	106272	80.1033	53.6433	0.6
HN2014	R3_1	2153	77-81	13.0626	23.869	311.828	1.82709	10.282	84199.6	71.594	63.936	3.722
HN2014	R3_2	2253	82-85	12.9042	24.2275	312.64	1.87748	13.64	109993	84.7325	56.2825	1.1975
HN2014	R4_1	2353	86-89	12.7617	24.8925	317.677	1.95054	10.57	85902.7	63.48	59.7175	1.25
HN2014	R4_2	2453	90-93	12.6175	21.36	269.648	1.69204	9.235	64231.6	40.7275	71.9375	9.0975
HN2014	R5_1	2578	94-101	12.3986	17.605	218.217	1.42038	8.5425	48155.2	48.3075	81.7338	17.7387
HN2014	R5_2	2703	102-107	12.1418	20.9108	253.91	1.72216	8.67833	53542.8	63.545	75.9583	0.005
HN2014	R5_3	2828	108-113	11.921	18.2033	217.056	1.52666	8.78333	46408.5	50.4017	76.9283	5.66167
HN2014	R6	2953	114-121	11.6642	17.295	201.708	1.483	10.31	48126.1	61.7762	72.9525	0.005

## Sheet: Maize366&Maize5844
Table S13. Environmental parameter values of development stage-environment windows for DatasetII and DatasetIII.
Sheet 2. Values of development stage-environment windows in five environments for Maize366 and Maize5844 datasets.
Environment	Stage	GDD_Threshold	Days_After_Sowing	DL_Window	GDD_Window	PTT_Window	PTR_Window	DTR_Window	PTS_Window	PAR_Window	RH_Window	PRE_Window
JL2015	V0	150	1-11	14.8065	14.11	209.128	0.95207	14.12	91825.1	99.67	62.7327	5.02
JL2015	VE	216	12-14	15.0357	21.0033	315.769	1.39704	15.42	150364	114.743	56.2533	1.49
JL2015	V1	282	15-18	15.1337	18.5987	281.394	1.22929	11.8625	101234	94.55	56.905	1.625
JL2015	V2	348	19-21	15.221	19.0333	289.679	1.25059	14.3267	126729	82.7	55.6233	5.17
JL2015	V3	414	22-25	15.296	17.6112	269.367	1.15143	13.6375	116136	92.605	60.39	5.5725
JL2015	V4	480	26-29	15.3665	17.9625	276.016	1.16896	11.15	94569.4	82.495	71.485	3.825
JL2015	V5	546	30-32	15.4143	19.1133	294.611	1.24001	11.44	105772	82.83	76.48	2.66667
JL2015	V6	612	33-35	15.444	22.8133	352.336	1.47714	15.0667	164458	129.92	56.3767	0.00333333
JL2015	V7	678	36-38	15.4633	22.3433	345.495	1.44496	10.62	115434	108.76	67.6867	2.05
JL2015	V8	744	39-41	15.4723	24.27	375.515	1.5686	15.1067	175276	137.033	53.73	0
JL2015	V9	810	42-44	15.4707	23.8183	368.489	1.53957	11.15	130394	112.7	63.3333	1.54
JL2015	V10	876	45-46	15.461	24.14	373.226	1.56136	12.37	143101	88.64	67.78	0.615
JL2015	V11	942	47-50	15.4395	19.53	301.564	1.26481	9.66	93078.1	91.625	70.0325	6.965
JL2015	V12	1008	51-53	15.4023	17.7	272.611	1.14922	10.48	89184.6	107.91	74.73	3.93333
JL2015	V13	1074	54-56	15.3593	22.67	348.187	1.47602	15.0267	161056	143.08	57.1233	0.00333333
JL2015	V14	1140	57-59	15.3067	27.19	416.178	1.77639	14.9067	189935	141.213	50.0633	0.0433333
JL2015	V15	1188	60-61	15.256	26.4725	403.878	1.73516	9.545	118355	97.69	67.75	1.895
JL2015	V16	1236	62-63	15.211	24.29	369.48	1.59685	11.8	132392	110.485	61.845	0.14
JL2015	V17	1284	64-65	15.162	22.2775	337.774	1.46929	13.905	142313	126.59	55.5	0.015
JL2015	V18	1332	66-67	15.1095	23.5125	355.244	1.55622	13.545	146796	111.305	55.625	0
JL2015	V19	1380	68-69	15.0535	26.77	402.977	1.77835	13.7	166111	107.82	54.185	0.29
JL2015	V20	1428	70-70	15.009	26.105	391.81	1.73929	9.33	109733	67.87	65.12	0.68
JL2015	VT	1528	71-74	14.9312	25.57	381.797	1.7125	8.635	98561.5	78.6275	75.3	5.1225
JL2015	R1_1	1628	75-78	14.7973	25.0187	370.241	1.69063	10.9225	119860	90.3475	68.3125	3.435
JL2015	R1_2	1753	79-83	14.6342	25.198	368.673	1.72225	11.02	118731	95.354	67.536	1.446
JL2015	R1_3	1853	84-87	14.4595	25.5688	369.743	1.76817	10.9775	118833	92.5375	70.7975	2.065
JL2015	R2_1	1953	88-91	14.2955	24.3463	348.076	1.70292	11.0275	109311	103.73	70.0775	1.79
JL2015	R2_2	2053	92-95	14.1247	24.9713	352.721	1.76789	12.5725	126128	105.172	65.5325	2.36
JL2015	R3_1	2153	96-99	13.948	24.0887	336.004	1.72699	10.9975	103514	78.2925	72.455	3.4025
JL2015	R3_2	2253	100-104	13.743	20.175	277.231	1.46824	8.722	66768	81.82	81.59	6.36
JL2015	R4_1	2353	105-110	13.486	19.0808	257.361	1.41471	7.56833	53758	67.4	80.8333	5.30333
JL2015	R4_2	2453	111-115	13.2228	19.811	262.019	1.49793	11.406	78760.1	88.386	73.452	1.532
JL2015	R5_1	2578	116-122	12.9309	16.5929	214.568	1.28322	13.34	74400.9	97.1343	59.7771	0.0971429
JL2015	R5_2	2703	123-129	12.5851	19.1221	240.413	1.52103	15.4214	93733	91.9343	58.7671	0.474286
JL2015	R5_3	2828	130-136	12.2369	15.7457	192.854	1.28565	10.6314	51297.9	59.15	75.8657	4.78571
JL2015	R6	2953	137-147	11.7872	11.3768	134.049	0.96576	13.4664	42648.9	69.7909	63.9982	1.87
LN2015	V0	150	1-10	14.5306	16.198	235.479	1.11426	15.944	113168	108.918	54.606	3.605
LN2015	VE	216	11-13	14.7317	21.2567	313.154	1.44289	18.2533	168350	144.033	42.8333	0
LN2015	V1	282	14-16	14.813	23.97	355.069	1.61817	16.1333	169516	115.437	45.4367	0
LN2015	V2	348	17-19	14.8877	20.7333	308.652	1.39274	14.16	129379	106.567	47.48	0.44
LN2015	V3	414	20-22	14.9543	21.4717	321.074	1.43591	12.5033	120995	95.72	54.0433	2.89667
LN2015	V4	480	23-25	15.0137	20.3317	305.243	1.35426	14.9767	139590	100.973	49.0633	1.01333
LN2015	V5	546	26-28	15.0647	21.1867	319.165	1.40641	11.1533	107693	73.6667	66.4167	12.2933
LN2015	V6	612	29-32	15.1125	20.5362	310.345	1.35893	11.3425	107321	74.99	71.8575	5.3075
LN2015	V7	678	33-35	15.1487	22.1417	335.427	1.46158	12.6633	129959	115.517	63.27	0.0766667
LN2015	V8	744	36-37	15.1665	24.3675	369.57	1.60667	14.985	167979	115.18	60.715	4.9
LN2015	V9	810	38-40	15.1777	22.105	335.504	1.45641	11.0967	113588	100.99	69.1433	4.95667
LN2015	V10	876	41-43	15.1823	24.65	374.245	1.6236	14.3133	162624	135.807	59.54	0
LN2015	V11	942	44-46	15.1777	24.73	375.342	1.62937	11.1133	126835	87.77	64.1467	0.283333
LN2015	V12	1008	47-48	15.1665	25.7725	390.878	1.69931	14.515	172113	107.95	58.815	0.015
LN2015	V13	1074	49-52	15.144	18.6863	282.98	1.23393	10.7075	91779.8	86.6425	71.9375	6.6975
LN2015	V14	1140	53-55	15.1067	21.57	325.841	1.42789	12.5933	123991	120.803	64.79	2.43333
LN2015	V15	1188	56-57	15.0725	23.925	360.604	1.58735	16.58	180415	142.015	54.845	0
LN2015	V16	1236	58-59	15.0405	27.315	410.83	1.8161	17.345	215205	148.445	45.095	0
LN2015	V17	1284	60-61	15.0055	27.6025	414.183	1.83952	12.675	157570	99.225	61.91	0.01
LN2015	V18	1332	62-62	14.976	26.43	395.816	1.76482	8.16	96740.6	58.58	67.69	1.21
LN2015	V19	1380	63-64	14.9455	27.98	418.17	1.87216	14.12	180104	104.19	54.44	0.325
LN2015	V20	1428	65-66	14.9005	28.1125	418.899	1.88664	13.2	166936	102.685	50.06	0
LN2015	VT	1528	67-69	14.841	26.9917	400.587	1.81871	14.5767	173141	105.383	48.6033	0
LN2015	R1_1	1628	70-73	14.748	26.9037	396.781	1.82422	10.6325	124725	85.2825	66.03	4.285
LN2015	R1_2	1753	74-78	14.6164	27.035	395.166	1.8496	9.742	112700	65.762	77.214	9.768
LN2015	R1_3	1853	79-82	14.4722	25.3725	367.206	1.75315	8.64	91794.9	71.415	82.875	9.585
LN2015	R2_1	1953	83-86	14.334	26.035	373.185	1.81633	8.395	89709.2	89.4	78.6725	8.08
LN2015	R2_2	2053	87-90	14.1883	24.5338	348.045	1.7294	6.7925	67628.2	79.7075	86.94	8.99
LN2015	R3_1	2153	91-94	14.035	25.6	359.261	1.82421	10.665	107594	123.97	67.345	0.135
LN2015	R3_2	2253	95-97	13.8967	26.3467	366.147	1.89583	11.7333	119363	87.2067	71.5	1.88333
LN2015	R4_1	2353	98-101	13.7532	25.7	353.491	1.8685	9.87	96216.1	81.205	73.7175	3.4975
LN2015	R4_2	2453	102-106	13.5652	23.01	312.119	1.69637	9.604	81824.2	97.588	72.588	1.792
LN2015	R5_1	2578	107-111	13.3502	21.297	284.354	1.59509	9.686	73944.2	74.642	71.626	1.692
LN2015	R5_2	2703	112-117	13.1082	21.8842	286.946	1.66907	10.675	79660.8	94.9033	68.885	1.37667
LN2015	R5_3	2828	118-123	12.8395	19.4117	249.282	1.51164	14.5333	93638.8	98.9683	57.605	0.0483333
LN2015	R6	2953	124-129	12.5673	21.1475	265.638	1.68362	15.1683	102170	93.5017	59.4167	0.0116667
BJ2015	V0	150	1-8	14.4445	20.9844	303.145	1.45262	16.3163	142980	132.271	33.195	0.1825
BJ2015	VE	216	9-11	14.6037	23.6767	345.8	1.62113	18.4333	185333	130.223	36.8967	0.08
BJ2015	V1	282	12-13	14.6685	26.37	386.82	1.79768	18.39	208199	124.825	35	0.025
BJ2015	V2	348	14-16	14.7287	25.3283	373.047	1.71969	11.9367	131243	97.89	46.3767	0.783333
BJ2015	V3	414	17-18	14.7845	24.635	364.23	1.66621	19.035	207750	142.995	34.405	0.005
BJ2015	V4	480	19-21	14.8343	24.9833	370.591	1.68425	16.7333	182488	128.453	26.81	0.126667
BJ2015	V5	546	22-24	14.8877	22.6483	337.206	1.52117	15.7033	163654	92.84	47.6267	4.06
BJ2015	V6	612	25-27	14.933	22.7867	340.285	1.52587	17.28	175832	105.35	39.58	1.38333
BJ2015	V7	678	28-30	14.97	21.9517	328.622	1.46635	12.55	124380	83.86	55.21	3.79
BJ2015	V8	744	31-33	14.9983	24.74	371.064	1.64949	12.88	143869	117.023	49.71	0.23
BJ2015	V9	810	34-35	15.0155	26.0475	391.117	1.73471	13.215	155175	100.97	54.285	3.445
BJ2015	V10	876	36-38	15.026	23.1567	347.95	1.54111	13.9067	148682	124.17	46.7933	1.18333
BJ2015	V11	942	39-41	15.0303	24.9817	375.482	1.66208	10.7767	121658	97.7933	50.8333	0.0733333
BJ2015	V12	1008	42-43	15.0275	25.0575	376.553	1.66744	8.395	95184.3	46.81	65.215	2.675
BJ2015	V13	1074	44-46	15.018	25.205	378.524	1.67834	11.3833	129512	80.5133	65.46	1.24
BJ2015	V14	1140	47-49	14.9983	24.2017	362.977	1.61366	14.4567	158738	84.7133	53.5233	3.3
BJ2015	V15	1188	50-50	14.981	25.44	381.117	1.69815	18.44	210567	142.31	37.81	0.41
BJ2015	V16	1236	51-52	14.9645	24.4825	366.372	1.63602	16.375	179992	106.92	41.75	1.72
BJ2015	V17	1284	53-54	14.9405	24.62	367.83	1.64789	14.22	156104	113.86	50.095	0.015
BJ2015	V18	1332	55-56	14.9125	26.68	397.858	1.78914	15.79	186983	109.6	47.94	0
BJ2015	V19	1380	57-58	14.8805	27.69	412.043	1.86082	13.86	170043	107.355	41.22	1.135
BJ2015	V20	1428	59-60	14.845	29.2025	433.505	1.96719	15.09	200504	110.17	45.065	0.21
BJ2015	VT	1528	61-63	14.7957	28.3067	418.846	1.91304	12.1333	160428	98.22	51.5867	4.75667
BJ2015	R1_1	1628	64-67	14.7185	23.62	347.659	1.60475	6.52	66941.4	48.1675	81.11	11.685
BJ2015	R1_2	1753	68-72	14.606	25.603	373.92	1.7531	10.226	112531	96.698	74.214	3.52
BJ2015	R1_3	1853	73-76	14.4802	27.9913	405.337	1.933	11.0025	130029	103.66	69.3125	10.2525
BJ2015	R2_1	1953	77-80	14.3577	25.065	359.916	1.74557	8.605	88819.5	61.0475	81.265	5.01
BJ2015	R2_2	2053	81-84	14.2267	25.5637	363.707	1.7968	13.1925	137486	106.79	70.2825	4.3425
BJ2015	R3_1	2153	85-88	14.0877	25.915	365.073	1.83961	10.74	110811	111.593	70.8425	2.9925
BJ2015	R3_2	2253	89-91	13.961	27.7217	387.011	1.98572	14.3767	157036	132.25	57.4367	0.0133333
BJ2015	R4_1	2353	92-95	13.8297	27.9375	386.384	2.02004	15.5225	165945	119.203	47.17	0
BJ2015	R4_2	2453	96-99	13.675	26.0062	355.659	1.90163	12.0375	117201	91.07	63.5925	2.3125
BJ2015	R5_1	2578	100-104	13.4952	24.144	325.865	1.78891	9.94	89294	90.708	61.864	0.96
BJ2015	R5_2	2703	105-109	13.2906	24.216	321.899	1.82177	10.76	93296.4	91.984	65.236	2.942
BJ2015	R5_3	2828	110-114	13.0816	21.698	283.803	1.65894	8.176	63529.8	70.262	77.814	9.232
BJ2015	R6	2953	115-121	12.8259	18.9836	243.558	1.47969	8.79286	57194.4	67.2543	72.3671	4.83286
HB2015	V0	150	1-6	14.8492	26.1858	388.854	1.76338	13.6717	157978	110.34	43.2283	0.743333
HB2015	VE	216	7-9	14.881	28.7883	428.397	1.93458	12.67	161286	102.963	36.1667	0.766667
HB2015	V1	282	10-11	14.89	24.435	363.838	1.64103	12.15	132699	120.895	41.185	0.29
HB2015	V2	348	12-14	14.893	26.73	398.09	1.7948	9.83333	118723	72.0867	43.8933	0.26
HB2015	V3	414	15-16	14.89	27.2175	405.269	1.8279	9.945	120260	54.96	54.215	2.56
HB2015	V4	480	17-18	14.8835	27.42	408.105	1.84231	12.75	154964	83.02	59.5	1.295
HB2015	V5	546	19-21	14.8697	26.0717	387.691	1.75328	11.4233	131908	65.9067	59.6633	4.27
HB2015	V6	612	22-23	14.8505	27.26	404.823	1.83564	18.595	228046	146.59	36.78	0.675
HB2015	V7	678	24-26	14.825	26.635	394.869	1.7966	15.4167	180870	114.913	41.7933	1.07333
HB2015	V8	744	27-28	14.7945	27.4275	405.776	1.8539	14.475	173846	94.115	48.155	0
HB2015	V9	810	29-31	14.758	28.7417	424.167	1.94754	15.47	196850	106.867	41.5833	0.363333
HB2015	V10	876	32-33	14.717	30.3975	447.355	2.06549	14.055	193947	89.025	43.47	0.65
HB2015	V11	942	34-35	14.6805	30.4525	447.064	2.07432	15.945	225683	73.56	43.405	6.725
HB2015	V12	1008	36-37	14.6405	26.28	384.763	1.79497	8.12	91126.6	38.84	70.905	9.85
HB2015	V13	1074	38-40	14.5857	25.39	370.336	1.74072	7.85333	85062.6	64.8633	80.0833	12.58
HB2015	V14	1140	41-43	14.5153	26.1183	379.11	1.7994	7.92333	87310.1	79.89	78.52	5.21
HB2015	V15	1188	44-44	14.465	27.12	392.291	1.87487	8.78	99644	97.9	74.5	12
HB2015	V16	1236	45-46	14.4255	28.355	409.029	1.96565	12.03	142148	113.835	66.565	1.605
HB2015	V17	1284	47-48	14.37	30.2875	435.229	2.1077	11.935	151255	104.23	61.72	6.885
HB2015	V18	1332	49-49	14.328	28.83	413.076	2.01214	8.26	97774.6	94.64	73.31	18.82
HB2015	V19	1380	50-51	14.284	28.54	407.668	1.99803	8.17	95071.7	60.47	79.435	5.325
HB2015	V20	1428	52-53	14.2235	23.9375	340.479	1.68293	7.225	70293.6	37.79	83.75	10.105
HB2015	VT	1528	54-57	14.1288	25.7012	363.122	1.81911	11.2825	116118	74.9675	77.155	6.935
HB2015	R1_1	1628	58-61	13.9967	27.15	379.993	1.93985	10.88	115978	96.91	69.765	0.8325
HB2015	R1_2	1753	62-65	13.8582	29.1262	403.647	2.1017	13.1025	147977	107.55	59.7025	0.005
HB2015	R1_3	1853	66-68	13.7327	28.8417	396.08	2.1002	14.6833	160867	103.477	46.6867	0.00333333
HB2015	R2_1	1953	69-72	13.603	27.4625	373.589	2.01878	10.815	110096	72.2775	66.545	2.05
HB2015	R2_2	2053	73-76	13.4512	25.89	348.319	1.92438	11.53	110151	108.67	60.6575	2.5575
HB2015	R3_1	2153	77-80	13.2957	25.9712	345.272	1.95357	11.4025	105027	105.867	59.75	0.775
HB2015	R3_2	2253	81-84	13.137	22.755	299.025	1.73162	6.555	53231.1	53.3	80.25	8.185
HB2015	R4_1	2353	85-88	12.9762	23.54	305.528	1.81371	9.96	80704	70.6675	75.5925	4.1225
HB2015	R4_2	2453	89-93	12.793	20.922	267.767	1.63477	9.428	66802.5	68.924	67.286	3.874
HB2015	R5_1	2578	94-99	12.5658	20.3658	255.834	1.62128	13.045	84340.7	97.2567	56.8233	0.303333
HB2015	R5_2	2703	100-104	12.3372	23.431	289.11	1.89902	13.326	94764.3	79.556	60.412	0.102
HB2015	R5_3	2828	105-110	12.1072	21.1217	255.731	1.74457	13.0467	80237	78.26	59.6567	2.06
HB2015	R6	2953	111-117	11.8353	17.9236	212.046	1.5151	12.0814	61124.3	63.1714	63.6257	4.50143
HN2015	V0	150	1-6	14.5113	26.6	385.988	1.83311	12.745	146229	95.66	39.5417	0.368333
HN2015	VE	216	7-9	14.5357	27.8133	404.288	1.91344	13.71	164706	76.85	46.77	0.55
HN2015	V1	282	10-11	14.5415	24.935	362.593	1.71475	11.94	126208	79.54	44.315	0.025
HN2015	V2	348	12-14	14.5417	23.6217	343.5	1.62441	8.89	92889.6	59.9033	67.27	19.17
HN2015	V3	414	15-17	14.5357	24.0783	349.993	1.65651	8.87	90387	63.1767	80.77	7.56
HN2015	V4	480	18-19	14.5245	24.0625	349.5	1.65666	7.915	81737.8	62.065	75.655	4.99
HN2015	V5	546	20-22	14.5087	26.4933	384.374	1.82608	13.1	148142	99.56	56.8967	0.136667
HN2015	V6	612	23-24	14.488	27.135	393.13	1.87294	10.88	124098	99.295	48.035	0.015
HN2015	V7	678	25-27	14.4623	25.48	368.503	1.76181	10.7467	115053	67.22	58.9	0.18
HN2015	V8	744	28-29	14.432	26.7725	386.384	1.85506	12.105	134960	98.94	54.5	0
HN2015	V9	810	30-32	14.397	27.9883	402.929	1.94413	12.19	142850	106.07	56.56	0.0533333
HN2015	V10	876	33-34	14.3575	30.58	439.049	2.12992	15.365	207962	91.475	40.97	0.69
HN2015	V11	942	35-37	14.3137	23.5033	336.408	1.64207	9.41333	90907.1	45.0133	73.4567	6.23333
HN2015	V12	1008	38-39	14.266	25.285	360.722	1.77237	9.17	94754.4	70.085	71.03	1.565
HN2015	V13	1074	40-42	14.2147	27.275	387.699	1.91882	10.1433	111776	79.5667	69.21	5.92
HN2015	V14	1140	43-44	14.1595	28.655	405.735	2.02376	12.975	153068	99.39	63.25	5.62
HN2015	V15	1188	45-46	14.113	29.35	414.21	2.07968	13.145	154795	121.205	60.63	1.125
HN2015	V16	1236	47-47	14.076	29.805	419.535	2.11743	12.53	148336	122.88	64.69	0.03
HN2015	V17	1284	48-49	14.0385	30.415	426.979	2.16655	12.44	152351	112.94	63.28	0.86
HN2015	V18	1332	50-50	14	30.035	420.49	2.14536	9.01	106081	82.76	69.25	1.95
HN2015	V19	1380	51-52	13.9605	28.72	400.951	2.05721	8.54	95780.6	76.75	75.87	0.9
HN2015	V20	1428	53-54	13.906	27.52	382.716	1.97888	10.67	112465	77.865	76.405	12.94
HN2015	VT	1528	55-58	13.8212	26.86	371.202	1.94358	11.65	120513	92.9825	65.5625	3.4525
HN2015	R1_1	1628	59-61	13.718	26.8783	368.706	1.95941	9.91667	100416	95.7767	68.79	0.09
HN2015	R1_2	1753	62-66	13.5948	28.353	385.46	2.08556	11.47	120150	84.23	57.112	0.942
HN2015	R1_3	1853	67-69	13.4677	28.1867	379.615	2.09289	12.0333	123327	71.9333	58.4133	0.253333
HN2015	R2_1	1953	70-73	13.3522	27.1737	362.797	2.03535	12.83	125767	79.3725	54.295	0.6775
HN2015	R2_2	2053	74-77	13.2177	24.2437	320.46	1.83413	10.0675	86112.2	81.355	64.235	5.26
HN2015	R3_1	2153	78-81	13.08	25.6713	335.805	1.9625	11.0525	98064	85.1375	63.6575	4.725
HN2015	R3_2	2253	82-85	12.9398	23.2425	300.726	1.79638	11.775	91721.5	84.5075	67.2025	2.5475
HN2015	R4_1	2353	86-90	12.7796	22.583	288.598	1.76717	10.602	79663.4	60.33	70.676	2.848
HN2015	R4_2	2453	91-94	12.6175	21.5787	272.3	1.71005	10.4275	71375.2	61.5175	66.825	3.6075
HN2015	R5_1	2578	95-100	12.4353	21.4467	266.628	1.72515	12.32	81279.4	79.6233	54.2783	0.00833333
HN2015	R5_2	2703	101-106	12.2152	22.7983	278.508	1.86629	10.6533	72622	57.1067	57.5117	0.576667
HN2015	R5_3	2828	107-111	12.013	22.761	273.461	1.8945	10.466	69088.4	54.632	59	0.056
HN2015	R6	2953	112-117	11.8108	19.5342	230.682	1.6542	12.9183	70300.6	69.505	44.1983	0.251667

## Sheet: Wheat286
Table S13. Environmental parameter values of development stage-environment windows for DatasetII and DatasetIII.
Sheet 3. Values of development stage-environment windows in four environments for Wheat286 datasets.
Environment	Stage	GDD_Threshold	Days_After_Sowing	DL_Window	GDD_Window	PTT_Window	PTR_Window	DTR_Window	PTS_Window	PAR_Window	RH_Window	PRE_Window
ME2009-2010	Seedling to emergence	100	1-12	10.6463	8.85917	94.3138	0.832183	10.4692	22232.2	37.8092	76.645	0.544167
ME2009-2010	Emergence to first tiller	300	13-44	10.4569	6.11047	63.9283	0.584067	9.55844	11960.6	25.8381	80.3303	1.57906
ME2009-2010	First tiller to single ridge	480	45-73	10.6437	6.16155	65.7489	0.577498	9.36	12781.8	28.9597	81.7734	0.806897
ME2009-2010	Single ridge to double ridge	605	74-93	11.119	6.60825	73.4373	0.594715	9.7125	17562.8	30.884	78.9155	0.2275
ME2009-2010	Double ridge to terminal spikelet	755	94-102	11.4773	16.0817	184.702	1.40025	14.1389	59676.3	61.5256	76.9044	0.305556
ME2009-2010	Terminal spikelet to jointing	860	103-116	11.782	7.81429	92.4655	0.660443	9.34786	23753.3	40.2707	78.3393	1.46643
ME2009-2010	Jointing to flag leaf	1160	117-136	12.2406	14.686	179.624	1.20091	11.446	51960.1	59.146	74.0505	3.1735
ME2009-2010	Flag leaf to heading	1300	137-146	12.6407	14.1225	178.372	1.11818	9.639	47654.7	40.802	82.901	6.258
ME2009-2010	Heading to anthesis	1375	147-152	12.8472	15.905	204.575	1.23657	11.69	61034.3	50.68	80.6867	3.82333
ME2009-2010	Anthesis to maturity	2175	153-191	13.3503	20.1244	268.959	1.50618	10.5826	76249	61.4667	79.1679	4.65333
ME2009-2010	Maturity to harvest ripe	2475	192-205	13.7746	21.0564	290.051	1.52862	8.12857	65270.2	48.8743	84.0893	7.36357
ME2010-2011	Seedling to emergence	100	1-9	10.8119	12.1794	131.689	1.12646	10.2989	31130.8	40.1544	81.7378	1.54556
ME2010-2011	Emergence to first tiller	300	12-27	10.5919	10.7239	113.598	1.0124	11.1033	26862	39.3628	78.3694	1.33222
ME2010-2011	First tiller to single ridge	480	28-64	10.4655	4.86851	50.8955	0.465714	9.70514	9393.26	30.0914	76.9857	2.85973
ME2010-2011	Single ridge to double ridge	605	65-90	10.8207	4.81519	52.6961	0.44006	10.11	10081.4	34.0196	80.26	1.42462
ME2010-2011	Double ridge to terminal spikelet	755	91-108	11.3128	8.37778	95.4992	0.735031	9.05944	21262.5	36.6794	83.2956	1.26611
ME2010-2011	Terminal spikelet to jointing	860	109-121	11.715	8.17846	95.9419	0.697216	10.3385	23429.1	40.8392	80.1777	1.40538
ME2010-2011	Jointing to flag leaf	1160	122-149	12.2671	10.8409	133.192	0.882659	9.71536	34009.6	44.8261	78.4014	2.01536
ME2010-2011	Flag leaf to heading	1300	150-157	12.7447	18.1144	230.935	1.42091	9.75375	57882.3	50.0037	84.07	0.655
ME2010-2011	Heading to anthesis	1375	158-161	12.8975	19.2437	248.215	1.49195	11.8175	75311.1	70.245	74.625	1.01
ME2010-2011	Anthesis to maturity	2175	162-200	13.3701	20.6488	275.993	1.54531	11.269	84842.4	85.8831	77.009	3.58692
ME2010-2011	Maturity to harvest ripe	2475	201-213	13.7798	23.11	318.504	1.67683	7.92	70510.4	51.9931	85.7415	8.00231
ME2011-2012	Seedling to emergence	100	1-7	10.6369	16.8257	178.914	1.58236	12.4457	46806.7	47.2857	76.93	0.442857
ME2011-2012	Emergence to first tiller	300	8-39	10.4641	5.87703	61.5186	0.56146	10.3006	12657.1	26.7328	72.6569	0.833438
ME2011-2012	First tiller to single ridge	480	40-87	10.7915	3.72344	40.2743	0.344426	8.42479	5712.88	22.5181	81.5319	1.72937
ME2011-2012	Single ridge to double ridge	605	88-108	11.5571	5.75429	66.3624	0.499051	7.34667	11045.6	25.8967	83.889	2.13619
ME2011-2012	Double ridge to terminal spikelet	755	109-120	11.9975	12.6163	151.662	1.04955	12.5008	46332.5	41.6625	82.3908	1.11667
ME2011-2012	Terminal spikelet to jointing	860	121-128	12.2679	14.6775	180.179	1.19567	12.665	54819.2	60.355	69.2575	6.21
ME2011-2012	Jointing to flag leaf	1160	129-145	12.6008	17.2632	217.628	1.36953	11.2182	62548.7	59.6235	75.7282	2.14118
ME2011-2012	Flag leaf to heading	1300	146-153	12.9221	19.1306	247.308	1.47989	11.2162	72187.4	84.0125	76.35	2.86375
ME2011-2012	Heading to anthesis	1375	154-156	13.0567	19.6283	256.205	1.50377	12.21	81126.6	83.5667	72.0233	9.24
ME2011-2012	Anthesis to maturity	2175	157-192	13.4586	22.2604	299.428	1.65524	8.99972	73042.6	58.4139	83.6506	7.65083
ME2011-2012	Maturity to harvest ripe	2475	193-205	13.8045	23.6569	326.626	1.71343	7.99538	73273.4	55.0362	84.1538	5.25308
ME2012-2013	Seedling to emergence	100	1-12	10.6163	8.78	93.2649	0.826571	7.92667	15899.3	17.6558	84.885	0.835833
ME2012-2013	Emergence to first tiller	300	13-52	10.4626	4.88475	51.1169	0.466794	9.294	9895.5	25.9318	79.5065	1.21775
ME2012-2013	First tiller to single ridge	480	53-74	10.7257	8.47091	91.1852	0.787022	10.1941	19368	34.4736	82.6709	0.705909
ME2012-2013	Single ridge to double ridge	605	75-89	11.1057	8.42533	93.382	0.760263	8.88067	21782.7	28.0627	82.93	0.932667
ME2012-2013	Double ridge to terminal spikelet	755	90-105	11.4911	9.70063	111.646	0.842941	11.6606	32187.5	42.6825	79.2344	1.85125
ME2012-2013	Terminal spikelet to jointing	860	106-111	11.7817	16.3558	192.685	1.38836	13.495	61605.7	69.37	75.53	0.993333
ME2012-2013	Jointing to flag leaf	1160	112-130	12.1192	15.6884	190.017	1.29547	10.9979	51226.8	54.0774	82.5174	7.94737
ME2012-2013	Flag leaf to heading	1300	131-140	12.509	14.628	182.888	1.17004	10.02	45898.6	44.664	80.076	4.708
ME2012-2013	Heading to anthesis	1375	141-145	12.706	14.596	185.54	1.14824	11.104	53800.1	71.574	74.824	2.638
ME2012-2013	Anthesis to maturity	2175	146-185	13.2353	20.3091	269.111	1.53325	9.94275	71149.8	72.6213	81.222	6.3285
ME2012-2013	Maturity to harvest ripe	2475	186-197	13.7106	23.5525	322.892	1.71799	9.21167	81589.2	84.0067	82.395	6.035
