# Supplementary material for: Leveraging Automated Machine Learning for Environmental Data‐Driven Genetic Analysis and Genomic Prediction in Maize Hybrids
Source: Adv Sci (Weinh). 2025 Mar 6;12(17):2412423. doi: 10.1002/advs.202412423 (PMC12061318; doi:10.1002/advs.202412423)
Supplement: Supplementary file 2 — Supplemental Tables [file ADVS-12-2412423-s002.zip › advs202412423-sup-0002-Tables/Supplementary Table 14.xlsx]

## Sheet: Maize2808
Table S14. Phenotypic plasticity parameters of Maize2808 and Wheat286 datasets.
Sheet 1. Phenotypic plasticity parameters of Maize2808.
Hybrid	PH																FT																		EW
	DTR_Slope	DTR_Intercept	GDD_Slope	GDD_Intercept	PAR_Slope	PAR_Intercept	PRE_Slope	PRE_Intercept	PTR_Slope	PTR_Intercept	PTS_Slope	PTS_Intercept	PTT_Slope	PTT_Intercept	RH_Slope	RH_Intercept	DL_Slope	DL_Intercept	DTR_Slope	DTR_Intercept	GDD_Slope	GDD_Intercept	PAR_Slope	PAR_Intercept	PRE_Slope	PRE_Intercept	PTR_Slope	PTR_Intercept	PTS_Slope	PTS_Intercept	PTT_Slope	PTT_Intercept	RH_Slope	RH_Intercept	DL_Slope	DL_Intercept	DTR_Slope	DTR_Intercept	GDD_Slope	GDD_Intercept	PAR_Slope	PAR_Intercept	PRE_Slope	PRE_Intercept	PTR_Slope	PTR_Intercept	PTS_Slope	PTS_Intercept	PTT_Slope
MG_100_X_JING724	-5.07144	376.38	-4.99354	439.84	2.30693	82.1504	25.6942	232.139	-64.2785	422.487	-0.000312542	358.906	-0.709577	580.661	0.895747	260.786	22.5409	-273.942	-11.2185	195.669	-3.02365	144.223	-0.847783	153.37	10.4929	30.4919	-39.0278	127.572	-0.000731495	163.306	-0.197256	130.486	0.928174	3.71303	95.253	-1170.23	14.8688	73.3122	-10.3891	529.587	-3.68343	653.328	-27.3698	327.569	-318.936	817.472	-0.00117022	384.063	-0.41582
MG_100_X_ZHENG58	-7.97763	368.899	-7.44102	458.157	3.57892	-88.9493	43.195	133.328	-95.5668	431.928	-0.000501577	342.891	-1.03784	660.616	1.48828	182.5	21.6192	-261.157	-11.2122	194.595	-2.93104	140.741	-0.849512	152.554	10.4177	29.7265	-37.9169	124.74	-0.000723927	161.271	-0.188976	126.661	0.880832	5.74719	100.938	-1281.18	16.5087	27.8132	-11.5682	535.32	-3.93453	654.658	-39.7909	338.015	-276.274	714.663	-0.00184911	437.541	-0.588944
MG_1000_X_JING724	-3.08333	329.734	-0.964302	315.442	1.28459	162.623	23.0087	218.967	-6.19148	301.435	-0.000180177	317.646	-0.117198	335.139	0.552019	259.028	19.358	-226.936	-10.2575	183.721	-2.69841	134.907	-0.708376	137.943	9.38734	33.3382	-34.9709	120.281	-0.000692998	157.438	-0.174649	122.174	0.835076	9.07972	130.412	-1680.72	21.3091	10.7426	-13.66	631.142	-5.2383	837.505	-40.5945	379.193	-438.543	1044.03	-0.0017038	459.235	-0.590715
MG_1000_X_ZHENG58	-4.46452	318.102	-3.60307	353.731	2.18506	43.6928	24.0922	186.523	-49.9102	347.257	-0.000255284	299.764	-0.584963	482.928	0.729345	219.753	20.0665	-240.133	-10.6417	185.659	-2.79875	134.996	-0.782781	143.257	9.74909	29.6106	-36.1686	119.656	-0.000694685	155.069	-0.181335	121.855	0.85238	5.37065	102.647	-1321.34	17.2035	4.9915	-11.0148	505.498	-4.25104	674.893	-33.2473	303.861	-353.939	839.002	-0.00144834	375.642	-0.513946
MG_1001_X_JING724	-8.31028	424.036	-7.07403	499.731	3.67154	-47.253	45.8402	176.007	-85.5297	465.676	-0.000505972	394.485	-0.978488	689.118	1.45334	235.454	19.665	-228.727	-10.9131	194.263	-2.93985	144.177	-0.731835	143.238	9.6559	35.3011	-37.8922	127.899	-0.000738838	166.511	-0.193379	131.363	0.93263	5.62743	105.379	-1327.77	16.7813	44.1054	-11.2322	545.624	-4.0641	688.438	-34.5516	341.931	-323.407	818.529	-0.00147438	412.906	-0.483044
MG_1001_X_ZHENG58	-6.35634	343.632	-5.69719	408.839	2.82261	-18.2762	34.0585	157.055	-69.9152	383.181	-0.000388564	321.261	-0.791046	562.502	1.11148	199.398	24.5526	-303.63	-13.4602	222.539	-3.51752	157.856	-0.949542	164.593	12.1618	25.6899	-45.4983	138.645	-0.000892392	185.726	-0.227711	141.274	1.07934	-5.57551	70.5108	-809.034	13.1046	87.0784	-9.49709	498.504	-3.28734	602.8	-30.8161	331.031	-246.595	681.166	-0.00166014	434.952	-0.614358
MG_1002_X_JING724	-6.84455	400.232	-5.70751	459.543	2.9712	17.3338	38.7063	192.978	-67.541	429.555	-0.000421752	376.64	-0.768356	604.363	1.22508	243.294	22.5171	-272.187	-11.51	200.512	-3.07725	147.059	-0.855514	155.593	10.6585	31.3758	-39.734	130.137	-0.00075294	167.641	-0.200398	132.957	0.944318	4.07834	75.5679	-915.427	13.2498	54.2038	-7.11851	402.472	-3.07897	548.592	-31.7387	302.584	-204.166	574.003	-0.0013018	361.597	-0.376234
MG_1002_X_ZHENG58	-4.03349	320.203	-3.51537	359.033	1.80329	89.3348	21.6692	201.63	-43.0227	343	-0.000243103	305.491	-0.494816	456.386	0.689074	229.613	25.847	-321.791	-13.2272	220.988	-3.53908	159.634	-0.974236	168.42	12.235	26.6616	-45.7072	140.189	-0.000869452	183.786	-0.230555	143.444	1.08923	-5.00932	59.1318	-662.633	11.2483	85.8566	-5.16197	357.491	-2.67793	512.641	-24.2959	288.858	-194.457	564.977	-0.000962901	330.075	-0.300805
MG_1003_X_JING724	-5.58647	386.318	-5.05822	444.931	2.29618	86.6633	31.8	216.508	-57.951	415.089	-0.000363629	369.949	-0.623847	551.689	1.08311	253.433	18.4797	-211.4	-10.0833	184.065	-2.58481	134.263	-0.717685	141.333	9.21144	36.2865	-33.5375	120.317	-0.000667071	156.29	-0.16556	121.474	0.780152	14.9998	49.5884	-525.426	8.48096	113.342	-3.59451	310.037	-1.88888	420.74	-20.2302	272.073	-116.775	421.151	-0.000681055	292.187	-0.149762
MG_1003_X_ZHENG58	-5.74009	336.317	-5.23373	397.47	2.57257	7.13837	30.8119	167.655	-65.9029	376.769	-0.000354161	316.6	-0.733158	541.076	1.02854	204.636	22.1102	-267.101	-11.7613	202.479	-3.06665	145.775	-0.830726	151.956	10.7914	29.9615	-39.7531	129.169	-0.000785077	171.039	-0.197701	131.037	0.937994	3.48368	135.488	-1784.45	22.1233	-26.9794	-16.4094	677.852	-5.49125	837.206	-46.5967	368.759	-443.567	1024.78	-0.00226813	497.4	-0.812943
MG_1004_X_JING724	-2.90112	334.565	-2.67632	366.268	1.29188	169.026	15.0557	250.936	-32.7359	354.03	-0.000175824	324.128	-0.373255	439.077	0.493428	269.534	16.6213	-186.003	-9.29255	172.327	-2.44897	128.223	-0.624379	129.009	8.27866	36.7941	-31.6622	114.824	-0.000628535	148.616	-0.159404	116.974	0.765426	13.5436	83.7793	-1011.66	14.5812	64.5889	-7.49148	438.52	-3.53641	625.015	-27.2105	315.027	-290.019	753.62	-0.00100618	352.688	-0.329545
MG_1004_X_ZHENG58	-6.06667	322.707	-5.67429	390.985	2.63047	-16.3701	32.5009	144.649	-68.7141	363.854	-0.000380945	302.857	-0.758416	532.895	1.10352	182.587	20.0378	-239.103	-10.6739	186.638	-2.8688	137.473	-0.758258	141.248	9.6539	30.5073	-36.9903	121.612	-0.000708329	157.536	-0.187944	124.709	0.895177	3.22778	168.656	-2285.21	29.0448	-115.021	-20.2715	775.653	-7.27215	1026.48	-59.7065	400.17	-594.528	1287.62	-0.00292408	567.1	-1.08184
MG_1005_X_JING724	-3.27833	340.005	-2.93094	373.446	1.53537	145.405	16.9285	245.767	-38.1192	363.931	-0.000192864	327.344	-0.439716	464.884	0.540913	267.478	22.722	-274.25	-11.9625	206.855	-3.2419	152.471	-0.825463	153.396	10.8329	31.8321	-41.8269	134.589	-0.000807882	176.16	-0.212939	138.235	1.02377	-0.0136325	48.7497	-543.784	8.93082	77.2763	-6.84441	367.809	-2.26428	431.388	-20.7217	242.701	-174.351	493.422	-0.00115237	316.822	-0.4364
MG_1005_X_ZHENG58	-7.03938	343.141	-5.76315	401.413	3.27502	-72.5386	38.6077	133.736	-74.3671	381.697	-0.000414625	316.029	-0.865295	581.463	1.18707	185.933	24.2839	-300.812	-12.3772	208.551	-3.27154	150.065	-0.901408	158.274	11.5318	26.4536	-42.3699	132.285	-0.000820393	174.672	-0.21164	134.592	1.00086	-1.74547	108.198	-1391.6	15.6495	35.3769	-13.9229	597.08	-3.9591	654.936	-29.975	306.45	-350.966	845.979	-0.00151762	396.095	-0.570752
MG_1006_X_JING724	-5.56407	372.586	-4.89725	427.372	2.48976	53.8926	29.6843	209.667	-60.0273	405.195	-0.000335271	352.279	-0.689804	563.175	0.94804	247.764	19.4014	-229.184	-10.0896	180.139	-2.67741	132.745	-0.715955	137.149	9.2867	32.0519	-34.6483	118.149	-0.000674639	153.326	-0.17384	120.298	0.827494	7.96566	145.035	-1949.17	22.9454	-59.2838	-17.7554	691.812	-5.84744	853.825	-41.5612	331.079	-524.325	1146.66	-0.0020344	447.157	-0.796481
MG_1006_X_ZHENG58	-4.35892	317.999	-3.46453	351.425	2.15145	48.2771	22.5083	192.699	-46.7961	343.153	-0.000238045	298.429	-0.576199	480.844	0.639918	226.135	19.3643	-229.63	-10.9522	189.325	-2.91985	138.241	-0.737515	138.442	9.65245	29.9118	-37.6498	122.099	-0.000737344	160.907	-0.191397	125.287	0.919703	1.0559	53.1039	-563.72	7.86686	134.476	-7.52383	431.15	-2.22915	472.325	-7.14209	247.222	-258.271	688.517	-0.000475812	282.022	-0.293356
MG_1007_X_JING724	-6.19983	364.927	-5.36077	423.523	2.74913	12.3274	34.4143	179.213	-66.1711	400.039	-0.000382224	343.587	-0.742352	567.362	1.11631	222.39	18.4943	-212.617	-9.94757	181.462	-2.63386	134.578	-0.70074	138.531	9.0156	35.897	-34.0366	120.14	-0.000662357	154.645	-0.171361	122.452	0.815367	11.7429	114.844	-1504.61	17.6063	-1.5754	-11.3624	513.093	-4.2646	674.512	-32.5757	299.988	-360.33	848.568	-0.00123208	348.312	-0.393608
MG_1007_X_ZHENG58	-5.17254	313.575	-4.46414	362.248	2.46716	2.07829	26.4642	165.654	-58.4652	348.45	-0.000295261	292.254	-0.693179	510.381	0.809264	201.689	22.7558	-279.557	-12.1898	204.739	-3.15539	145.353	-0.882242	154.635	11.1889	25.9225	-40.8898	128.243	-0.000802037	170.56	-0.202863	129.998	0.954318	-0.362568	132.812	-1756.45	21.4876	-31.3686	-14.7888	621.882	-5.34975	809.785	-40.3997	338.581	-458.281	1039.35	-0.00179773	430.254	-0.653249
MG_1008_X_JING724	-5.83733	393.244	-5.22261	452.887	2.39884	80.1775	32.9673	216.623	-58.9016	420.477	-0.00037537	375.457	-0.645627	563.683	1.10226	256.089	20.9736	-245.701	-10.7837	195.336	-2.8423	144.163	-0.797997	152.875	10.0202	36.7655	-36.7803	128.665	-0.000706967	164.75	-0.183814	130.701	0.864507	12.5934	84.3969	-1015.09	13.562	82.2101	-11.5785	555.703	-3.43241	619.283	-29.6044	327.89	-280.105	741.627	-0.00161011	429.52	-0.604688
MG_1008_X_ZHENG58	-6.16536	361.182	-5.36864	420.414	2.84291	-0.342873	33.4108	179.038	-69.6502	402.688	-0.000372072	338.766	-0.786933	580.907	1.0797	221.189	26.0228	-324.42	-13.9512	229.537	-3.60563	161.417	-0.978073	168.828	12.8011	24.8969	-46.8019	141.995	-0.000933822	192.595	-0.231497	143.765	1.09825	-5.58742	86.3307	-1057.53	12.995	75.1233	-10.7025	518.138	-3.18237	577.971	-28.7257	311.598	-250.804	675.473	-0.00140222	391.37	-0.478977
MG_1009_X_JING724	-6.78402	401.799	-5.99981	469.333	2.92564	24.2108	37.4821	199.132	-71.3585	438.424	-0.000423451	379.223	-0.797534	617.725	1.22985	245.349	23.0277	-280.623	-12.1828	207.656	-3.24544	150.766	-0.852038	154.423	11.0971	29.2085	-41.9538	132.998	-0.000817176	175.632	-0.211454	135.929	1.01004	-0.933913	116.429	-1496.73	20.326	-1.774	-11.4894	548.008	-4.85556	771.259	-44.4794	366.765	-358.509	876.759	-0.00185876	453.514	-0.587287
MG_1009_X_ZHENG58	-9.7184	396.343	-8.676	495.158	4.36507	-161.93	52.6338	109.328	-109.144	460.662	-0.000596628	362.517	-1.22157	735.562	1.7323	173.923	23.3717	-285.969	-11.9758	205.011	-3.24445	150.539	-0.853937	154.425	10.9999	29.3115	-41.8736	132.666	-0.000800311	173.124	-0.212628	136.129	1.01539	-1.47644	186.777	-2530.84	29.2981	-94.1009	-21.8316	842.055	-7.2893	1052.25	-57.2236	416.67	-617.629	1352.85	-0.00265737	559.582	-0.957883
MG_101_X_JING724	-3.24124	339.127	-2.44161	360.547	1.39262	159.241	19.1099	238.544	-27.6136	345.527	-0.000197156	327.573	-0.325079	421.133	0.571772	265.29	23.4789	-285.971	-12.4383	212.073	-3.30478	153.756	-0.939702	165.147	11.3548	29.8053	-42.5865	135.442	-0.000799009	174.546	-0.215348	138.657	1.00684	0.671429	55.3461	-612.026	9.09882	105.178	-6.17659	379.459	-2.0323	435.614	-27.3152	292.124	-100.681	391.357	-0.00125724	359.02	-0.347766
MG_101_X_ZHENG58	-6.35783	336.531	-5.21372	389.38	2.95933	-39.042	34.4626	148.673	-66.7314	370.608	-0.00037122	311.559	-0.7848	553.02	1.04884	195.886	23.3717	-287.969	-11.9758	203.011	-3.24445	148.539	-0.853937	152.425	10.9999	27.3115	-41.8736	130.666	-0.000800311	171.124	-0.212628	134.129	1.01539	-3.47644	114.633	-1471	20.4208	-3.85004	-12.4687	573.734	-4.99695	785.908	-43.7032	363.488	-385.303	923.766	-0.00198569	467.478	-0.686249
MG_1010_X_JING724	-10.9756	428.466	-10.2254	550.962	4.83001	-192.073	59.3295	104.675	-127.279	507.985	-0.000690788	392.791	-1.39177	816.167	2.02864	173.111	20.0656	-237.119	-9.96704	180.692	-2.72902	136.127	-0.727485	140.375	9.25786	34.1418	-35.1942	121.049	-0.000662355	153.644	-0.179329	124.17	0.854327	8.24591	135.738	-1809.74	21.2864	-38.8038	-15.4304	629.6	-5.22569	786.302	-43.2571	337.284	-427.562	974.56	-0.00195496	438.981	-0.673003
MG_1010_X_ZHENG58	-7.28411	337.428	-7.07724	426.152	3.26079	-79.9181	37.5931	128.105	-89.461	398.75	-0.000452518	312.869	-0.985543	618.125	1.3034	170.432	18.5376	-216.865	-9.77966	175.879	-2.61286	130.415	-0.708319	135.737	8.91496	32.6107	-33.714	116.008	-0.000643998	148.532	-0.170552	118.577	0.807785	8.62881	135.087	-1799.57	20.4046	-28.0414	-16.9984	672.847	-5.00288	762.184	-45.6934	345.014	-391.729	910.893	-0.00226413	475.865	-0.777035
MG_1011_X_JING724	-3.64677	368.594	-3.90909	422.352	1.36535	186.313	19.4746	261.755	-42.0612	394.623	-0.000251548	360.018	-0.432526	486.106	0.740984	279.892	17.8496	-202.174	-10.1938	185.169	-2.61485	134.868	-0.704521	139.733	9.10935	36.4048	-33.8744	120.672	-0.000677727	157.548	-0.168205	122.176	0.797096	13.7139	-8.42583	371.687	-0.508923	252.303	2.30589	183.514	0.338782	208.948	-5.09764	261.507	83.3397	97.1427	-9.88985e-05	258.018	0.0574522
MG_1011_X_ZHENG58	-9.87975	392.709	-8.65569	488.969	4.45036	-176.111	53.6234	100.567	-108.487	453.868	-0.000601177	357.524	-1.22728	732.049	1.73492	168.102	24.2118	-299.533	-12.5773	211.114	-3.3626	152.705	-0.869305	155.059	11.5372	26.6366	-43.5142	134.372	-0.000852397	179.252	-0.219058	137.322	1.05124	-4.77429	189.852	-2578.94	32.8832	-138.196	-22.1264	847.719	-8.19537	1149.99	-67.3179	444.252	-666.652	1438.27	-0.00321216	622.498	-1.17382
MG_1012_X_JING724	-6.08133	383.532	-5.93505	458.28	2.51037	56.2559	33.0973	203.427	-69.353	425.588	-0.00039825	366.072	-0.738999	586.194	1.17659	239.017	19.8463	-231.839	-9.65033	178.952	-2.51531	132.401	-0.774481	147.374	9.27925	36.0752	-32.6022	118.774	-0.000612127	148.771	-0.160987	119.914	0.739662	17.5948	52.729	-569.573	11.3043	83.0443	-2.40686	280.218	-2.56264	497.743	-25.176	289.309	-163.088	506.643	-0.000776497	305.979	-0.181152
MG_1012_X_ZHENG58	-6.3153	343.664	-5.48186	403.893	2.91543	-26.9906	33.6351	158.927	-70.1962	384.213	-0.000375279	319.833	-0.807912	569.428	1.06618	202.558	20.8386	-248.681	-11.028	193.22	-2.92176	141.292	-0.743005	142.026	10.0614	31.6372	-37.8635	125.452	-0.000754244	166.22	-0.189709	127.711	0.913906	4.42744	234.651	-3239.47	38.9383	-202.95	-28.8639	1037.12	-9.70798	1322.83	-82.2197	494.185	-784.957	1655.83	-0.00407458	729.701	-1.48143
MG_1013_X_JING724	-1.50904	333.141	-1.81335	360.382	0.546661	259.541	7.28287	291.353	-19.1901	346.969	-0.000104977	329.724	-0.197975	388.948	0.297853	296.941	21.8911	-262.223	-11.2052	197.513	-3.0211	146.154	-0.819309	152.342	10.3259	33.0125	-38.981	129.495	-0.000739066	166.342	-0.197568	132.592	0.936556	5.17584	102.964	-1294.53	17.8054	29.5068	-12.0639	565.619	-4.58703	743.536	-30.2149	326.382	-419.06	987.135	-0.00144776	407.094	-0.599563
MG_1013_X_ZHENG58	-5.31617	341.028	-5.43113	412.569	2.22397	51.9896	28.372	185.335	-65.6097	386.327	-0.000351617	326.282	-0.687371	533.825	1.04832	213.557	20.2085	-238.456	-11.1385	195.324	-2.95181	142.897	-0.729841	141.426	9.95927	32.7554	-38.2004	126.808	-0.0007649	168.478	-0.192353	129.413	0.93085	4.14149	145.178	-1931.48	25.5511	-69.7747	-16.2925	671.763	-6.28158	921.625	-54.5664	389.505	-489.34	1103.85	-0.00253397	525.78	-0.888166
MG_1014_X_JING724	-10.2488	429.745	-8.66516	521.591	4.8644	-185.054	53.1888	134.305	-112.606	493.303	-0.000585435	387.561	-1.34052	807.243	1.6095	207.707	24.0215	-296.687	-11.989	204.168	-3.247	149.607	-0.882412	156.453	11.167	27.7909	-41.9204	131.743	-0.000792741	171.088	-0.212316	135.023	1.007	-1.93925	61.9983	-701.611	11.6154	85.2376	-4.07881	331.614	-2.63242	511.267	-26.4624	298.94	-170.161	525.122	-0.00088021	323.997	-0.210337
MG_1014_X_ZHENG58	-3.69681	299.635	-3.20593	334.815	1.76272	77.0638	19.0994	193.336	-42.3598	325.544	-0.000213222	284.724	-0.496166	440.576	0.593082	218.823	23.9215	-298.391	-12.8959	211.676	-3.47784	152.593	-0.881082	153.112	11.5684	23.3394	-44.8608	133.393	-0.000870719	178.559	-0.228349	137.292	1.09823	-10.9862	143.111	-1901.56	22.5932	-36.1713	-16.6594	680.945	-5.62427	848.18	-43.9675	357.233	-476.982	1080.9	-0.00203689	466.463	-0.736255
MG_1015_X_JING724	-6.71319	396.245	-6.02918	465.423	2.95399	16.7214	36.7122	196.876	-74.1725	438.583	-0.000417874	373.733	-0.823475	622.872	1.21947	241.287	20.6009	-246.325	-11.0229	191.96	-2.91335	139.867	-0.771574	143.865	10.0222	30.5593	-37.6822	123.953	-0.000737476	162.725	-0.18925	126.355	0.90196	3.99309	166.46	-2223.52	26.0232	-50.822	-19.8587	793.435	-6.46814	966.685	-52.2098	406.958	-541.104	1220.99	-0.00247599	543.404	-0.888433
MG_1015_X_ZHENG58	-6.3132	343.718	-6.49968	429.951	2.75134	-10.5333	32.8066	161.595	-81.9272	404.386	-0.000409316	324.979	-0.867176	591.914	1.21264	194.2	15.4702	-169.386	-8.45072	161.787	-2.17557	120.297	-0.608594	126.73	7.70328	37.9877	-28.1903	108.497	-0.000555139	137.972	-0.139718	109.659	0.656725	19.9103	226.232	-3100.96	35.9781	-155.2	-28.6472	1044.51	-8.99769	1257.65	-75.5892	487.809	-739.018	1586.87	-0.00381706	712.695	-1.39421
MG_1016_X_JING724	-6.20946	364.703	-5.94516	438.092	2.70103	16.7816	32.7562	184.046	-72.5126	410.554	-0.000390371	344.454	-0.797491	587.862	1.12785	221.379	22.6641	-275.785	-12.2662	208.041	-3.21384	149.319	-0.834829	151.993	11.1294	28.5079	-41.6504	131.898	-0.000830955	176.918	-0.207948	134.133	0.996135	-0.642632	59.2266	-701.603	12.1542	37.7538	-5.33459	324.637	-2.99619	510.246	-23.6974	249.521	-238.197	605.742	-0.000978126	294.307	-0.351665
MG_1016_X_ZHENG58	-5.33111	328.736	-4.87308	385.846	2.29679	32.2426	29.47	169.426	-59.0652	362.637	-0.000338807	311.895	-0.643972	504.937	1.0006	203.826	22.3831	-273.181	-12.429	208.363	-3.22644	148.056	-0.855819	152.625	11.1909	26.7163	-41.7916	130.531	-0.000832546	175.535	-0.208298	132.652	0.991771	-1.96291	86.3565	-1080.76	16.5233	11.2194	-8.91175	446.473	-4.06109	652.217	-34.5535	306.049	-314.412	766.534	-0.0015415	384.917	-0.543956
MG_1017_X_JING724	-3.09489	358.65	-1.2204	350.748	1.37034	182.835	22.6151	248.966	-13.6059	342.904	-0.000184286	347.028	-0.17902	387.282	0.586598	285.806	15.0266	-159.952	-7.31846	151.217	-1.93278	116.591	-0.611918	129.884	6.99842	42.9848	-24.9417	105.939	-0.000451099	126.534	-0.124711	107.34	0.567275	28.4431	60.2182	-660.357	4.85353	178.71	-9.13	484.105	-1.40035	389.917	-1.81504	240.579	-196.227	586.58	-0.000209938	259.899	-0.146853
MG_1017_X_ZHENG58	-3.4835	317.394	-2.81755	345.352	1.47082	126.647	20.2197	210.288	-31.8491	327.991	-0.000216839	305.713	-0.36328	410.786	0.632777	236.986	21.8478	-264.976	-11.3731	196.095	-3.0421	143.317	-0.81173	148.136	10.4266	29.2988	-39.3036	126.627	-0.000757424	165.455	-0.198377	129.468	0.944138	1.2899	94.223	-1168.64	14.1031	68.4973	-12.3393	569.029	-3.55543	625.46	-28.7259	317.867	-303.317	775.777	-0.0014874	407.663	-0.552916
MG_1018_X_JING724	-2.67748	346.994	-2.01762	364.706	1.18958	194.486	15.7256	264.094	-24.3181	354.862	-0.00016152	337.249	-0.283551	420.413	0.473036	285.959	20.3002	-239.228	-11.0621	195.022	-2.89335	141.931	-0.777254	147.069	10.0187	33.17	-37.4398	126.153	-0.000735982	165.121	-0.187267	128.278	0.889033	7.42156	106.502	-1358.12	17.7729	18.9257	-10.0681	500.247	-4.18518	688.176	-38.9564	341.362	-305.314	772.49	-0.00153899	406.87	-0.453299
MG_1018_X_ZHENG58	-5.46022	328.465	-4.49665	374.338	2.45116	14.9357	31.0193	162.687	-56.3033	356.007	-0.000333851	309.258	-0.63614	500.076	0.983047	202.937	19.917	-236.897	-11.0218	191.147	-2.82915	136.811	-0.744734	140.21	9.9861	29.8718	-36.7527	121.62	-0.000746675	163.184	-0.181429	122.887	0.866565	5.46159	136.07	-1776.1	22.4286	-13.5106	-16.0884	686.124	-5.52361	857.804	-48.1468	390.381	-436.313	1028.82	-0.0022975	517.879	-0.804787
MG_1019_X_JING724	-2.08269	345.372	-1.68861	362.192	0.817287	237.525	12.2082	280.963	-16.7914	347.854	-0.000132169	338.764	-0.193896	392.4	0.379749	297.216	18.241	-208.029	-9.40356	175.838	-2.50667	131.969	-0.690957	138.29	8.68104	37.7399	-32.3818	118.21	-0.000617974	149.371	-0.163095	120.433	0.770152	15.4407	106.992	-1339.07	15.2701	74.3716	-13.6597	624.483	-3.93274	686.605	-25.7124	328.381	-373.537	920.976	-0.00129305	404.248	-0.521029
MG_1019_X_ZHENG58	-3.94012	310.915	-4.15411	367.225	1.76388	85.1587	19.6405	199.856	-53.5686	352.953	-0.000250798	298.527	-0.573559	478.046	0.730839	219.097	27.4683	-346.441	-14.0592	230.412	-3.67759	162.946	-0.95904	166.404	13.1149	23.519	-47.8373	143.303	-0.000964366	196.375	-0.236418	145.044	1.13525	-8.35876	160.244	-2148.62	27.9527	-90.8113	-18.9022	749.821	-6.96766	1004.34	-58.089	406.87	-561.889	1240.67	-0.00280646	564.758	-1.02576
MG_102_X_JING724	-9.38801	398.255	-8.86855	506.152	4.19919	-139.294	48.1234	129.495	-109.747	467.775	-0.000571069	364.793	-1.24133	749.109	1.60572	187.295	19.8566	-234.794	-9.92981	179.452	-2.65056	133.225	-0.780578	145.222	9.31389	33.1672	-34.1912	118.595	-0.000631943	148.683	-0.172261	120.959	0.799583	10.9544	75.7906	-882.449	13.9093	82.8188	-6.21743	414.196	-3.5282	634.518	-18.7887	300.445	-337.169	848.463	-0.000577158	312.61	-0.251048
MG_102_X_ZHENG58	-4.63667	298.524	-4.31826	350.235	2.04808	35.6148	24.9677	162.038	-53.8951	332.332	-0.000290768	283.296	-0.591059	463.482	0.851563	190.962	20.9253	-252.177	-10.6922	187.055	-2.87976	137.967	-0.758163	141.438	9.86008	30.0646	-37.2184	122.188	-0.000717526	158.995	-0.188091	124.959	0.898742	3.19931	160.698	-2158.35	26.9242	-81.824	-20.1295	780.302	-6.61502	962.396	-62.4082	416.705	-496.588	1120.76	-0.00313648	600.614	-1.09408
MG_1020_X_JING724	-4.45951	395.559	-2.58005	405.141	2.0188	137.806	27.5626	253.203	-29.161	389.237	-0.000251246	376.683	-0.390743	487.019	0.712091	298.267	22.5038	-270.387	-12.0811	208.855	-3.26609	153.719	-0.869343	158.663	10.8587	32.3518	-42.0292	135.523	-0.0007942	174.888	-0.214813	139.474	1.02038	0.803272	17.6498	-38.5241	2.64659	193.16	2.83459	146.68	-0.415688	269.889	-0.541977	225.568	-33.7637	284.421	0.000617735	151.264	0.32515
MG_1020_X_ZHENG58	-5.51549	351.473	-4.79021	404.14	2.49092	33.2769	30.027	188.096	-60.1637	384.929	-0.000334715	331.696	-0.682351	539.857	0.966039	226.227	26.0857	-327.161	-13.907	227.215	-3.61722	159.928	-1.00096	169.463	12.7654	23.2082	-46.863	140.296	-0.000918549	188.705	-0.23302	142.485	1.09923	-7.45023	111.317	-1433.75	18.9903	0.725975	-12.3467	558.337	-4.78017	749.884	-34.6178	324.456	-415.625	965.993	-0.00156223	405.572	-0.594809
MG_1021_X_JING724	-8.00751	410.086	-7.38967	497.657	3.47934	-38.2002	43.982	171.68	-90.8142	464.597	-0.000508398	384.716	-0.987595	682.431	1.50346	222.436	23.3243	-283.459	-12.5589	213.697	-3.35164	155.211	-0.8694	157.87	11.3311	30.0793	-43.2861	136.796	-0.0008432	180.793	-0.218911	140.072	1.04767	-1.74582	118.746	-1546.92	19.3142	-5.73191	-11.5672	534.396	-4.66102	734.031	-37.7437	331.044	-377.154	894.415	-0.00147407	392.51	-0.471432
MG_1021_X_ZHENG58	-6.42138	350.053	-5.57745	411.383	2.93315	-23.7085	34.4885	161.311	-70.6393	390.022	-0.000384899	326.315	-0.808923	574.861	1.09928	205.701	25.503	-318.446	-13.4342	221.633	-3.54008	157.861	-0.972336	166.418	12.3322	24.5586	-45.7874	138.522	-0.000886316	184.294	-0.229382	141.244	1.08389	-6.46679	97.348	-1221.46	17.9648	17.2057	-9.00289	471.719	-4.26411	697.411	-40.0523	345.128	-304.213	771.031	-0.00163865	419.111	-0.508539
MG_1022_X_JING724	-2.87364	356.129	-3.00276	396.51	1.08301	211.782	15.583	271.199	-32.317	375.223	-0.000197258	349.228	-0.333552	445.977	0.582987	286.284	20.0232	-236.885	-10.8096	190.242	-2.81975	138.159	-0.775202	145.051	9.84974	31.8969	-36.4912	122.788	-0.000713043	160.181	-0.182144	124.731	0.859963	7.48472	75.8693	-861.03	11.4556	133.964	-9.60389	529.111	-2.97516	596.003	-18.6969	322.763	-284.557	776.84	-0.000944806	378.466	-0.395628
MG_1022_X_ZHENG58	-3.41433	296.801	-3.39673	340.415	1.4493	109.075	18.1042	197.175	-41.0315	323.999	-0.000220962	286.606	-0.439325	419.816	0.648956	216.334	20.8428	-249.943	-10.6128	187.117	-2.83557	137.783	-0.719963	138.375	9.83089	31.1556	-36.7736	122.454	-0.000729714	161.663	-0.184235	124.644	0.8892	4.81088	138.495	-1836	21.5173	-26.7511	-17.1722	691.826	-5.35359	815.173	-44.749	356.452	-441.367	1014.02	-0.00220328	482.944	-0.791544
MG_1023_X_JING724	-8.44944	414.322	-8.22068	517.526	3.70834	-62.3958	44.7079	168.073	-102.757	483.713	-0.000536512	387.56	-1.11195	728.105	1.57439	217.01	23.0998	-280.902	-11.9828	206.094	-3.15439	149.126	-0.884141	158.637	11.0917	30.0255	-40.8096	131.911	-0.000785172	172.052	-0.204036	134.198	0.959663	3.0949	95.876	-1183.44	15.049	67.2652	-10.87	538.748	-3.78274	660.351	-26.7318	321.726	-337.264	846.343	-0.00119417	382.931	-0.449082
MG_1023_X_ZHENG58	-7.41714	365.567	-7.3652	459.962	3.43273	-70.6191	36.8508	156.883	-96.4195	437.128	-0.000451794	339.221	-1.07008	676.546	1.28449	197.981	28.2305	-359.841	-14.555	234.267	-3.89217	166.696	-1.04712	173.772	13.4106	20.5971	-50.3014	145.367	-0.00096751	194.805	-0.253569	148.894	1.2049	-14.8223	196.766	-2673.47	34.1891	-145.101	-20.7028	817.201	-8.4187	1182.95	-67.7197	453.737	-684.753	1478.98	-0.00294582	599.447	-1.03614
MG_1024_X_JING724	-5.44282	372.236	-4.41338	416.203	2.44372	59.6684	30.5104	208.266	-54.1449	396.3	-0.000326652	352.176	-0.628127	541.037	0.939955	249.409	23.6157	-289.018	-12.6756	213.875	-3.47429	157.298	-0.854507	155.085	11.3042	28.963	-44.7338	137.984	-0.000861425	182.088	-0.229835	142.598	1.11196	-7.06592	99.6158	-1261.82	14.9412	45.7592	-10.1956	497.603	-3.63015	620.731	-27.661	301.723	-309.307	773.519	-0.00107546	346.201	-0.348277
MG_1024_X_ZHENG58	-5.42915	328.093	-5.073	389.068	2.42593	17.474	28.3804	170.949	-63.1778	367.802	-0.000333037	309.157	-0.708134	527.315	0.950679	204.822	25.1343	-314.332	-13.2582	218.154	-3.52494	156.055	-0.922872	159.757	12.1037	23.8708	-45.5994	136.811	-0.000892295	183.712	-0.229344	139.831	1.09663	-8.6837	204.781	-2827.35	34.7438	-186.236	-24.6403	889.868	-8.75896	1185.87	-68.3726	420.994	-739.257	1541.9	-0.0033426	611.461	-1.26443
MG_1025_X_JING724	-1.82615	340.292	-0.533467	330.866	0.955994	221.838	11.7694	280.49	-7.86746	330.725	-8.49315e-05	329.891	-0.146276	372.553	0.225245	304.274	22.4305	-270.691	-11.8459	204.677	-3.11925	148.384	-0.840356	154.18	10.8598	30.9484	-40.3792	131.401	-0.000789657	172.866	-0.202015	133.709	0.959482	3.30646	189.23	-2553.05	29.3279	-80.1711	-21.1385	837.436	-7.33691	1071.78	-52.1416	415.866	-652.264	1429.15	-0.00227679	529.072	-0.84035
MG_1025_X_ZHENG58	-6.50561	358.676	-6.11967	432.782	2.90275	-13.1146	34.2458	169.63	-76.7084	407.977	-0.000402749	336.532	-0.850623	598.186	1.16212	209.641	23.2314	-282.27	-12.2	209.259	-3.1722	150.203	-0.825103	152.958	11.2672	30.0783	-41.2524	133.242	-0.000835572	179.55	-0.20378	134.711	0.978211	2.50612	137.313	-1777.11	21.5106	14.6475	-16.5317	715.685	-5.36239	857.466	-42.9857	392.539	-450.843	1072.31	-0.00205903	507.289	-0.746012
MG_1026_X_JING724	-10.5484	438.906	-9.61833	551.299	4.5693	-150.222	58.2467	123.887	-117.313	506.744	-0.000668407	405.29	-1.28102	790.126	1.97356	192.114	24.8574	-308.989	-13.0057	216.373	-3.45134	155.283	-0.920821	160.739	11.9347	25.5976	-44.6508	136.447	-0.000869357	181.773	-0.22422	139.283	1.06756	-5.62054	62.5444	-725.984	11.2859	72.8188	-4.09744	315.869	-2.6514	497.11	-20.8391	266	-207.991	576.611	-0.000593682	274.025	-0.152706
MG_1026_X_ZHENG58	-7.73234	338.594	-6.54244	408.013	3.42542	-100.839	43.3698	105.572	-80.3492	378.653	-0.000475371	311.78	-0.906209	583.642	1.38942	160.986	21.5471	-259.878	-11.4123	197.157	-3.0221	143.381	-0.81741	149.34	10.4231	29.9095	-39.0612	126.827	-0.00075593	165.85	-0.196394	129.392	0.931211	2.71837	44.8614	-491.828	9.66422	62.8712	-2.83413	252.607	-2.29422	428.826	-19.5744	233.427	-167.9	476	-0.000674894	254.762	-0.205174
MG_1027_X_JING724	-6.32219	391.971	-5.4491	451.277	2.8196	30.7935	34.8064	203.488	-67.335	427.532	-0.00038627	369.689	-0.762324	600.413	1.11863	247.756	22.7653	-275.498	-11.7946	204.272	-3.2209	151.308	-0.833042	153.603	10.7323	31.5458	-41.5043	133.457	-0.000789523	173.048	-0.212131	137.359	1.01619	-0.127694	27.523	-179.635	4.61726	175.946	-0.93878	255.274	-0.918938	331.213	-12.3171	266.231	-37.3362	296.538	-0.000291505	263.985	-0.00428961
MG_1027_X_ZHENG58	-5.01905	321.299	-4.55087	374.122	2.30461	27.9621	26.791	174.293	-59.132	359.252	-0.000306233	303.547	-0.659465	507.295	0.890713	206.656	22.7033	-277.771	-12.5136	209.561	-3.27904	149.666	-0.865449	153.849	11.2593	26.7032	-42.4177	131.764	-0.000837126	176.362	-0.212613	134.324	1.01326	-3.14013	151.997	-2017.36	26.9032	-69.9795	-16.1489	683.376	-6.46133	957.016	-61.4111	425.346	-467.109	1079.57	-0.00274491	566.134	-0.894443
MG_1028_X_JING724	-9.37397	433.298	-8.99439	544.584	4.11549	-95.7204	49.7433	159.656	-111.858	506.611	-0.000591777	403.095	-1.21907	775.915	1.72913	215.405	22.3439	-269.195	-12.1817	208.843	-3.16125	149.71	-0.825198	152.768	11.0611	30.521	-41.0243	132.665	-0.000826375	178.091	-0.203633	134.461	0.974646	2.53459	127.532	-1661.14	21.824	-18.5004	-13.363	599.796	-5.23266	813.631	-48.6595	379.876	-385.933	926.575	-0.0021221	485.21	-0.682297
MG_1028_X_ZHENG58	-3.68238	323.173	-2.9316	351.533	1.64576	112.457	21.5813	209.305	-36.7928	339.729	-0.000227334	310.545	-0.411805	432.401	0.681883	237.427	20.8304	-247.158	-11.8585	204.427	-3.09414	147.311	-0.789088	148.328	10.5223	31.6003	-40.0433	130.447	-0.000803304	174.334	-0.200657	132.846	0.963319	2.66055	119.054	-1519.95	19.1788	27.4036	-13.3943	615.77	-4.77762	778.474	-36.2527	358.179	-408.963	982.934	-0.00162892	442.293	-0.592548
MG_1029_X_JING724	-7.62372	424.354	-6.12673	484.533	3.50676	-21.8268	42.1171	196.615	-77.1839	460.361	-0.000448306	394.882	-0.907591	671.294	1.27582	254.661	20.5771	-243.57	-11.3145	197.803	-2.96695	143.703	-0.779305	147.087	10.1877	32.4432	-38.3884	127.518	-0.000758921	168.06	-0.192391	129.826	0.918104	5.3584	167.81	-2238.99	28.7238	-77.6376	-17.5997	736.46	-7.17204	1049.07	-51.8998	410.652	-619.691	1366.33	-0.00221301	517.069	-0.821052
MG_1029_X_ZHENG58	-5.73544	338.308	-4.82329	389.045	2.68217	-1.74998	30.7375	169.937	-62.4584	372.919	-0.000335993	315.946	-0.72797	541.165	0.951108	211.147	25.2064	-314.61	-13.0581	216.592	-3.43388	154.415	-0.954975	163.971	12.0983	24.6878	-44.4551	135.724	-0.000860292	180.133	-0.221926	138.101	1.04626	-4.65488	160.886	-2149.32	24.5488	-42.3452	-16.9015	704.131	-6.0315	909.76	-44.5665	375.595	-522.921	1179.74	-0.00179876	455.025	-0.615065
MG_103_X_JING724	-7.29141	401.331	-6.23682	468.512	3.2362	-13.6544	40.8923	181.61	-77.3122	441.751	-0.000450594	376.393	-0.864586	636.205	1.32485	233.006	19.7124	-230.237	-10.3299	186.577	-2.83266	140.505	-0.716373	140.794	9.32478	35.5332	-36.4797	124.769	-0.000695949	159.842	-0.187097	128.42	0.900342	6.89681	161.48	-2170.25	25.888	-70.0358	-18.2605	729.077	-6.46949	946.047	-48.1743	374.196	-560.085	1234.19	-0.00217034	486.648	-0.798563
MG_103_X_ZHENG58	-5.77203	336.669	-4.82973	387.109	2.51904	12.4308	32.8539	161.227	-58.1663	363.468	-0.000357844	317.099	-0.653955	511.082	1.05129	203.276	20.5679	-247.032	-11.4703	196.043	-3.0696	142.854	-0.770092	142.507	10.1575	28.9376	-39.5938	125.906	-0.000775651	166.749	-0.201333	129.276	0.969463	-1.53323	120.899	-1570.21	21.0978	-17.7608	-14.3844	619.929	-5.42689	827.38	-37.0392	337.681	-488.212	1102.01	-0.00180804	440.54	-0.739995
MG_1030_X_JING724	-8.11264	438.113	-7.19179	519.306	3.60077	-23.62	44.2417	197.569	-88.8731	487.973	-0.00049975	410.129	-0.996462	712.484	1.44951	252.244	22.1102	-267.101	-11.7613	202.479	-3.06665	145.775	-0.830726	151.956	10.7914	29.9615	-39.7531	129.169	-0.000785077	171.039	-0.197701	131.037	0.937994	3.48368	58.983	-628.78	11.6728	112.557	-4.41978	368.897	-2.70115	546.848	-27.0133	328.561	-176.92	565.213	-0.00101132	367.413	-0.282952
MG_1030_X_ZHENG58	-8.09602	383.753	-6.85732	456.619	3.67229	-84.9073	44.3779	142.994	-86.0842	429.046	-0.00048716	354.105	-0.986267	654.479	1.40173	200.847	24.9244	-310.992	-12.5463	209.948	-3.37674	152.284	-0.920668	159.722	11.6685	25.4274	-43.622	133.75	-0.000829553	175.326	-0.220269	136.936	1.04384	-5.09991	127.817	-1667.1	21.699	-18.7573	-12.7481	581.32	-5.16449	804.387	-47.821	375.676	-380.081	914.383	-0.00199366	468.383	-0.619691
MG_1031_X_JING724	-5.34821	397.232	-5.02297	457.951	2.34477	95.7332	28.6377	240.305	-62.0023	435.948	-0.000335918	379.745	-0.680704	587.105	0.97917	273.34	19.9852	-233.317	-10.9976	195.461	-2.99245	145.786	-0.741466	144.462	9.72426	35.288	-38.5182	129.132	-0.000743418	167.338	-0.197694	133.035	0.954119	4.45021	82.7934	-957.123	15.5242	93.4948	-8.57338	507.896	-3.85884	700.519	-30.3038	364.086	-315.102	838.416	-0.00133802	431.62	-0.490602
MG_1031_X_ZHENG58	-6.05265	352.6	-6.09863	431.885	2.59662	17.0781	31.8513	176.748	-74.9517	404.608	-0.000391862	334.552	-0.798988	578.304	1.15472	209.707	22.1743	-267.259	-12.1524	207.897	-3.31613	153.26	-0.850499	154.859	10.76	30.8593	-42.6085	134.678	-0.00080635	174.751	-0.21944	139.253	1.05025	-2.91114	44.8686	-445.661	8.16534	126.588	-3.92786	328.699	-2.00053	442.65	-14.6916	265.21	-167.331	521.256	-0.00054293	285.506	-0.187516
MG_1032_X_JING724	-6.34372	392.203	-6.09457	467.712	2.80969	31.7428	32.762	209.834	-75.3907	441.29	-0.000392382	370.559	-0.839013	629.367	1.11861	247.717	23.6342	-291.094	-12.364	208.395	-3.26899	149.997	-0.872933	155.245	11.3648	26.9742	-42.3232	132.208	-0.000827964	175.708	-0.211951	134.698	1.00924	-2.28266	112.134	-1423.03	19.8841	13.1956	-10.4328	529.03	-4.89063	784.961	-36.0155	351.475	-411.901	982.195	-0.00138928	408.092	-0.487155
MG_1032_X_ZHENG58	-5.44483	335.161	-4.7377	387.38	2.61457	5.51663	28.9097	176.166	-64.6998	377.278	-0.000321027	314.239	-0.736069	544.746	0.927226	213.043	22.7466	-277.019	-12.3456	208.979	-3.25804	150.503	-0.873028	156.055	11.1586	28.4169	-42.0951	132.631	-0.000818767	175.25	-0.211804	135.448	1.00568	-1.2542	45.4444	-468.762	7.25525	122.642	-5.16098	347.78	-1.69264	394.094	-18.6855	262.525	-109.611	403.358	-0.000858768	308.137	-0.258131
MG_1033_X_JING724	-5.10106	350.993	-4.3242	396.996	2.1839	68.6691	29.5731	194.264	-51.6353	375.071	-0.000323919	334.839	-0.56616	500.679	0.969627	230.77	20.5813	-244.832	-10.8993	191.7	-2.88076	140.193	-0.756264	143.436	9.95727	31.9616	-37.2986	124.52	-0.000734391	163.503	-0.186917	126.759	0.893398	5.74184	103.316	-1321.68	15.5517	33.8148	-12.1134	545.049	-4.0199	658.955	-23.2172	283.696	-393.496	919.439	-0.0010532	338.742	-0.447444
MG_1033_X_ZHENG58	-5.46052	319.349	-5.03288	378.904	2.29239	21.6612	30.5652	154.985	-59.4713	352.313	-0.000353173	303.013	-0.64019	492.487	1.0506	189.925	22.1927	-271.335	-11.8408	200.417	-3.11084	143.959	-0.868926	153.019	10.8206	26.8705	-40.1978	126.902	-0.00077289	166.371	-0.201557	129.353	0.947536	-0.127881	164.722	-2227.46	28.1282	-105.096	-18.3627	722.871	-7.01695	997.545	-54.3039	383.396	-589.059	1277.09	-0.00247195	513.152	-0.908471
MG_1034_X_JING724	-4.12997	339.571	-4.2912	396.984	1.58674	129.098	20.9322	222.082	-44.8403	364.263	-0.000269191	327.524	-0.494295	474.339	0.745269	244.525	21.6183	-261.143	-10.5375	186.628	-2.86131	138.872	-0.794216	146.673	9.92644	31.2578	-36.9425	123.133	-0.000691597	156.846	-0.18697	125.977	0.882778	5.62244	214.472	-2942.58	33.642	-144.513	-25.4861	941.828	-8.48795	1184.82	-61.9272	430.768	-749.408	1588.97	-0.00292393	591.091	-1.10773
MG_1034_X_ZHENG58	-7.56263	353.753	-7.3432	445.751	3.69302	-110.247	36.6878	143.742	-101.502	432.184	-0.00044262	324.206	-1.14807	692.384	1.24082	186.847	24.5134	-306.644	-13.2128	216.018	-3.45233	152.51	-0.918922	157.737	12.0319	22.4947	-44.731	133.779	-0.000886221	181.281	-0.223046	136.083	1.06222	-8.07801	184.863	-2523.12	32.1943	-148.546	-20.796	793.081	-8.07371	1118.18	-61.6911	409.187	-681.695	1446.84	-0.00285059	561.58	-1.06842
MG_1035_X_JING724	-6.76994	412.171	-5.94923	478.592	3.11084	16.2774	35.6899	215.279	-75.4748	456.024	-0.000402107	386.596	-0.8706	655.899	1.13397	261.422	20.2672	-238.935	-11.5095	200.105	-3.04959	145.918	-0.775772	146.711	10.154	32.5484	-39.3514	129.106	-0.000774157	170.145	-0.19935	132.2	0.956537	2.89524	170.558	-2299.45	27.3775	-81.5703	-18.2472	734.514	-6.71002	978.424	-53.472	395.717	-555.478	1231.74	-0.00228316	505.725	-0.781426
MG_1035_X_ZHENG58	-6.80414	357.942	-6.064	426.862	3.01808	-29.1253	37.1871	155.943	-75.2135	400.916	-0.000421085	334.761	-0.838363	589.051	1.22734	201.383	22.407	-272.34	-11.898	203.293	-3.341	152.326	-0.789675	146.79	10.5385	29.95	-42.9053	133.568	-0.000815318	174.378	-0.223366	138.992	1.08885	-6.98498	99.2204	-1286.82	16.7549	-6.22714	-11.2523	495.532	-4.25554	658.951	-29.4477	276.145	-379.793	868.86	-0.00135239	347.911	-0.532098
MG_1036_X_JING724	-8.33123	421.681	-8.16571	524.974	3.53508	-36.2536	44.3931	177.906	-98.0501	484.501	-0.000536548	396.415	-1.05648	715.984	1.57095	226.058	24.532	-302.123	-12.6618	214.312	-3.4152	156.314	-0.878935	158.284	11.6056	28.6235	-44.1402	137.605	-0.000856977	182.079	-0.223373	140.994	1.07273	-3.95151	164.755	-2214.47	29.5119	-107.729	-19.9484	779.574	-7.3867	1051.87	-62.447	421.03	-590.271	1292.73	-0.00310247	600.821	-1.14832
MG_1036_X_ZHENG58	-7.70919	363.112	-6.80701	439.575	3.55533	-88.9943	40.9163	138.045	-87.54	415.779	-0.000461213	334.483	-0.998737	643.434	1.31661	189.99	25.465	-317.877	-13.6222	223.852	-3.71278	162.489	-0.9386	162.83	12.2067	24.9497	-47.8144	141.865	-0.000916691	188.451	-0.244933	146.548	1.17804	-12.5013	95.6192	-1192.03	17.5652	25.5721	-8.5282	462.494	-4.18515	692.403	-37.4082	340.998	-309.209	783.693	-0.00147412	403.466	-0.458906
MG_1037_X_JING724	-5.46053	394.619	-4.61204	443.433	2.43146	83.0514	30.4172	230.717	-56.7501	422.922	-0.000333301	375.326	-0.6446	569.425	0.967795	269.966	19.1832	-221.321	-10.2082	186.139	-2.7016	137.993	-0.759835	146.416	9.31244	36.5717	-34.8507	123.083	-0.000660958	156.053	-0.175714	125.537	0.824109	12.7826	90.4389	-1102.67	13.8959	80.6045	-10.1142	518.064	-3.40159	618.158	-27.7733	324.737	-280.868	745.273	-0.00122333	386.283	-0.415257
MG_1037_X_ZHENG58	-3.55025	313.946	-3.28877	353.089	1.76211	93.2851	17.1942	215.447	-45.6963	347.419	-0.000201053	299.073	-0.53154	470.11	0.550353	237.444	22.7033	-276.771	-12.5136	210.561	-3.27904	150.666	-0.865449	154.849	11.2593	27.7032	-42.4177	132.764	-0.000837126	177.362	-0.212613	135.324	1.01326	-2.14013	174.675	-2366.02	27.4335	-87.5609	-19.6986	768.742	-6.77529	980.295	-53.5876	390.72	-568.845	1250.34	-0.00239674	513.751	-0.842344
MG_1038_X_JING724	-3.71514	373.976	-3.65532	420.395	1.55825	171.581	19.5985	265.888	-42.9372	400.643	-0.000238448	362.589	-0.466787	503.579	0.689229	287.394	23.0669	-278.609	-12.4302	213.177	-3.31064	155.113	-0.882659	160.28	11.227	31.4038	-42.7211	136.864	-0.000823347	179.077	-0.216119	140.12	1.02717	0.568584	-15.3444	463.851	-1.98965	258.808	3.39517	143.091	0.691732	159.225	-0.196298	236.236	100.137	56.3374	0.000179422	214.539	0.1512
MG_1038_X_ZHENG58	-7.05786	367.174	-6.67566	448.503	3.07851	-29.1267	38.5096	157.842	-83.2469	420.706	-0.000451632	345.337	-0.89465	616.361	1.34487	200.643	22.7558	-275.557	-12.1898	208.739	-3.15539	149.353	-0.882242	158.635	11.1889	29.9225	-40.8898	132.243	-0.000802037	174.56	-0.202863	133.998	0.954318	3.63743	118.843	-1532.28	21.3547	-13.3982	-11.265	542.238	-5.0976	798.349	-46.3603	372.693	-375.273	907.125	-0.0018993	458.632	-0.59849
MG_1039_X_JING724	-5.2171	385.908	-3.19084	401.52	2.31896	88.6399	32.5316	218.473	-36.1716	382.035	-0.000303737	365.286	-0.459645	493.858	0.882578	269.235	16.6893	-183.02	-9.50776	178.869	-2.4441	132.093	-0.679523	138.874	8.50369	40.0927	-31.6078	118.734	-0.000621061	151.593	-0.15746	120.311	0.739754	19.1889	-18.9442	516.053	-2.17507	259.633	3.31316	143.993	0.656875	161.743	1.631	229.48	83.6489	84.5289	0.000190624	211.887	0.117632
MG_1039_X_ZHENG58	-1.80512	296.676	-1.0427	300.513	0.84053	190.012	11.0326	239.442	-12.5203	295.345	-0.000100054	288.791	-0.167264	337.138	0.282763	257.61	23.5712	-286.353	-12.4082	212.717	-3.2574	153.486	-0.850044	156.611	11.4005	30.6628	-42.2621	135.907	-0.000843237	181.599	-0.210428	137.979	1.00826	1.58015	43.5533	-429.534	7.81214	127.265	-2.73999	292.88	-1.82907	420.272	-14.2565	260.486	-143.817	475.716	-0.000385345	263.528	-0.0937287
MG_104_X_JING724	-6.18525	386.943	-5.36715	445.886	2.70131	39.2999	34.5033	201.135	-64.977	420.193	-0.000384399	366.111	-0.72656	583.591	1.12368	244.165	22.9844	-280.376	-12.3507	209.239	-3.26644	150.928	-0.844459	153.217	11.1978	28.4948	-42.2764	133.131	-0.000835535	177.744	-0.212263	135.805	1.01762	-1.81985	169.049	-2261.66	26.1858	-52.3412	-21.0766	827.01	-6.70232	992.933	-46.707	391.002	-609.807	1344.39	-0.00232274	525.742	-0.920308
MG_104_X_ZHENG58	-5.83681	325.037	-5.22317	384.701	2.62314	-10.4086	31.56	152.818	-65.7685	364.039	-0.00035831	304.718	-0.735881	529.605	1.04	191.476	24.2551	-300.781	-12.4093	208.531	-3.3416	151.542	-0.876884	155.266	11.4366	26.3503	-43.1916	133.24	-0.000834038	176.14	-0.218249	136.446	1.04366	-4.88835	101.521	-1289.07	17.1066	21.6518	-11.1518	524.762	-4.19758	684.519	-35.2285	325.272	-335.562	821.627	-0.0015806	406.738	-0.547691
MG_1040_X_JING724	-5.148	365.626	-4.60092	418.099	1.99664	101.398	32.1643	200.211	-52.0105	389.754	-0.000360345	354.301	-0.510809	493.792	1.14963	234.44	18.4364	-211.152	-10.2512	185.648	-2.60581	134.426	-0.710106	140.127	9.31208	35.5728	-33.8601	120.449	-0.00068543	158.402	-0.166369	121.35	0.787734	14.1139	66.8838	-752.008	10.643	118.812	-7.29159	441.461	-2.54353	523.703	-23.8499	313.445	-189.449	581.918	-0.00104864	366.076	-0.331169
MG_1040_X_ZHENG58	-5.78536	374.468	-4.68181	420.964	2.26335	75.5796	35.8365	189.541	-49.2984	385.909	-0.00038373	358.581	-0.526604	500.564	1.17159	233.975	21.1785	-253.765	-11.2362	195.679	-3.00695	143.575	-0.767946	144.679	10.1946	31.2217	-38.8732	127.117	-0.000761909	167.269	-0.196356	129.979	0.943957	2.50146	166.415	-2215.25	27.2622	-57.6365	-18.6983	769.403	-6.71199	1001.23	-55.444	424.161	-545.635	1236.71	-0.00251428	555.515	-0.878555
MG_1041_X_JING724	-3.81307	369.345	-3.49593	410.46	1.65497	156.061	20.3716	257.606	-41.8025	392.833	-0.000236297	356.402	-0.469452	498.72	0.67539	282.324	21.7137	-259.97	-12.2921	209.947	-3.19129	150.315	-0.812034	151.168	10.959	30.6392	-41.3612	133.021	-0.000837031	179.349	-0.206278	135.163	0.99159	1.24865	172.048	-2285.05	30.8402	-85.3071	-19.6702	809.868	-7.68481	1122.69	-63.2251	461.219	-620.238	1384.27	-0.00299517	626.075	-1.0976
MG_1041_X_ZHENG58	-7.47861	370.463	-6.008	429.442	3.37217	-60.4548	41.62	146.108	-73.4103	401.838	-0.000443807	342.153	-0.863344	602.506	1.26251	203.367	25.1198	-313.114	-13.394	220.757	-3.47588	155.741	-0.939817	162.559	12.2996	24.2603	-45.1003	136.988	-0.000897009	185.357	-0.223543	138.852	1.06142	-5.42676	135.053	-1737.34	23.7959	-5.79584	-13.5348	640.13	-5.76299	907.879	-49.6556	418.484	-445.103	1068.18	-0.00209559	517.743	-0.695037
MG_1042_X_JING724	-9.11855	418.525	-7.69528	499.877	4.06678	-102.409	50.2756	146.443	-94.0701	464.594	-0.000551688	385.579	-1.08037	711.928	1.58335	212.254	19.9707	-236.1	-11.1334	194.064	-2.9434	141.472	-0.75841	143.265	9.9201	31.6775	-38.0191	125.309	-0.000748132	164.983	-0.191894	128.057	0.918904	3.70715	123.163	-1588.41	20.915	-0.161296	-12.5784	586.164	-4.99286	794.896	-46.3554	380.799	-367.827	901.912	-0.00197246	475.361	-0.621952
MG_1042_X_ZHENG58	-5.00606	344.165	-3.97169	382.369	2.35328	46.1343	27.0824	196.413	-50.8183	368.042	-0.000286387	323.624	-0.611511	512.195	0.796894	235.091	21.8437	-265.714	-11.7884	200.199	-3.12829	144.826	-0.834772	149.786	10.657	27.7804	-40.3935	127.625	-0.000781954	168.012	-0.203851	130.535	0.968844	-1.09354	67.1517	-760.613	13.2608	83.726	-6.75696	422.265	-3.20415	592.074	-30.0763	327.301	-229.199	648.479	-0.00134085	395.843	-0.449732
MG_1043_X_JING724	-6.31779	349.156	-4.75692	390.851	2.94539	-24.5207	35.5486	158.41	-60.4151	372.919	-0.000364429	323.679	-0.727264	544.397	1.03399	209.872	18.4314	-214.876	-9.99181	178.784	-2.62226	131.067	-0.677851	132.896	9.05132	32.5856	-33.9756	116.839	-0.00067763	153.535	-0.169837	118.733	0.814387	8.60569	82.8709	-992.43	14.5486	70.6933	-8.56287	473.455	-3.4615	622.462	-33.7191	340.066	-244.56	677.941	-0.00147362	413.423	-0.464897
MG_1043_X_ZHENG58	-7.14776	371.978	-6.27368	441.913	3.05606	-23.2157	40.2742	156.001	-74.4501	409.309	-0.00045177	349.028	-0.821491	592.372	1.33131	205.094	24.3793	-302.639	-14.1318	228.87	-3.60152	158.507	-0.919226	159.769	12.5643	22.8351	-46.7886	139.173	-0.000965828	194.175	-0.230947	140.778	1.10967	-9.11926	55.3714	-581.196	9.22415	134.927	-8.31075	468.851	-2.42	509.658	-18.9194	298.418	-210.807	619.769	-0.00113292	375.597	-0.464039
MG_1044_X_JING724	-4.10121	363.588	-4.66218	430.833	1.78458	133.733	19.3356	251.449	-58.4157	411.895	-0.000265033	351.285	-0.621416	546.779	0.757811	268.183	21.7808	-261.973	-11.8326	203.521	-3.1167	147.316	-0.811882	150.152	10.6928	30.469	-40.3324	130.324	-0.000797228	172.902	-0.202327	132.815	0.967864	1.76927	172.246	-2320.48	27.7908	-82.299	-21.5014	827.314	-6.93688	1007.57	-58.4341	414.522	-566.367	1255.32	-0.00291888	584.616	-1.06202
MG_1044_X_ZHENG58	-7.12132	369.214	-6.80583	453.065	3.33623	-53.608	36.3765	165.745	-90.6907	434.696	-0.000431739	343.616	-1.0077	660.341	1.24332	207.733	29.3826	-376.472	-16.0715	252.774	-4.2353	176.49	-1.1182	181.932	14.4772	17.8723	-54.7478	153.301	-0.00107324	209.874	-0.275261	156.894	1.31165	-21.0642	120.912	-1564.8	21.6095	-18.1063	-11.965	559.58	-5.22816	811.031	-45.2864	367.764	-401.042	951.528	-0.00190418	457.464	-0.630196
MG_1045_X_JING724	-4.35171	385.698	-3.02777	408.068	1.93609	137.561	25.1492	252.241	-34.1122	389.218	-0.000249574	367.935	-0.434775	495.166	0.690562	291.007	23.9895	-291.408	-13.1111	222.217	-3.47297	160.463	-0.936226	166.977	11.7935	30.638	-44.8064	141.303	-0.000863245	185.537	-0.226405	144.629	1.07256	-1.34082	80.2226	-932.25	12.0221	120.891	-10.6567	551.333	-3.04628	597.381	-24.2978	332.903	-262.28	730.468	-0.00127859	411.266	-0.482074
MG_1045_X_ZHENG58	-7.90203	397.995	-7.29637	484.515	3.6401	-65.0051	41.9881	167.148	-95.8037	462.384	-0.000485081	370.486	-1.05858	698.508	1.41952	216.512	24.9357	-307.961	-13.5004	224.415	-3.58172	160.977	-0.982062	169.452	12.1944	26.9882	-46.1854	141.178	-0.000881699	185.662	-0.23355	144.666	1.10181	-5.61554	84.1626	-994.141	11.6006	122.5	-11.2031	562.934	-2.89398	577.257	-24.4621	330.095	-244.554	695.43	-0.00126876	406.813	-0.453252
MG_1046_X_JING724	-3.71216	352.999	-4.37802	417.9	1.54925	151.539	17.801	250.562	-53.7304	398.19	-0.00024978	343.335	-0.554582	515.832	0.730646	264.068	23.4201	-287.492	-12.0673	205.292	-3.20699	148.735	-0.893771	157.862	11.1601	28.0124	-41.4356	131.144	-0.000789752	170.879	-0.208351	133.87	0.981151	-0.0823173	72.224	-810.378	10.5787	140.609	-8.03148	482.682	-2.73676	566.102	-13.9876	305.228	-278.248	761.982	-0.000564737	330.179	-0.250778
MG_1046_X_ZHENG58	-3.55034	317.707	-3.62263	365.37	1.66038	107.198	17.0914	219.528	-47.8453	354.86	-0.000214713	304.866	-0.53221	474.123	0.603289	238.155	25.159	-316.1	-13.6413	221.278	-3.54107	155.088	-0.970437	163.416	12.4294	21.4556	-45.8676	135.854	-0.000903181	183.802	-0.228208	138.044	1.07854	-8.92426	88.5567	-1069.65	15.1979	70.4799	-8.67652	483.896	-3.72658	659.094	-28.5783	332.153	-309.646	801.835	-0.00114702	382.33	-0.395607
MG_1047_X_JING724	-4.16617	369.897	-3.5423	407.74	1.78143	139.537	23.7213	243.241	-41.5892	388.564	-0.00026123	356.209	-0.464668	493.008	0.767129	273.136	21.6575	-257.129	-10.7849	194.149	-2.9265	145.219	-0.824837	154.53	10.0563	35.453	-37.7098	128.998	-0.000697768	162.291	-0.191635	132.168	0.899903	9.12494	144.038	-1892.26	23.1491	-19.5741	-15.8287	681.364	-5.71199	880.939	-44.8833	383.017	-478.269	1106.27	-0.00196979	481.634	-0.691848
MG_1047_X_ZHENG58	-7.1443	367.154	-6.12752	433.403	3.35942	-58.2721	37.7432	159.126	-79.9761	413.994	-0.000417809	339.193	-0.929766	628.528	1.17822	209.133	23.9399	-293.467	-12.5843	213.196	-3.27254	152.292	-0.899508	160.272	11.629	28.3506	-42.4501	134.617	-0.000837258	179.18	-0.210466	136.392	0.995516	0.797057	160.054	-2151.13	25.3637	-66.0173	-18.2559	726.866	-6.2875	923.855	-49.4708	375.959	-529.59	1177.5	-0.00224629	493.502	-0.800808
MG_1048_X_JING724	-8.37386	421.949	-7.42844	505.886	3.84402	-67.3573	43.8019	179.483	-93.9931	477.282	-0.000497045	390.266	-1.08493	726.472	1.39563	235.888	20.9932	-250.194	-10.9074	192.596	-2.8749	140.837	-0.813307	150.303	10.0851	32.3632	-37.164	125.098	-0.000710053	160.972	-0.186147	127.296	0.873069	7.84469	207.327	-2846.73	32.5935	-142.725	-22.3078	844.764	-8.1173	1133.46	-57.5579	407.388	-717.87	1522.09	-0.00241706	521.029	-0.879324
MG_1048_X_ZHENG58	-4.5508	330.771	-4.18479	380.158	2.02571	71.1765	24.4771	196.9	-52.45	363.187	-0.000282821	315.443	-0.579924	492.603	0.824449	225.854	23.5671	-289.091	-12.8235	214.821	-3.34359	152.996	-0.873086	156.262	11.631	27.1444	-43.352	134.905	-0.000867767	182.156	-0.215902	137.046	1.03297	-2.80329	136.126	-1806.47	22.4074	-42.814	-16.7612	674.916	-5.64354	841.505	-44.7308	350.694	-475.594	1069.61	-0.00221892	479.08	-0.832988
MG_1049_X_JING724	-8.13553	414.961	-7.65859	507.78	3.63198	-50.1747	42.6878	178.983	-95.8943	476.559	-0.00050262	387.116	-1.06573	715.233	1.44614	228.998	23.3531	-285.489	-12.5268	211.718	-3.28159	151.734	-0.893924	158.878	11.4263	28.1826	-42.4644	133.841	-0.000829555	177.326	-0.212301	136.218	1.00488	-0.602945	84.4036	-1007.12	13.2297	94.1446	-10.1853	525.789	-3.211	602.887	-30.2442	337.856	-242.64	682.604	-0.00145217	418.999	-0.485422
MG_1049_X_ZHENG58	-6.82861	344.701	-6.60914	427.225	2.99637	-40.5082	36.0558	145.926	-82.2292	399.383	-0.000431665	322.785	-0.894776	596.829	1.26029	185.935	23.281	-286.211	-12.7268	212.28	-3.37264	152.374	-0.861821	153.663	11.4317	26.3656	-43.6087	133.928	-0.000861559	179.906	-0.219719	136.948	1.05526	-5.63176	177.779	-2393.24	30.6488	-106.04	-20.0424	797.055	-7.55085	1084.93	-64.2768	441.38	-598.253	1321.94	-0.00297624	600.886	-1.04812
MG_105_X_JING724	-8.00794	410.942	-7.0295	489.314	3.61399	-50.7889	42.5546	176.988	-87.0056	458.924	-0.000479716	381.297	-1.00284	689.047	1.35346	231.928	23.2955	-283.428	-12.5911	213.677	-3.42169	156.688	-0.844876	154.861	11.2359	29.9761	-44.1078	137.751	-0.000856845	182.261	-0.22552	141.927	1.09047	-4.8887	129.223	-1695.55	20.5015	-12.3697	-14.5619	623.222	-5.06461	785.804	-40.233	345.61	-423.508	984.6	-0.0018053	438.669	-0.635841
MG_105_X_ZHENG58	-4.31998	320.548	-3.76711	362.188	1.82112	84.2862	24.7844	188.631	-44.1846	341.72	-0.000276552	307.2	-0.482035	448.284	0.824071	218.566	20.6834	-247.559	-11.1024	192.898	-2.95754	141.051	-0.809774	147.928	10.0514	30.4683	-38.1269	124.686	-0.000725289	161.057	-0.193106	127.67	0.911502	3.38153	121.82	-1590.97	20.3491	-16.1006	-13.8022	597.003	-5.02368	775.776	-41.6487	344.306	-406.82	949.212	-0.00191642	446.241	-0.677304
MG_1050_X_JING724	-6.47972	400.479	-5.20619	451.598	2.9805	21.2551	35.9163	206.542	-65.77	431.372	-0.00038203	375.578	-0.770731	610.111	1.09151	255.838	21.8199	-262.959	-12.08	206.042	-3.18189	148.663	-0.842503	153.009	10.8226	29.6643	-41.0997	131.19	-0.000803399	173.347	-0.206992	134.007	0.984988	0.271772	83.1647	-983.345	13.6218	94.9346	-9.28069	506.479	-3.4247	631.852	-24.467	326.065	-301.507	793.372	-0.0010928	382.062	-0.413092
MG_1050_X_ZHENG58	-8.72322	384.257	-8.17002	482.713	3.7647	-101.541	47.8894	124.616	-100.168	445.759	-0.000558624	357.331	-1.08014	682.558	1.65887	178.623	24.2993	-299.043	-12.9161	216.915	-3.39033	155.248	-0.939759	164.353	11.8272	27.5328	-43.8434	136.715	-0.000848009	180.452	-0.219446	139.255	1.03413	-1.87766	73.2539	-836.453	10.3278	132.769	-9.56987	513.863	-2.62357	542.836	-19.4583	310.702	-236.514	676.487	-0.000999001	370.523	-0.379529
MG_1051_X_JING724	-8.58188	428.773	-8.18295	529.343	3.806	-59.3621	45.5851	178.113	-103.039	496.977	-0.000539437	400.775	-1.12429	745.55	1.57916	229.515	20.8304	-247.158	-11.8585	204.427	-3.09414	147.311	-0.789088	148.328	10.5223	31.6003	-40.0433	130.447	-0.000803304	174.334	-0.200657	132.846	0.963319	2.66055	105.321	-1334.02	15.5089	51.8032	-11.7545	552.752	-3.91641	665.01	-24.8578	306.055	-368.644	892.425	-0.00104505	355.273	-0.401668
MG_1051_X_ZHENG58	-4.43999	336.352	-4.17692	386.937	1.86586	94.1109	24.4039	204.109	-49.344	364.847	-0.00028635	322.948	-0.532929	481.815	0.844498	231.679	23.3056	-284.98	-13.11	218.404	-3.38878	154.407	-0.909386	160.322	11.7574	26.9504	-43.8769	135.97	-0.000872444	182.996	-0.218584	138.161	1.03717	-2.87232	123.244	-1588.13	20.0928	10.8874	-15.0741	655.686	-5.04778	802.444	-40.1413	363.838	-424.788	1005.39	-0.00197378	476.996	-0.734921
MG_1052_X_JING724	-7.69753	407.945	-7.0418	490.548	3.25798	-14.3378	43.3582	175.399	-84.3258	455.254	-0.000497692	384.892	-0.90511	653.016	1.48956	225.007	18.2369	-207.767	-9.81881	180.942	-2.59286	134.479	-0.713999	140.941	8.91151	37.2215	-33.4716	120.208	-0.000642504	152.928	-0.168569	122.5	0.794858	14.0573	139.049	-1829.07	21.8257	-15.1666	-18.0622	731.263	-5.68803	867.298	-37.1014	348.931	-534.674	1196.28	-0.00194857	468.143	-0.818096
MG_1052_X_ZHENG58	-8.62655	366.167	-8.30544	469.3	3.86466	-128.387	45.1588	116.275	-105.626	438.237	-0.000538587	337.479	-1.15675	694.655	1.56738	167.024	23.3819	-288.52	-12.4947	208.738	-3.21153	147.257	-0.918447	158.886	11.5215	25.2858	-41.6427	129.885	-0.000815911	172.859	-0.205692	131.363	0.962081	-0.460068	96.079	-1216.71	17.1454	12.6235	-11.4242	523.613	-4.37574	695.627	-31.969	307.023	-379.734	892.15	-0.00156728	396.595	-0.621725
MG_1053_X_JING724	-0.793984	327.788	-0.956061	342.172	0.301119	287.717	3.84693	305.755	-10.7072	336.109	-5.51479e-05	325.978	-0.109377	359.122	0.15955	308.578	18.7516	-216.466	-10.0763	182.982	-2.67486	135.676	-0.687481	137.121	9.11969	35.5725	-34.6016	121.072	-0.00068221	157.362	-0.174152	123.405	0.835875	10.4285	116.506	-1479.81	17.5571	48.5163	-14.0656	636.311	-4.4521	744.748	-31.1576	345.299	-404.166	976.585	-0.0014792	426.913	-0.568993
MG_1053_X_ZHENG58	-6.91238	352.298	-6.67174	435.363	2.97379	-31.7147	37.2634	148.695	-81.7064	405.028	-0.00044422	331.194	-0.878075	597.055	1.31278	189.451	22.4697	-274.677	-12.0932	204.198	-3.18444	146.731	-0.870977	154.037	10.9896	27.1437	-41.1465	129.267	-0.000795828	170.311	-0.20668	131.9	0.976607	-1.19104	125.166	-1623.67	19.8733	6.48797	-14.024	620.102	-4.89612	778.734	-39.3444	354.52	-406.325	965.378	-0.00175655	444.479	-0.612779
MG_1054_X_JING724	-9.02801	423.882	-8.08946	516.437	4.04582	-93.8178	48.6253	158.098	-101.158	483.235	-0.000553196	392.303	-1.13596	739.444	1.59781	217.921	19.635	-230.279	-10.5099	187.502	-2.77201	137.68	-0.710428	138.961	9.55634	33.6114	-35.9195	122.646	-0.000715937	161.377	-0.179773	124.722	0.864147	8.01656	152.791	-2041.04	24.1245	-49.5123	-17.4295	706.421	-5.94715	888.335	-48.3651	374.763	-491.604	1111.56	-0.00219696	489.781	-0.767829
MG_1054_X_ZHENG58	-6.08043	346.191	-5.77962	416.983	2.66273	3.72015	31.9409	169.709	-70.7009	390.567	-0.000379146	325.899	-0.783359	565.636	1.08915	206.725	23.9699	-296.915	-12.9874	214.957	-3.44038	153.789	-0.920916	159.549	11.7285	25.0403	-44.4227	134.871	-0.00086016	179.314	-0.224073	138.033	1.064	-6.59207	41.8091	-419.434	7.98759	109.383	-3.2925	292.104	-1.76959	397.86	-21.8735	267.249	-91.0525	365.389	-0.000860743	303.633	-0.217021
MG_1055_X_JING724	-6.32971	398.426	-5.65115	462.794	2.67904	51.1824	35.4423	207.863	-66.3073	432.132	-0.00040225	378.428	-0.729197	594.248	1.18231	250.447	20.4239	-242.278	-9.86362	179.671	-2.60892	133.109	-0.770852	145.188	9.4517	33.7376	-33.7932	118.938	-0.00063656	150.314	-0.168093	120.538	0.781659	13.1032	184.522	-2497.09	28.4685	-84.2268	-21.084	821.894	-7.17592	1039.94	-49.5554	394.135	-648.901	1409.07	-0.00221584	507.842	-0.841448
MG_1055_X_ZHENG58	-6.46432	352.725	-5.56062	413.084	2.88175	-16.4494	36.0834	158.46	-69.3849	390.003	-0.000398883	330.526	-0.77558	564.384	1.172	203.642	23.9586	-295.946	-12.0332	204.49	-3.2354	149.097	-0.859522	153.819	11.2027	27.4795	-41.8593	131.443	-0.000808014	172.978	-0.210792	134.303	1.00602	-2.07644	129.019	-1665.52	22.3489	-6.86887	-14.4017	645.854	-5.48435	859.181	-47.4915	394.15	-428.766	1021.02	-0.00218463	510.309	-0.760002
MG_1056_X_JING724	-6.15321	384.519	-5.1861	439.245	2.71313	36.0994	34.1706	200.154	-62.4797	413.896	-0.000374833	362.667	-0.715545	577.407	1.07877	244.732	17.7067	-200.838	-9.02236	170.537	-2.39206	128.098	-0.702165	138.682	8.40794	37.7912	-30.8682	114.914	-0.000575182	142.715	-0.15518	116.933	0.720572	17.8183	161.391	-2162.13	23.8291	-39.2749	-20.3884	793.888	-6.12102	914.345	-41.0676	359.907	-571.364	1261.19	-0.0020526	479.592	-0.82137
MG_1056_X_ZHENG58	-6.86893	344.23	-5.79184	405.385	3.14368	-56.1906	38.187	138.29	-74.5333	385.221	-0.000416418	319.536	-0.841927	575.868	1.22004	187.274	21.1114	-251.762	-11.6957	202.104	-3.08155	146.574	-0.768098	145.695	10.4608	31.3919	-39.902	129.814	-0.000801712	173.716	-0.200307	132.326	0.967684	1.98084	116.699	-1495.48	18.9516	19.4884	-13.5373	609.106	-4.70162	759.517	-38.0894	353.07	-388.852	936.362	-0.00177578	449.016	-0.636005
MG_1057_X_JING724	-7.77347	415.756	-7.7293	514.948	3.29568	-11.2477	41.4128	188.328	-93.4923	477.808	-0.000504699	392.789	-0.997422	694.77	1.48827	231.935	20.0665	-236.133	-10.6417	189.659	-2.79875	138.996	-0.782781	147.257	9.74909	33.6106	-36.1686	123.656	-0.000694685	159.069	-0.181335	125.855	0.85238	9.37065	156.544	-2090.92	25.6306	-61.1201	-20.1791	787.302	-6.56633	962.667	-49.008	382.59	-575.656	1267.99	-0.00254823	537.038	-1.00559
MG_1057_X_ZHENG58	-8.02372	361.601	-7.513	452.114	3.62386	-101.314	41.9931	129.202	-95.3205	423.626	-0.000492378	333.641	-1.06258	662.09	1.41565	178.805	26.9691	-340.973	-14.3406	231.735	-3.71437	161.931	-1.02391	171.303	13.2021	21.2471	-48.1809	141.869	-0.000952276	192.721	-0.238641	143.803	1.1275	-9.86214	139.259	-1850.56	24.1731	-60.8586	-15.3215	638.171	-5.9222	874.798	-51.1724	372.313	-462.685	1049	-0.00232627	494.218	-0.80488
MG_1058_X_JING724	-9.58503	432.371	-8.71129	533.768	4.27696	-115.426	51.9682	149.117	-109.573	499.108	-0.000595259	400.023	-1.21172	769.545	1.74156	211.1	21.0603	-250.197	-10.4479	188.17	-2.8003	139.838	-0.813155	151.287	9.81891	34.193	-36.1352	124.401	-0.00067025	156.525	-0.182196	126.949	0.849343	10.3653	90.983	-1118.7	14.1067	70.2111	-10.9532	532.998	-3.5352	624.981	-27.2219	315.161	-304.464	779.588	-0.00130001	387.366	-0.479244
MG_1058_X_ZHENG58	-7.00457	345.511	-6.52527	423.674	3.15005	-57.2565	36.4844	143.178	-81.7355	397.127	-0.000427365	320.736	-0.919474	604.757	1.21643	187.052	19.9841	-236.9	-10.5623	186.721	-2.75456	135.812	-0.744582	141.194	9.7199	31.7016	-35.7239	120.923	-0.000706872	158.737	-0.177479	122.539	0.842838	7.98222	78.2099	-926.656	11.7817	99.3507	-10.0349	510.043	-2.95139	562.558	-24.2512	308.427	-248.309	681.112	-0.00122934	381.132	-0.449106
MG_1059_X_JING724	-9.92721	424.648	-9.19007	533.948	4.18684	-118.472	54.6717	128.633	-108.234	484.774	-0.000635338	393.949	-1.17962	745.37	1.86506	191.945	20.673	-248.604	-10.8229	188.398	-2.8223	136.227	-0.803677	146.079	10.0167	29.3763	-36.5379	120.865	-0.000705473	157.145	-0.181832	122.624	0.851581	6.02191	129.129	-1681.9	20.0445	5.19619	-14.2766	627.689	-4.88037	777.694	-40.9717	360.049	-394.899	945.617	-0.00179387	449.571	-0.598296
MG_1059_X_ZHENG58	-9.03101	373.45	-8.40892	474.121	4.01869	-141.58	48.0063	109.561	-105.13	439.567	-0.000560193	342.875	-1.16481	699.88	1.62275	166.014	23.3913	-290.461	-12.0994	202.272	-3.27704	147.212	-0.869248	151.853	11.0649	24.9091	-42.2573	129.099	-0.000803397	169.346	-0.21496	132.725	1.02395	-6.22519	139.9	-1861.04	21.8082	-34.2763	-17.5851	698.942	-5.5281	830.314	-41.7876	343.524	-483.242	1084.87	-0.00209453	466.007	-0.79937
MG_106_X_JING724	-5.59523	389.289	-5.7245	464.796	2.35237	83.9147	29.9333	225.199	-69.803	438.249	-0.000370757	373.87	-0.728453	594.097	1.11084	254.695	22.2648	-267.613	-11.6407	202.855	-3.01979	146.319	-0.901028	161.233	10.8152	31.6875	-39.0536	129.815	-0.000740886	166.792	-0.194139	131.622	0.897157	7.90093	103.122	-1312.25	16.6566	27.5159	-11.4863	534.511	-4.16722	681.792	-30.4256	311.647	-363.444	872.183	-0.00135037	380.273	-0.500105
MG_106_X_ZHENG58	-6.07783	317.838	-5.9004	391.746	2.79023	-37.3253	30.6749	145.343	-76.2556	371.761	-0.000369872	296.199	-0.850807	562.815	1.05122	180.589	23.1236	-284.657	-11.6912	199.251	-3.1008	144.29	-0.87641	154.415	10.9261	27.1415	-40.1033	127.346	-0.000763728	165.718	-0.200895	129.727	0.943518	0.729592	97.8856	-1260.37	17.1755	-4.52245	-9.86076	464.194	-4.07641	645.758	-39.4576	312.45	-288.578	712.12	-0.00168986	394.225	-0.526712
MG_1060_X_JING724	-3.73285	348.87	-3.58511	393.273	1.73161	128.949	19.1586	241.932	-47.3277	382.833	-0.000228122	335.722	-0.523411	499.657	0.659187	263.794	19.7649	-233.022	-10.0062	180.754	-2.70901	135.191	-0.733165	140.58	9.25442	33.7526	-34.9518	120.249	-0.00066086	153.04	-0.177346	123.094	0.8414	8.67438	62.2071	-718.769	10.7091	81.7308	-5.8858	366.825	-2.58245	491.692	-21.4131	269.903	-203.802	571.31	-0.000843773	305.656	-0.271949
MG_1060_X_ZHENG58	-6.35909	351.637	-6.6448	440.995	2.90935	-18.9636	31.1356	174.154	-86.9364	420.306	-0.00039631	330.384	-0.944722	628.572	1.1389	205.788	20.9603	-252.901	-11.3548	194.679	-3.03114	141.823	-0.811825	146.946	10.2204	28.7415	-39.0755	125.051	-0.000748228	162.996	-0.19823	128.218	0.940573	0.318369	131.947	-1712.44	20.1758	15.0413	-15.6642	676.894	-5.04584	807.35	-38.366	363.69	-437.6	1033.46	-0.00179618	461.216	-0.657501
MG_1061_X_JING724	-7.38985	409.753	-5.91444	467.464	3.40162	-22.9835	40.4997	190.017	-73.9191	443.119	-0.000430763	380.621	-0.879286	648.943	1.21162	246.709	20.5854	-246.094	-10.484	185.596	-2.79457	136.684	-0.733222	139.786	9.7268	31.4801	-36.2087	121.522	-0.000709861	158.946	-0.181444	123.692	0.868691	6.12528	193.348	-2635.73	29.4786	-103.369	-21.8539	835.495	-7.39998	1057.31	-51.4312	392.314	-667.319	1434.67	-0.00225818	505.438	-0.843512
MG_1061_X_ZHENG58	-5.82907	339.309	-5.55683	407.587	2.44656	21.5846	31.8842	166.175	-65.8213	378.499	-0.000377365	321.924	-0.707589	533.279	1.11424	201.569	19.077	-225.332	-10.4203	183.044	-2.71101	132.645	-0.729366	137.576	9.44881	30.5466	-35.1122	117.914	-0.00069459	155.056	-0.174999	119.694	0.830711	6.75944	114.086	-1474	18.9482	2.15559	-13.5996	593.434	-4.88889	762.836	-31.6564	316.608	-452.986	1033.84	-0.00152652	402.311	-0.633782
MG_1062_X_JING724	-6.95705	395.142	-6.24376	466.719	2.91786	16.147	39.5178	183.934	-73.3319	432.964	-0.0004488	374.156	-0.79275	607.076	1.33833	230.259	15.9976	-175.274	-8.09092	159.538	-2.05766	119.138	-0.705319	139.018	7.72502	39.9199	-26.5889	107.856	-0.000480439	129.749	-0.13072	108.59	0.578436	26.9279	95.8628	-1174.09	14.3159	84.9568	-13.6897	624.784	-3.67158	657.229	-29.898	340.282	-316.058	817.529	-0.00169132	450.597	-0.653118
MG_1062_X_ZHENG58	-5.16371	332.234	-4.36499	378.488	2.31278	36.2562	28.1243	179.239	-53.2507	358.288	-0.000309455	313.137	-0.617819	500.66	0.877776	216.512	19.0574	-221.839	-10.2966	184.784	-2.67841	134.971	-0.714056	139.147	9.38389	33.949	-34.7285	120.481	-0.000691504	157.834	-0.172667	122.098	0.822149	10.5082	113.392	-1448.7	17.9985	28.1759	-14.7456	639.644	-4.54724	740.056	-36.9827	347.381	-382.43	922.457	-0.0019189	463.454	-0.72125
MG_1063_X_JING724	-5.42005	403.848	-4.20686	442.832	2.24143	111.757	32.8872	232.743	-46.5273	415.152	-0.000344273	386.699	-0.521068	532.461	1.03047	276.095	20.9695	-245.439	-11.199	200.439	-2.92849	146.673	-0.821038	155.526	10.2507	36.2471	-37.8702	130.663	-0.000731497	168.307	-0.189288	132.768	0.889214	11.21	48.0749	-459.157	6.21572	183.464	-6.29647	427.461	-1.69026	442.555	-6.37787	274.726	-191.707	599.093	-0.000336559	295.407	-0.182566
MG_1063_X_ZHENG58	-4.58579	336.052	-4.31679	388.367	2.15233	63.3795	24.014	203.187	-58.2411	377.946	-0.000280631	319.957	-0.640263	520.255	0.823719	230.736	26.9002	-335.943	-13.4507	225.227	-3.6495	164.193	-0.913469	163.557	12.4858	27.4798	-47.2609	144.352	-0.000927419	193.319	-0.238579	147.781	1.15512	-7.63226	91.0055	-1129.79	14.9913	49.1525	-9.79692	490.709	-3.64663	626.529	-31.1879	316.165	-288.079	739.483	-0.00136341	384.063	-0.456835
MG_1064_X_JING724	-6.67221	385.848	-6.04964	456.065	2.84849	17.3707	37.1028	185.776	-72.2656	425.437	-0.000424682	364.866	-0.789587	600.18	1.25262	229.497	19.6783	-230.527	-10.342	185.92	-2.75101	137.517	-0.718007	140.167	9.4557	34.3251	-35.597	122.513	-0.000697578	159.265	-0.178964	124.846	0.856564	8.9025	91.0044	-1129.88	13.0376	71.7924	-11.4368	535.321	-3.26219	583.957	-25.5499	299.339	-283.504	731.195	-0.0012541	371.104	-0.455208
MG_1064_X_ZHENG58	-4.2458	319.632	-3.91281	365.927	2.01345	65.1109	21.5068	198.887	-51.968	355.071	-0.000249937	303.259	-0.594076	490.663	0.702107	225.612	25.4846	-317.37	-13.7459	226.113	-3.74537	164.162	-0.95391	165.258	12.2717	25.5474	-48.1981	143.298	-0.000919777	189.673	-0.247265	148.144	1.18661	-12.25	111.96	-1444.61	19.173	-2.6928	-12.6478	565.252	-4.72363	742.346	-40.1294	339.519	-375.182	892.279	-0.00185751	439.029	-0.653729
MG_1065_X_JING724	-5.11896	361.079	-4.88677	421.215	2.2029	76.6325	27.6399	210.162	-59.5637	398.511	-0.000327341	345.209	-0.644116	540.012	0.963609	240.977	20.6546	-245.528	-11.1345	194.878	-3.0276	144.528	-0.78525	146.919	9.95619	32.365	-38.9486	127.642	-0.000738933	164.524	-0.199715	131.524	0.954299	2.23865	134.323	-1773.65	21.2872	-23.7732	-15.7267	652.716	-5.41375	822.12	-36.8975	333.452	-492.26	1105.46	-0.00171602	425.903	-0.673638
MG_1065_X_ZHENG58	-3.81263	272.326	-3.7666	320.355	1.66597	57.9499	20.176	161.204	-47.178	305.027	-0.000244388	260.593	-0.50555	415.354	0.721847	182.635	21.1289	-251.823	-10.7094	190.658	-2.80652	139.404	-0.731228	141.974	10.0302	32.9344	-36.5169	124.431	-0.000735922	164.912	-0.180417	125.742	0.866912	8.63935	64.9555	-769.838	10.8768	69.5837	-6.82708	382.291	-2.69766	494.226	-20.1456	255.946	-229.909	607.865	-0.00085493	296.773	-0.307935
MG_1066_X_JING724	-7.74584	425.284	-7.02316	506.802	3.28962	-0.766065	43.0961	192.947	-83.2331	470.112	-0.000493592	401.012	-0.9101	671.633	1.45373	243.801	19.9154	-229.273	-10.3008	190.233	-2.74834	142.245	-0.826509	156.508	9.50864	38.9601	-35.3421	126.893	-0.0006412	156.349	-0.179258	129.746	0.82527	15.7082	52.8354	-552.955	6.29056	159.593	-7.61157	440.314	-1.64618	414.684	-10.6685	264.459	-164.621	527.589	-0.000620631	305.836	-0.252274
MG_1066_X_ZHENG58	-5.35439	346.7	-4.42845	392.167	2.38499	41.1097	30.2755	184.58	-54.59	372.642	-0.000327242	327.844	-0.619621	513.401	0.957102	224.002	23.071	-279.871	-12.0149	207.073	-3.22444	151.603	-0.859617	156.629	10.9965	30.9222	-41.6312	133.866	-0.000798817	174.52	-0.210645	137.053	1.00246	0.952025	154.525	-2072.54	25.3154	-69.0916	-17.4586	701.493	-6.2384	914.794	-51.5327	378.442	-507.494	1134.3	-0.00234948	502.009	-0.823585
MG_1067_X_JING724	-5.05594	370.344	-4.19848	413.708	2.23285	83.7039	28.7331	216.807	-51.3276	394.464	-0.000311305	352.882	-0.579196	525.527	0.914209	253.883	23.3284	-285.721	-12.1437	206.594	-3.26545	150.702	-0.846358	153.219	11.1006	28.5978	-42.1962	132.798	-0.00081867	175.236	-0.213437	136.005	1.02297	-2.36238	169.99	-2274.92	27.8904	-71.4585	-18.9049	768.525	-6.95203	1021.24	-52.5285	408.997	-594.197	1317.16	-0.00234728	529.35	-0.857836
MG_1067_X_ZHENG58	-6.6166	353.016	-7.05653	449.634	3.0814	-38.0048	30.7671	173.435	-92.7846	428.452	-0.000402279	329.402	-1.02677	657.722	1.12007	205.003	20.5338	-245.322	-11.4824	197.386	-2.98795	141.866	-0.771726	143.881	10.2884	29.7295	-38.711	125.65	-0.00077728	168.172	-0.1932	127.702	0.925686	2.47246	115.462	-1508.13	20.5272	-29.8987	-13.8413	586.346	-5.23581	787.489	-38.6627	323.721	-452.503	1019.29	-0.0019077	433.489	-0.753793
MG_1068_X_JING724	-4.98467	377.225	-4.15474	420.371	2.08994	105.746	29.3724	222.591	-48.0625	396.652	-0.000318985	361.805	-0.526525	513.394	0.957089	259.192	22.8033	-277.067	-11.6067	201.053	-3.0482	145.68	-0.866779	156.191	10.8578	30.1546	-39.4773	129.114	-0.000759148	167.891	-0.19658	131.055	0.92203	4.90681	159.501	-2138.34	25.1726	-59.2301	-18.7258	744.241	-6.30639	930.507	-47.7462	375.406	-544.914	1209.5	-0.00223017	496.168	-0.824335
MG_1068_X_ZHENG58	-4.4436	340.208	-3.89404	383.528	1.95377	89.147	24.2543	208.386	-47.0888	364.794	-0.000272643	324.718	-0.533589	485.875	0.783693	238.992	24.251	-300.519	-12.8246	213.634	-3.42779	154.052	-0.899926	157.916	11.6671	25.8319	-44.2815	135.238	-0.000858568	179.697	-0.223723	138.514	1.06836	-6.27179	148.959	-1963.84	25.1525	-41.2681	-16.4765	700.646	-6.18262	934.559	-51.7521	405.021	-495.381	1138.53	-0.00233821	526.611	-0.815282
MG_1069_X_JING724	-2.40103	368.189	-1.59771	378.672	0.956764	242.405	15.0122	291.005	-14.721	363.108	-0.000147301	359.816	-0.184828	407.772	0.423826	313.477	23.3151	-281.921	-12.7147	216.937	-3.45429	159.362	-0.860187	158.29	11.3008	31.5737	-44.4914	140.184	-0.00085993	184.483	-0.227852	144.522	1.09903	-3.63745	142.273	-1846.48	23.3667	-2.55291	-14.9795	677.765	-5.80635	910.918	-42.2544	394.769	-502.871	1169.88	-0.00177435	478.187	-0.642887
MG_1069_X_ZHENG58	-4.0431	341.594	-4.02037	393.192	1.80742	110.193	21.1033	224.668	-51.7167	379.161	-0.000256704	328.786	-0.555635	500.65	0.757349	246.949	21.2547	-250.305	-10.6209	193.013	-2.82971	143.426	-0.777007	150.243	9.95872	36.5571	-36.6391	128.032	-0.000705376	164.132	-0.183464	130.181	0.868872	11.9137	132.805	-1700.02	22.7998	9.68424	-15.8439	706.972	-5.85659	922.109	-40.0942	393.999	-527.313	1219.28	-0.00195348	504.907	-0.794676
MG_107_X_JING724	-7.88475	417.787	-7.70777	515.025	3.4769	-28.7076	41.051	190.085	-96.1802	483.038	-0.000495826	392.095	-1.05088	715.608	1.4372	235.504	20.0232	-234.885	-10.8096	192.242	-2.81975	140.159	-0.775202	147.051	9.84974	33.8969	-36.4912	124.788	-0.000713043	162.181	-0.182144	126.731	0.859963	9.48472	138.757	-1817.32	24.4699	-38.5316	-14.2512	634.771	-5.93994	902.538	-51.5523	399.22	-457.792	1066.01	-0.00222383	507.943	-0.745236
MG_107_X_ZHENG58	-3.95661	320.323	-3.53446	360.61	1.41558	129.12	25.3399	191.255	-36.1084	332.247	-0.000284845	312.794	-0.345148	400.891	0.908529	218.06	19.9274	-235.852	-11.3013	195.647	-2.9644	141.635	-0.750831	142.059	10.0207	30.9638	-38.3417	125.441	-0.000766491	167.096	-0.192703	127.933	0.926486	2.82121	141.376	-1856.05	22.8665	-19.6525	-16.6924	701.544	-5.67004	872.937	-46.8535	385.497	-464.719	1078.64	-0.0022207	507.794	-0.793331
MG_1070_X_JING724	-6.34133	369.523	-6.35592	451.732	2.62995	27.0315	34.1504	182.847	-75.4601	418.759	-0.000418051	351.729	-0.795944	590.433	1.24111	218.01	21.5699	-259.619	-10.446	186.348	-2.89877	140.676	-0.754382	143.236	9.76633	32.5568	-37.3806	124.655	-0.000702156	159.091	-0.191247	128.236	0.917013	4.22831	139.225	-1833.8	20.5841	-2.83075	-18.1132	730.541	-5.31395	823.853	-35.9671	343.452	-495.947	1124.82	-0.00186509	456.206	-0.753933
MG_1070_X_ZHENG58	-9.51491	365.326	-9.11006	477.786	4.19318	-173.225	50.336	88.0548	-113.553	439.765	-0.000598257	334.31	-1.24175	714.74	1.74311	144.85	23.7259	-291.865	-12.2876	208.093	-3.21054	149.03	-0.920346	160.888	11.4243	27.3888	-41.5625	131.553	-0.000799046	172.351	-0.206866	133.564	0.967425	0.997402	188.213	-2548.74	30.5918	-105.697	-22.3064	858.459	-7.65129	1095.7	-60.3055	429.275	-644.768	1404.91	-0.00287184	588.281	-1.05632
MG_1071_X_JING724	-6.34767	371.793	-5.68134	436.705	2.7712	15.1239	35.1364	181.958	-69.5477	410.822	-0.000398555	351.018	-0.766329	581.427	1.17276	224.138	21.5513	-257.14	-10.997	195.054	-2.93591	143.871	-0.794368	149.689	10.1926	33.428	-37.9713	127.83	-0.0007314	165.293	-0.190921	130.325	0.906505	7.10181	54.3771	-587.183	8.3652	124.149	-4.19382	335.836	-1.97803	440.05	-13.9875	263.008	-169.356	524.767	-0.000362075	264.109	-0.0867792
MG_1071_X_ZHENG58	-6.23175	335.37	-4.99258	384.166	2.80936	-23.6443	35.3802	146.236	-62.0105	362.952	-0.000375411	312.613	-0.714554	526.892	1.09242	193.806	25.4885	-317.228	-13.57	224.236	-3.49103	157.546	-0.989281	169.22	12.528	24.9482	-45.2883	138.698	-0.00089103	185.939	-0.223582	140.266	1.04867	-3.20985	59.211	-648.132	10.5955	109.133	-4.41896	352.914	-2.43747	501.754	-23.2441	301.416	-168.176	533.595	-0.000798039	326.354	-0.204812
MG_1072_X_JING724	-6.50262	391.248	-6.12186	465.448	2.73832	35.9058	35.8366	197.271	-72.7389	433.788	-0.000420256	371.747	-0.782727	605.127	1.24433	237.515	19.7216	-231.774	-10.1741	183.337	-2.73001	136.354	-0.725586	140.373	9.35506	34.0388	-35.2744	121.381	-0.000679219	156.152	-0.178155	123.97	0.848982	8.78844	212.789	-2898.22	34.2323	-132.064	-25.0089	948.137	-8.60825	1217.44	-64.4381	457.539	-746.436	1602.97	-0.00303107	623.02	-1.13718
MG_1072_X_ZHENG58	-7.48687	340.107	-7.50051	437.076	3.23421	-77.1455	39.3011	122.89	-92.6248	404.289	-0.000481785	317.345	-0.992126	620.734	1.41561	164.087	24.3076	-301.567	-12.0856	204.708	-3.21795	148.229	-0.893676	157.052	11.3662	26.5697	-41.6637	130.72	-0.000798949	171.338	-0.208498	133.12	0.984716	-1.11078	168.789	-2287.94	25.698	-76.8144	-19.7219	759.929	-6.46208	936.239	-46.263	359.535	-577.048	1255.58	-0.002119	471.616	-0.793246
MG_1073_X_JING724	-8.43655	418.33	-7.86394	512.591	3.65895	-53.2966	45.7164	169.093	-95.9119	476.159	-0.000533264	391.247	-1.04967	708.729	1.56122	221.939	23.7012	-291.096	-11.9045	203.969	-3.1944	148.998	-0.872781	156.229	11.0986	28.804	-41.2943	131.511	-0.000788161	171.261	-0.208001	134.351	0.985516	0.237966	163.778	-2195.28	26.3439	-66.1946	-18.4698	743.93	-6.5586	965.039	-50.0452	388.895	-559.994	1243.17	-0.00225381	505.617	-0.817789
MG_1073_X_ZHENG58	-5.81979	336.172	-5.3205	398.535	2.69534	-6.26411	30.0728	168.813	-68.7418	380.482	-0.00034756	314.468	-0.782641	558.634	0.983009	206.109	21.8199	-264.959	-12.08	204.042	-3.18189	146.663	-0.842503	151.009	10.8226	27.6643	-41.0997	129.19	-0.000803399	171.347	-0.206992	132.007	0.984988	-1.72823	147.324	-1941.31	28.8667	-86.2882	-13.3445	613.462	-6.93146	1015.5	-62.5609	435.3	-505.8	1155.39	-0.00258062	553.342	-0.839571
MG_1074_X_JING724	-5.00745	377.362	-4.39778	426.425	2.20506	94.1071	27.3777	228.671	-53.461	405.748	-0.000307921	360.008	-0.603466	542.333	0.888381	263.001	19.6596	-229.047	-10.893	193.626	-2.78815	139.712	-0.757993	145.62	9.88201	34.1962	-36.1877	124.688	-0.000726822	164.467	-0.178638	125.935	0.846056	10.776	133.477	-1736.44	20.6479	8.30736	-14.8348	653.04	-5.19076	822.122	-35.3424	353.478	-470.725	1091.53	-0.0015263	428.217	-0.575792
MG_1074_X_ZHENG58	-7.23471	363.015	-6.28922	432.25	3.21263	-48.9024	39.9075	147.086	-77.6485	404.727	-0.000444982	337.958	-0.872954	601.769	1.29468	197.144	21.266	-254.274	-11.5751	200.48	-3.03469	145.118	-0.8384	152.972	10.4846	31.1179	-39.2025	128.46	-0.000757522	167.468	-0.196744	130.911	0.926847	4.39809	161.731	-2154.42	27.0943	-64.518	-18.2353	747.946	-6.71766	993.023	-54.0522	411.195	-553.467	1241.9	-0.00247534	542.096	-0.88803
MG_1075_X_JING724	-6.12223	403.248	-5.24138	459.776	2.52496	74.0002	36.1092	213.219	-60.0574	428.867	-0.000398107	385.251	-0.646731	570.51	1.20224	256.739	20.4248	-239.292	-10.5383	190.638	-2.67865	137.978	-0.826149	154.069	9.94293	35.2064	-34.7676	123.546	-0.00066889	157.739	-0.170099	124.222	0.779713	16.2279	127.23	-1642.85	19.3504	24.0863	-16.5493	700.463	-4.76939	776.245	-44.0513	380.001	-372.007	915.437	-0.00225427	514.565	-0.786354
MG_1075_X_ZHENG58	-4.30313	313.126	-3.9293	359.118	1.9079	68.4143	23.4679	185.532	-49.2739	343.227	-0.000269378	298.922	-0.540938	463.343	0.792916	213.15	22.9494	-280.652	-11.6881	200.615	-3.11506	146.072	-0.790797	146.709	10.8375	28.8179	-40.4192	129.267	-0.000804833	172.743	-0.202124	131.546	0.975793	0.0610917	127.333	-1669.15	20.5361	-14.4722	-14.8219	628.608	-5.03017	780.299	-44.0177	355.142	-396.712	934.916	-0.00205835	466.748	-0.707074
MG_1076_X_JING724	-2.24631	334.493	-2.03986	358.213	0.883514	217.972	13.3369	264.495	-22.6901	345.014	-0.000152085	328.785	-0.234239	394.709	0.466521	279.274	22.4068	-270.936	-12.1374	207.52	-3.17284	149.22	-0.848088	154.403	11.0253	29.8323	-41.0854	131.966	-0.000811102	175.201	-0.205157	134.181	0.975626	1.67177	121.767	-1583.33	18.7723	9.09459	-14.2499	616.054	-4.82812	761.014	-29.5576	315.272	-460.944	1052.98	-0.00135452	386.962	-0.560297
MG_1076_X_ZHENG58	-6.53891	335.896	-5.6914	398.652	2.9268	-38.7155	35.6159	142.15	-70.5244	374.185	-0.000397997	312.625	-0.80045	556.017	1.14607	187.365	23.0607	-281.916	-11.7354	201.573	-3.0892	145.779	-0.85352	153.781	10.9619	28.8302	-40.0423	129.046	-0.000779001	169.608	-0.199371	131.007	0.942538	2.5924	205.416	-2782.66	33.0361	-112.23	-24.157	930.824	-8.19051	1177.19	-67.2248	471.721	-674.268	1479.65	-0.00316839	645.092	-1.13085
MG_1077_X_JING724	-2.95061	358.414	-1.9045	369.793	1.31503	189.94	17.8777	265.346	-21.6879	358.331	-0.000170867	346.614	-0.27501	425.157	0.488324	293.052	19.7175	-229.512	-10.5894	190.44	-2.8162	140.864	-0.748627	145.024	9.58553	35.5204	-36.3643	125.379	-0.000703749	161.709	-0.183629	128.037	0.873689	9.405	111.708	-1407.73	18.1842	41.9381	-13.5496	622.962	-4.58249	759.874	-35.3463	358.449	-391.954	955.437	-0.00172388	456.428	-0.649343
MG_1077_X_ZHENG58	-7.95583	367.534	-7.30349	453.557	3.5079	-82.9506	43.3767	131.671	-91.0376	423.08	-0.000499793	341.535	-0.997308	644.203	1.4713	182.389	24.074	-297.472	-11.6653	200.345	-3.12335	146.294	-0.899204	158.239	11.0966	28.0102	-40.3925	129.223	-0.000757652	166.286	-0.202565	131.697	0.948063	1.83831	149.1	-1979.57	22.7167	-26.5693	-17.2022	706.784	-5.53675	849.55	-47.7714	379.561	-444.097	1033.05	-0.00217508	493.766	-0.729143
MG_1078_X_JING724	-8.91041	426.019	-7.85903	514.176	3.94149	-79.7849	48.8223	161.102	-96.6684	479.165	-0.000549704	395.403	-1.08385	723.363	1.5964	221.622	23.9977	-295.932	-12.2806	208.011	-3.30059	151.444	-0.890143	157.676	11.3325	27.6748	-42.6266	133.308	-0.000814185	174.423	-0.215457	136.494	1.02315	-2.57394	190.05	-2585.71	31.7953	-129.362	-21.7711	834.206	-7.85186	1108.2	-65.7586	435.797	-632.575	1373.42	-0.00305941	600.695	-1.08246
MG_1078_X_ZHENG58	-5.7894	361.569	-5.1467	419.879	2.55108	33.9132	32.2703	187.729	-64.0762	398.27	-0.000363653	342.643	-0.702776	554.219	1.07873	226.375	25.1343	-314.332	-13.2582	218.154	-3.52494	156.055	-0.922872	159.757	12.1037	23.8708	-45.5994	136.811	-0.000892295	183.712	-0.229344	139.831	1.09663	-8.6837	162.58	-2170.94	26.8219	-65.2394	-18.3301	746.639	-6.76395	994.246	-48.1147	389.683	-596.953	1315.87	-0.00217911	503.343	-0.832919
MG_1079_X_JING724	-3.90287	357.355	-3.60845	400.208	1.70984	137.462	20.7821	243.201	-43.904	383.309	-0.000242035	344.133	-0.490226	493.45	0.69513	268.064	21.3414	-252.801	-10.2851	187.848	-2.78771	141.1	-0.792165	150.655	9.75744	35.9846	-35.9939	125.768	-0.000668658	157.907	-0.181846	128.429	0.853708	11.6856	133.091	-1721.36	18.8665	38.3715	-17.1789	726.281	-4.75372	783.167	-36.6943	366.823	-418.74	1007.78	-0.00185517	476.251	-0.686956
MG_1079_X_ZHENG58	-7.14762	339.546	-6.79966	422.908	3.24248	-74.2512	36.9525	133.946	-86.8256	398.076	-0.000438304	314.594	-0.966183	614.646	1.25701	176.944	24.2747	-301.274	-12.533	209.791	-3.37419	152.216	-0.892194	156.694	11.5015	25.948	-43.5752	133.673	-0.000837124	176.362	-0.220581	137.042	1.05222	-5.6371	90.4701	-1137.35	18.3014	-4.88578	-8.85161	449.421	-4.46351	701.269	-39.516	325.363	-332.085	802.769	-0.00173711	412.525	-0.600481
MG_108_X_JING724	-5.20108	372.665	-4.26704	415.948	2.46218	61.3058	27.6408	220.709	-55.4128	401.952	-0.000298056	351.4	-0.660092	556.602	0.828752	259.296	26.7449	-334.82	-13.525	224.905	-3.68528	163.952	-0.980238	169.458	12.4758	26.3109	-47.5243	143.586	-0.000898464	188.157	-0.241977	147.74	1.15272	-8.67817	132.793	-1746.75	21.2249	-18.8918	-13.0113	582.843	-5.17915	800.356	-38.6784	342.894	-440.268	1016.51	-0.00147924	402.195	-0.492651
MG_108_X_ZHENG58	-7.5734	368.369	-6.41468	436.532	3.50034	-76.5367	41.0536	144.587	-82.4303	413.997	-0.000450308	339.83	-0.948989	631.595	1.28991	198.499	23.0277	-282.623	-12.1828	205.656	-3.24544	148.766	-0.852038	152.423	11.0971	27.2085	-41.9538	130.998	-0.000817176	173.632	-0.211454	133.929	1.01004	-2.93391	154.763	-2077.25	26.6578	-85.8866	-15.849	656.44	-6.52484	945.271	-52.8574	381.201	-527.305	1168.6	-0.00223536	487.407	-0.767791
MG_1080_X_JING724	-2.20314	333.069	-2.08229	358.416	0.889017	216.543	12.2047	267.151	-23.3298	345.229	-0.00014407	326.712	-0.251347	400.297	0.422949	280.904	19.1648	-222.245	-10.5198	188.619	-2.9069	142.294	-0.741408	143.256	9.25188	35.5605	-37.2613	125.859	-0.000694418	159.432	-0.193597	130.437	0.926828	4.9993	94.0117	-1163.48	14.3875	67.2033	-12.4423	573.854	-3.77023	651.209	-23.9016	305.567	-360.672	880.499	-0.00128088	385.375	-0.545913
MG_1080_X_ZHENG58	-5.19955	316.786	-5.31962	386.953	2.23168	28.4508	27.0467	166.705	-65.4771	363.33	-0.000336846	301.313	-0.697386	514.842	0.989551	194.172	19.9119	-234.621	-10.7623	190.283	-2.84561	139.452	-0.712479	138.979	9.72535	32.8846	-36.8682	124.01	-0.000738876	164.316	-0.184897	126.27	0.893217	5.9534	108.814	-1398.76	18.8744	-0.170222	-12.7337	566.642	-4.70119	738.914	-38.9492	335.065	-380.508	900.864	-0.00186602	439.079	-0.680443
MG_1081_X_JING724	-4.45391	387.408	-4.53314	446.909	2.00847	130.757	21.7665	263.226	-57.301	429.356	-0.00027337	371.896	-0.637038	572.056	0.766385	287.059	21.8374	-262.02	-11.0936	195.595	-2.90686	142.493	-0.805633	150.287	10.3919	32.2068	-37.7146	126.806	-0.000737608	165.543	-0.187103	128.422	0.884216	7.93028	218.22	-2958.88	34.2337	-111.96	-26.8883	1019.5	-8.62285	1239.17	-66.5417	483.901	-742.803	1616.59	-0.00326806	671.029	-1.22402
MG_1081_X_ZHENG58	-4.17935	329.994	-3.44193	365.108	1.96405	81.2404	22.6313	206.575	-44.8731	354.119	-0.000243965	313.57	-0.524685	475.628	0.693208	237.324	21.7621	-261.494	-12.3836	210.227	-3.15383	148.511	-0.851868	154.605	11.1191	29.3401	-40.9232	131.499	-0.000826472	177.104	-0.202001	132.904	0.957355	2.64277	126.049	-1621.09	19.1835	30.2215	-15.2821	670.107	-4.85622	790.031	-34.8249	356.814	-435.385	1033.12	-0.00166704	449.65	-0.636641
MG_1082_X_JING724	-7.38014	402.02	-6.65376	478.724	3.18991	-9.46418	40.2426	183.21	-79.5087	445.083	-0.000460555	377.445	-0.887181	644.318	1.33243	232.139	23.4056	-285.275	-12.2031	208.895	-3.15794	149.421	-0.910716	161.664	11.3559	29.4019	-40.9365	132.32	-0.000794466	173.524	-0.202551	133.892	0.945936	4.17462	50.3743	-543.167	10.5633	83.0547	-0.829922	228.613	-2.22012	451.286	-26.0814	283.383	-108.419	400.133	-0.000643297	281.691	-0.0614886
MG_1082_X_ZHENG58	-5.86829	332.164	-5.72387	404.21	2.72949	-14.2925	29.1093	167.203	-74.7655	386.179	-0.000352926	310.647	-0.840051	575.719	0.99305	200.911	26.3142	-328.98	-14.0679	230.715	-3.72828	164.504	-0.96318	167.044	12.7743	24.7805	-48.2496	144.183	-0.000952047	194.889	-0.242421	147.292	1.16254	-9.90751	159.418	-2150.84	27.9384	-105.15	-17.3061	691.804	-6.84284	976.047	-58.846	394.612	-534.76	1177.59	-0.00265253	532.141	-0.917592
MG_1083_X_JING724	-5.62939	391.88	-4.42612	433.818	2.45405	75.927	32.5712	219.12	-51.9801	409.882	-0.00034314	371.92	-0.60183	548.384	0.997763	263.369	21.2126	-251.475	-11.2241	198.336	-3.0886	148.563	-0.766311	147.305	10.0637	34.4298	-39.756	131.373	-0.000760281	169.846	-0.204489	135.553	0.987734	2.49577	59.8165	-620.377	8.09931	174.943	-8.95848	513.435	-2.14144	505.806	-14.7708	313.032	-205.123	636.516	-0.000901177	375.251	-0.375383
MG_1083_X_ZHENG58	-6.68538	368.564	-6.18207	441.995	3.0141	-16.6083	34.7958	175.532	-77.3913	416.767	-0.000405801	344.606	-0.875269	615.124	1.15053	217.928	23.9503	-295.422	-12.8637	214.697	-3.40778	154.116	-0.905605	159.12	11.6636	26.4427	-44.0391	135.438	-0.000857074	180.092	-0.22174	138.437	1.05544	-4.84332	200.157	-2705.9	33.924	-124.006	-22.2355	876.995	-8.34493	1192.81	-69.9854	478.469	-667.855	1466.73	-0.00317892	644.887	-1.11174
MG_1084_X_JING724	-8.68424	424.195	-7.81803	514.159	3.78102	-62.7392	47.1	167.512	-94.0418	475.696	-0.000538712	394.797	-1.05401	713.112	1.55274	225.167	20.7688	-245.637	-10.3313	186.993	-2.67765	136.751	-0.828048	153.071	9.84574	34.3093	-34.6874	122.213	-0.000652025	154.231	-0.171272	123.422	0.785057	14.6854	138.108	-1810.33	23.6825	-32.0289	-17.9167	732.042	-5.85832	890.86	-55.6205	408.633	-438.327	1028.5	-0.00288451	583.032	-1.02634
MG_1084_X_ZHENG58	-7.76258	377.746	-6.61356	448.598	3.49853	-69.3661	41.9595	148.747	-81.4176	419.253	-0.000463865	348.838	-0.944235	636.788	1.31305	204.156	27.9206	-354.206	-14.7499	237.569	-3.97482	169.91	-1.04359	174.396	13.3769	21.7022	-51.2644	147.955	-0.000982746	197.891	-0.260528	152.268	1.24333	-16.2854	227.272	-3117.52	38.0473	-180.378	-25.9965	971.146	-9.46332	1308	-75.7122	487.079	-783.816	1665.99	-0.00351398	675.933	-1.27376
MG_1085_X_JING724	-7.86707	406.014	-7.70515	503.409	3.47022	-39.5903	40.5789	180.009	-95.6791	470.63	-0.000491922	379.964	-1.05228	704.588	1.41362	225.312	19.3776	-227.429	-10.3812	184.982	-2.73101	135.581	-0.723687	139.371	9.45225	32.9359	-35.3546	120.714	-0.000696084	157.66	-0.176982	122.77	0.843638	8.33097	226.91	-3138.39	36.7581	-191.618	-28.2379	1006.01	-9.2959	1263.25	-72.0166	449.868	-796.419	1662.32	-0.00359981	659.789	-1.36722
MG_1085_X_ZHENG58	-6.4054	344.141	-5.8211	411.892	2.93326	-29.4297	33.3508	159.155	-74.0417	390.139	-0.000384156	320.495	-0.843837	582.351	1.08654	200.725	25.5226	-320.939	-13.5579	220.893	-3.57267	156.534	-0.987647	165.846	12.3971	22.1563	-46.1711	136.954	-0.000889402	182.516	-0.231714	139.84	1.09245	-9.21554	89.3728	-1121.79	15.4952	27.0159	-9.51155	466.657	-3.74692	621.337	-33.9117	307.976	-282.142	712.578	-0.0015023	384.135	-0.497752
MG_1086_X_JING724	-7.18493	386.177	-6.5943	463.826	3.25445	-29.2861	38.2878	175.935	-84.2691	439.857	-0.00044173	361.263	-0.936739	649.674	1.28299	221.607	21.7766	-262.711	-12.2479	207.624	-3.20289	148.825	-0.834924	151.803	10.9232	28.9506	-41.4223	131.322	-0.000821758	175.459	-0.207801	133.883	0.99257	-0.614166	66.9735	-760.213	11.8442	97.9613	-7.11124	429.674	-2.89883	556.088	-24.6901	309.067	-227.121	642.509	-0.00109505	364.666	-0.37801
MG_1086_X_ZHENG58	-6.25734	337.623	-5.51338	399.388	2.83347	-24.1201	33.7688	153.199	-69.6049	377.89	-0.000379909	315.213	-0.787289	556.321	1.09505	195.585	21.8241	-264.221	-11.6647	199.938	-3.0957	145.153	-0.819461	149.358	10.5921	29.1827	-40.0098	128.192	-0.000778869	168.79	-0.201518	130.94	0.960282	0.655213	200.381	-2737.67	33.2874	-145.035	-23.7557	890.004	-8.35596	1165.59	-65.1825	435.78	-706.191	1506.94	-0.00312397	609.984	-1.16528
MG_1087_X_JING724	-8.27989	416.463	-7.18113	495.274	3.83181	-70.4388	44.5272	172.918	-92.9922	471.268	-0.000495332	385.711	-1.06021	712.825	1.42421	229.942	23.595	-289.108	-12.1166	206.874	-3.2038	149.65	-0.842313	153.389	11.235	28.7789	-41.5559	132.342	-0.000821793	176.264	-0.207286	134.507	0.992118	0.21484	38.4355	-365.364	7.70704	116.548	-1.08859	235.918	-1.59195	382.133	-20.7606	267.847	-66.7409	325.754	-0.000581748	274.701	-0.0710609
MG_1087_X_ZHENG58	-3.62988	319.391	-3.20066	355.28	1.80379	93.5655	17.9532	217.517	-44.2843	349.441	-0.000202772	303.769	-0.52406	471.722	0.551884	241.796	26.0032	-328.927	-13.8275	223.277	-3.57303	155.744	-0.962763	162.4	12.7362	20.2992	-46.4183	136.562	-0.000930736	187.373	-0.229164	138.17	1.08969	-9.83867	110.259	-1450.73	18.1455	-22.1632	-11.2039	494.459	-4.5327	689.822	-30.6193	279.87	-405.391	914.947	-0.00122176	332.786	-0.454932
MG_1088_X_JING724	-7.55459	407.481	-6.36212	474.54	3.28316	-15.511	42.8065	178.462	-76.0442	442.409	-0.000468479	381.885	-0.856268	635.89	1.37106	233.174	23.6434	-290.631	-12.2082	207.155	-3.16635	147.846	-0.882147	156.825	11.3951	27.4798	-41.1178	130.82	-0.000811234	174.019	-0.20301	132.248	0.957883	1.60897	138.263	-1825.5	22.7647	-34.208	-15.5817	655.523	-5.67265	857.486	-43.6762	360.328	-480.437	1091.04	-0.00198337	464.125	-0.72348
MG_1088_X_ZHENG58	-5.72137	339.59	-4.59864	384.771	2.60879	7.03348	31.9358	167.654	-57.5366	365.949	-0.000339819	317.976	-0.671185	521.156	0.975444	211.205	24.1643	-300.023	-13.1604	216.8	-3.46979	154.377	-0.884768	155.504	11.8684	24.4045	-44.9266	135.502	-0.000895286	183.922	-0.22534	138.265	1.08353	-8.04367	108.165	-1353.12	19.4336	29.3283	-11.715	574.876	-4.81182	787.143	-39.2275	371.897	-387.941	950.18	-0.00177507	464.382	-0.638436
MG_1089_X_JING724	0.199765	296.649	1.32661	265.311	-0.138823	313.025	1.25935	295.237	22.6426	260.388	3.33478e-05	294.207	0.18552	229.03	-0.138452	307.146	16.0573	-174.767	-8.2688	163.039	-2.33468	127.961	-0.555766	124.511	7.41914	42.2734	-29.9959	114.875	-0.000567058	143.003	-0.156092	118.644	0.76059	16.6535	48.6173	-468.964	8.46832	155.509	-3.71908	355.453	-2.00658	475.765	-15.9301	301.332	-159.024	538.826	-0.000509651	314.036	-0.143906
MG_1089_X_ZHENG58	-4.95477	349.278	-5.18383	419.067	2.29362	57.8483	22.3937	216.817	-65.9355	399.695	-0.000292192	330.247	-0.754994	572.202	0.775948	242.058	29.9786	-381.987	-15.9732	255.013	-4.12361	176.897	-1.133	186.906	14.7102	20.5459	-53.5281	154.689	-0.00106421	212.039	-0.264484	156.618	1.25093	-13.7726	114.422	-1465.6	21.6866	-16.328	-11.2903	543.861	-5.30487	822.183	-44.6031	368.412	-412.38	974.507	-0.00191368	461.257	-0.66338
MG_109_X_JING724	-6.79983	380.568	-5.83501	443.697	2.84151	11.1774	38.6965	173.909	-66.1963	408.152	-0.000429591	358.707	-0.739899	574.504	1.25483	222.48	21.2177	-252.75	-11.4836	200.199	-3.07215	146.922	-0.798566	149.536	10.3245	32.417	-39.6405	129.983	-0.000768081	169.713	-0.201021	133.17	0.961082	3.00396	44.9085	-478.278	8.4784	90.9214	-1.2762	224.383	-1.79132	387.511	-19.9146	248.686	-96.9105	363.129	-0.000458374	243.532	-0.0305269
MG_109_X_ZHENG58	-9.71553	370.837	-8.72079	470.831	4.3627	-187.163	52.8226	83.2684	-110.312	437.193	-0.000600009	337.55	-1.22535	711.52	1.75435	147.183	21.4317	-261.352	-11.7802	198.302	-3.13415	143.183	-0.777728	141.919	10.5292	26.3788	-40.5281	126.047	-0.000806292	169.543	-0.204621	128.998	0.989172	-4.19638	161.851	-2204.86	26.1457	-102.134	-18.8476	715.982	-6.4272	912.275	-55.1327	365.745	-513.561	1121.78	-0.00257924	505.668	-0.89608
MG_1090_X_JING724	-4.45377	361.836	-5.23895	439.354	1.99687	106.345	20.0111	243.139	-67.636	421.488	-0.000284472	347.979	-0.721389	578.377	0.805427	259.24	23.5754	-289.615	-11.993	204.614	-3.17121	147.976	-0.827003	150.96	11.17	28.1813	-41.1722	130.909	-0.000818707	175.042	-0.204954	132.911	0.983556	-0.0364085	118.221	-1529.04	19.8604	-2.00781	-12.9706	582.738	-4.9238	773.146	-38.6126	343.702	-410.295	963.84	-0.00172142	431.698	-0.618178
MG_1090_X_ZHENG58	-7.51556	359.879	-6.86432	440.248	3.26499	-60.8073	41.3691	135.841	-83.9758	408.885	-0.00047531	335.791	-0.918118	612.164	1.40147	184.312	21.266	-256.274	-11.5751	198.48	-3.03469	143.118	-0.8384	150.972	10.4846	29.1179	-39.2025	126.46	-0.000757522	165.468	-0.196744	128.911	0.926847	2.39809	114.975	-1479.56	17.9128	21.8487	-13.0162	585.172	-4.4434	721.259	-34.1183	331.557	-379.924	910.647	-0.00152496	409.771	-0.544072
MG_1091_X_JING724	-7.29641	406.984	-6.46711	479.98	3.21961	-6.40883	39.6771	190.996	-78.9598	450.163	-0.000448846	381.723	-0.889504	651.216	1.29433	240.354	21.5471	-258.878	-11.4123	198.157	-3.0221	144.381	-0.81741	150.34	10.4231	30.9095	-39.0612	127.827	-0.00075593	166.85	-0.196394	130.392	0.931211	3.71837	159.218	-2136.46	25.8433	-69.3555	-18.5536	737.227	-6.39907	938.426	-52.7065	387.805	-524.321	1170.31	-0.00246875	521.925	-0.878381
MG_1091_X_ZHENG58	-3.85755	333.883	-3.90576	384.897	1.57624	127.896	20.6411	220.741	-45.4894	363.125	-0.000255112	323.179	-0.480444	466.852	0.752434	241.863	22.4068	-272.936	-12.1374	205.52	-3.17284	147.22	-0.848088	152.403	11.0253	27.8323	-41.0854	129.966	-0.000811102	173.201	-0.205157	132.181	0.975626	-0.328225	163.966	-2195.9	26.6377	-67.4278	-20.5725	803.439	-6.59172	970.884	-58.977	417.585	-517.026	1168.42	-0.00295755	590.619	-1.0493
MG_1092_X_JING724	-7.68524	420.73	-7.13297	505.815	3.41647	-17.2158	40.8794	196.081	-88.928	476.077	-0.000476174	394.63	-0.987226	697.002	1.37739	244.409	23.9689	-293.901	-12.3127	209.99	-3.37065	154.921	-0.865619	156.667	11.2373	29.5716	-43.4483	136.263	-0.00082783	177.89	-0.222066	140.349	1.06595	-3.71682	163.754	-2168.03	25.2996	-27.1483	-19.5117	799.227	-6.27865	961.002	-50.7336	417.831	-525.765	1208.77	-0.00239472	549.093	-0.853914
MG_1092_X_ZHENG58	-7.13481	361.655	-6.62424	440.7	3.26211	-53.94	36.9507	156.221	-84.6533	416.625	-0.000431485	335.849	-0.954956	632.671	1.22706	200.939	22.9948	-281.331	-12.6302	211.739	-3.40169	153.752	-0.850556	153.065	11.2324	27.5868	-43.8654	134.951	-0.00085535	179.656	-0.223537	138.85	1.07755	-6.46023	140.036	-1860.17	22.4389	-38.7316	-15.2353	637.764	-5.50912	831.101	-44.1321	353.365	-455.733	1038.49	-0.00191728	448.031	-0.660805
MG_1093_X_JING724	-6.98057	396.429	-6.86817	483.646	3.04789	4.15967	36.2053	195.269	-84.552	453.171	-0.000440055	373.844	-0.924712	657.957	1.26983	235.196	20.8819	-249.929	-10.8601	190.637	-2.90076	140.13	-0.750584	142.232	9.96072	31.3509	-37.5409	124.32	-0.000735885	163.107	-0.1889	126.835	0.906324	4.31337	75.3708	-888.056	9.71383	119.794	-9.24651	484.928	-2.32714	489.963	-21.4907	296.613	-185.566	565.136	-0.000997243	350.197	-0.310679
MG_1093_X_ZHENG58	-5.67443	337.118	-5.16873	397.441	2.54735	11.2851	30.9315	168.911	-65.9834	378.537	-0.000353942	318.198	-0.7237	539.13	1.04544	205.293	23.0236	-281.362	-12.5981	211.759	-3.33163	152.275	-0.87508	156.074	11.3276	27.6901	-43.0437	133.996	-0.000841706	178.189	-0.216928	136.996	1.03475	-3.31735	45.6294	-458.243	5.1123	160.85	-6.83718	406.747	-1.32149	366.355	-9.86336	249.614	-126.894	447.576	-0.000592895	290.118	-0.22737
MG_1094_X_JING724	-7.57519	419.171	-6.47501	488.852	3.34598	-10.3505	42.5543	190.679	-79.6901	460.084	-0.000468924	393.381	-0.89135	660.584	1.37804	244.202	21.5762	-258.313	-11.1407	195.951	-3.1202	148.01	-0.783521	147.735	10.0314	33.1304	-40.0594	130.474	-0.000746502	166.56	-0.207995	135.349	1.00164	0.204493	164.48	-2181.94	25.481	-32.3787	-19.8169	804.427	-6.54623	987.447	-42.318	389.738	-613.08	1362.01	-0.00202101	501.994	-0.822057
MG_1094_X_ZHENG58	-6.14241	343.293	-5.25691	399.962	2.79135	-12.7964	33.5964	160.858	-66.4543	379.614	-0.00037087	320.987	-0.756775	551.905	1.07101	204.089	20.5575	-246.077	-11.1908	193.543	-2.93435	140.03	-0.763995	142.659	10.1228	29.8456	-38.0048	124.085	-0.000755835	164.837	-0.190059	126.231	0.909542	3.10715	80.5817	-958.062	15.643	58.2801	-9.81575	507.935	-3.86851	667.756	-36.5274	348.722	-282.729	746.614	-0.00184338	457.258	-0.661746
MG_1095_X_JING724	-5.20972	370.914	-5.02077	433.325	2.22483	83.1344	27.5384	219.169	-59.8833	407.749	-0.000330112	354.311	-0.657137	553.625	0.952119	250.329	21.5142	-256.586	-11.8597	205.24	-3.17834	150.368	-0.815928	151.982	10.5584	32.2878	-40.9728	132.78	-0.000794105	173.875	-0.208477	136.313	0.998715	1.19205	133.886	-1717.48	19.7459	43.8445	-15.6088	699.184	-5.00755	826.919	-32.8099	371.003	-467.504	1110.8	-0.00147337	447.028	-0.571376
MG_1095_X_ZHENG58	-5.72331	315.015	-5.07533	372.338	2.50973	-7.67972	31.5785	144.17	-62.0816	349.134	-0.000356478	295.855	-0.690136	503.721	1.04234	182.751	24.2118	-299.533	-12.5773	211.114	-3.3626	152.705	-0.869305	155.059	11.5372	26.6366	-43.5142	134.372	-0.000852397	179.252	-0.219058	137.322	1.05124	-4.77429	106.861	-1365.92	18.9039	3.29885	-11.7745	544.305	-4.58668	730.074	-42.4248	349.191	-340.418	832.886	-0.00194794	452.531	-0.656053
MG_1096_X_JING724	-7.59512	431.413	-6.62698	504.72	3.15233	20.9658	44.136	197.729	-76.6566	466.878	-0.000492317	408.852	-0.826968	648.233	1.47905	250.373	20.0861	-234.626	-10.7654	192.919	-2.83135	141.669	-0.798092	150.685	9.81401	35.2082	-36.5523	126.089	-0.00069777	161.291	-0.183667	128.45	0.860943	10.6219	122.593	-1560.51	21.2962	14.822	-12.1879	594.938	-5.09058	825.113	-46.5842	400.898	-376.748	937.306	-0.00195409	492.619	-0.618757
MG_1096_X_ZHENG58	-8.57109	390.677	-7.36935	470.618	3.91897	-108.598	46.4134	137.566	-93.6031	442.854	-0.000514183	359.057	-1.07089	687.403	1.47532	197.537	25.5226	-319.939	-13.5579	221.893	-3.57267	157.534	-0.987647	166.846	12.3971	23.1563	-46.1711	137.954	-0.000889402	183.516	-0.231714	140.84	1.09245	-8.21554	159.628	-2108.4	28.4707	-65.7919	-15.6746	692.876	-6.85131	1022.53	-60.7912	445.937	-516.316	1190.11	-0.00254485	565.021	-0.826338
MG_1097_X_JING724	-5.71535	375.764	-5.41029	441.737	2.54795	49.355	29.1696	212.544	-66.4787	417.515	-0.000347147	355.317	-0.754376	588.858	0.971065	247.707	18.1885	-208.244	-9.72728	178.661	-2.63031	134.283	-0.674165	135.504	8.7514	36.5205	-33.9097	119.73	-0.000653063	153.173	-0.172846	122.759	0.829093	10.6632	146.91	-1922.29	24.0299	-17.1319	-15.768	692.403	-5.86575	910.621	-48.7395	407.154	-472.383	1108.42	-0.00211336	511.223	-0.715416
MG_1097_X_ZHENG58	-6.96532	333.416	-5.93191	396.93	3.15377	-69.2272	37.9575	126.977	-74.0968	372.444	-0.000418502	307.816	-0.851088	567.302	1.19836	176.493	22.0144	-267.067	-12.253	206.884	-3.21129	148.251	-0.806355	147.964	10.9624	28.0285	-41.6036	130.821	-0.000838525	176.954	-0.20826	133.239	1.00452	-2.17982	129.866	-1713.87	20.6708	-23.1001	-14.3957	609.93	-5.00737	770.72	-44.1705	348.535	-390.84	917.342	-0.00196444	448.637	-0.647869
MG_1098_X_JING724	-5.98077	387.063	-5.66776	456.258	2.47304	64.7821	33.1571	208.04	-66.0882	424.797	-0.000390598	369.733	-0.706278	578.623	1.1595	244.801	22.2298	-265.889	-10.9781	196.231	-2.8684	143.462	-0.847366	156.726	10.4548	34.0106	-37.1964	127.952	-0.000710185	163.79	-0.184	129.364	0.855326	11.7819	9.5807	93.9583	2.8207	203.614	-0.834627	259.194	-0.512226	293.035	-14.411	279.204	24.8927	191.864	-0.000683997	316.933	-0.16324
MG_1098_X_ZHENG58	-5.15309	345.22	-4.33113	390.743	2.46094	34.5896	27.7399	193.56	-58.3449	380.134	-0.000301763	325.112	-0.672375	534.406	0.8673	230.235	24.5475	-302.354	-13.2007	220.675	-3.53398	159.497	-0.917287	162.363	11.901	27.7028	-45.6137	140.035	-0.000884593	185.858	-0.231179	143.657	1.106	-6.0837	103.162	-1280.82	17.3802	51.1152	-10.9886	552.963	-4.28769	727.123	-33.7633	353.572	-355.041	889.156	-0.00146417	425.685	-0.516737
MG_1099_X_JING724	-5.75386	384.51	-5.52553	452.938	2.45959	66.4346	30.7405	215.898	-66.3812	425.608	-0.000366652	366.479	-0.722989	585.251	1.06788	250.39	21.1506	-252.748	-11.9431	204.625	-3.14674	147.921	-0.798718	148.552	10.5907	30.5872	-40.6693	130.68	-0.000807884	174.16	-0.204971	133.517	0.984808	0.483334	112.369	-1426.12	17.7343	38.6139	-13.63	616.594	-4.39089	730.145	-37.193	355.369	-357.003	884.289	-0.00179817	456.611	-0.637534
MG_1099_X_ZHENG58	-6.01267	339.506	-5.44834	402.698	2.77347	-13.1623	31.3672	165.67	-70.1093	383.724	-0.000360117	317.237	-0.797523	565.16	1.02258	204.73	24.6145	-306.357	-12.7412	212.25	-3.45939	154.499	-0.917135	159.347	11.6348	25.5325	-44.5849	135.338	-0.000844789	177.411	-0.227229	139.31	1.08227	-7.56307	126.584	-1670.14	20.9198	-31.0778	-14.2171	599.981	-5.16544	783.104	-42.1227	337.378	-422.719	969.348	-0.00191405	437.628	-0.676107
MG_110_X_JING724	-1.83759	324.716	-1.92497	350.661	0.790088	222.676	8.39683	275.304	-22.1887	339.535	-0.000110556	317.984	-0.257212	398.774	0.287304	284.979	21.1785	-253.765	-11.2362	195.679	-3.00695	143.575	-0.767946	144.679	10.1946	31.2217	-38.8732	127.117	-0.000761909	167.269	-0.196356	129.979	0.943957	2.50146	151.958	-1983.85	24.3651	-7.51283	-17.7041	758.706	-6.10771	950.875	-46.1193	412.898	-526.831	1219.44	-0.0021473	528.737	-0.796922
MG_110_X_ZHENG58	-7.0981	341.471	-6.35992	414.234	3.2494	-72.3919	37.5703	134.566	-81.2428	391.064	-0.000427703	315.566	-0.921608	600.343	1.22277	181.467	23.0648	-283.178	-11.3202	195.47	-3.00301	142.269	-0.830479	150.13	10.7314	28.3486	-38.9524	126.048	-0.000754471	165.051	-0.193897	127.94	0.917832	2.97585	173.191	-2348.13	27.9066	-97.2376	-20.2655	780.027	-6.9898	999.826	-53.5008	386.292	-598.453	1299.19	-0.00250716	522.575	-0.927547
MG_1100_X_JING724	-2.07654	332.331	-1.52979	345.175	0.840803	222.215	13.3823	264.333	-16.7773	334.866	-0.000136067	326.381	-0.180094	374.219	0.42404	281.701	22.7024	-273.757	-11.8389	205.594	-3.2093	151.797	-0.810153	151.968	10.768	32.2344	-41.4432	134.156	-0.000804796	175.938	-0.210607	137.64	1.01521	0.735119	65.2515	-746.745	10.8481	97.4131	-6.20484	392.823	-2.65956	517.513	-19.3275	281.014	-227.601	631.228	-0.000728802	309.426	-0.249287
MG_1100_X_ZHENG58	-6.42516	342.591	-6.22564	420.417	2.90204	-28.1142	33.91	155.608	-80.8403	399.984	-0.000404505	321.723	-0.873749	591.859	1.19545	192.651	26.3813	-329.982	-13.6084	225.289	-3.65368	162.505	-0.963028	167.028	12.5081	25.6103	-47.2208	142.486	-0.000912243	189.442	-0.238471	145.944	1.13881	-8.38689	135.708	-1789.34	22.7453	-35.8346	-13.9715	609.773	-5.55869	843.041	-44.8068	361.83	-452.378	1038.94	-0.00187935	450.031	-0.639339
MG_1101_X_JING724	-8.15696	400.882	-7.04333	477.727	3.56489	-57.8289	45.5167	155.797	-85.1428	443.793	-0.000505722	373.228	-0.955043	659.034	1.47572	212.944	16.4114	-180.663	-8.58063	166.121	-2.30077	126.452	-0.622175	130.975	7.84345	40.3508	-29.6848	113.762	-0.000565793	142.23	-0.15033	116.079	0.712629	19.1273	18.3622	-29.9186	4.42776	191.631	-0.773484	264.247	-0.933449	346.296	-13.6206	283.579	-30.9629	298.606	-0.000507544	302.888	-0.11255
MG_1101_X_ZHENG58	-6.90739	347.235	-5.89141	410.447	3.22989	-62.2749	36.6008	145.764	-76.128	390.473	-0.000404075	320.219	-0.887892	595.767	1.13696	194.58	23.5867	-290.584	-12.9471	215.081	-3.37618	152.669	-0.888396	156.69	11.6959	25.7421	-43.7356	134.337	-0.000870853	181.378	-0.218234	136.641	1.04153	-4.55204	125.357	-1632.03	20.9528	-11.5812	-14.588	629.974	-5.14103	800.287	-45.4265	367.062	-400.624	949.662	-0.0021453	484.721	-0.743927
MG_1102_X_JING724	-7.73375	415.832	-6.94086	495.401	3.29362	-10.4649	41.963	187.186	-80.3745	455.916	-0.000480693	389.792	-0.908559	661.75	1.37127	239.251	22.727	-276.526	-12.222	207.718	-3.22544	149.83	-0.857718	154.627	11.0937	28.8192	-41.7114	132.199	-0.000815681	175.028	-0.209472	134.853	0.997115	-0.505445	145.373	-1889.2	23.3685	0.805994	-16.7746	730.087	-5.92082	926.945	-41.1189	394.78	-531.794	1225.05	-0.00189089	495.281	-0.733249
MG_1102_X_ZHENG58	-8.65016	391.085	-7.71287	478.795	3.88434	-105.731	47.0089	135.116	-97.185	448.399	-0.000532115	361.136	-1.08516	692.209	1.54974	192.66	26.3813	-332.982	-13.6084	222.289	-3.65368	159.505	-0.963028	164.028	12.5081	22.6103	-47.2208	139.486	-0.000912243	186.442	-0.238471	142.944	1.13881	-11.3869	164.134	-2171.91	27.2927	-48.5824	-17.3459	741.942	-6.69007	1008.22	-53.9568	429.156	-546.535	1247.73	-0.00231391	541.343	-0.796134
MG_1103_X_JING724	-5.42701	369.576	-4.85688	425.062	2.41259	60.3145	29.0603	210.335	-59.6293	403.234	-0.000331262	350.402	-0.675627	556.535	0.946559	246.569	19.635	-231.279	-10.5099	186.502	-2.77201	136.68	-0.710428	137.961	9.55634	32.6114	-35.9195	121.646	-0.000715937	160.377	-0.179773	123.722	0.864147	7.01656	132.318	-1734.42	24.1588	-47.772	-14.2399	621.601	-6.12395	910.009	-42.8818	360.631	-535.636	1192.55	-0.00192487	459.9	-0.759147
MG_1103_X_ZHENG58	-6.11681	340.61	-5.27273	398.006	2.63148	0.798833	34.5266	155.592	-62.6131	370.674	-0.000383236	320.468	-0.697778	527.24	1.12458	198.644	18.1699	-211.765	-10.2783	181.367	-2.66745	131.478	-0.714151	135.957	9.17771	31.3917	-34.5005	116.905	-0.000682307	153.375	-0.17252	118.848	0.818584	7.53665	90.3952	-1109.78	13.8756	73.0779	-9.20392	485.484	-3.31824	601.186	-28.3212	318.6	-263.129	705.745	-0.0011324	367.819	-0.348072
MG_1104_X_JING724	-5.78881	375.875	-6.64018	472.311	2.45777	57.5395	27.9487	215.541	-82.1809	443.594	-0.000383336	359.886	-0.858199	627.294	1.11623	238.528	20.9015	-250.422	-10.9838	191.898	-2.93336	140.803	-0.765894	143.661	10.0256	30.9485	-37.9246	124.753	-0.000738971	163.329	-0.191232	127.431	0.914886	3.56462	111.573	-1426.32	20.9499	-10.8471	-12.3678	570.142	-5.18934	806.325	-44.1808	364.066	-405.811	959.651	-0.00206935	476.483	-0.747039
MG_1104_X_ZHENG58	-5.82705	336.024	-5.34643	398.957	2.71113	-8.08076	29.9429	168.979	-69.4352	381.429	-0.000346982	314.142	-0.791219	561.637	0.979301	206.083	21.7808	-263.973	-11.8326	201.521	-3.1167	145.316	-0.811882	148.152	10.6928	28.469	-40.3324	128.324	-0.000797228	170.902	-0.202327	130.815	0.967864	-0.230725	197.624	-2699.83	31.5506	-127.984	-23.8684	889.915	-8.03203	1126.64	-56.8435	407.872	-719.594	1527.78	-0.00274768	562.539	-1.07496
MG_1105_X_JING724	-9.55938	407.987	-7.57231	480.638	4.24383	-136.18	56.8828	109.707	-95.0057	450.097	-0.000596838	376.198	-1.05024	684.436	1.81221	182.969	17.6263	-198.035	-10.0529	184.306	-2.6555	136.757	-0.716145	141.769	8.87434	37.9373	-34.1922	121.996	-0.000656246	155.408	-0.173546	124.798	0.820364	13.0226	132.416	-1729.88	21.2118	-7.48169	-15.6599	666.31	-5.23862	818.183	-44.1985	370.531	-424.517	999.561	-0.002093	485.68	-0.737383
MG_1105_X_ZHENG58	-9.97318	417.768	-8.35656	505.215	4.09195	-116.461	58.1589	110.281	-92.3893	450.175	-0.000636464	386.656	-1.02762	680.442	1.87658	183.821	22.6983	-276.496	-12.2541	207.698	-3.29549	151.307	-0.833195	151.619	10.9985	28.716	-42.5331	133.154	-0.000829326	176.495	-0.216081	136.707	1.03991	-3.64832	84.6061	-1041.01	14.5085	48.3905	-9.31064	471.071	-3.54533	608.955	-30.8868	308.891	-275.9	711.292	-0.00139925	381.9	-0.479483
MG_1106_X_JING724	-4.43637	369.257	-3.81794	410.725	1.806	133.034	25.2982	234.266	-41.5408	384.431	-0.000282165	355.275	-0.465848	489.404	0.818953	266.1	17.9703	-203.38	-9.84586	181.661	-2.6545	136.531	-0.718045	141.771	8.77714	38.0403	-34.112	121.664	-0.000639381	152.9	-0.174719	124.998	0.825709	12.4801	10.3235	96.0576	-0.156974	251.413	-2.41585	315.45	-0.054344	255.591	2.86212	241.093	-34.5223	311.406	3.20124e-05	245.819	-0.0238661
MG_1106_X_ZHENG58	-3.44833	285.23	-2.86398	314.817	1.44315	97.6889	20.3283	178.228	-32.9584	298.171	-0.000220426	274.526	-0.362039	378.597	0.660202	203.686	17.7671	-201.941	-10.1143	183.231	-2.57066	132.684	-0.666321	134.67	9.08016	35.4958	-33.4297	118.939	-0.000689915	158.216	-0.164349	119.861	0.787553	13.3254	119.037	-1543.98	18.1973	14.5339	-13.9386	606.317	-4.47186	720.4	-37.4018	337.297	-366.452	882.518	-0.00172919	429.8	-0.596063
MG_1107_X_JING724	-3.811	341.416	-4.46211	407.216	1.6106	132.586	17.4631	238.787	-54.0387	385.888	-0.00024772	330.199	-0.576688	511.359	0.695086	253.286	21.5421	-259.603	-11.1528	194.294	-3.03855	144.022	-0.785155	146.109	10.1624	30.9223	-39.1767	127.218	-0.00074813	164.983	-0.199862	130.775	0.957864	1.21018	173.562	-2333.58	27.0268	-66.928	-20.4277	804.522	-6.81293	1000.35	-49.1674	393.503	-604.669	1330.39	-0.0022902	517.113	-0.865766
MG_1107_X_ZHENG58	-8.41746	356.209	-7.93696	452.575	3.81287	-130.538	44.0445	112.435	-101.505	423.859	-0.000518267	327.135	-1.12529	675.44	1.49745	163.732	26.6633	-336.6	-14.1203	228.934	-3.71083	161.636	-0.997334	168.277	12.9379	21.8707	-48.054	141.46	-0.000942982	191.249	-0.240127	144.109	1.14123	-10.9419	148.652	-1949.71	24.2808	-21.5714	-16.5484	712.159	-5.90464	913.397	-51.9598	415.19	-460.166	1085.02	-0.00234089	536.478	-0.78523
MG_1108_X_JING724	-5.97358	394.593	-5.11989	449.895	2.50784	68.9285	34.2156	212.354	-58.8635	420.042	-0.000378843	375.604	-0.652674	565.977	1.11606	254.924	19.9511	-233.607	-11.0097	194.804	-2.9108	142.799	-0.7431	143.836	9.85518	34.0799	-37.6355	126.876	-0.000745047	166.761	-0.189562	129.461	0.910342	6.4559	81.1821	-979.9	13.4419	70.9877	-9.74862	493.197	-3.39267	602.272	-25.8599	304.159	-291.015	748.543	-0.00125426	375.022	-0.476088
MG_1108_X_ZHENG58	-4.48649	323.929	-4.05578	370.836	1.90732	76.9623	25.3684	188.086	-48.7108	350.752	-0.000288947	310.325	-0.5247	465.694	0.864892	217.494	18.5272	-212.909	-9.50018	176.379	-2.47762	130.591	-0.702222	138.888	8.88032	36.5187	-32.125	117.187	-0.000624182	149.62	-0.159278	118.531	0.747863	16.2692	64.2049	-717.82	9.78815	123.109	-8.49481	468.614	-2.47456	510.432	-20.0864	296.626	-210.225	613.472	-0.00105391	361.045	-0.395154
MG_1109_X_JING724	-5.82429	388.589	-5.46523	454.589	2.59042	56.5663	30.4169	220.098	-67.6838	431.029	-0.000358135	368.402	-0.757926	601.65	1.0216	256.246	22.4501	-272.184	-11.9695	204.938	-3.15184	148.058	-0.855667	154.609	10.9247	29.5461	-40.7628	130.834	-0.000792743	172.088	-0.204348	133.305	0.968044	1.55771	183.305	-2455.63	29.5332	-73.257	-21.4678	855.716	-7.51074	1100.29	-51.8127	424.193	-677.719	1484.04	-0.00242515	555.833	-0.951947
MG_1109_X_ZHENG58	-7.06966	352.233	-6.27747	423.25	3.24324	-60.6573	38.0815	144.089	-81.1639	402.048	-0.000429498	326.953	-0.911058	607.475	1.24763	191.154	26.3276	-331.779	-13.4968	221.372	-3.53944	156.844	-0.949352	162.973	12.5741	22.8046	-45.9544	137.797	-0.000910786	186.643	-0.228005	139.774	1.08647	-7.63244	178.986	-2423.62	26.1239	-65.8008	-21.8641	834.302	-6.65857	973.919	-44.6322	370.665	-620.123	1348.68	-0.0021283	488.68	-0.833025
MG_111_X_JING724	-6.89441	389.161	-6.71733	473.616	2.95535	7.21511	37.1751	186.061	-82.2892	443.116	-0.000445702	368.505	-0.878972	634.484	1.32202	226.009	18.3565	-210.556	-9.0356	170.693	-2.39461	128.167	-0.730639	141.711	8.57495	37.2706	-30.9149	114.991	-0.000567611	141.679	-0.154868	116.827	0.71219	18.3555	174.494	-2383.55	25.5878	-86.302	-23.5167	852.617	-6.61492	942.355	-46.5663	349.665	-610.233	1304.23	-0.00250869	506.705	-1.0076
MG_111_X_ZHENG58	-6.00639	339.607	-5.19256	396.35	2.71107	-6.75446	33.0127	160.711	-65.4975	376.005	-0.00036638	318.349	-0.73838	542.98	1.0662	202.396	22.9648	-280.883	-12.2271	206.978	-3.23385	149.255	-0.829149	150.788	11.1329	27.8971	-41.8928	131.698	-0.000832449	176.522	-0.209931	134.209	1.00906	-2.0711	134.876	-1783.47	21.6059	-29.0615	-16.2259	664.747	-5.39865	818.871	-43.1701	350.486	-453.006	1033.58	-0.00207869	467.002	-0.760384
MG_1110_X_JING724	-4.83361	377.199	-4.51664	431.488	2.23702	92.9478	24.2039	240.614	-57.6684	414.985	-0.000285583	358.714	-0.664015	567.255	0.788962	270.758	20.9211	-249.915	-11.1075	194.158	-2.96595	142.476	-0.781204	146.089	10.0906	31.5462	-38.3082	126.185	-0.000742056	164.552	-0.193565	129.027	0.923449	3.81587	100.851	-1234.34	15.0978	89.7768	-11.936	590.891	-3.83959	689.712	-25.4673	341.054	-356.522	903.907	-0.0011748	403.732	-0.459601
MG_1110_X_ZHENG58	-6.4587	344.354	-6.31591	424.061	2.8522	-21.8002	33.5325	158.127	-78.8431	397.903	-0.000405323	323.185	-0.863027	589.145	1.17235	195.322	23.3726	-287.982	-12.6505	210.978	-3.31418	150.408	-0.909234	158.306	11.4912	25.7802	-42.8481	132.273	-0.000832641	175.548	-0.214634	134.813	1.01344	-3.3517	159.705	-2145.61	25.0897	-62.5038	-18.3971	731.041	-6.27962	923.311	-46.6325	367.862	-547.17	1209.3	-0.00212816	479.925	-0.785129
MG_1111_X_JING724	-4.1556	353.734	-2.93608	376.238	1.73	128.64	25.1425	222.772	-30.4317	353.424	-0.000252359	338.859	-0.370906	441.529	0.725695	259.493	20.2373	-238.487	-11.1063	195.345	-2.88175	141.42	-0.754364	144.434	10.0545	32.8587	-37.3787	125.852	-0.000751255	167.011	-0.185744	127.559	0.888053	7.28437	102.903	-1283.9	16.9501	49.1804	-11.5907	562.438	-4.25057	716.081	-31.3627	339.508	-368.284	905.93	-0.00142072	413.631	-0.530955
MG_1111_X_ZHENG58	-6.75049	351.185	-6.50437	432.021	2.99204	-32.6062	35.1699	156.163	-81.1771	405.051	-0.000420876	328.65	-0.894473	604.184	1.21364	196.092	22.446	-272.922	-12.3848	209.041	-3.23803	149.567	-0.878708	156.26	11.1552	28.0276	-41.8527	131.832	-0.000817273	174.645	-0.209822	134.372	0.992751	-0.825728	105.44	-1356.4	17.1845	11.6922	-11.689	530.358	-4.28255	684.855	-32.1414	307.059	-367.531	869.822	-0.00142704	379.615	-0.520954
MG_1112_X_JING724	-4.94552	386.361	-3.94106	424.548	2.13267	111.112	29.0614	233.192	-46.4595	403.536	-0.0003078	369.77	-0.524102	522.108	0.912839	271.372	19.4168	-225.415	-10.6285	190.502	-2.7962	139.928	-0.754307	145.228	9.58209	35.1312	-36.1219	124.579	-0.000702255	161.105	-0.181646	126.961	0.860762	9.83347	135.443	-1803.52	22.4218	-50.177	-14.8924	616.772	-5.57758	827.021	-42.4568	336.75	-473.612	1058.86	-0.00188235	432.276	-0.683607
MG_1112_X_ZHENG58	-4.76568	327.322	-4.62592	385.257	2.15467	52.1463	24.7625	189.849	-59.5794	369.238	-0.000296897	311.378	-0.651531	513.515	0.864527	217.385	30.5129	-393.179	-16.3544	256.314	-4.23821	176.768	-1.12179	182.514	14.9833	16.4947	-55.0417	153.986	-0.001107	214.695	-0.272399	156.118	1.30051	-20.1501	143.238	-1925.35	23.8006	-72.131	-16.4486	653.291	-5.9943	867.156	-44.1498	335.866	-520.481	1136.88	-0.00204725	445.775	-0.776296
MG_1113_X_JING724	-4.77756	391.052	-5.26697	465.199	1.92189	138.958	25.3775	251.508	-63.1102	438.866	-0.000330902	380.019	-0.633832	570.404	1.0078	272.711	19.0585	-219.257	-10.7319	192.524	-2.9163	143.946	-0.71094	141.416	9.38825	36.5354	-37.5228	127.69	-0.00072805	165.435	-0.192882	131.594	0.93343	5.97618	81.9053	-961.835	14.2027	90.9541	-9.47554	514.572	-3.50248	643.226	-30.4737	346.67	-274.185	747.227	-0.0014458	426.384	-0.510998
MG_1113_X_ZHENG58	-7.82288	378.306	-7.54977	472.293	3.64445	-84.1287	39.6527	155.752	-99.7171	450.396	-0.000474754	350.258	-1.10909	698.913	1.36001	201.25	25.1198	-312.114	-13.394	221.757	-3.47588	156.741	-0.939817	163.559	12.2996	25.2603	-45.1003	137.988	-0.000897009	186.357	-0.223543	139.852	1.06142	-4.42676	106.111	-1361.08	17.6579	11.4838	-12.1779	548.987	-4.30827	692.996	-38.714	331.863	-331.359	810.348	-0.00180446	429.331	-0.614563
MG_1114_X_JING724	-4.50353	361.904	-4.04455	408.309	1.96251	109.214	24.4264	228.789	-48.6517	388.411	-0.000278978	346.601	-0.546118	511.552	0.803416	258.795	21.408	-256.597	-12.0718	206.145	-3.18774	149.02	-0.785459	147.142	10.6948	30.2628	-41.2343	131.612	-0.000827737	176.877	-0.207763	134.47	1.00532	-0.831072	182.602	-2485.7	29.1886	-109.767	-22.5251	844.021	-7.33709	1040.59	-58.068	402.236	-621.613	1343.05	-0.0028665	567.252	-1.06716
MG_1114_X_ZHENG58	-8.1876	349.638	-7.79098	445.179	3.62794	-115.752	43.9025	109.209	-98.5315	415.096	-0.000517717	323.383	-1.0678	650.036	1.52842	158.278	21.8725	-265.744	-11.7562	200.219	-3.05824	143.349	-0.859295	152.795	10.7522	27.8836	-39.5718	126.67	-0.00076831	166.545	-0.197242	128.681	0.926047	2.04934	129.917	-1746.44	19.5908	-42.3304	-15.7488	615.02	-4.95307	732.919	-35.6064	291.321	-444.118	980.946	-0.00169942	385.65	-0.645606
MG_1115_X_JING724	-7.34892	404.876	-6.72833	483.877	3.14257	-1.48967	40.0886	186.941	-79.8084	448.847	-0.000463282	381.101	-0.882476	645.789	1.34578	234.62	20.6091	-245.849	-10.1924	182.753	-2.74097	135.848	-0.725491	139.563	9.56124	32.5961	-35.5024	120.958	-0.000688416	156.611	-0.178302	123.22	0.852547	7.75997	62.3152	-689.376	10.1388	119.368	-8.33072	464.48	-2.51139	514.841	-23.913	308.321	-190.072	577.725	-0.00126242	385.922	-0.448763
MG_1115_X_ZHENG58	-5.2934	341.51	-4.97865	401.79	2.47964	27.2432	26.4963	191.964	-64.9753	386.01	-0.00031322	321.337	-0.742108	555.29	0.873523	224.397	22.9607	-282.621	-12.6423	210.082	-3.32004	149.765	-0.852191	151.439	11.3633	25.3787	-42.9826	131.695	-0.000856979	178.079	-0.215405	134.276	1.03377	-5.45454	154.995	-2085.32	25.6293	-78.5374	-17.5137	697.204	-6.36823	923.348	-50.2338	368.796	-531.884	1172.18	-0.00229324	489.598	-0.828004
MG_1116_X_JING724	-5.49543	390.539	-3.96892	422.499	2.38642	83.0265	33.0366	218.016	-45.5733	399.258	-0.000332947	370.753	-0.538249	524.696	0.975592	264.996	21.954	-262.964	-11.161	197.19	-3.0327	146.665	-0.842198	154.976	10.2902	33.3239	-39.0421	129.796	-0.000723792	164.452	-0.199092	133.312	0.937536	5.31303	178.793	-2406.93	27.8747	-72.3558	-21.7741	845.666	-7.11197	1037.83	-49.3182	398.391	-646.057	1408.94	-0.00239059	533.367	-0.941298
MG_1116_X_ZHENG58	-6.02885	338.93	-5.53039	404.012	2.83351	-19.9347	31.4747	164.554	-73.7732	389.219	-0.000362654	316.834	-0.826991	575.522	1.0468	202.554	24.1747	-296.979	-13.4399	223.3	-3.60503	161.201	-0.890865	159.353	11.903	27.4965	-46.5156	141.323	-0.000915102	189.833	-0.236614	145.311	1.14345	-8.68405	160.161	-2136.32	25.1215	-46.7992	-17.4041	720.043	-6.17307	927.613	-48.3683	389.088	-518.673	1174.35	-0.00207506	489.751	-0.715039
MG_1117_X_JING724	-5.47259	400.431	-4.92927	457.19	2.37238	94.6081	29.2758	239.942	-58.2377	431.13	-0.000336266	381.427	-0.662408	581.818	0.952751	276.492	21.1836	-253.04	-11.4957	199.542	-2.9905	143.934	-0.8002	148.909	10.4554	31.2089	-38.7578	127.727	-0.000769709	169.136	-0.192888	129.596	0.917304	5.00965	213.042	-2897.1	32.2302	-103.884	-26.29	987.944	-8.12625	1169.06	-61.076	452.442	-713.884	1549.56	-0.00297836	621.696	-1.11688
MG_1117_X_ZHENG58	-4.1908	318.038	-4.60092	382.589	1.81834	83.6835	20.7083	200.481	-57.863	364.268	-0.000273174	305.817	-0.610165	495.846	0.79827	219.172	21.1836	-255.04	-11.4957	197.542	-2.9905	141.934	-0.8002	146.909	10.4554	29.2089	-38.7578	125.727	-0.000769709	167.136	-0.192888	127.596	0.917304	3.00965	125.192	-1638.07	22.5904	-39.1387	-13.7118	597.585	-5.59483	841.927	-46.1243	360.633	-448.281	1026.5	-0.00211135	472.225	-0.759988
MG_1118_X_JING724	-2.66049	366.929	-2.62139	400.266	1.12818	220.763	13.8355	290.147	-30.9977	386.453	-0.000168895	358.497	-0.340176	461.971	0.483348	305.514	21.2465	-252.781	-11.4514	200.22	-3.00209	145.445	-0.82309	152.544	10.4197	32.5203	-38.8188	129.028	-0.000754436	168.246	-0.194412	131.316	0.918285	6.14684	152.027	-1980.94	24.7362	-7.90417	-18.5717	786.288	-6.31704	977.93	-44.8961	413.195	-564.159	1290.21	-0.00220895	539.918	-0.872632
MG_1118_X_ZHENG58	-4.59192	327.219	-4.03397	372.239	2.0718	62.507	25.2213	190.506	-51.2529	357.066	-0.000282348	311.302	-0.571633	485.398	0.827539	221.606	22.0619	-266.577	-11.6698	201.198	-3.1041	146.578	-0.790892	147.519	10.6313	30.2606	-40.1912	129.691	-0.000795636	172.284	-0.201977	132.296	0.972228	1.08956	99.2669	-1248.85	15.8359	43.1274	-11.432	539.09	-4.01247	670.754	-27.6379	309.435	-362.047	875.741	-0.00126405	376.174	-0.49042
MG_1119_X_JING724	-8.40256	397.361	-7.84342	491.528	3.63226	-71.1721	45.7403	148.479	-95.5918	455.071	-0.0005336	370.757	-1.04134	685.039	1.56888	200.957	19.0965	-222.825	-10.544	187.304	-2.7436	136.318	-0.744677	142.004	9.51372	33.1443	-35.4958	121.347	-0.000697675	158.278	-0.177332	123.289	0.839273	9.01068	47.6552	-489.477	7.93524	126.892	-6.01528	383.235	-1.95991	435.788	-18.0415	272.778	-150.183	488.174	-0.000912436	326.616	-0.322671
MG_1119_X_ZHENG58	-5.07862	304.02	-4.58139	356.871	2.20898	19.476	27.8477	152.963	-55.5775	335.134	-0.000318079	287.28	-0.615325	472.577	0.928599	186.444	18.3551	-213.335	-10.6071	186.45	-2.79951	136.216	-0.66879	132.333	9.28725	32.2502	-36.2097	120.924	-0.000734163	161.672	-0.182729	123.53	0.889472	4.19343	133.615	-1762.53	21.4717	-25.3203	-16.5965	677.03	-5.45486	827.262	-40.7251	345.411	-477.093	1078.9	-0.00203055	463.518	-0.783651
MG_112_X_JING724	-4.24631	371.939	-3.63536	411.145	1.7978	138.933	24.3916	242.177	-42.4895	391.136	-0.000269428	358.459	-0.468834	495.613	0.798455	272.361	18.4509	-212.369	-10.1155	183.045	-2.65486	134.74	-0.693161	137.325	9.11624	35.1833	-34.3592	120.272	-0.000680716	156.757	-0.172169	122.328	0.822949	10.8569	70.7129	-821.065	11.932	91.699	-9.09883	478.621	-3.04035	566.485	-23.82	301.245	-258.5	693.459	-0.00123883	376.347	-0.480521
MG_112_X_ZHENG58	-5.78785	341.209	-4.87205	392.529	2.67851	0.855107	30.8446	171.842	-61.6945	373.851	-0.000338328	318.534	-0.72537	542.422	0.946904	213.629	21.5471	-261.878	-11.4123	195.157	-3.0221	141.381	-0.81741	147.34	10.4231	27.9095	-39.0612	124.827	-0.00075593	163.85	-0.196394	127.392	0.931211	0.718371	123.623	-1613.97	19.66	-4.27221	-13.9224	604.09	-4.87655	763.329	-37.7687	336.602	-413.532	965.041	-0.00169262	423.713	-0.605181
MG_1120_X_JING724	-10.3911	460.571	-8.88712	556.286	4.41909	-111.581	58.8851	145.543	-103.307	506.405	-0.00065156	426.433	-1.15714	766.941	1.90435	219.751	24.2705	-299.012	-12.9483	216.895	-3.46038	156.725	-0.915236	161.345	11.732	27.4296	-44.6651	137.67	-0.000861654	181.919	-0.226055	141.109	1.07693	-5.02054	108.203	-1352.77	17.9923	47.0051	-12.7704	604.554	-4.44798	747.846	-38.0127	369.195	-355.43	892.866	-0.00181496	469.98	-0.643817
MG_1120_X_ZHENG58	-9.46722	405.064	-9.00577	515.464	4.25734	-139.288	49.7126	130.342	-114.712	482.09	-0.000588021	373.126	-1.26231	762.852	1.70834	187.193	24.3477	-301.566	-13.0077	216.196	-3.35287	152.444	-0.979593	166.79	11.9873	25.2337	-43.4054	134.193	-0.00083745	177.207	-0.215169	135.996	0.999894	-1.48354	171.289	-2285.13	26.9748	-51.6838	-20.5072	821.328	-6.79803	1013.35	-50.5808	412.337	-594.467	1326.76	-0.0024115	546.028	-0.908747
MG_1121_X_JING724	-6.47656	386.469	-5.93136	456.136	2.90715	14.6058	34.2543	197.763	-74.2216	431.877	-0.00039602	363.69	-0.834143	620.115	1.13484	239.372	21.2322	-253.968	-11.3478	197.596	-3.1212	147.236	-0.781622	146.733	10.1286	32.0275	-40.1396	129.806	-0.000763366	168.068	-0.206821	134.148	0.996297	-0.252977	66.7083	-785.749	10.693	81.8791	-6.92171	395.027	-2.69615	504.215	-16.9832	256.717	-249.931	653.874	-0.000676322	285.91	-0.262917
MG_1121_X_ZHENG58	-4.24172	325.261	-3.51153	361.365	1.85423	86.6808	24.8476	194.133	-43.2776	345.866	-0.000267644	311.574	-0.474318	451.066	0.80861	225.156	22.9411	-279.128	-12.5186	211.821	-3.28744	152.091	-0.83688	153.011	11.2984	28.7811	-42.599	134.263	-0.000853893	180.857	-0.213072	136.681	1.02521	-1.70579	108.054	-1377.49	16.7159	34.9223	-14.1251	614.549	-4.24459	698.436	-33.2255	328.052	-366.551	885.842	-0.00173011	433.057	-0.659489
MG_1123_X_JING724	-6.20487	404.824	-5.5687	468.663	2.76678	50.3986	33.4371	222.099	-69.1613	444.994	-0.000380985	383.236	-0.776483	620.099	1.09959	263.186	26.9598	-337.436	-14.4964	236.975	-3.81702	168.082	-1.0147	173.723	13.1718	24.7415	-49.3863	147.257	-0.000969006	198.41	-0.247583	150.253	1.17886	-9.75376	26.725	-168.448	6.52974	153.009	-1.24913	263.055	-1.38947	382.521	-20.0595	288.526	-47.9307	314.83	-0.000768141	319.396	-0.178888
MG_1123_X_ZHENG58	-6.03522	351.21	-4.99881	402.645	2.7014	5.4505	33.9731	168.951	-61.9606	381.187	-0.000367513	329.758	-0.704831	541.536	1.07235	213.282	25.3926	-314.195	-14.0616	231.641	-3.63567	163.022	-0.96491	168.228	12.6991	26.0151	-47.1388	143.351	-0.000944478	194.854	-0.234141	145.467	1.1152	-5.87336	149.291	-1987.26	24.3226	-50.0982	-17.7193	716.042	-5.97627	893.272	-52.6747	389.271	-469.599	1073.88	-0.00251489	528.914	-0.873822
MG_1124_X_JING724	-9.00938	456.407	-7.33248	529.877	3.91922	-48.4222	51.4736	181.962	-86.6049	491.068	-0.000552866	425.014	-0.991494	717.585	1.60795	250.097	24.0173	-293.425	-12.4043	212.271	-3.33319	155.117	-0.905453	162.104	11.3974	30.2725	-43.0103	136.741	-0.000817271	177.645	-0.21779	140.09	1.03171	-0.322695	44.8358	-414.946	6.45879	176.675	-5.81471	410.367	-1.62177	431.027	-13.0024	290.424	-139.651	501.914	-0.000661921	329.736	-0.242534
MG_1124_X_ZHENG58	-6.85649	377.053	-6.77263	463.398	3.20025	-28.8566	33.7066	185.264	-88.9557	442.904	-0.000412609	351.949	-0.996751	667.383	1.16054	223.681	26.1002	-325.378	-13.7712	227.612	-3.66628	163.242	-0.984018	169.66	12.5696	25.8187	-47.3621	143.119	-0.000913835	190.06	-0.238821	146.464	1.13445	-7.70717	122.572	-1603.81	21.6064	-32.4002	-14.5429	615.531	-5.4888	825.5	-40.9962	340.703	-471.446	1063.27	-0.00199864	454.25	-0.779551
MG_1125_X_JING724	-5.60742	381.333	-6.5405	477.513	2.28977	82.0525	27.5474	224.541	-78.7704	445.499	-0.000381431	367.349	-0.807612	615.915	1.12357	245.852	19.1111	-224.042	-10.4082	184.701	-2.79265	136.633	-0.727732	139.202	9.31789	32.7547	-35.9949	121.17	-0.000692961	156.633	-0.183132	124.268	0.874488	5.75375	46.421	-463.802	8.65777	125.804	-2.74662	301.441	-1.96377	443.535	-18.6475	281.896	-132.51	463.847	-0.000562429	292.747	-0.124358
MG_1125_X_ZHENG58	-7.93515	351.683	-8.04493	456.891	3.46861	-94.6192	41.25	122.723	-101.015	424.579	-0.000509765	327.429	-1.07949	659.685	1.49992	165.15	22.4368	-274.384	-12.5406	209.281	-3.34068	150.718	-0.869495	153.68	11.1249	26.522	-43.058	132.22	-0.000834003	175.335	-0.218763	135.822	1.04411	-5.71736	234.355	-3276.77	38.0351	-234.147	-29.5026	1012.82	-9.63898	1273.49	-74.7594	430.339	-826.34	1688.23	-0.00378166	653.521	-1.44402
MG_1126_X_JING724	-4.86025	391.965	-4.32425	441.008	2.15545	115.518	26.6815	247.305	-53.7602	422.721	-0.000301555	375.521	-0.59735	556.481	0.882464	279.802	23.3809	-286.506	-11.82	202.771	-3.1418	147.388	-0.863151	155.005	11.0302	28.8171	-40.6683	130.278	-0.000783581	170.434	-0.203686	132.679	0.964027	1.41519	191.299	-2620.95	32.0321	-148.778	-24.084	880.602	-8.13399	1122.72	-63.2946	411.826	-692.977	1464.92	-0.00322151	603.111	-1.23987
MG_1126_X_ZHENG58	-9.83009	402.683	-9.29966	516.005	4.42655	-163.136	51.6289	117.397	-118.381	481.414	-0.000608624	369.233	-1.30702	772.795	1.76433	177.008	22.5171	-274.187	-11.51	198.512	-3.07725	145.059	-0.855514	153.593	10.6585	29.3758	-39.734	128.137	-0.00075294	165.641	-0.200398	130.957	0.944318	2.07834	209.082	-2887.02	34.2792	-176.534	-25.2389	910.483	-8.63463	1176.43	-66.7015	420.331	-736.749	1541.7	-0.00324328	604.069	-1.22096
MG_1127_X_JING724	-9.20795	420.343	-7.63425	499.009	4.08426	-103.464	52.0614	141.556	-93.5343	464.366	-0.000563789	388.07	-1.06128	705.398	1.64776	209.233	16.2814	-180.92	-9.08435	169.869	-2.36377	125.94	-0.599438	126.356	8.14538	37.2096	-30.6525	113.158	-0.000620869	147.567	-0.152757	114.707	0.735376	15.4695	115.275	-1509.25	17.4926	1.50697	-12.1717	536.917	-4.38712	689.808	-27.9754	288.096	-407.967	935.632	-0.00110455	335.065	-0.415376
MG_1127_X_ZHENG58	-7.74538	358.579	-7.18534	444.241	3.43995	-82.4695	41.223	132.098	-89.4633	414.084	-0.000480049	332.297	-0.993234	636.363	1.38855	180.856	18.5622	-217.633	-10.1628	180.003	-2.629	130.447	-0.755884	140.396	9.24063	31.1955	-33.9822	116.05	-0.000654883	149.622	-0.169416	117.789	0.789694	9.38825	175.15	-2388.37	28.6414	-116.899	-21.0597	790.57	-7.28499	1021.33	-52.3776	371.849	-645.242	1371.86	-0.00253646	514.913	-0.990275
MG_1128_X_JING724	-9.99152	420.04	-8.50246	510.978	4.73431	-178.531	51.357	133.566	-109.711	481.885	-0.000568613	378.598	-1.31234	790.128	1.54899	204.733	27.6994	-350.898	-13.0838	217.895	-3.62165	160.447	-0.97999	167.632	12.4158	24.698	-46.7235	140.466	-0.000867858	182.168	-0.238173	144.643	1.13256	-9.186	191.214	-2590.31	31.2452	-110.24	-19.8057	793.342	-7.76825	1111.69	-55.1058	416.905	-680.663	1472.25	-0.00225766	519.064	-0.82042
MG_1128_X_ZHENG58	-5.67229	308.831	-5.54295	378.733	2.54291	-16.5316	29.3509	145.588	-70.5511	358.101	-0.000354148	289.968	-0.772149	529.187	1.02683	178.104	26.3101	-333.718	-14.4831	230.818	-3.81447	162.014	-0.986222	164.695	13.0048	19.2621	-49.3395	141.18	-0.000976577	193.446	-0.247895	144.359	1.18725	-16.291	79.2573	-985.683	14.2984	26.6124	-9.42922	450.081	-3.70981	602.905	-24.2443	264.957	-339.03	800.117	-0.00119554	333.704	-0.506822
MG_1129_X_JING724	-6.05763	374.293	-5.69928	443.323	2.53636	44.722	33.3746	193.62	-67.0836	412.761	-0.000391592	356.141	-0.723332	571.331	1.15621	231.251	17.2618	-195.183	-9.4616	174.724	-2.55416	131.442	-0.64364	131.458	8.41539	36.7679	-32.9143	117.289	-0.000637695	150.27	-0.168034	120.318	0.808404	11.1891	26.1615	-148.867	3.75494	196.501	-2.59862	311.046	-0.854456	334.608	-8.91703	266.661	-58.2766	344.557	-0.000347112	281.048	-0.0880803
MG_1129_X_ZHENG58	-3.94903	294.368	-3.55836	335.36	1.76287	68.5996	21.0043	178.937	-43.9255	319.776	-0.00024055	280.342	-0.497762	432.73	0.685899	205.026	23.3335	-287.996	-12.4031	207.457	-3.24899	148.061	-0.878613	154.449	11.3613	25.5849	-42.0808	130.408	-0.00082647	174.104	-0.209969	132.622	0.996316	-2.85419	107.883	-1388.85	17.6676	9.94219	-11.1164	518.619	-4.2675	687.064	-36.3951	323.554	-336.117	817.441	-0.00152169	394.626	-0.494507
MG_113_X_JING724	-6.54842	404.609	-6.01897	475.606	2.88706	33.844	35.5107	211.072	-74.7554	450.025	-0.000409984	383.002	-0.822478	632.938	1.20063	252.815	22.4542	-272.446	-11.5543	199.834	-3.06565	145.548	-0.832625	151.958	10.6942	30.0645	-39.6729	128.836	-0.000768213	168.531	-0.198874	131.238	0.943338	2.94115	127.197	-1690.8	23.6339	-74.2031	-14.0216	583.111	-5.99399	863.11	-43.3329	329.429	-516.256	1125.3	-0.00200521	436.815	-0.788428
MG_113_X_ZHENG58	0.415051	285.153	0.421362	279.636	-0.372718	327.589	-0.581357	292.206	10.5196	272.372	8.8354e-06	289.075	0.135033	239.338	-0.00187277	290.498	18.8961	-220.427	-9.43684	173.631	-2.66092	133.503	-0.693274	135.937	8.62193	35.3241	-34.1329	118.499	-0.000622419	147.379	-0.177525	122.755	0.848344	7.82934	127.85	-1671.33	19.7156	0.577075	-15.7015	658.09	-4.97508	779.712	-37.3902	340.975	-435.552	1009.97	-0.00182267	444.513	-0.686772
MG_1130_X_JING724	-7.89738	408.246	-7.57976	502.058	3.45382	-36.1033	41.9116	177.697	-93.7419	469.162	-0.000498962	382.861	-1.02226	695.085	1.45598	224.721	22.4305	-271.691	-11.8459	203.677	-3.11925	147.384	-0.840356	153.18	10.8598	29.9484	-40.3792	130.401	-0.000789657	171.866	-0.202015	132.709	0.959482	2.30646	23.9636	-112.461	5.99477	174.155	1.98074	189.919	-1.05446	360.426	-18.7058	299.429	-1.1652	246.007	-0.000326516	282.345	0.0680145
MG_1130_X_ZHENG58	-7.9152	359.211	-7.58223	452.861	3.58316	-98.272	41.0523	131.121	-97.0676	425.598	-0.000488621	332.062	-1.07256	664.842	1.4104	178.088	22.4017	-272.66	-11.878	202.657	-3.1893	147.861	-0.815833	149.172	10.7646	28.8452	-41.2009	130.356	-0.000803302	172.333	-0.208625	133.564	1.00228	-1.83641	191.371	-2606.04	30.4539	-114.437	-25.0349	922.502	-7.62049	1081.95	-66.2539	436.582	-615.245	1341.7	-0.00344385	645.251	-1.25723
MG_1131_X_JING724	-5.90417	398.237	-4.96285	450.407	2.69196	55.0723	31.8397	224.295	-61.7629	429.528	-0.000349001	375.682	-0.722377	596.85	0.983256	267.095	22.7704	-275.774	-12.0541	207.136	-3.20444	150.667	-0.865297	156.833	10.9931	30.533	-41.3889	133.067	-0.000797323	173.915	-0.208663	135.977	0.989533	1.38049	74.4174	-883.957	15.3029	44.6706	-4.89084	356.099	-3.51628	611.271	-35.3419	327.636	-225.589	626.725	-0.0012628	371.368	-0.33925
MG_1131_X_ZHENG58	-6.42988	344.97	-5.63616	407.692	2.94221	-29.8028	34.7047	155.446	-72.2103	387.522	-0.000388685	321.689	-0.817081	572.755	1.12273	199.16	25.4597	-318.198	-13.6022	223.216	-3.56108	158.024	-0.964757	165.212	12.4329	23.8449	-46.11	138.654	-0.000904675	186.406	-0.230191	141.12	1.09147	-7.35273	95.9348	-1181.21	15.5619	64.4061	-11.7778	566.608	-3.95284	682.255	-29.2813	332.402	-346.151	865.366	-0.00144579	415.652	-0.559069
MG_1132_X_JING724	-9.18327	422.181	-9.01394	536.373	3.98336	-91.2432	47.8917	156.729	-110.173	495.015	-0.000580965	392.776	-1.20305	761.15	1.67934	209.564	23.9348	-296.191	-12.3248	207.333	-3.289	149.933	-0.867254	154.041	11.3682	26.3635	-42.5655	132.007	-0.000829458	175.313	-0.213934	134.775	1.02217	-3.71113	137.615	-1798.75	22.5234	-14.2899	-14.1884	634.648	-5.41705	846.355	-47.4023	388.495	-419.356	998.775	-0.00198863	481.854	-0.63711
MG_1132_X_ZHENG58	-8.2777	376.385	-7.14246	454.237	3.6779	-95.1275	45.5092	129.8	-87.6508	422.069	-0.000505786	347.217	-0.99412	647.788	1.46086	187.78	25.5412	-319.418	-13.0069	216.187	-3.53554	157.339	-0.947661	163.393	11.9708	25.2851	-45.5803	137.78	-0.000860158	180.314	-0.232041	141.751	1.10296	-8.08904	73.0413	-862.22	11.4061	91.2922	-7.60131	431.266	-2.62416	513.973	-28.5175	308.657	-170.791	529.869	-0.00121142	366.593	-0.339477
MG_1133_X_JING724	-9.19423	422.47	-8.09402	513.044	4.02185	-94.9348	50.8786	147.55	-98.4247	475.043	-0.000571984	391.589	-1.09751	721.396	1.67011	210.246	20.4393	-240.509	-10.4025	188.034	-2.7277	138.292	-0.809204	151.267	9.74709	34.8168	-35.2667	123.369	-0.000664175	156.094	-0.175899	125.201	0.814928	12.971	154.247	-2049.93	23.7927	-32.9046	-17.825	729.949	-5.99278	906.123	-42.2118	369.249	-537.645	1206.75	-0.00191576	469.436	-0.723723
MG_1133_X_ZHENG58	-6.61236	342.883	-5.59171	402.167	3.16853	-56.7802	34.3417	152.19	-73.9349	386.086	-0.000377325	315.608	-0.876164	590.702	1.04352	199.333	21.8004	-263.466	-11.9563	203.781	-3.14929	146.989	-0.827193	150.58	10.7577	29.0666	-40.7161	129.757	-0.000800313	172.124	-0.20466	132.411	0.976426	0.0205236	145.369	-1923.14	24.9731	-51.8733	-15.8321	670.385	-6.21987	925.982	-47.6948	380.288	-523.015	1175.32	-0.00212624	488.973	-0.778461
MG_1134_X_JING724	-8.17509	427.821	-7.68546	520.826	3.41051	-15.7116	45.7345	181.827	-91.0316	480.59	-0.000534563	404.23	-0.9678	690.567	1.60075	232.451	21.2135	-253.489	-11.8988	204.303	-3.15834	148.432	-0.821608	151.186	10.555	30.8986	-40.7304	130.981	-0.000792611	172.27	-0.206495	134.237	0.985788	0.620521	117.517	-1483.64	18.5564	48.0867	-14.3619	655.587	-4.73574	787.288	-33.2051	362.575	-427.425	1029.43	-0.00162172	454.885	-0.638738
MG_1134_X_ZHENG58	-7.05054	382.561	-4.15161	399.562	3.76128	-81.7896	39.4765	170.302	-64.0186	403.252	-0.000351932	345.979	-0.857238	617.697	0.94955	238.897	19.4839	-229.418	-10.169	182.077	-2.7216	134.929	-0.754155	142.212	9.31589	32.9609	-35.093	119.882	-0.000662452	152.658	-0.177696	122.614	0.837036	8.35409	120.801	-1571.33	21.2317	-21.887	-11.2888	532.966	-5.09793	788.465	-43.6341	354.683	-392.438	927.943	-0.00173001	428.789	-0.550948
MG_1135_X_JING724	-4.1717	356.917	-4.05911	407.881	1.78202	126.428	22.1556	235.081	-48.8873	388.015	-0.00026667	343.969	-0.530374	504.799	0.777102	259.511	22.1835	-267.797	-11.9966	205.657	-3.21349	150.109	-0.859712	155.439	10.7903	30.3649	-41.4032	132.29	-0.00078962	172.061	-0.210498	135.803	0.998895	-0.0195089	72.6191	-832.253	11.567	113.107	-9.40492	504.126	-2.99134	578.231	-20.737	309.257	-273.088	736.742	-0.00108363	375.243	-0.441793
MG_1135_X_ZHENG58	-4.9935	324.686	-4.9941	389.144	2.20694	41.4191	25.8506	180.94	-63.0531	369.678	-0.000316794	308.829	-0.680978	519.138	0.925403	208.368	23.6733	-293.08	-12.6113	209.916	-3.33419	150.344	-0.903554	157.102	11.4946	25.1695	-43.0905	132.073	-0.000834135	175.153	-0.216616	134.89	1.02637	-4.78016	110.592	-1414.22	19.3998	4.71198	-12.5879	573.665	-4.83807	765.033	-38.9465	346.053	-396.593	940.663	-0.00182579	445.341	-0.670295
MG_1136_X_JING724	-5.70743	393.714	-4.76353	443.28	2.3933	82.8402	33.5577	216.889	-55.0488	415.988	-0.000364825	375.997	-0.604042	550.071	1.09268	258.751	19.665	-228.727	-10.9131	194.263	-2.93985	144.177	-0.731835	143.238	9.6559	35.3011	-37.8922	127.899	-0.000738838	166.511	-0.193379	131.363	0.93263	5.62743	85.2576	-990.596	9.81602	163.098	-11.7034	596.403	-2.6152	566.284	-12.5807	314.666	-287.235	791.688	-0.000695794	359.215	-0.316651
MG_1136_X_ZHENG58	-5.04962	343.024	-3.89006	378.596	2.44287	35.5033	27.4881	193.456	-52.0975	368.543	-0.00028457	321.663	-0.628629	516.977	0.797435	233.37	24.1551	-296.486	-13.3162	222.04	-3.57244	160.528	-0.875554	157.924	11.8381	27.8989	-46.132	140.89	-0.000912016	189.611	-0.234282	144.715	1.13489	-7.9353	200.36	-2745.48	33.0502	-150.413	-23.4713	874.111	-8.21357	1141.72	-67.1396	433.449	-675.054	1443.04	-0.00317537	607.894	-1.14506
MG_1137_X_JING724	-2.73066	351.935	-2.41584	379.14	1.18134	199.578	14.8091	271.226	-28.4417	366.195	-0.000167974	342.48	-0.323724	439.871	0.478382	289.921	18.5046	-210.572	-10.2271	186.962	-2.7691	140.402	-0.706837	141.379	9.05024	37.989	-35.6256	124.961	-0.000682173	159.557	-0.182635	128.498	0.875288	10.1025	174.627	-2329.37	27.6804	-54.4943	-20.2077	818.562	-6.78704	1017.53	-58.0784	439.986	-544.23	1242.2	-0.00268518	583.635	-0.922954
MG_1137_X_ZHENG58	-7.25533	360.755	-6.34676	431.198	3.20605	-50.7653	40.294	143.359	-78.4362	403.556	-0.000450434	336.249	-0.872905	599.23	1.32193	193.054	23.9307	-295.929	-12.7401	212.436	-3.37519	152.442	-0.890295	156.692	11.5987	25.845	-43.6554	134.005	-0.000853988	178.87	-0.219408	136.842	1.04688	-5.09457	192.217	-2603.09	33.1841	-130.67	-21.4783	841.078	-8.0448	1144.38	-74.662	477.073	-598.729	1327.67	-0.00344207	660.582	-1.15395
MG_1138_X_JING724	-4.32561	371.799	-4.0286	420.042	1.99608	118.004	21.8328	249.029	-51.3916	405.244	-0.000256705	355.426	-0.589759	540.191	0.713293	276.127	23.1236	-281.657	-11.6912	202.251	-3.1008	147.29	-0.87641	157.415	10.9261	30.1415	-40.1033	130.346	-0.000763728	168.718	-0.200895	132.727	0.943518	3.72959	169.194	-2283.66	27.74	-90.2686	-20.0152	778.235	-6.94723	1000.15	-54.4595	394.167	-586.401	1282.63	-0.00259495	537.936	-0.959587
MG_1138_X_ZHENG58	-6.16931	336.152	-4.40163	370.653	2.78966	-20.1077	35.003	148.985	-51.2444	346.082	-0.000351229	310.584	-0.648562	503.513	0.96668	202.62	27.8619	-352.727	-14.3789	233.788	-3.87703	167.89	-0.997657	170.111	13.1821	22.9093	-50.1134	146.657	-0.000973489	197.224	-0.25353	150.481	1.21764	-14.0392	78.7226	-924.622	13.6999	86.6848	-7.11055	439.975	-3.16116	595.393	-32.6946	343.141	-207.96	618.516	-0.00129638	398.679	-0.36113
MG_1139_X_JING724	-4.64102	366.269	-3.92381	407.857	2.01715	106.391	25.9615	226.624	-46.4788	387.319	-0.000285439	350.192	-0.529336	507.837	0.824717	260.198	22.4934	-271.432	-11.8016	204.355	-3.13084	148.895	-0.863246	156.815	10.824	31.2598	-40.4402	131.702	-0.000774384	170.976	-0.203539	134.429	0.960462	3.44365	96.5512	-1173.08	14.9096	89.2876	-11.5377	577.351	-3.78197	680.666	-26.4873	341.401	-341.601	874.509	-0.00125178	410.111	-0.483584
MG_1139_X_ZHENG58	-7.82111	370.364	-6.64632	441.314	3.56551	-84.1704	42.9049	137.674	-84.3658	416.183	-0.000471338	341.83	-0.961846	635.326	1.36283	193.168	24.5579	-304.31	-13.4802	222.176	-3.66923	161.321	-0.923384	161.211	11.9356	25.7948	-47.2027	140.856	-0.000904409	186.77	-0.242453	145.703	1.16592	-11.7241	144.309	-1900.01	22.0616	-10.6216	-17.6032	726.04	-5.55995	860.437	-41.5592	369.45	-488.308	1120.54	-0.00200596	482.187	-0.752727
MG_114_X_JING724	-5.01724	371.206	-3.39849	394.64	2.4736	61.0258	28.2138	219.78	-46.0896	386.843	-0.00027232	348.43	-0.584474	528.873	0.754772	264.418	23.0505	-279.364	-11.2165	197.846	-3.12212	149.061	-0.789011	149.319	10.4404	32.8558	-40.2732	131.826	-0.000763401	169.873	-0.206307	135.773	0.995844	1.57603	140.849	-1868.8	22.5676	-36.7542	-15.4432	646.909	-5.58752	843.24	-42.7425	352.717	-475.003	1076.47	-0.00186485	445.338	-0.663165
MG_114_X_ZHENG58	-6.50525	338.061	-5.77377	403.344	2.89268	-32.7195	35.9812	143.599	-72.4309	380.04	-0.000405277	316.298	-0.799619	558.293	1.19571	187.096	22.8003	-276.222	-12.4572	211.896	-3.37228	155.164	-0.886704	159.11	11.0926	30.2226	-43.3615	136.32	-0.000820224	177.049	-0.222269	140.618	1.05802	-3.00864	148.863	-1977.77	24.2477	-46.1067	-18.3079	735.207	-6.07169	906.935	-49.5748	383.192	-503.537	1137.77	-0.00244869	524.244	-0.901447
MG_1140_X_JING724	-6.9564	402.414	-6.17081	472.138	2.92384	22.8305	39.099	192.522	-71.5102	437.123	-0.000442325	380.472	-0.78852	612.757	1.29785	239.871	19.4693	-226.201	-10.3048	186.68	-2.67255	136.614	-0.771099	147.014	9.51172	35.3505	-34.5939	122.059	-0.000667166	156.303	-0.171896	123.635	0.801821	13.611	169.214	-2292.39	26.8658	-88.5352	-19.9276	767.406	-6.63115	956.789	-55.5991	389.109	-539.885	1190.9	-0.00261522	531.882	-0.918766
MG_1140_X_ZHENG58	-4.63469	321.389	-4.10743	367.744	2.10052	53.2708	24.9617	184.947	-52.0075	351.989	-0.000281796	304.85	-0.58676	484.747	0.813196	216.062	23.9699	-297.915	-12.9874	213.957	-3.44038	152.789	-0.920916	158.549	11.7285	24.0403	-44.4227	133.871	-0.00086016	178.314	-0.224073	137.033	1.064	-7.59207	127.224	-1695.52	19.8021	-33.9237	-15.6943	624.401	-4.90064	737.993	-42.0992	321.454	-396.712	906.922	-0.00206209	439.195	-0.729008
MG_1141_X_JING724	-7.1988	400.942	-6.39086	473.224	3.04657	6.05107	40.4336	183.823	-74.9015	438.402	-0.000457234	378.161	-0.824502	621.831	1.34472	232.641	17.0229	-188.409	-9.02122	172.724	-2.30787	128.042	-0.675325	138.028	8.37185	40.1036	-29.9387	115.581	-0.000584381	146.174	-0.147359	116.465	0.685177	22.2868	58.4381	-637.077	8.51123	132.949	-6.82539	418.081	-2.1128	465.442	-15.9902	279.451	-184.605	562.574	-0.000721981	316.963	-0.256084
MG_1141_X_ZHENG58	-4.77754	322.401	-4.58799	379.219	2.19902	42.6497	23.7723	187.872	-58.6574	362.589	-0.000285799	304.656	-0.666665	514.167	0.795279	216.304	22.7116	-277.295	-11.683	200.355	-3.10665	145.647	-0.819366	149.548	10.7983	28.74	-40.2379	128.768	-0.000788066	170.248	-0.201665	131.19	0.963847	0.626747	104.951	-1369.62	18.1842	-20.4375	-11.7846	512.468	-4.59531	698.915	-33.1657	289.602	-400.071	907.595	-0.00152403	370.533	-0.588498
MG_1142_X_JING724	-4.26749	391.806	-3.42506	425.378	1.83838	154.484	24.1622	262.494	-39.0051	404.768	-0.000258571	376.444	-0.458318	511.237	0.735875	295.566	17.3814	-195.972	-8.67839	166.475	-2.35592	127.13	-0.66028	134.227	8.07882	38.8171	-30.3576	114.072	-0.000562802	141.021	-0.154333	116.644	0.725736	17.4873	94.5773	-1144.13	16.0027	76.1663	-12.5198	603.726	-3.94221	697.971	-38.8458	377.674	-287.928	777.996	-0.00203835	502.275	-0.716942
MG_1142_X_ZHENG58	-6.23201	355.003	-5.19681	409.008	2.90632	-13.6913	34.2667	169.344	-68.0883	392.992	-0.000371186	331.614	-0.779131	570.937	1.07708	214.32	21.8725	-263.744	-11.7562	202.219	-3.05824	145.349	-0.859295	154.795	10.7522	29.8836	-39.5718	128.67	-0.00076831	168.545	-0.197242	130.681	0.926047	4.04934	132.901	-1741.23	19.3498	10.0618	-16.4421	683.51	-4.93776	780.816	-33.3813	334.306	-459.067	1057.3	-0.00161741	425.587	-0.633883
MG_1143_X_JING724	-6.06449	406.06	-4.46095	443.397	2.64251	65.8083	35.8416	217.595	-51.2275	417.283	-0.000364866	383.844	-0.609332	559.911	1.05652	268.674	22.2506	-266.8	-11.5371	202.231	-3.13889	150.111	-0.85956	157.423	10.5241	33.1947	-40.3744	132.593	-0.000749817	168.614	-0.206548	136.455	0.975169	3.50112	2.25287	191.496	3.05201	189.482	0.389244	214.388	-0.856733	319.66	-3.19504	234.481	-83.4967	374.519	-0.00013792	241.231	-0.104326
MG_1143_X_ZHENG58	-4.72383	339.684	-4.31828	390.295	2.09921	70.5715	25.6676	199.912	-54.2257	372.958	-0.000294965	323.98	-0.596579	505.629	0.86611	230.184	20.1497	-234.977	-10.7674	193.543	-2.85402	142.877	-0.68391	139.141	9.76452	35.9625	-37.0495	127.509	-0.000755643	169.811	-0.185356	129.626	0.905164	8.38775	149.214	-1966.31	26.4045	-54.5184	-16.4242	700.542	-6.50544	971.547	-54.9837	415.931	-514.525	1174.13	-0.00251392	548.609	-0.887668
MG_1144_X_JING724	-2.81915	367.781	-1.55397	371.872	1.17901	214.541	18.4615	274.549	-14.6724	357.341	-0.000167105	357.08	-0.197245	406.783	0.487515	304.124	19.6938	-230.758	-10.8809	192.283	-2.8698	140.7	-0.756359	144.246	9.75109	33.4043	-37.0705	124.944	-0.000725194	163.044	-0.18677	127.509	0.889833	6.77031	74.6074	-845.983	11.9372	124.639	-8.95494	507.698	-2.95815	590.403	-24.8259	337.23	-241.059	695.227	-0.0011922	403.859	-0.424472
MG_1144_X_ZHENG58	-2.35207	300.918	-1.91528	320.124	1.13109	158.353	12.5704	231.979	-25.6111	315.107	-0.000134492	291.257	-0.303153	385.853	0.378059	249.46	15.116	-162.489	-8.13889	159.705	-2.20948	122.806	-0.542185	121.267	7.27896	40.9104	-28.5014	110.61	-0.000556404	139.745	-0.145479	113.224	0.704686	18.4364	92.0045	-1119.68	14.3217	81.9191	-12.0791	577.903	-3.79427	667.815	-21.9652	313.771	-374.412	919.053	-0.00117882	387.314	-0.528873
MG_1145-1-1_X_JING724	-5.24597	396.302	-4.37973	441.894	2.34966	95.6052	28.835	240.049	-53.4664	421.688	-0.000314643	376.939	-0.620241	564.605	0.89648	278.464	20.4734	-243.219	-10.3904	185.692	-2.80935	138.28	-0.80757	148.893	9.61617	33.0249	-36.1495	122.625	-0.000662547	153.671	-0.184032	125.775	0.858705	7.96531	183.821	-2460.65	28.794	-62.0142	-21.492	859.018	-7.11348	1059.04	-58.3642	446.275	-587.529	1325.17	-0.00271317	592.369	-0.954502
MG_1145-1-1_X_ZHENG58	-4.59287	327.681	-4.41809	382.493	1.92846	77.2629	25.5388	189.964	-53.3328	361.079	-0.00030242	314.74	-0.560552	481.659	0.912243	217.176	22.7466	-279.019	-12.3456	206.979	-3.25804	148.503	-0.873028	154.055	11.1586	26.4169	-42.0951	130.631	-0.000818767	173.25	-0.211804	133.448	1.00568	-3.2542	128.95	-1677.95	19.4855	12.995	-17.1233	706.593	-4.95962	787.743	-38.5728	354.224	-432.374	1014.02	-0.0020354	479.288	-0.778866
MG_1146_X_JING724	-1.74677	323.75	-1.41291	337.772	0.742658	227.59	9.90733	270.766	-15.8062	328.783	-0.000106606	317.576	-0.185103	371.692	0.303513	284.225	19.2451	-222.048	-9.48922	177.85	-2.64346	136.635	-0.727428	143.169	8.78549	38.4143	-33.9373	121.776	-0.000613355	149.739	-0.175231	125.573	0.827036	12.795	114.374	-1492.14	17.3943	6.37098	-13.7779	584.426	-4.40224	695.199	-31.3382	301.795	-395.797	917.558	-0.00148832	383.947	-0.568542
MG_1146_X_ZHENG58	-4.9566	325.731	-4.56167	379.618	2.21219	42.4051	27.481	177.358	-58.763	363.84	-0.00031521	310.103	-0.63067	501.628	0.950343	208.441	22.4934	-273.432	-11.8016	202.355	-3.13084	146.895	-0.863246	154.815	10.824	29.2598	-40.4402	129.702	-0.000774384	168.976	-0.203539	132.429	0.960462	1.44365	217.018	-2998.12	34.6764	-174.239	-25.6612	928.914	-8.64768	1184.79	-68.552	432.74	-727.871	1532.72	-0.00324111	610.731	-1.17896
MG_1147_X_JING724	-5.29543	376.596	-4.08446	414.028	2.16699	93.5062	31.8881	210.183	-43.6391	384.526	-0.000333781	359.457	-0.498626	498.296	0.983762	253.106	19.6783	-231.527	-10.342	184.92	-2.75101	136.517	-0.718007	139.167	9.4557	33.3251	-35.597	121.513	-0.000697578	158.265	-0.178964	123.846	0.856564	7.9025	128.779	-1657.83	20.5215	18.5244	-13.9612	637.972	-5.07077	817.611	-38.6675	372.092	-431.523	1030.08	-0.00166189	452.92	-0.586136
MG_1147_X_ZHENG58	-5.76682	359.144	-5.32791	422.364	2.46681	40.183	31.9812	186.493	-64.4326	396.741	-0.000369867	341.428	-0.696026	549.527	1.09875	223.082	22.7466	-279.019	-12.3456	206.979	-3.25804	148.503	-0.873028	154.055	11.1586	26.4169	-42.0951	130.631	-0.000818767	173.25	-0.211804	133.448	1.00568	-3.2542	170.354	-2263.7	27.1708	-46.4442	-19.9605	813.943	-6.70671	1010.78	-56.0619	436.123	-546.323	1248.07	-0.00262721	578.932	-0.923531
MG_1148_X_JING724	-6.68188	407.363	-6.20879	481.52	3.01776	21.8701	34.7945	214.379	-78.1697	456.943	-0.000406734	383.588	-0.880136	655.808	1.15789	256.348	23.7404	-291.082	-12.1518	207.49	-3.25959	151.345	-0.903402	160.086	11.2284	28.9993	-42.0616	133.376	-0.000794332	172.706	-0.212666	136.542	1.00264	-0.259537	178.823	-2410.33	29.6893	-96.4336	-20.5546	809.46	-7.34062	1060.14	-60.9587	429.974	-595.445	1315.35	-0.00283787	583.043	-1.00726
MG_1148_X_ZHENG58	-9.27104	406.309	-8.10574	496.213	4.27748	-137.577	49.8729	133.561	-104.876	468.962	-0.000557449	372.296	-1.18964	739.098	1.60796	196.696	25.9981	-326.651	-13.5681	222.414	-3.58949	158.385	-0.930508	161.169	12.4755	23.312	-46.5337	138.952	-0.000922937	188.506	-0.232632	141.553	1.11634	-9.34685	169.285	-2265.28	27.5584	-68.4367	-18.341	752.307	-6.68278	990.651	-58.1309	424.78	-523.269	1189.3	-0.00254836	552.171	-0.844159
MG_1149_X_JING724	-9.60897	443.313	-8.76213	545.706	4.08588	-85.7157	53.1199	156.16	-103.863	499.968	-0.000611067	413.016	-1.13808	752.344	1.79321	218.764	23.5826	-288.322	-13.3624	222.185	-3.46238	157.179	-0.911437	161.341	11.9264	27.2236	-44.8255	138.335	-0.000895383	186.935	-0.223708	140.709	1.06624	-3.93548	137.018	-1759.49	22.0597	21.4834	-17.3526	751.292	-5.50847	886.832	-46.9974	417.67	-447.196	1079.01	-0.00237745	557.987	-0.865129
MG_1149_X_ZHENG58	-6.12462	360.448	-5.19419	415.741	2.68883	14.8156	34.6197	175.042	-63.3179	391.621	-0.000379833	339.701	-0.708881	551.178	1.11698	218.821	24.7707	-306.494	-13.3416	221.539	-3.49334	157.608	-0.905663	160.326	12.136	26.1702	-45.296	138.711	-0.000906074	187.998	-0.225838	141.035	1.08273	-5.39242	144.378	-1878.06	24.1361	-11.7879	-16.2023	710.823	-5.85515	916.029	-53.3801	427.504	-443.952	1064.09	-0.00244442	556.762	-0.81754
MG_115_X_JING724	-5.51531	365.83	-4.73127	416.996	2.41402	55.3124	30.1595	202.042	-56.1208	392.364	-0.000335342	346.15	-0.646232	540.562	0.953404	241.315	14.7967	-159.913	-8.72907	164.474	-2.22662	121.065	-0.587851	123.924	7.70183	37.3922	-28.8498	108.985	-0.000584154	141.343	-0.143171	110.237	0.681251	17.7384	194.412	-2659.2	31.9297	-139.547	-22.2037	837.378	-7.96431	1112.01	-61.7153	415.179	-673.459	1438.01	-0.00283924	566.165	-1.03823
MG_115_X_ZHENG58	-6.42886	322.467	-6.29861	402.11	2.90314	-48.3934	32.1443	140.953	-79.3209	377.212	-0.000391764	299.657	-0.889789	577.754	1.1	177.979	21.1889	-258.72	-11.5157	194.179	-3.1422	142.399	-0.774043	140.527	10.2293	26.3138	-40.4622	124.938	-0.000781725	165.181	-0.20763	129.024	1.00388	-6.13892	79.1742	-996.673	13.7943	20.2524	-7.80075	393.458	-3.40329	556.812	-25.4835	256.408	-286.268	693.409	-0.00103326	302.381	-0.366349
MG_1150_X_JING724	-8.62457	429.992	-7.33022	508.259	3.8234	-60.4195	47.5427	172.679	-89.0236	473.65	-0.000524136	399.178	-1.0192	706.5	1.50541	234.444	22.4264	-269.429	-12.2611	210.781	-3.20544	151.894	-0.863398	157.831	11.0902	31.43	-41.469	134.399	-0.000814187	177.423	-0.207489	136.776	0.984189	2.92302	85.7124	-1021.69	15.2773	75.2085	-6.85257	439.822	-3.59515	650.224	-31.3365	345.99	-268.252	733.363	-0.00110167	382.646	-0.313933
MG_1150_X_ZHENG58	-5.26433	356.274	-4.42994	402.915	2.39547	50.7739	29.2347	198.541	-56.3364	386.343	-0.000318833	337.302	-0.639182	531.506	0.92966	236.293	26.9898	-339.884	-14.8995	239.735	-3.98486	170.579	-1.0361	174	13.2713	22.4312	-51.3589	148.511	-0.000991908	199.544	-0.261189	152.894	1.24735	-16.1429	113.53	-1464.23	19.484	-2.58767	-11.6552	541.915	-4.76995	751.187	-38.5774	338.638	-386.156	915.654	-0.00163219	416.238	-0.560815
MG_1151_X_JING724	-8.16876	413.371	-7.51057	501.992	3.48276	-37.2922	45.2454	168.984	-90.0067	464.464	-0.000522326	388.039	-0.97768	679.933	1.54392	221.355	19.8617	-232.07	-10.1893	185.316	-2.6341	135.584	-0.812832	151.453	9.57464	35.1544	-34.0757	121.204	-0.000639742	152.55	-0.168793	122.577	0.77293	15.4626	8.07538	113.025	2.32814	206.026	-1.23565	266.807	-0.635976	303.388	-4.33509	245.984	-55.7847	333.014	-0.000269342	264.816	-0.125943
MG_1151_X_ZHENG58	-6.13838	364.742	-5.59561	430.107	2.87108	0.745462	31.6317	188.494	-73.1972	412.663	-0.00036462	341.557	-0.834571	602.817	1.0311	227.889	24.6341	-304.85	-12.8649	215.51	-3.49198	157.172	-0.932445	162.775	11.6997	27.1302	-44.9686	137.771	-0.000847875	179.633	-0.229561	141.905	1.09083	-6.31182	66.707	-739.21	11.5519	118.403	-7.40805	454.806	-2.88219	571.29	-22.3997	319.311	-240.846	684.126	-0.00102118	373.013	-0.375932
MG_1152_X_JING724	-3.74998	379.603	-3.94897	433.076	1.59757	172.844	18.8921	273.281	-47.9173	414.36	-0.000242005	368.305	-0.514074	526.643	0.69801	292.075	19.9511	-234.607	-11.0097	193.804	-2.9108	141.799	-0.7431	142.836	9.85518	33.0799	-37.6355	125.876	-0.000745047	165.761	-0.189562	128.461	0.910342	5.4559	159.605	-2123.42	26.3805	-56.8273	-17.8165	735.911	-6.72621	993.353	-43.6956	379.846	-618.155	1357.12	-0.0019478	479.399	-0.78338
MG_1152_X_ZHENG58	-7.3179	381.575	-6.53908	456.137	3.26134	-36.2538	40.2672	163.473	-82.2894	430.186	-0.00045556	357.042	-0.908211	632.608	1.34223	211.914	23.907	-295.174	-13.0317	216.279	-3.42878	154.279	-0.898026	157.914	11.7643	25.729	-44.3617	135.57	-0.000875433	182.205	-0.222549	138.313	1.06302	-5.72926	164.375	-2180.15	27.421	-54.716	-19.3124	790.914	-6.72689	1007.65	-59.9953	442.435	-521.66	1198.54	-0.00285598	600.494	-0.98994
MG_1153_X_JING724	-7.84171	417.094	-7.26664	503.616	3.47296	-28.464	41.552	188.37	-89.7266	471.835	-0.00048433	390.234	-1.0018	696.903	1.39165	237.978	21.8478	-263.976	-11.3731	197.095	-3.0421	144.317	-0.81173	149.136	10.4266	30.2988	-39.3036	127.627	-0.000757424	166.455	-0.198377	130.468	0.944138	2.2899	231.348	-3179.87	35.5486	-153.022	-27.9283	1022.09	-8.87956	1241.77	-69.6903	467.485	-758.043	1618.12	-0.0033298	652.534	-1.21246
MG_1153_X_ZHENG58	-2.16945	304.343	-3.20754	358.836	0.955463	181.611	7.58652	253.275	-41.4236	347.921	-0.000144396	298.461	-0.429631	439.401	0.394939	254.218	24.3139	-302.26	-12.7804	212.312	-3.43938	153.563	-0.922815	159.551	11.6314	25.1433	-44.3425	134.538	-0.000843295	176.806	-0.225246	138.233	1.06934	-7.1346	198.215	-2696.28	33.9037	-143.032	-23.7273	898.405	-8.42624	1182.54	-71.8237	464.663	-673.037	1456.74	-0.00349729	663.092	-1.26372
MG_1154_X_JING724	-3.91973	372.248	-3.61913	415.161	1.66467	156.65	21.4707	255.73	-42.8311	396.152	-0.000249248	359.886	-0.469489	500.29	0.728453	280.824	26.1043	-323.64	-13.3559	224.509	-3.58009	162.733	-0.960977	169.01	12.3391	28.3371	-46.2722	143.121	-0.000889305	188.503	-0.233347	146.396	1.10974	-4.32373	163.256	-2212.55	26.1528	-88.9967	-18.5548	721.22	-6.53439	937.338	-48.9784	360.702	-564.158	1225.6	-0.0022189	476.483	-0.815392
MG_1154_X_ZHENG58	-7.90896	356.263	-6.66536	426.59	3.63207	-106.024	43.1127	121.815	-84.8736	401.842	-0.000471613	326.661	-0.977392	625.994	1.3523	178.564	23.1194	-282.395	-12.1064	206.354	-3.18699	148.799	-0.899451	159.066	11.1566	28.6231	-41.1932	131.344	-0.000788258	171.275	-0.206369	133.794	0.968225	1.34615	96.3031	-1236.28	15.7495	12.6325	-10.0333	469.458	-3.78695	614.337	-33.4841	295.283	-291.478	717.873	-0.00141974	362.997	-0.455339
MG_1155_X_JING724	-4.35984	374.941	-3.63047	412.59	2.04815	115.517	22.5997	249.344	-45.9233	398.588	-0.000247202	356.721	-0.556057	530.159	0.668913	281.394	22.0423	-265.084	-11.5461	200.938	-3.07151	146.905	-0.775582	147.091	10.5664	31.663	-39.8075	130.258	-0.000792551	173.062	-0.199645	132.7	0.963666	2.83831	174.497	-2342.39	28.6155	-80.3374	-19.5749	786.351	-7.06557	1033.35	-57.2649	422.612	-580.893	1292.89	-0.00259128	557.625	-0.91454
MG_1155_X_ZHENG58	-5.28578	325.384	-4.22212	366.451	2.50312	8.86978	28.9769	168.186	-55.5697	353.87	-0.000306373	304.288	-0.654159	506.009	0.873116	208.39	22.5264	-274.724	-11.3542	196.272	-2.9746	141.908	-0.864728	154.173	10.6888	28.8815	-38.5287	125.749	-0.000736209	162.952	-0.191456	127.507	0.892959	4.96997	212.834	-2928.45	34.1275	-160.404	-25.5164	932.412	-8.60197	1187.18	-64.7694	428.962	-745.81	1572.29	-0.00310889	602.617	-1.17301
MG_1156_X_JING724	-5.13602	391.775	-4.89059	451.793	2.22517	104.89	27.5706	240.858	-59.8667	429.51	-0.000326242	375.525	-0.651123	573.141	0.955814	271.906	23.3047	-284.966	-12.4353	210.437	-3.31904	152.538	-0.85409	154.441	11.2661	28.4817	-42.9025	134.363	-0.000840114	178.571	-0.216578	137.477	1.03911	-2.99707	194.297	-2637.9	32.5573	-127.251	-22.6071	867.976	-8.07462	1143.8	-66.9776	450.395	-655.66	1425.74	-0.00316221	623.772	-1.13445
MG_1156_X_ZHENG58	-6.17324	351.672	-6.35521	435.984	2.74971	-0.650969	31.1806	176.393	-81.0639	412.627	-0.00039112	331.991	-0.874058	604.236	1.13647	208.308	25.2023	-315.348	-13.4734	220.695	-3.52008	155.925	-0.978016	165.622	12.3288	23.1694	-45.545	136.722	-0.000884822	182.69	-0.227399	139.168	1.07096	-7.03832	67.8695	-807.154	12.1116	61.2329	-7.18106	397.961	-3.00839	534.578	-23.4239	271.694	-248.835	647.775	-0.00103269	323.712	-0.37593
MG_1157_X_JING724	-7.0484	423.824	-5.99373	487.868	3.06526	28.9664	39.1501	212.612	-70.8795	456.293	-0.000432322	399.233	-0.80976	641.037	1.24277	263.294	25.8336	-318.991	-13.7983	230.331	-3.72792	167.294	-0.988064	172.491	12.4352	28.6375	-48.0024	146.575	-0.000910712	192.033	-0.244971	150.962	1.1653	-7.28439	134.136	-1709.59	17.7574	78.5892	-16.4581	733.939	-4.45044	776.968	-31.5424	378.845	-410.585	1020.48	-0.00146575	457.735	-0.531904
MG_1157_X_ZHENG58	-6.82133	366.189	-5.21037	413.104	3.07152	-26.4287	39.397	157.071	-63.8928	389.556	-0.000407409	340.755	-0.748657	563.165	1.1831	211.962	26.1631	-327.119	-13.727	226.29	-3.67787	162.753	-1.00691	171.295	12.5339	25.1301	-47.4231	142.42	-0.000898562	187.17	-0.240344	146.183	1.13543	-8.56998	104.081	-1303.82	16.3421	53.8566	-8.91253	487.022	-3.7867	662.429	-34.0146	344.978	-282.484	749.888	-0.0011632	380.927	-0.296853
MG_1158_X_JING724	-7.92619	425.79	-7.32021	512.614	3.5774	-31.2574	41.8171	195.172	-92.6434	484.461	-0.0004856	398.053	-1.03565	717.33	1.39747	245.272	26.338	-330.734	-13.7763	225.872	-3.67468	161.668	-0.955449	164.822	12.6088	23.8966	-47.5434	141.618	-0.000930602	190.555	-0.239279	144.82	1.14639	-10.2728	178.349	-2429.3	26.0459	-80.0532	-23.92	875.191	-6.66722	959.714	-49.7736	370.762	-597.904	1293.73	-0.00265078	535.007	-1.0299
MG_1158_X_ZHENG58	-6.64493	357.764	-5.7439	420.522	2.97342	-22.8382	37.3413	157.291	-72.7194	398.474	-0.000412999	335.387	-0.803541	577.716	1.22736	203.212	25.4205	-317.212	-13.3548	220.695	-3.49589	156.677	-0.934137	162.355	12.303	24.6496	-45.3427	137.788	-0.000898504	185.962	-0.225526	139.929	1.07435	-5.85523	76.0982	-913.249	11.954	79.3476	-8.58659	452.56	-2.94508	543.863	-23.6774	288.726	-244.936	657.074	-0.00106074	343.293	-0.369599
MG_1159_X_JING724	-6.42028	414.716	-5.3589	470.482	2.78646	55.6081	36.7023	219.074	-64.0697	443.446	-0.000399257	393.129	-0.719386	605.686	1.17469	266.033	23.5434	-287.336	-13.115	219.664	-3.39718	155.832	-0.880817	158.484	11.7966	28.0283	-44.0582	137.469	-0.000889212	186.49	-0.219043	139.517	1.04911	-2.43798	103.252	-1264.47	15.445	91.3166	-10.2143	549.534	-3.73311	683.528	-28.286	354.998	-317.822	840.187	-0.00104957	394.574	-0.329239
MG_1159_X_ZHENG58	-5.18344	343.273	-4.95048	404.221	2.28573	49.7456	27.394	192.31	-61.6334	383.436	-0.000325182	326.267	-0.675693	533.33	0.945413	223.405	23.0052	-280.286	-12.9097	216.239	-3.53693	158.576	-0.856653	154.914	11.2671	28.6788	-45.4544	138.772	-0.000875166	183.568	-0.234811	143.896	1.13747	-9.10061	235.275	-3235.27	37.6203	-174.132	-28.1311	1030.62	-9.4927	1312.52	-70.6025	473.192	-828.392	1747.09	-0.0033764	661.018	-1.27944
MG_116_X_JING724	-8.82339	410.041	-7.85742	499.255	4.02157	-102.657	47.3734	150.748	-100.423	470.715	-0.000536098	378.498	-1.13053	726.131	1.54944	209.447	23.071	-281.871	-12.0149	205.073	-3.22444	149.603	-0.859617	154.629	10.9965	28.9222	-41.6312	131.866	-0.000798817	172.52	-0.210645	135.053	1.00246	-1.04797	124.891	-1625.15	19.6106	3.97841	-14.8389	636.753	-4.99585	784.186	-34.0604	333.273	-455.551	1047.96	-0.00160695	421.308	-0.63292
MG_116_X_ZHENG58	-1.34823	287.731	-0.558751	284.981	0.266846	244.088	11.4442	234.976	4.38741	263.205	-0.00010226	285.939	0.0494585	252.021	0.323681	252.073	20.8241	-249.464	-11.1638	193.823	-2.87271	138.978	-0.759949	142.828	10.2572	30.0267	-37.3644	123.629	-0.000758958	165.865	-0.183909	124.733	0.878691	5.68437	127.241	-1648.96	21.8095	-10.481	-12.7979	592.239	-5.37749	837.484	-40.7024	364.114	-451.478	1051.8	-0.00167287	440.195	-0.590406
MG_1160_X_JING724	-5.87007	400.717	-5.03295	455.106	2.70449	56.7327	30.6387	230.956	-62.812	434.235	-0.000341177	377.428	-0.74449	608.12	0.938451	272.586	12.9258	-125.73	-9.18404	176.046	-2.34935	130.554	-0.56367	127.552	7.46047	44.3446	-30.2442	117.485	-0.000619208	152.34	-0.153436	119.938	0.740645	20.1318	143.468	-1880.29	26.4644	-54.6637	-14.5174	649.108	-6.45273	966.276	-55.4511	417.87	-497.158	1143.59	-0.00240447	536.28	-0.82238
MG_1160_X_ZHENG58	-2.41971	322.351	-1.59576	332.549	1.20989	171.068	13.004	251.204	-21.1061	327.971	-0.000124114	310.292	-0.285882	399.904	0.319337	273.423	22.3925	-270.123	-12.0338	206.897	-3.29195	153.012	-0.80662	150.592	10.7343	31.3395	-42.4062	134.745	-0.000820032	177.023	-0.217566	139.014	1.05364	-2.72804	53.8622	-535.026	10.6913	141.578	-5.33474	411.441	-2.46545	538.405	-29.1049	352.368	-139.173	515.218	-0.0013048	419.55	-0.388912
MG_1161_X_JING724	-5.82896	408.288	-5.49632	475.023	2.44716	90.5043	31.6967	235.741	-64.3774	445.006	-0.000373477	390.325	-0.7017	600.033	1.08993	271.95	25.1097	-310.563	-12.8751	217.03	-3.5088	159.023	-0.875307	158.098	11.7781	28.286	-45.3312	139.769	-0.00088141	185.623	-0.230479	143.618	1.11473	-6.44313	100.851	-1255.15	16.929	47.6658	-9.4143	501.342	-4.04231	691.311	-34.5107	347.09	-313.343	805.787	-0.00133039	401.242	-0.409315
MG_1161_X_ZHENG58	-4.01717	320.257	-3.70938	364.244	1.67659	102.24	23.1025	197.414	-44.4782	345.753	-0.000265656	309.108	-0.465373	445.514	0.811489	222.82	19.9378	-234.807	-11.5808	200.147	-3.09964	146.459	-0.756928	143.907	10.0554	32.0558	-39.9307	129.261	-0.000786307	171.008	-0.203977	132.978	0.986407	0.180832	27.112	-152.963	5.62176	184.816	-2.81017	326.854	-1.3387	398.152	-14.1754	292.305	-85.6362	403.59	-0.000656368	327.482	-0.213653
MG_1162_X_JING724	-5.80707	376.702	-5.64729	447.566	2.61854	42.0903	29.5768	211.052	-71.5547	425.99	-0.000357113	356.58	-0.795105	604.036	1.01787	244.791	18.7908	-217.452	-10.3237	185.503	-2.74005	137.023	-0.718102	139.977	9.24952	34.7678	-35.3689	121.937	-0.000688381	157.806	-0.178817	124.596	0.853	8.93097	173.958	-2334.66	27.8392	-71.5824	-21.4752	837.879	-7.04353	1030.63	-53.5152	411.205	-610.258	1345.2	-0.00264725	563.931	-1.00779
MG_1162_X_ZHENG58	-6.23191	347.412	-5.26535	403.168	2.81154	-11.8222	34.3874	161.377	-65.7608	381.416	-0.000376817	324.862	-0.750995	552.71	1.08866	206.063	22.7229	-278.264	-12.6372	210.822	-3.31163	150.339	-0.88076	155.278	11.3242	26.3008	-42.8013	132.196	-0.000840212	176.585	-0.214946	134.92	1.02182	-3.88889	109.651	-1396	17.659	29.189	-11.0463	535.853	-4.28724	708.391	-34.2417	336.31	-351.665	864.429	-0.00137444	396.443	-0.45131
MG_1163_X_JING724	-5.16557	362.547	-5.26743	431.811	2.11704	86.0816	27.9637	210.03	-62.4149	404.275	-0.000345682	348.818	-0.648595	542.585	1.03623	237.673	21.7612	-262.48	-11.7089	201.261	-3.0841	145.642	-0.796572	147.724	10.6278	29.8714	-39.9488	128.891	-0.000794142	171.68	-0.199995	131.22	0.959302	1.51803	136.152	-1784.88	20.4285	2.2005	-14.8917	645.933	-5.05471	798.43	-36.8237	349.214	-444.645	1036.17	-0.0015465	421.934	-0.543944
MG_1163_X_ZHENG58	-3.00382	303.261	-3.75323	361.154	1.4104	124.597	12.1326	227.466	-50.2463	351.422	-0.000186754	293.155	-0.541545	470.102	0.512093	235.858	23.6775	-292.342	-12.1961	205.812	-3.24799	148.834	-0.880512	155.451	11.2641	26.6879	-42.0006	131.076	-0.000809605	172.596	-0.211142	133.822	1.00166	-2.39672	279.039	-3913.07	45.6788	-294.862	-35.0278	1191.69	-11.529	1510.56	-91.9022	509.45	-971.673	1976.72	-0.00463845	782.59	-1.7487
MG_1164_X_JING724	-5.84893	391.11	-5.15945	448.995	2.66811	51.0232	31.2273	219.777	-65.4267	429.373	-0.000351971	369.694	-0.745386	599.119	1.00605	259.352	17.6821	-200.069	-8.63924	166.413	-2.37593	128.066	-0.6546	134.023	8.08227	39.2063	-30.6	114.871	-0.000564296	141.625	-0.156315	117.72	0.738663	17.0588	45.3438	-438.942	9.07014	129.845	-3.98653	344.085	-2.09857	467.269	-22.9495	303.502	-127.561	463.825	-0.000960663	348.452	-0.281668
MG_1164_X_ZHENG58	-6.07096	334.361	-5.58187	400.226	2.79536	-21.227	31.3758	159.763	-71.6682	380.514	-0.000364131	311.954	-0.813938	565.486	1.03067	198.384	20.5575	-246.077	-11.1908	193.543	-2.93435	140.03	-0.763995	142.659	10.1228	29.8456	-38.0048	124.085	-0.000755835	164.837	-0.190059	126.231	0.909542	3.10715	91.9363	-1145.5	15.3049	43.6347	-9.96979	493.554	-3.80029	641.638	-28.9676	307.709	-321.694	797.808	-0.00126912	371.099	-0.458269
MG_1165_X_JING724	-7.33281	408.003	-6.04447	469.753	3.25948	-9.82731	41.4663	185.967	-74.1014	442.402	-0.000447587	382.095	-0.843693	634.456	1.30598	240.243	21.4368	-255.628	-12.0397	207.166	-3.11769	148.542	-0.809983	151.15	10.79	31.366	-40.4126	131.656	-0.000814092	176.41	-0.201154	133.615	0.962519	3.3118	50.2455	-514.359	8.38439	135.305	-6.91825	421.492	-2.1858	474.387	-15.9079	280.086	-195.232	582.484	-0.000887519	337.324	-0.365451
MG_1165_X_ZHENG58	-5.05575	320.092	-4.50757	371.347	2.27266	29.4809	27.4361	170.608	-56.8279	353.635	-0.000310599	302.527	-0.635264	496.475	0.903531	204.248	17.2411	-191.273	-8.90263	171.723	-2.28368	127.794	-0.631445	133.761	8.34611	40.5839	-29.7363	115.647	-0.000598063	148.446	-0.145486	116.226	0.688561	22.4699	17.9641	-60.9493	4.71502	151.336	-2.32794	269.675	-1.10065	327.817	-15.3822	251.854	-47.3539	291.005	-0.000807994	301.293	-0.262865
MG_1166_X_JING724	-6.8397	386.291	-6.94271	477.189	2.92104	8.4602	35.8767	187.936	-84.9587	445.508	-0.00044398	366.068	-0.904296	641.878	1.30699	224.695	18.2461	-207.305	-9.663	179.702	-2.49021	132.328	-0.723212	142.521	8.94179	37.7271	-32.2663	118.82	-0.000625773	151.238	-0.159628	120.05	0.743499	17.9489	28.606	-212.701	4.24446	163.324	-4.43756	333.701	-1.09243	333.422	-9.74739	241.645	-90.2713	374.37	-0.000589092	282.045	-0.226173
MG_1166_X_ZHENG58	-6.45546	336.923	-5.64274	399.49	2.83224	-27.1979	36.3437	141.957	-69.6731	374.807	-0.00040534	315.797	-0.766407	545.226	1.20355	186.134	24.8998	-308.223	-12.1631	207.824	-3.3606	154.252	-0.873103	157.063	11.3429	28.8426	-43.3538	135.708	-0.000818668	176.236	-0.221405	139.723	1.06193	-3.85935	69.2842	-837.057	12.5696	47.0393	-6.19581	362.236	-3.06174	531.609	-23.7153	263.695	-249.099	639.384	-0.000903569	299.653	-0.304457
MG_1167_X_JING724	-6.38503	392.284	-5.67061	456.451	2.79629	32.6406	34.8264	202.946	-68.6255	429.262	-0.000394572	370.445	-0.771308	603.33	1.13924	246.089	20.8819	-248.929	-10.8601	191.637	-2.90076	141.13	-0.750584	143.232	9.96072	32.3509	-37.5409	125.32	-0.000735885	164.107	-0.1889	127.835	0.906324	5.31337	137.368	-1808.18	22.5165	-27.3186	-14.1379	620.163	-5.41811	833.361	-47.2436	374.914	-420.285	987.329	-0.00197917	467.631	-0.635135
MG_1167_X_ZHENG58	-6.18602	342.093	-5.15276	395.554	2.76152	-11.5697	34.7796	155.412	-63.7015	373.149	-0.000377561	320.233	-0.723197	537.46	1.10184	200.563	23.6992	-290.266	-13.4297	222.78	-3.58821	160.351	-0.948003	165.03	11.8247	27.3407	-46.153	140.324	-0.000881567	184.844	-0.235697	144.598	1.11956	-7.55274	143.125	-1912.35	22.8774	-50.0592	-17.0771	681.752	-5.7408	850.475	-44.1781	347.277	-491.855	1096.95	-0.00210801	464.253	-0.783087
MG_1168_X_JING724	-4.88485	362.305	-4.17618	407.259	2.28377	72.7416	26.4086	218.188	-54.8589	394.633	-0.000290704	343.936	-0.626605	537.571	0.83864	252.356	21.3322	-254.263	-10.4409	188.087	-2.89036	142.251	-0.782951	148.075	9.72716	34.479	-37.1992	126.156	-0.000685388	158.597	-0.190788	129.879	0.905067	6.79397	180.267	-2430.01	26.231	-54.3877	-23.541	892.679	-6.71959	993.321	-47.8886	392.989	-614.403	1351.1	-0.00247862	542.566	-0.9717
MG_1168_X_ZHENG58	-6.49616	335.326	-5.8178	401.848	2.90812	-36.8812	35.3636	142.908	-73.2115	378.757	-0.000401277	313.083	-0.814253	561.206	1.172	185.842	24.1643	-300.023	-13.1604	216.8	-3.46979	154.377	-0.884768	155.504	11.8684	24.4045	-44.9266	135.502	-0.000895286	183.922	-0.22534	138.265	1.08353	-8.04367	148.135	-1990.39	21.5906	-38.6301	-19.4028	741.613	-5.40034	809.311	-45.2169	346.814	-453.198	1024.18	-0.00232644	486.41	-0.842506
MG_1169_X_JING724	-3.30423	310.092	-3.3944	355.035	1.64701	104.023	16.0135	218.385	-49.2761	352.801	-0.000199422	298.08	-0.535569	470.883	0.584145	234.748	21.4017	-257.904	-11.3771	196.542	-2.96631	141.686	-0.756321	142.642	10.4297	29.6892	-38.5554	125.793	-0.000783391	169.408	-0.191015	127.357	0.920689	3.19275	101.074	-1295.96	19.231	-16.6191	-7.84494	421.061	-4.55377	710.325	-39.6292	324.783	-337.135	810.895	-0.00142857	375.299	-0.426486
MG_1169_X_ZHENG58	-10.9579	408.013	-11.2619	557.188	4.70915	-200.24	55.1759	97.4181	-136.273	503.16	-0.000695757	373.301	-1.48577	831.476	1.98374	155.467	19.7898	-233.195	-10.1499	182.651	-2.89331	140.33	-0.722317	139.626	9.09322	34.455	-37.0399	123.893	-0.000675962	155.307	-0.19442	129.118	0.936537	2.77706	98.6573	-1239.92	18.904	7.28952	-10.3221	508.698	-4.61007	736.65	-41.5406	350.559	-343.166	841.799	-0.00187901	448.412	-0.64694
MG_117_X_JING724	-6.58133	395.011	-6.26123	471.775	2.86721	25.8125	35.76	200.28	-77.9456	445.476	-0.000421255	374.666	-0.837771	628.707	1.25208	239.838	21.8241	-263.221	-11.6647	200.938	-3.0957	146.153	-0.819461	150.358	10.5921	30.1827	-40.0098	129.192	-0.000778869	169.79	-0.201518	131.94	0.960282	1.65521	135.326	-1764.05	20.9755	4.37405	-15.263	664.596	-5.1441	816.846	-42.161	373.592	-423.716	1007.23	-0.0018808	469.814	-0.643818
MG_117_X_ZHENG58	-7.41238	365.217	-6.73003	443.461	3.30579	-58.2396	40.1841	146.182	-84.5312	416.476	-0.000460083	340.165	-0.935671	625.44	1.34493	194.209	24.5804	-305.647	-12.7533	212.593	-3.37774	152.511	-0.918769	159.72	11.7657	25.3244	-43.7022	134.082	-0.000846418	177.834	-0.219096	136.735	1.03849	-4.55738	161.061	-2171.96	26.5812	-86.0444	-17.8694	710.472	-6.54015	945.912	-53.7991	382.946	-531.634	1175.3	-0.00241579	507.59	-0.842849
MG_1170_X_JING724	-3.26767	357	-2.91753	390.234	1.4064	175.406	17.8624	259.98	-34.4815	374.83	-0.000203376	346.039	-0.387107	462.124	0.58602	282.01	20.5679	-243.032	-11.4703	200.043	-3.0696	146.854	-0.770092	146.507	10.1575	32.9376	-39.5938	129.906	-0.000775651	170.749	-0.201333	133.276	0.969463	2.46677	130.093	-1668.4	20.0248	33.2645	-16.0711	704.454	-5.00417	819.212	-40.3161	385.944	-422.127	1022.21	-0.00197471	498.693	-0.71904
MG_1170_X_ZHENG58	-5.55027	333.431	-3.80128	360.42	2.42964	20.913	33.8426	157.699	-43.5813	338.046	-0.000332325	312.86	-0.525017	461.894	0.973213	207.334	25.4896	-316.646	-14.0053	229.976	-3.72892	164.521	-0.986165	169.489	12.5324	25.5346	-48.0826	143.907	-0.000927577	191.541	-0.243797	147.761	1.15995	-9.74186	100.273	-1266.23	15.7666	41.5139	-11.1927	530.146	-3.91811	657.909	-29.4358	312.35	-337.942	830.156	-0.00129783	377.73	-0.466934
MG_1171_X_JING724	-7.94509	401.449	-7.71021	497.988	3.38624	-36.7593	42.7842	167.572	-93.3515	461.093	-0.000512412	377.463	-1.00233	680.153	1.51134	214.132	17.897	-203.684	-9.61061	177.483	-2.50766	131.196	-0.689058	137.288	8.77823	36.6369	-32.462	117.543	-0.000634838	150.879	-0.161922	119.233	0.764807	14.9833	127.701	-1676.56	20.9702	-21.4674	-16.8404	681.695	-5.2873	806.765	-44.95	355.964	-431.395	995.08	-0.00236772	501.211	-0.884643
MG_1171_X_ZHENG58	-4.20635	320.394	-3.87452	366.209	1.86805	80.8822	22.1108	198.261	-47.5996	348.849	-0.000257272	305.61	-0.537389	470.491	0.731082	225.203	20.917	-251.653	-11.5227	197.261	-3.05214	142.986	-0.804246	146.74	10.321	29.0278	-39.3981	126.183	-0.000766586	166.109	-0.199039	129.094	0.948155	0.43243	116.334	-1473.26	18.77	38.3909	-12.7593	604.687	-4.49061	752.992	-42.4463	382.788	-331.98	851.31	-0.00188673	478.862	-0.600319
MG_1172_X_JING724	-8.17737	407.969	-6.14568	461.646	3.40931	-35.4716	48.5769	153.069	-65.7479	417.404	-0.00050229	379.547	-0.777918	598.899	1.45063	221.22	21.5513	-260.14	-10.997	192.054	-2.93591	140.871	-0.794368	146.689	10.1926	30.428	-37.9713	124.83	-0.0007314	162.293	-0.190921	127.325	0.906505	4.10181	64.7673	-720.504	9.99432	126.39	-7.07947	435.708	-2.47497	516.157	-18.3195	297.063	-215.117	627.913	-0.000780745	334.579	-0.276604
MG_1172_X_ZHENG58	-7.09094	359.551	-6.99937	448.725	3.05525	-34.8451	37.2863	153.623	-85.4887	416.506	-0.00045316	337.525	-0.924422	619.577	1.32174	193.935	21.9344	-267.471	-11.0373	190.93	-3.0001	140.991	-0.826888	148.548	10.2253	28.7262	-38.6584	124.363	-0.000720707	159.23	-0.196759	127.716	0.928973	1.06178	63.8113	-717.126	11.7069	95.6196	-4.95405	366.922	-2.88098	550.176	-18.7466	287.49	-253.144	685.167	-0.000589989	301.291	-0.208399
MG_1173_X_JING724	-10.3671	443.218	-8.64507	533.058	4.52605	-139.306	58.6077	129.36	-103.32	489.378	-0.000638097	407.379	-1.17353	756.087	1.85729	205.412	20.7008	-246.62	-10.1161	182.451	-2.68251	134.881	-0.772904	145.206	9.62071	33.0108	-34.7418	120.303	-0.000659498	153.254	-0.173217	122.086	0.81073	11.04	117.912	-1525.79	17.8433	20.1064	-13.5018	595.861	-4.46246	720.813	-32.1926	323.291	-396.307	937.432	-0.00143588	396.736	-0.52693
MG_1173_X_ZHENG58	-6.94056	355.304	-6.10976	423.669	3.14619	-46.2706	37.2732	151.314	-76.9371	399.509	-0.000419518	330.168	-0.874654	598.412	1.20246	198.456	23.0515	-283.378	-11.8912	201.813	-3.19185	146.93	-0.844307	151.201	10.9316	27.3246	-41.2476	129.434	-0.000795731	170.297	-0.208313	132.457	0.993898	-2.29922	139.734	-1849.29	24.0572	-51.1688	-14.6195	627.37	-5.79574	869.166	-52.5854	384.846	-435.053	1007.85	-0.00229104	498.412	-0.74798
MG_1174_X_JING724	-7.42573	409.015	-6.03236	469.284	3.41622	-25.6314	41.2021	186.633	-76.7409	446.763	-0.000440608	380.896	-0.890874	652.134	1.26751	242.299	22.0948	-267.87	-11.2224	195.115	-2.94786	141.592	-0.792374	146.877	10.496	29.8823	-38.2796	125.738	-0.000757461	166.26	-0.189894	127.374	0.904725	4.61588	163.641	-2212.3	27.5129	-98.8659	-16.8852	681.661	-6.76831	969.143	-52.5336	377.212	-563.156	1229.77	-0.00220156	480.402	-0.768246
MG_1174_X_ZHENG58	-5.98924	351.24	-4.50523	390.657	2.74811	1.39869	34.1301	169.071	-56.0927	371.746	-0.000350015	327.763	-0.670555	529.187	1.00113	217.995	24.5424	-304.079	-12.9413	215.812	-3.55044	158.138	-0.885032	157.132	11.6402	26.7156	-45.7292	138.426	-0.000876793	182.991	-0.234647	143.04	1.13265	-9.59189	183.099	-2484.64	32.0078	-134.136	-20.6359	800.956	-7.92929	1114.46	-65.7773	433.553	-637.582	1380.08	-0.00305566	597.953	-1.09707
MG_1175_X_JING724	-6.45959	396.935	-5.4854	455.434	2.89956	26.0439	35.8521	203.452	-68.4375	432.65	-0.000393741	374.031	-0.775195	608.509	1.14559	249.433	23.0998	-280.902	-11.9828	206.094	-3.15439	149.126	-0.884141	158.637	11.0917	30.0255	-40.8096	131.911	-0.000785172	172.052	-0.204036	134.198	0.959663	3.0949	144.443	-1901.52	22.2552	-12.3978	-19.1761	769.399	-5.72726	879.4	-41.7797	370.58	-514.466	1167.86	-0.00222202	508.089	-0.883048
MG_1175_X_ZHENG58	-5.15244	326.282	-4.76405	382.863	2.34282	27.4486	27.1085	176.602	-60.9127	365.602	-0.000314846	308.129	-0.680674	518.613	0.906868	209.026	19.9016	-232.666	-10.4829	188.783	-2.71037	137.628	-0.706382	140.131	9.69071	34.7926	-35.2792	123.189	-0.00071906	163.405	-0.173623	124.224	0.833296	11.5938	125.128	-1617.1	21.9898	-12.1371	-14.5456	640.329	-5.34365	834.186	-51.1206	395.471	-389.518	941.287	-0.0024443	531.419	-0.829282
MG_1176_X_JING724	-8.31398	414.693	-7.28234	495.657	3.63673	-53.1685	45.5376	167.562	-87.5294	459.711	-0.000511767	385.957	-0.990235	684.169	1.47329	224.914	20.9644	-253.163	-10.9396	189.575	-2.94495	139.314	-0.788783	144.295	9.98991	29.2599	-37.9857	123.053	-0.000723697	159.439	-0.192756	126.151	0.915867	1.70181	127.04	-1650.94	20.5258	-0.511524	-13.6955	611.74	-5.05185	796.534	-39.6887	356.135	-421.729	993.555	-0.0017108	439.689	-0.595472
MG_1176_X_ZHENG58	-7.60555	364.934	-7.31356	455.634	3.26037	-56.4267	40.8483	141.388	-88.6565	420.822	-0.000486685	341.404	-0.959312	631.658	1.42797	186.705	21.8241	-267.221	-11.6647	196.938	-3.0957	142.153	-0.819461	146.358	10.5921	26.1827	-40.0098	125.192	-0.000778869	165.79	-0.201518	127.94	0.960282	-2.34479	172.798	-2308.45	29.3709	-80.4483	-19.4221	790.864	-7.1676	1053.3	-63.8384	450.799	-551.487	1248.91	-0.00293971	607.308	-1.00327
MG_1177_X_JING724	-5.9926	380.383	-5.62282	448.281	2.45115	60.1361	33.612	199.789	-64.675	415.546	-0.000393259	363.299	-0.689505	565.452	1.17113	237.302	22.5222	-272.462	-11.7695	203.375	-3.06079	146.418	-0.887769	158.823	10.9192	30.363	-39.6185	129.747	-0.000760739	168.509	-0.19693	131.574	0.917665	5.58653	70.6754	-817.186	12.2415	91.4179	-11.4724	546.653	-3.47143	617.435	-16.8801	283.971	-365.854	889.019	-0.00122126	377.599	-0.634204
MG_1177_X_ZHENG58	-5.48052	328.221	-5.11954	389.736	2.52425	7.14078	28.4479	170.218	-66.4844	372.945	-0.000332762	308.596	-0.743766	540.266	0.955197	204.041	17.5047	-199.815	-9.72613	176.847	-2.54612	130.226	-0.647325	130.85	8.71531	34.833	-32.9802	116.397	-0.000662262	152.632	-0.165025	118.291	0.793698	11.1317	68.4541	-765.156	10.1537	134.711	-10.3274	534.433	-2.60707	540.929	-22.699	320.235	-217.804	642.901	-0.00134191	410.793	-0.51449
MG_1178_X_JING724	-7.48266	415.734	-6.52669	487.901	3.4176	-19.7685	39.2602	198.698	-81.3319	460.626	-0.000441445	387.021	-0.949697	680.373	1.22914	250.51	26.3668	-331.765	-13.7442	224.892	-3.60463	159.191	-0.979973	166.83	12.7039	22.9998	-46.7217	139.663	-0.000916957	188.087	-0.23267	141.966	1.1036	-8.12995	276.534	-3838.95	45.258	-253.096	-31.8226	1141.18	-11.3098	1523.21	-87.1073	532.089	-960.955	1994.39	-0.00403291	748.197	-1.48344
MG_1178_X_ZHENG58	-7.77754	380.574	-7.1988	466.175	3.62548	-79.3962	40.6365	155.519	-95.2513	445.587	-0.000471151	352.562	-1.06291	684.294	1.36272	203.934	26.6096	-332.397	-14.0087	231.016	-3.59658	161.975	-0.983658	170.222	13.0039	25.0649	-46.7876	142.771	-0.000941525	194.449	-0.229662	143.939	1.08889	-4.18741	145.722	-1938.22	22.3895	-31.641	-16.6428	682.651	-5.55354	842.525	-42.6826	355.58	-476.071	1081.43	-0.00191661	454.469	-0.682451
MG_1179_X_JING724	-5.9528	378.674	-6.10103	459.28	2.71543	32.554	29.5238	211.351	-79.3613	439.494	-0.000370034	358.636	-0.866019	630.98	1.06347	242.297	20.0419	-236.365	-10.2586	184.535	-2.78261	137.964	-0.735216	141.598	9.42342	34.0257	-35.9004	122.614	-0.000683799	156.979	-0.18247	125.642	0.870471	7.61122	128.273	-1677.14	21.103	-15.0894	-13.6063	601.45	-5.09643	793.6	-44.8292	363.53	-394.31	936.596	-0.00193659	458.4	-0.632596
MG_1179_X_ZHENG58	-5.56005	334.495	-5.43672	403.101	2.64866	-0.00530499	27.2149	179.339	-73.0494	389.46	-0.000330359	313.508	-0.822487	575.299	0.927964	210.88	24.8811	-310.744	-12.7142	211.53	-3.39774	152.447	-0.913089	158.516	11.7692	24.7137	-43.9446	133.882	-0.000847912	177.438	-0.221078	136.812	1.05142	-5.98585	126.909	-1652.34	22.6659	-28.7616	-13.101	592.189	-5.48447	840.99	-49.0942	380.702	-413.113	974.782	-0.00214318	487.228	-0.712747
MG_118_X_JING724	-4.38179	378.988	-3.27796	407.363	1.99744	124.348	24.7857	246.286	-39.8582	391.969	-0.00025408	361.515	-0.484402	506.838	0.71574	282.466	17.2144	-191.674	-10.0448	184.41	-2.66135	137.114	-0.659102	135.902	8.7465	38.5358	-34.3268	122.418	-0.000680583	158.939	-0.174317	125.261	0.840692	11.9197	166.564	-2249.02	26.7645	-83.3956	-16.9606	690.476	-6.64665	962.462	-45.9853	364.541	-589.537	1283.77	-0.00182047	442.314	-0.657756
MG_118_X_ZHENG58	-6.43331	353.373	-5.08674	402.029	3.05018	-32.2193	35.4206	161.57	-67.0243	387	-0.000372215	327.597	-0.790905	571.218	1.06157	211.043	22.4738	-273.939	-11.678	200.095	-3.09825	145.221	-0.847935	152.387	10.7591	28.6621	-40.0566	128.269	-0.000771298	167.754	-0.201207	130.833	0.9519	1.1924	158.271	-2145.79	24.1217	-72.7398	-19.5841	741.901	-5.99415	870.268	-49.8324	355.857	-497.187	1098.3	-0.0024379	494.875	-0.870987
MG_1180_X_JING724	-7.92628	418.931	-7.36878	506.993	3.39338	-19.7512	42.8681	185.029	-87.8011	469.307	-0.000500514	393.412	-0.967727	684.79	1.45263	235.235	21.2547	-255.305	-10.6209	188.013	-2.82971	138.426	-0.777007	145.243	9.95872	31.5571	-36.6391	123.032	-0.000705376	159.132	-0.183464	125.181	0.868872	6.91372	17.9602	-51.939	3.36887	175.954	-0.510271	229.072	-0.639515	285.819	-10.9523	247.661	-10.4452	233.864	-0.000326019	253.526	-0.0304668
MG_1180_X_ZHENG58	-6.98784	361.73	-6.14855	430.49	3.16181	-42	37.7712	155.589	-77.5651	406.414	-0.000424523	336.743	-0.87705	605.147	1.22456	203.014	25.2023	-316.348	-13.4734	219.695	-3.52008	154.925	-0.978016	164.622	12.3288	22.1694	-45.545	135.722	-0.000884822	181.69	-0.227399	138.168	1.07096	-8.03832	75.4592	-903.795	12.7747	69.747	-7.12444	412.649	-3.16356	567.953	-21.6125	282.55	-278.471	717.077	-0.000806764	313.356	-0.290376
MG_1181_X_JING724	-6.8847	391.339	-5.58138	446.924	2.96247	8.80462	40.1037	179.213	-65.6813	416.969	-0.000429075	368.33	-0.739642	584.107	1.26826	231.406	19.0062	-219.274	-9.04884	171.85	-2.39716	129.235	-0.759113	145.739	8.74195	37.75	-30.9616	116.068	-0.000560041	141.643	-0.154557	117.721	0.703809	19.8927	65.5118	-757.435	10.182	98.3456	-5.95729	379.254	-2.43821	486.236	-18.6766	272.262	-203.318	580.924	-0.000643237	292.537	-0.191142
MG_1181_X_ZHENG58	-4.08591	316.735	-3.25889	348.357	2.07042	58.5444	20.6065	200.819	-45.4721	343.065	-0.000218113	297.642	-0.563674	478.289	0.577636	231.903	24.533	-305.137	-13.3365	219.279	-3.48493	155.183	-0.934232	161.165	12.0968	24.0923	-45.1146	136.212	-0.000889307	183.503	-0.225379	138.678	1.07078	-6.82676	187.492	-2529.84	31.3621	-106.493	-23.0103	885.818	-7.81731	1122.21	-66.4068	455.549	-629.923	1386.5	-0.00328946	645.595	-1.19596
MG_1182_X_JING724	-5.66782	398.385	-5.15569	458.459	2.3744	89.8964	32.2621	226.105	-61.0728	431.476	-0.000368834	381.764	-0.65244	573.539	1.10878	262.993	20.3735	-237.924	-11.2973	200.2	-3.04019	148.266	-0.80624	152.552	10.0177	35.5734	-39.0899	131.275	-0.000740525	168.142	-0.200065	135.044	0.949935	5.91837	62.6308	-707.37	9.68999	111.291	-6.21697	393.553	-2.35243	483.978	-17.9078	277.201	-198.99	580.394	-0.000683677	304.516	-0.221309
MG_1182_X_ZHENG58	-7.46289	358.574	-6.59338	432.693	3.35912	-70.842	40.4991	137.918	-82.8985	406.399	-0.000456153	332.3	-0.932449	616.942	1.32147	188.281	23.3151	-283.921	-12.7147	214.937	-3.45429	157.362	-0.860187	156.29	11.3008	29.5737	-44.4914	138.184	-0.00085993	182.483	-0.227852	142.522	1.09903	-5.63745	170.963	-2339.28	29.1221	-135.673	-19.6231	738.225	-7.32743	1012.84	-55.1713	366.96	-626.873	1325.79	-0.0025796	506.809	-0.975474
MG_1183_X_JING724	-0.283512	320.397	0.31643	308.744	0.201336	296.726	2.28257	309.691	3.60753	310.641	-1.22427e-06	317.002	0.00529362	314.819	-0.0153289	317.703	20.7649	-245.779	-10.5071	188.869	-2.932	143.367	-0.792677	149.109	9.58934	34.9085	-37.5972	126.813	-0.000680771	157.965	-0.194956	131.301	0.922991	5.64522	-41.7111	817.677	-10.0704	314.556	5.89061	36.7644	2.51205	-80.1944	26.8946	117.551	162.351	-93.3633	0.00149294	21.6691	0.549581
MG_1183_X_ZHENG58	-6.23562	346.869	-5.46794	407.748	2.80062	-11.3217	34.4004	160.747	-69.1296	386.596	-0.000384636	325.436	-0.769652	559.173	1.1296	203.114	21.4688	-258.906	-10.9176	191.116	-2.89172	139.687	-0.756169	142.626	10.1635	30.519	-37.5266	124.096	-0.000743588	163.961	-0.187065	126.009	0.896962	4.71338	84.9179	-1047.28	13.4667	58.875	-10.3581	497.99	-3.34571	585.26	-28.0038	298.697	-274.082	706.397	-0.0013631	376.007	-0.488645
MG_1184_X_JING724	-8.14164	411.869	-7.93174	511.582	3.47633	-37.8101	43.5726	173.049	-96.0762	473.7	-0.000523741	387.089	-1.0342	700.143	1.53919	220.468	23.9832	-294.715	-12.4164	210.614	-3.25154	151.129	-0.907087	160.478	11.5284	28.0644	-42.1275	133.485	-0.000818899	176.068	-0.209657	135.516	0.987934	0.682995	113.352	-1471.14	18.7348	-3.42896	-12.4471	553.946	-4.5604	718.475	-39.6679	332.314	-356.975	853.84	-0.00177081	422.99	-0.596161
MG_1184_X_ZHENG58	-5.48844	325.941	-4.65718	375.555	2.52965	4.22202	29.827	163.531	-59.7363	359.007	-0.000327461	305.427	-0.685735	515.947	0.940491	202.509	22.1185	-267.625	-10.9308	192.272	-2.89427	140.755	-0.784643	146.655	10.3305	30.9984	-37.5734	125.173	-0.000736017	163.925	-0.186753	126.903	0.888581	6.25056	109.31	-1417.97	17.831	0.14459	-11.7722	528.602	-4.30584	683.404	-38.2216	321.078	-332.098	802.348	-0.00167019	404.205	-0.545743
MG_1185_X_JING724	-4.65727	363.164	-4.54108	420.302	2.05582	99.2221	24.0715	229.217	-56.3869	400.98	-0.000290857	347.689	-0.620945	539.162	0.835753	256.253	22.9752	-278.838	-12.5065	212.479	-3.36909	155.079	-0.835246	153.637	11.1675	29.9892	-43.4817	136.519	-0.000852265	181.434	-0.221205	140.255	1.06898	-3.71148	113.713	-1441.79	19.3174	24.5109	-11.642	566.716	-4.79382	778.985	-35.1058	353.496	-410.912	985.145	-0.00145609	420.674	-0.527102
MG_1185_X_ZHENG58	-4.92579	324.342	-3.98694	363.949	2.17498	45.1189	27.9141	175.005	-47.8634	344.171	-0.000298775	306.657	-0.552611	471.116	0.863847	212.424	21.7375	-262.725	-12.0005	204.104	-3.1377	146.478	-0.804303	147.946	10.7934	28.7553	-40.655	129.456	-0.000815586	174.015	-0.203136	131.691	0.975446	-0.116663	145.91	-1944.78	24.746	-62.8308	-15.7607	654.839	-6.08709	897.711	-49.7174	372.69	-493.542	1108.95	-0.00219753	483.762	-0.768149
MG_1186_X_JING724	-9.56139	423.372	-7.68282	498.819	4.36073	-132.487	51.845	140.802	-93.6868	463.198	-0.000554498	385.257	-1.12843	729.357	1.53515	214.29	23.3459	-285.782	-11.1574	195.147	-2.99042	143.532	-0.809489	149.497	10.6699	30.1402	-38.8111	127.415	-0.000752879	166.433	-0.193547	129.421	0.922196	4.29613	68.9523	-780.962	12.4475	99.6209	-6.91577	433.025	-2.89688	564.553	-31.4485	337.803	-183.235	572.601	-0.00137073	405.788	-0.408695
MG_1186_X_ZHENG58	-6.44542	327.026	-5.53104	386.869	2.9427	-47.992	35.2176	135.704	-70.5146	366.478	-0.000389106	303.611	-0.801075	548.563	1.12624	180.818	23.3097	-284.242	-12.6947	214.3	-3.30259	152.897	-0.886344	158.672	11.5269	28.4689	-42.787	134.973	-0.000847914	180.439	-0.21311	137.094	1.01246	-0.488883	5.83633	136.57	0.612433	216.239	-1.43365	262.452	-0.157739	240.795	-2.8675	231.876	-7.18325	236.23	-0.000223964	249.723	-0.0807125
MG_1187_X_JING724	-3.75354	346.921	-4.10775	404.402	1.59344	140.529	19.3022	239.273	-51.3623	387.534	-0.000251517	336.994	-0.528535	499.384	0.755137	256.057	24.3376	-298.015	-12.4888	213.469	-3.38579	156.726	-0.915084	163.328	11.4658	30.2594	-43.6363	137.974	-0.000821851	178.472	-0.222105	141.762	1.0532	-1.49991	110.243	-1428.29	20.4868	-27.1985	-10.3103	492.311	-4.86735	749.008	-46.0357	347.83	-345.474	829.863	-0.00190674	435.607	-0.595856
MG_1187_X_ZHENG58	-6.77344	329.155	-5.25599	377.839	3.1275	-68.4462	38.0736	124.774	-66.4923	357.579	-0.000396805	302.747	-0.786441	541.021	1.13578	178.258	24.4809	-300.558	-11.414	200.378	-3.13395	149.578	-0.923992	163.876	10.9637	31.4245	-40.3733	132.192	-0.000725514	164.888	-0.205263	135.617	0.954388	4.43297	147.825	-1996.6	22.0854	-55.2024	-18.1502	696.65	-5.60423	821.026	-39.7146	319.672	-507.507	1110.62	-0.00191975	427.738	-0.737566
MG_1188_X_JING724	-4.7575	369.149	-4.95247	435.522	2.13902	95.6382	23.3825	236.089	-63.294	417.531	-0.000297381	353.38	-0.690168	570.053	0.849446	260.184	22.789	-278.253	-11.503	198.429	-3.1673	147.472	-0.825311	150.38	10.5667	29.6618	-40.7981	129.892	-0.000768078	167.713	-0.208989	133.888	1.00004	-1.493	206.056	-2802.46	33.587	-128.914	-25.7454	963.855	-8.59586	1211.71	-61.9751	445.87	-764.27	1630.55	-0.00312344	629.53	-1.23714
MG_1188_X_ZHENG58	-5.05843	310.836	-4.45087	360.61	2.35317	12.155	26.4874	164.282	-57.3828	345.296	-0.000298475	291.433	-0.662719	497.565	0.840513	198.588	23.9832	-296.715	-12.4164	208.614	-3.25154	149.129	-0.907087	158.478	11.5284	26.0644	-42.1275	131.485	-0.000818899	174.068	-0.209657	133.516	0.987934	-1.317	219.194	-3017.51	37.8391	-198.078	-25.9352	949.351	-9.58085	1300.86	-72.0639	456.128	-821.723	1713.75	-0.00348424	652.309	-1.34282
MG_1189_X_JING724	-10.5288	439.078	-10.2696	568.341	4.44207	-137.105	57.6686	126.113	-124.442	519.375	-0.000690415	408.986	-1.31304	802.654	2.06909	187.03	21.8282	-263.483	-11.2495	195.835	-3.00951	143.643	-0.79642	147.707	10.3616	30.7011	-38.92	127.194	-0.000754339	166.233	-0.196044	129.872	0.935576	3.03865	105.984	-1362.55	16.2023	25.063	-11.3141	522.076	-3.87619	641.897	-34.487	315.959	-300.973	752.576	-0.00145495	384.84	-0.453669
MG_1189_X_ZHENG58	0.340003	291.38	-0.218764	301.254	-0.183593	313.993	-1.79642	301.281	-5.09131	304.39	4.66533e-07	295.601	-0.00545986	297.734	0.0491617	292.838	19.288	-226.089	-11.5675	198.991	-3.09709	145.39	-0.728454	139.878	9.88837	31.5764	-39.8839	128.184	-0.000793878	171.044	-0.204289	132.085	0.994789	-1.35636	101.053	-1238.83	15.5808	82.6849	-10.8424	559.605	-3.74147	677.4	-32.929	361.725	-292.539	787.861	-0.00139999	428.76	-0.443319
MG_119_X_JING724	-6.79511	385.258	-6.52959	466.175	2.79516	20.5533	37.8291	181.368	-76.4883	430.53	-0.000448806	366.317	-0.806632	604.484	1.34457	222.06	21.1928	-255.578	-11.3399	195.302	-2.88785	138.784	-0.809414	147.489	10.4857	28.7145	-37.5524	123.339	-0.000752979	164.447	-0.183947	124.146	0.865945	5.90128	77.6041	-938.678	10.9283	88.2508	-10.8624	511.571	-2.8456	529.837	-19.7992	274.184	-267.052	693.644	-0.00111243	346.342	-0.452171
MG_119_X_ZHENG58	-7.80536	348.065	-7.44213	439.525	3.5904	-108.754	39.6119	125.859	-95.9542	413.931	-0.000471735	319.789	-1.07879	657.441	1.33571	172.63	24.5175	-308.906	-12.7976	208.915	-3.36614	148	-0.89588	153.086	11.8014	21.0131	-43.6411	129.781	-0.000861691	175.724	-0.217572	132.016	1.03751	-8.69457	101.993	-1325.12	17.5975	-13.0973	-11.1297	495.125	-4.32821	669.916	-36.1124	298.859	-345.945	811.183	-0.00162361	382.764	-0.568541
MG_1190_X_JING724	-6.93853	411.338	-5.9884	476.632	2.89972	34.3874	39.3448	200.904	-67.9933	440.25	-0.000438393	389.037	-0.759646	610.99	1.27897	250.109	23.9657	-294.653	-13.4027	222.06	-3.52657	158.299	-0.943957	164.199	11.959	26.5219	-45.5126	138.868	-0.00088469	184.871	-0.229546	142.1	1.08871	-5.97551	2.57241	208.854	1.24872	232.578	0.229706	240.848	-0.131936	261.687	-9.54075	275.422	45.1365	166.284	-0.000409785	295.334	-0.0685163
MG_1190_X_ZHENG58	-6.59067	343.789	-6.10475	416.442	2.98432	-37.216	34.3921	153.213	-77.1621	392.794	-0.000400933	320.302	-0.868495	588.983	1.14336	194.762	25.7841	-324.05	-13.2714	218.31	-3.52749	156.123	-0.951346	162.785	12.2707	23.3502	-45.6462	136.889	-0.000884725	182.676	-0.229032	139.725	1.08825	-8.14651	199.553	-2743.1	31.7878	-145.343	-25.2521	913.04	-8.03501	1112.37	-63.1399	411.958	-686.207	1453.39	-0.00319658	600.769	-1.20813
MG_1191_X_JING724	-8.16913	406.695	-8.14211	511.431	3.59948	-55.6211	42.0022	172.434	-101.7	477.812	-0.000514948	380.261	-1.10798	722.516	1.48891	217.844	22.7261	-277.512	-11.5473	198.751	-3.15571	146.961	-0.802422	147.746	10.6025	29.3505	-40.737	129.591	-0.000783352	169.603	-0.207466	133.168	0.999062	-1.63019	188.712	-2552.08	29.5855	-89.9052	-21.7581	847.592	-7.34893	1066.38	-57.3633	424.624	-623.602	1371.09	-0.00262406	563.202	-0.940962
MG_1191_X_ZHENG58	-6.92215	351.651	-6.11936	420.494	3.09598	-44.6795	38.0172	145.57	-76.8922	396.012	-0.000427606	327.951	-0.855944	587.918	1.25239	192.16	24.3035	-301.305	-12.5009	209.812	-3.30414	150.739	-0.916718	159.702	11.5967	26.0513	-42.7535	132.718	-0.000823479	174.895	-0.213972	135.188	1.00942	-2.49422	124.774	-1624.37	19.3076	6.5446	-16.0818	669.679	-4.84453	766.507	-40.1766	350.463	-403.842	954.404	-0.00205517	473.094	-0.75576
MG_1192_X_JING724	-5.64623	395.242	-4.87473	448.418	2.57374	67.1318	30.1136	229.946	-60.9847	428.455	-0.000335615	373.95	-0.70682	591.228	0.946643	269.464	21.5225	-259.11	-11.0292	193.034	-3.00596	143.348	-0.769845	144.681	10.0974	31.3247	-38.793	126.785	-0.000745045	164.761	-0.19753	130.179	0.949302	1.95893	86.5204	-1049.43	13.3113	82.3675	-8.55134	470.415	-3.21813	592.848	-24.943	311.298	-269.546	719.959	-0.000947549	348.788	-0.300667
MG_1192_X_ZHENG58	-7.3869	370.626	-7.09672	458.55	3.22625	-44.5717	39.0771	155.37	-87.4381	427.185	-0.000465966	346.771	-0.955903	638.82	1.35507	199.355	22.1298	-270.594	-11.885	200.74	-3.09924	143.448	-0.846036	150.385	10.8563	26.5592	-40.1368	126.601	-0.000788163	168.262	-0.200033	128.633	0.946556	-0.265068	162.917	-2194.09	27.1805	-87.5447	-19.7197	766.391	-6.70943	970.09	-59.4506	405.19	-524.868	1168.66	-0.00290483	570.616	-1.02593
MG_1193_X_JING724	-8.94066	418.9	-8.03976	511.289	3.99831	-92.9553	48.4276	154.835	-100.832	478.796	-0.000551459	388.165	-1.12392	731.013	1.60439	213.662	17.4809	-197.061	-10.0177	182.69	-2.59971	134.062	-0.655056	134.072	8.88087	36.717	-33.6864	119.962	-0.000683706	157.966	-0.168166	121.763	0.809842	12.497	136.393	-1788.32	22.8737	-26.1162	-15.7228	668.73	-5.6327	862.431	-48.3568	383.578	-446.787	1040.15	-0.00226559	506.697	-0.794561
MG_1193_X_ZHENG58	-8.49298	381.822	-7.559	467.588	3.7915	-103.745	45.9056	131.282	-93.8473	435.403	-0.000520246	352.089	-1.05662	674.138	1.50078	188.201	25.4205	-317.212	-13.3548	220.695	-3.49589	156.677	-0.934137	162.355	12.303	24.6496	-45.3427	137.788	-0.000898504	185.962	-0.225526	139.929	1.07435	-5.85523	139.89	-1841.19	24.1541	-41.8807	-15.0016	648.205	-5.82112	882.386	-53.9161	399.211	-431.464	1011.84	-0.00240365	522.08	-0.7886
MG_1194_X_JING724	-6.92251	403.516	-5.88973	466.493	2.97466	19.2885	39.5707	192.578	-70.0246	436.109	-0.000435242	380.948	-0.777337	610.059	1.28673	242.042	21.5379	-257.341	-11.5681	201.397	-3.12475	148.531	-0.808197	150.76	10.3928	32.4039	-40.2666	131.215	-0.00077266	170.54	-0.205336	134.842	0.98257	1.82674	90.4254	-1084.14	13.5256	103.233	-11.6325	577.776	-3.37966	634.055	-28.1975	344.315	-282.197	765.973	-0.00143036	428.966	-0.518085
MG_1194_X_ZHENG58	-6.69737	352.555	-6.19018	426.042	2.97455	-28.821	35.8797	155.986	-77.2963	400.444	-0.000416288	330.007	-0.855207	591.379	1.21038	198.32	22.4542	-272.446	-11.5543	199.834	-3.06565	145.548	-0.832625	151.958	10.6942	30.0645	-39.6729	128.836	-0.000768213	168.531	-0.198874	131.238	0.943338	2.94115	51.5214	-516.437	8.04272	156.178	-5.10358	388.915	-1.80026	448.685	-21.4655	313.475	-104.566	437.023	-0.000885836	354.022	-0.228092
MG_1195_X_JING724	-5.1515	387.07	-5.20729	454.976	2.19962	102.54	26.7765	238.438	-63.1545	430.242	-0.000331462	371.402	-0.679499	578.969	0.964543	266.503	23.9111	-293.436	-12.6164	213.176	-3.34259	153.769	-0.874985	157.264	11.5338	28.2474	-43.2718	135.572	-0.000850903	180.648	-0.217075	138.246	1.03831	-2.34582	56.5143	-599.466	11.4012	108.317	-4.18601	355.123	-2.72905	542.53	-22.7074	308.384	-206.687	611.117	-0.000816052	337.034	-0.257046
MG_1195_X_ZHENG58	-6.85692	369.758	-5.75981	430.248	3.11964	-28.1116	37.7834	165.23	-72.6825	407.731	-0.000412341	344.609	-0.832467	597.972	1.19034	214.665	23.2902	-285.749	-12.571	211.04	-3.26999	150.223	-0.871034	155.243	11.462	26.8712	-42.4033	132.54	-0.000844829	178.216	-0.210778	134.498	1.0039	-1.74013	75.7458	-879.129	12.2786	104.45	-7.36655	448.178	-3.01373	580.328	-21.7277	311.82	-260.33	713.52	-0.000825048	344.436	-0.282672
MG_1196_X_JING724	-4.36261	370.736	-3.80655	412.845	1.78559	137.482	25.2345	236.875	-42.8232	389.038	-0.000282306	357.706	-0.466124	491.918	0.839535	267.325	21.475	-256.6	-11.6123	201.72	-3.11315	148.021	-0.785307	148.125	10.4286	32.0926	-40.2055	130.915	-0.000787934	172.43	-0.203813	134.122	0.98159	1.68956	115.74	-1478.49	19.2343	18.9179	-12.505	583.684	-4.82085	775.411	-34.2993	344.543	-422.964	1000.17	-0.00148691	417.741	-0.557788
MG_1196_X_ZHENG58	-8.75508	365.479	-8.19521	464.176	3.92982	-137.2	45.9579	111.469	-103.191	431.757	-0.000538881	335.213	-1.14942	689.571	1.54996	165.717	22.727	-277.526	-12.222	206.718	-3.22544	148.83	-0.857718	153.627	11.0937	27.8192	-41.7114	131.199	-0.000815681	174.028	-0.209472	133.853	0.997115	-1.50544	142.192	-1878.52	24.3219	-46.9297	-16.7655	693.199	-6.06858	906.632	-49.7332	383.702	-495.918	1124.17	-0.00239	517.377	-0.875273
MG_1197_X_JING724	-5.14216	374.842	-4.24232	418.237	2.18896	91.4941	29.4903	217.852	-48.7684	393.491	-0.000319676	357.538	-0.55403	519.423	0.931476	256.298	18.8104	-217.945	-10.4474	186.763	-2.77265	137.697	-0.733412	141.406	9.31444	34.3655	-35.7525	122.37	-0.000691467	158.029	-0.181149	125.192	0.861562	8.18221	118.826	-1501.35	18.9906	44.7941	-14.0175	647.96	-4.80935	797.181	-34.3035	367.595	-427.935	1032.11	-0.00161552	455.916	-0.622295
MG_1197_X_ZHENG58	-10.3168	438.154	-8.95814	536.619	4.90097	-181.154	53.5093	140.853	-118.023	510.132	-0.000597668	396.932	-1.37819	829.034	1.66839	211.865	24.6671	-305.143	-12.4175	210.427	-3.33574	153.185	-0.933927	163.133	11.5644	27.7519	-43.057	134.818	-0.0008097	174.609	-0.217478	137.984	1.02333	-1.78551	203.847	-2768	31.0477	-97.7621	-26.0834	974.671	-7.84488	1130.33	-61.1779	445.104	-678.453	1478.47	-0.00310635	629.118	-1.1679
MG_1198_X_JING724	-5.90239	385.304	-5.11711	441.434	2.48895	62.4239	33.6315	205.788	-59.449	412.655	-0.000374712	366.599	-0.656467	559.021	1.10534	247.152	18.7753	-218.221	-9.78475	178.139	-2.62127	132.84	-0.67975	134.898	8.95413	34.6886	-33.8954	118.507	-0.000660765	153.027	-0.171011	120.933	0.819731	10.0632	161.982	-2165.79	25.053	-48.3844	-21.6384	833.102	-6.4725	958.313	-46.4501	381.013	-586.2	1292.89	-0.00249227	536.466	-1.00251
MG_1198_X_ZHENG58	-5.43196	342.649	-4.9523	400.508	2.50386	24.2158	28.142	186.214	-63.5339	382.931	-0.000324787	322.449	-0.72416	547.894	0.917858	221.233	23.6867	-293.879	-12.0402	202.573	-3.14535	144.683	-0.889726	155.031	11.2944	25.1935	-40.7952	127.687	-0.000792875	168.906	-0.202201	129.372	0.950301	-0.505096	216.043	-2979.81	36.5485	-192.206	-24.5198	901.617	-9.16664	1245.94	-69.3521	438.933	-781.81	1633.13	-0.0031998	609.688	-1.19698
MG_1199_X_JING724	-8.6128	419.063	-8.02152	515.123	3.98004	-86.8322	43.925	173.198	-103.289	487.304	-0.000514962	387.033	-1.17441	754.402	1.449	226.913	23.4284	-288.016	-11.2368	195.085	-3.03461	143.716	-0.847688	152.56	10.6991	29.0492	-39.2558	127.148	-0.000740692	163.765	-0.197403	129.736	0.931739	2.68456	56.8119	-625.173	10.6193	96.1362	-5.55833	371.257	-2.58425	505.251	-22.0725	285.22	-198.885	575.865	-0.000936665	329.948	-0.318249
MG_1199_X_ZHENG58	-5.80187	338.956	-5.59167	408.466	2.59463	6.79695	30.1244	171.662	-70.5651	386.615	-0.000360387	319.387	-0.778009	559.893	1.03952	205.864	24.9687	-310.254	-13.053	217.332	-3.42548	154.99	-0.983544	167.81	12.0591	25.6099	-44.2738	136.225	-0.000843524	178.638	-0.221467	138.744	1.03431	-3.08923	99.5511	-1262.25	15.4037	38.9853	-12.4957	558.917	-3.95046	654.73	-27.3754	299.484	-360.733	864.217	-0.00137201	379.707	-0.546815
MG_120_X_JING724	-5.04804	380.254	-4.06189	420.232	2.23559	93.4402	28.8983	226.301	-49.3274	401.048	-0.000307697	362.355	-0.564781	530.087	0.899017	264.768	22.3872	-271.443	-12.0138	205.26	-3.14025	147.547	-0.832777	151.974	10.9604	29.2347	-40.7017	130.533	-0.000808016	173.978	-0.202824	132.585	0.967064	1.42053	68.6823	-781.066	12.1939	98.4516	-5.47697	389.679	-2.7563	544.901	-29.7342	328.596	-170.394	545.486	-0.00110147	369.982	-0.278077
MG_120_X_ZHENG58	-5.7379	333.649	-4.36301	372.607	2.50989	10.7538	34.884	152.296	-53.1826	352.342	-0.000358755	314.644	-0.592239	485.159	1.09109	198.393	22.3976	-274.398	-12.2933	205.76	-3.27549	148.371	-0.838874	149.823	10.9951	26.3267	-42.2907	130.354	-0.000827832	173.89	-0.214098	133.631	1.02699	-5.21985	109.109	-1445.12	15.0866	1.94783	-12.714	524.142	-3.96449	615.552	-17.7712	230.256	-423.161	935.28	-0.000743807	265.052	-0.359925
MG_1200_X_JING724	-8.04329	412.148	-7.42299	500.117	3.40918	-29.5885	44.6352	171.25	-88.4818	462.212	-0.000516503	387.532	-0.95796	672.837	1.52912	222.568	20.5771	-245.57	-11.3145	195.803	-2.96695	141.703	-0.779305	145.087	10.1877	30.4432	-38.3884	125.518	-0.000758921	166.06	-0.192391	127.826	0.918104	3.3584	103.542	-1302.7	16.1235	49.5209	-13.4484	603.803	-4.25221	706.983	-25.1228	311.711	-415.979	982.058	-0.00132733	393.361	-0.586822
MG_1200_X_ZHENG58	-7.33824	362.491	-6.68656	440.561	3.24813	-54.275	40.0411	144.839	-83.5654	413.032	-0.00045915	338.236	-0.91871	617.238	1.34987	192.135	21.5481	-260.892	-12.087	204.124	-3.09183	144.249	-0.872706	154.221	10.9143	27.3783	-40.0356	127.435	-0.00078826	169.275	-0.198401	129.076	0.929265	1.84312	129.393	-1702.49	20.8879	-21.2663	-14.9759	630.108	-5.28191	805.413	-37.4475	332.945	-469.657	1062.84	-0.00173184	425.625	-0.665769
MG_1201_X_JING724	-6.72806	407.052	-5.92367	473.35	2.96905	25.8381	36.9313	206.812	-72.6089	446.525	-0.000415413	383.987	-0.814243	630.002	1.20654	252.652	21.4884	-259.399	-11.0413	192.376	-2.92431	140.361	-0.771479	144.055	10.2284	30.1166	-37.9103	124.529	-0.000746673	164.184	-0.189397	126.605	0.905525	3.96462	196.01	-2657.13	32.9822	-125.956	-20.7917	824.725	-8.11526	1154.53	-64.6714	449.791	-667.046	1452.37	-0.00279465	586.757	-0.976549
MG_1201_X_ZHENG58	-7.14147	364.949	-6.87974	450.432	3.29857	-54.3691	35.9946	162.418	-89.3072	427.806	-0.000431773	339.102	-1.0013	653.404	1.22313	204.376	24.8574	-310.989	-13.0057	214.373	-3.45134	153.283	-0.920821	158.739	11.9347	23.5976	-44.6508	134.447	-0.000869357	179.773	-0.22422	137.283	1.06756	-7.62054	167.191	-2266.59	26.4262	-87.6993	-18.2669	717.849	-6.48658	936.536	-51.77	373.467	-539.056	1185.13	-0.00224546	484.088	-0.77183
MG_1202_X_JING724	-4.76945	375.889	-3.23929	398.386	2.19967	96.1754	27.4493	229.977	-38.8307	382.22	-0.000267935	355.587	-0.497027	503.622	0.741613	272.986	20.3539	-242.431	-11.1737	193.94	-3.00759	142.592	-0.79093	146.123	9.95274	30.9758	-38.7062	125.842	-0.000737439	162.92	-0.197733	129.448	0.941373	1.66712	94.9884	-1187.32	15.8492	40.8725	-8.67409	461.802	-3.78668	643.707	-31.4762	318.725	-298.216	759.339	-0.00117634	363.753	-0.359462
MG_1202_X_ZHENG58	-5.17994	335.209	-5.03575	398.377	2.36802	33.5129	26.463	187.198	-65.2358	381.586	-0.000318491	317.252	-0.72078	542.356	0.916136	217.072	24.2993	-302.043	-12.9161	213.915	-3.39033	152.248	-0.939759	161.353	11.8272	24.5328	-43.8434	133.715	-0.000848009	177.452	-0.219446	136.255	1.03413	-4.87766	105.775	-1348.39	19.0378	3.11326	-12.5497	566.809	-4.78929	753.832	-38.5585	339.09	-393.274	928.909	-0.0018874	446.779	-0.711704
MG_1203_X_JING724	-8.9531	402.707	-8.77391	513.676	4.09833	-119.288	45.4481	147.791	-113.857	484.756	-0.000550429	371.661	-1.25714	765.028	1.58081	198.67	21.6812	-260.884	-10.4933	187.306	-2.87291	140.383	-0.817105	150.307	9.89072	32.5691	-37.0036	124.434	-0.000676324	155.956	-0.188494	127.697	0.883758	6.75963	247.62	-3414.78	39.0423	-186.601	-27.4994	1017.48	-9.64547	1333.48	-75.0422	490.446	-815.37	1727.85	-0.00330236	656.384	-1.16244
MG_1203_X_ZHENG58	-6.32972	328.586	-6.02734	402.556	2.79331	-30.062	34.1607	142.025	-76.1475	379.146	-0.000402562	308.634	-0.820758	559.025	1.1949	179.882	25.4401	-318.705	-13.4785	220.955	-3.52848	156.35	-0.949447	162.783	12.3679	23.2472	-45.7264	137.221	-0.000901589	185.184	-0.227858	139.524	1.08291	-7.60398	154.331	-2062.79	24.7641	-55.8064	-17.7343	715.88	-6.14562	911.413	-48.8084	377.227	-514.476	1153.67	-0.00224395	496.459	-0.803926
MG_1204_X_JING724	-11.6145	452.748	-11.3598	596.136	5.03257	-196.069	61.8698	112.961	-140.438	546.744	-0.000744708	417.036	-1.50923	876.797	2.19536	179.726	20.396	-241.261	-10.5705	188.617	-2.7487	137.455	-0.801625	149.061	9.84774	33.1031	-35.5893	122.501	-0.000682534	157.206	-0.176708	124.077	0.82251	11.0851	60.2317	-665.471	10.3336	110.021	-6.36941	403.929	-2.50033	506.539	-22.2819	296.401	-190.512	571.432	-0.000976903	345.243	-0.323465
MG_1204_X_ZHENG58	-7.91478	359.606	-7.17464	442.858	3.57255	-96.8132	42.4457	127.169	-91.0259	415.65	-0.000485894	332.057	-1.01577	643.773	1.40969	178.528	19.9944	-236.855	-10.8418	190.221	-2.8898	139.636	-0.750679	142.042	9.75454	31.7936	-37.3129	123.744	-0.000726688	161.649	-0.188753	126.585	0.90276	4.34184	184.135	-2508.49	31.1087	-132.113	-22.1108	832.726	-7.79333	1091	-63.0436	417.001	-644.491	1384.02	-0.00307134	591.359	-1.13733
MG_1205_X_JING724	-6.91414	382.12	-6.00535	448.154	3.07308	-11.8241	37.5804	177.504	-73.3185	420.461	-0.000420143	357.411	-0.83716	611.386	1.20186	225.641	21.6091	-260.605	-10.6933	188.868	-2.96396	142.023	-0.785003	146.093	9.89616	31.7521	-38.1479	125.521	-0.000708327	159.536	-0.195912	129.427	0.934138	2.73081	170.208	-2290.97	24.8688	-49.0944	-20.8828	809.647	-6.28135	934.34	-45.25	374.598	-566.173	1254.17	-0.00217094	495.799	-0.818559
MG_1205_X_ZHENG58	-8.60481	361.373	-8.36901	466.402	3.86926	-133.366	43.5025	116.928	-105.084	432.789	-0.000526611	331.176	-1.17564	697.274	1.4872	167.123	19.039	-222.764	-10.6083	187.263	-2.88371	139.272	-0.69563	135.987	9.32333	32.9377	-37.1392	123.257	-0.000724964	161.213	-0.19055	126.998	0.924868	2.72493	165.162	-2252.03	28.4572	-126.955	-17.7613	688.445	-7.02753	980.685	-56.3428	371.416	-574.813	1233.54	-0.00249199	497.48	-0.884816
MG_1206_X_JING724	-5.92737	365.72	-4.90199	416.043	2.60343	31.0986	32.9071	188.151	-57.9482	390.184	-0.000357737	344.173	-0.674767	546.04	1.01766	232.303	23.1669	-283.905	-11.5233	198.668	-3.0798	145.127	-0.883989	156.621	10.8255	28.8553	-39.7807	128.214	-0.000745369	164.605	-0.200086	130.851	0.935936	2.61553	131.192	-1717.9	21.8371	-20.9729	-14.7547	635.418	-5.62536	854.7	-34.236	334.755	-531.089	1184.19	-0.0015386	414.224	-0.648753
MG_1206_X_ZHENG58	-6.41394	342.659	-5.52526	402.751	2.94337	-32.0285	34.8936	152.746	-70.9463	383.247	-0.000386344	319.23	-0.805896	566.416	1.11745	197.354	22.79	-279.267	-12.1777	205.396	-3.23704	148.34	-0.880607	155.262	11.058	27.1306	-41.7725	130.499	-0.000800408	171.137	-0.210995	133.572	0.998095	-2.36826	154.72	-2060.59	24.8977	-49.3792	-19.1439	762.293	-6.26789	932.905	-49.4908	387.235	-531.429	1192.01	-0.00245451	529.221	-0.918403
MG_1207_X_JING724	-9.34262	432.692	-8.59227	534.111	4.07086	-91.4766	50.2452	157.878	-104.121	493.15	-0.000582501	401.505	-1.15781	752.546	1.68278	217.866	21.5462	-259.865	-10.7376	189.191	-2.95236	141.512	-0.762113	143.459	9.93189	31.4408	-38.0868	125.22	-0.0007236	161.426	-0.194388	128.707	0.933158	2.59362	195.637	-2667.72	32.0498	-131.245	-22.219	847.498	-7.99567	1125.17	-61.4084	423.968	-679.22	1458.03	-0.00280559	571.904	-1.02684
MG_1207_X_ZHENG58	-5.4213	346.124	-4.71846	398.149	2.45576	32.6262	29.5615	185.39	-59.7064	379.986	-0.000329625	326.779	-0.674408	532.694	0.95541	222.679	24.5917	-306.616	-13.7075	223.06	-3.58272	157.203	-0.980163	165.45	12.2916	22.8852	-46.2656	137.51	-0.000898564	184.17	-0.232376	140.465	1.09647	-9.07301	84.7048	-1010.39	13.2996	94.544	-11.5929	565.376	-3.40694	625.75	-26.9318	329.24	-293.856	775.531	-0.00147096	422.424	-0.572104
MG_1208_X_JING724	-5.40546	383.764	-4.6084	433.18	2.42636	73.4007	29.2612	224.168	-56.4232	412.202	-0.000323709	363.738	-0.653996	562.817	0.916553	262.758	19.2369	-223.524	-10.3197	186.057	-2.81584	139.654	-0.773511	146.471	9.24644	35.3774	-36.1171	123.771	-0.000662415	154.853	-0.186179	127.707	0.876449	8.02812	93.1201	-1144.06	15.512	60.2768	-7.97746	458.29	-3.59047	637.507	-34.1188	342.047	-254.463	696.47	-0.00124105	386.848	-0.331607
MG_1208_X_ZHENG58	-8.18523	375.759	-7.18736	455.923	3.71219	-98.0096	44.0327	134.952	-90.5793	427.625	-0.000494699	346.107	-1.02977	661.808	1.41915	190.723	27.9485	-354.223	-14.0431	229.623	-3.83503	166.564	-1.01281	171.523	12.9808	23.3367	-49.4683	145.393	-0.000936771	191.999	-0.251912	149.729	1.20248	-13.2673	123.661	-1592.1	21.1291	1.06694	-11.861	570.326	-4.94128	792.917	-49.0779	392.598	-341.095	857.763	-0.00200616	483.047	-0.587558
MG_1209_X_JING724	-7.78238	411.755	-7.09927	494.755	3.43968	-29.7325	41.9218	182.625	-87.6969	463.768	-0.000482615	385.388	-0.975715	682.45	1.39904	232.962	21.7255	-260.146	-11.0001	194.69	-2.92164	143.089	-0.879981	158.395	10.2813	32.7516	-37.6554	126.909	-0.000690295	159.268	-0.189691	129.505	0.87423	8.77031	121.967	-1555.82	19.7429	28.279	-12.3649	595.143	-4.6807	775.206	-43.4872	387.087	-346.611	878.72	-0.00180041	469.914	-0.547622
MG_1209_X_ZHENG58	-6.36665	353.692	-5.75883	420.343	2.98662	-24.7157	33.2805	169.414	-76.172	403.828	-0.000380447	329.983	-0.861679	599.136	1.09024	210.552	22.7466	-279.019	-12.3456	206.979	-3.25804	148.503	-0.873028	154.055	11.1586	26.4169	-42.0951	130.631	-0.000818767	173.25	-0.211804	133.448	1.00568	-3.2542	242.122	-3328.12	39.423	-186.131	-28.9855	1062.89	-9.70685	1345.16	-85.2338	525.589	-765.708	1643.82	-0.00410076	755.241	-1.43398
MG_121_X_JING724	-3.65358	340.62	-3.68047	388.457	1.8032	114.554	16.9526	241.572	-51.1328	382.101	-0.000211623	326.016	-0.580409	513.956	0.581771	261.004	25.0111	-309.488	-12.2104	208.782	-3.33474	153.959	-0.935826	164.135	11.4672	28.8548	-42.9768	135.486	-0.000792836	173.101	-0.218652	139.184	1.02867	-1.32804	140.855	-1879.94	22.7817	-50.306	-16.9197	676.101	-5.49666	822.141	-54.0781	375.296	-398.854	929.053	-0.00260454	521.324	-0.860481
MG_121_X_ZHENG58	-4.51705	313.765	-4.01449	359.232	2.0586	51.3142	24.6661	179.73	-51.9151	345.691	-0.000277763	298.11	-0.575961	474.524	0.817169	209.693	24.3901	-301.8	-12.1651	206.646	-3.26214	150.413	-0.931876	162.114	11.3954	27.4787	-42.1084	132.453	-0.000786762	170.67	-0.212354	135.436	0.994258	-0.722348	153.108	-2058.54	25.2803	-75.7603	-16.4988	668.251	-6.1819	901.475	-51.3337	370.775	-497.671	1109.63	-0.00224293	482.393	-0.765278
MG_1210_X_JING724	-6.41405	378.32	-5.61139	440.61	2.84202	13.7467	35.7086	185.861	-69.806	416.954	-0.000398816	356.747	-0.774264	590.117	1.175	229.698	20.6834	-246.559	-11.1024	193.898	-2.95754	142.051	-0.809774	148.928	10.0514	31.4683	-38.1269	125.686	-0.000725289	162.057	-0.193106	128.67	0.911502	4.38153	127.149	-1659.61	18.7737	12.8386	-15.914	665.184	-4.8224	764.142	-31.9052	325.998	-452.323	1041.3	-0.00157638	416.83	-0.632732
MG_1210_X_ZHENG58	-7.61231	349.91	-6.78311	426.985	3.38545	-84.0204	41.6316	123.831	-84.5309	398.645	-0.000471107	323.976	-0.94102	609.633	1.37557	174.614	22.0815	-270.07	-11.7935	199.459	-3.1367	144.252	-0.806202	145.948	10.6962	26.8583	-40.5748	127.124	-0.000798722	169.507	-0.20431	129.892	0.980791	-2.65919	104.275	-1331.96	16.3759	28.223	-10.6655	509.575	-4.05634	666.981	-28.1542	302.347	-360.381	864.138	-0.00110556	348.903	-0.393492
MG_1211_X_JING724	-9.43117	430.049	-8.78784	535.342	4.27373	-115.484	49.3508	156.912	-111.773	502.496	-0.000576775	396.892	-1.24938	783.406	1.65593	215.653	23.5685	-288.311	-11.252	197.064	-2.9387	142.946	-0.934935	163.64	10.9187	30.1648	-38.0572	126.971	-0.000701215	160.163	-0.188041	128.342	0.855687	9.35875	167.257	-2257.76	25.8568	-71.2622	-19.6902	766.464	-6.4468	941.951	-49.8661	377.627	-552.439	1218.91	-0.00232187	502.89	-0.84186
MG_1211_X_ZHENG58	-4.7148	325.79	-4.14184	372.012	2.19468	47.263	24.8902	188.56	-53.7375	358.342	-0.000279684	307.926	-0.616561	499.404	0.794693	220.518	23.63	-290.832	-12.7792	213.498	-3.35518	152.506	-0.895975	157.896	11.5953	26.4558	-43.413	134.205	-0.000852494	179.265	-0.217425	136.766	1.03395	-3.6661	223.098	-3065.74	34.9426	-154.526	-26.4229	972.491	-8.70921	1214.4	-68.5654	455.59	-738.208	1574.04	-0.00322767	631.959	-1.16977
MG_1212_X_JING724	-5.00554	384.228	-5.45523	460.304	1.99636	121.826	25.3728	241.823	-62.2391	427.674	-0.000334132	370.799	-0.655685	568.965	0.965251	265.462	21.9107	-262.716	-11.3289	198.773	-3.0537	146.828	-0.834619	153.77	10.3908	32.6102	-39.3647	129.928	-0.000742151	166.565	-0.1999	133.188	0.945118	4.42709	194.355	-2629.44	32.0485	-112.009	-23.3957	898.796	-8.05778	1151.26	-63.0092	447.938	-682.086	1482.38	-0.00305938	620.991	-1.14505
MG_1212_X_ZHENG58	-5.59523	325.719	-5.76894	402.361	2.51922	3.69279	27.7999	168.292	-73.9939	381.858	-0.000350225	307.245	-0.805336	559.594	1.00628	197.149	24.2747	-299.274	-12.533	211.791	-3.37419	154.216	-0.892194	158.694	11.5015	27.948	-43.5752	135.673	-0.000837124	178.362	-0.220581	139.042	1.05222	-3.6371	188.185	-2594.02	31.0634	-156.879	-23.5974	847.963	-7.87667	1074.91	-61.127	386.02	-673.06	1409.88	-0.00309071	568.345	-1.18397
MG_1213_X_JING724	-6.58826	393.168	-7.30141	496.394	2.68976	41.5925	33.6951	204.8	-87.2708	459.518	-0.000445549	376.352	-0.898897	649.887	1.32152	233.908	22.1877	-268.059	-11.5813	200.554	-3.1273	147.6	-0.836671	152.788	10.5598	30.8833	-40.3133	130.293	-0.00076509	168.504	-0.205024	133.735	0.974189	1.36393	34.1491	-283.227	5.15734	164.611	-4.71815	353.261	-1.23754	361.365	-13.9806	266.117	-82.2206	371.863	-0.000743221	312.093	-0.244626
MG_1213_X_ZHENG58	-9.19331	389.97	-8.79359	498.411	4.05137	-130.369	48.605	122.163	-109.499	461.522	-0.000577463	359.917	-1.19889	727.24	1.68054	177.157	24.8286	-309.959	-13.0379	215.353	-3.52139	155.76	-0.896297	156.73	11.8395	24.4944	-45.4725	136.402	-0.000883001	182.24	-0.230829	140.138	1.11036	-9.76342	137.465	-1831.18	22.333	-46.7353	-15.6908	640.947	-5.58614	830.376	-42.1676	338.3	-479.842	1072.43	-0.00192958	440.243	-0.712437
MG_1214_X_JING724	-5.54485	367.343	-4.7788	419.349	2.54519	43.3608	28.9756	206.88	-59.4801	399.258	-0.000323693	345.556	-0.702385	562.931	0.892763	245.948	20.0223	-236.872	-10.1349	182.275	-2.75002	136.29	-0.719906	139.169	9.35851	33.4281	-35.5168	121.181	-0.000680713	155.757	-0.180138	124.046	0.861909	7.35997	119.04	-1539.18	18.8639	11.6287	-13.641	603.055	-4.77557	758.808	-32.7325	328.293	-431.997	1004.74	-0.00148406	405.806	-0.574237
MG_1214_X_ZHENG58	-3.71337	298.414	-3.83007	349.315	1.61538	90.3393	18.8724	192.616	-47.5201	332.953	-0.000237383	286.89	-0.511622	444.99	0.688112	211.918	22.7558	-279.557	-12.1898	204.739	-3.15539	145.353	-0.882242	154.635	11.1889	25.9225	-40.8898	128.243	-0.000802037	170.56	-0.202863	129.998	0.954318	-0.362568	100.23	-1281.25	16.041	22.6727	-11.5476	524.175	-3.99996	651.303	-30.8354	300.855	-340.772	819.576	-0.00141873	376.309	-0.516879
MG_1215_X_JING724	-4.31733	354.665	-3.64867	393.315	1.73122	127.408	25.9832	219.036	-40.268	369.161	-0.000284568	342.543	-0.429869	462.711	0.864548	250.384	16.5464	-182.683	-8.33634	163.236	-2.22132	124.323	-0.677167	136.824	7.80228	40.4791	-28.6016	111.975	-0.000518516	135.76	-0.144435	114.068	0.66323	22.2934	85.9731	-1052.89	11.9685	86.3947	-10.8341	521.05	-3.06276	564.081	-20.217	285.673	-290.329	745.575	-0.000991553	342.367	-0.390616
MG_1215_X_ZHENG58	-4.67761	309.411	-4.39868	362.657	2.00285	50.498	25.6167	170.381	-53.3083	341.697	-0.000299998	295.039	-0.575559	467.992	0.887622	199.254	21.0716	-253.166	-11.4021	196.637	-3.00528	142.53	-0.874548	155.017	10.3448	29.7538	-38.6986	125.829	-0.000722395	160.861	-0.195477	128.679	0.907318	3.84968	123.976	-1626.42	19.1623	-5.68367	-14.0672	600.833	-4.81646	749.486	-33.688	317.289	-432.468	991.745	-0.00149578	393.344	-0.561902
MG_1216_X_JING724	-4.98179	356.549	-4.2662	402.576	2.03962	90.1285	29.2469	202.343	-48.0642	376.015	-0.000323129	341.782	-0.521373	490.806	0.968456	237.898	17.8724	-203.915	-9.2275	172.359	-2.49152	130.163	-0.641493	131.629	8.45256	37.0521	-32.1938	116.5	-0.000623953	148.789	-0.163057	119.02	0.782898	13.2238	163.598	-2199.27	27.2474	-83.3762	-17.9755	723.785	-6.72457	976.711	-54.0599	394.142	-552.961	1223.91	-0.00240948	517.27	-0.850429
MG_1216_X_ZHENG58	-2.9959	281.071	-3.06474	321.491	1.34598	108.936	15.0053	196.404	-39.2282	310.46	-0.000187738	271.211	-0.426821	404.639	0.540825	212.113	23.8966	-296.219	-12.7522	211.779	-3.29354	149.455	-0.891929	156.066	11.7296	24.6369	-42.7727	131.749	-0.000855617	178.293	-0.211275	133.268	1.0031	-3.08888	167.333	-2271.89	26.2353	-88.677	-19.3514	744.218	-6.57095	942.657	-48.7268	361.236	-573.416	1243.46	-0.00223183	479.284	-0.825134
MG_1217_X_JING724	-6.51887	389.363	-5.96233	459.287	2.77156	30.4987	35.245	197.029	-69.5152	426.176	-0.000408326	367.882	-0.77747	601.049	1.17115	239.64	21.0078	-252.411	-10.7716	188.993	-2.92395	140.151	-0.796362	146.501	9.88927	30.9736	-37.6631	123.921	-0.000705339	158.327	-0.191947	127.275	0.908284	3.58775	161.897	-2176.17	27.672	-90.517	-19.2399	756.059	-6.84815	988.166	-59.4294	407.876	-540.062	1198.62	-0.00287464	569.81	-1.02538
MG_1217_X_ZHENG58	-8.18832	364.018	-8.0442	466.012	3.60551	-99.1425	42.952	126.547	-100.953	433.614	-0.000519291	337.987	-1.09253	673.753	1.52021	173.121	20.8819	-251.929	-10.8601	188.637	-2.90076	138.13	-0.750584	140.232	9.96072	29.3509	-37.5409	122.32	-0.000735885	161.107	-0.1889	124.835	0.906324	2.31337	270.574	-3795.66	43.3789	-276.581	-34.4212	1166.67	-10.9813	1441.56	-86.306	484.359	-937.523	1907.08	-0.00439824	745.838	-1.66973
MG_1218_X_JING724	-6.08868	382.545	-5.70987	451.453	2.64064	42.1751	32.5487	204.06	-69.1652	424.187	-0.000382258	362.612	-0.763428	594.35	1.10641	241.98	22.1773	-269.103	-11.3018	196.053	-2.99205	142.776	-0.830574	150.94	10.5252	29.7913	-38.7243	126.472	-0.000745274	164.592	-0.19375	128.69	0.914267	4.00431	88.1855	-1072.11	14.3836	71.9686	-8.25108	464.309	-3.41305	616.465	-29.6285	327.282	-262.549	709.51	-0.00112862	372.177	-0.336106
MG_1218_X_ZHENG58	-5.47843	328.265	-5.99523	412.156	2.39601	20.0101	27.5596	173.063	-76.8284	390.732	-0.000360241	312.755	-0.800396	561.747	1.07186	197.391	25.2456	-316.596	-13.3055	218.113	-3.49908	154.762	-0.985595	165.828	12.2281	22.8831	-45.2224	135.59	-0.000866463	179.577	-0.22659	138.292	1.06338	-7.15238	144.526	-1914.49	23.3356	-36.7118	-18.1625	730.025	-5.91704	888.628	-45.5059	369.898	-509.869	1147.89	-0.00229624	505.084	-0.878537
MG_1219_X_JING724	-7.83897	398.139	-7.07002	479.678	3.40853	-40.9532	42.5597	166.302	-85.0283	444.867	-0.000487238	371.746	-0.951043	658.792	1.40659	218.197	24.9007	-309.237	-12.8378	214.791	-3.43034	155.12	-0.9284	161.945	11.8341	26.3113	-44.3282	136.315	-0.000850998	179.661	-0.223411	139.407	1.05998	-4.7346	19.2263	-52.8178	4.24985	183.653	-0.653745	250.935	-0.931053	335.983	-10.4177	264.026	-50.2599	323.113	-0.00031691	270.406	-0.0627724
MG_1219_X_ZHENG58	-8.38792	385.276	-8.06552	485.296	3.67592	-87.4299	44.4142	140.72	-99.9984	450.718	-0.000529469	358.242	-1.09074	691.818	1.54417	190.481	28.8906	-368.515	-14.8477	238.923	-4.02997	171.588	-1.08169	178.649	13.6123	21.1685	-51.9372	149.265	-0.000979755	197.681	-0.264531	153.834	1.25644	-16.9255	99.5004	-1256.58	16.3331	33.0849	-11.7194	542.669	-4.08396	674.397	-32.2117	318.752	-343.264	837.851	-0.00152881	403.076	-0.562476
MG_122_X_JING724	-8.5307	423.398	-7.19169	499.313	3.89167	-72.6424	46.236	171.35	-90.1079	470.098	-0.000507014	391.22	-1.04595	711.202	1.43975	232.817	23.9348	-295.191	-12.3248	208.333	-3.289	150.933	-0.867254	155.041	11.3682	27.3635	-42.5655	133.007	-0.000829458	176.313	-0.213934	135.775	1.02217	-2.71113	16.0063	-3.60138	4.05305	187.272	-0.761553	255.202	-0.946258	338.991	-9.14269	261.571	-60.9251	343.539	-0.000327778	273.013	-0.0963268
MG_122_X_ZHENG58	-4.6584	319.418	-4.57458	377.397	2.08678	52.3714	23.9146	185.947	-58.0018	359.986	-0.000290055	303.809	-0.636935	501.447	0.836071	212.474	21.2269	-257.288	-11.3278	193.959	-2.9695	139.771	-0.807779	146.116	10.3548	27.9226	-38.4352	123.595	-0.00075135	163.024	-0.19208	125.72	0.909722	1.89559	125.696	-1661.67	23.8824	-70.2885	-13.3772	572.35	-5.9389	863.83	-48.0072	350.107	-477.28	1062.32	-0.00218208	464.436	-0.800432
MG_1220_X_JING724	-2.26235	336.636	-4.52431	423.564	0.66756	241.465	6.77073	286.943	-50.7853	395.076	-0.000191406	336.577	-0.465269	483.995	0.554117	276.168	22.8187	-278.298	-12.1456	206.417	-3.16698	147.863	-0.905131	159.27	11.1532	28.2339	-40.9508	130.544	-0.000786764	170.67	-0.204386	132.718	0.955298	1.77462	100.452	-1257.98	18.7398	17.8324	-11.9421	561.497	-4.62084	746.472	-42.732	362.726	-343.98	851.89	-0.00210583	483.736	-0.748293
MG_1220_X_ZHENG58	-3.92466	336.23	-4.05338	390.164	1.76345	110.712	19.3738	226.2	-51.6844	375.236	-0.000244893	323.158	-0.564874	500.273	0.69908	246.436	23.8782	-297.143	-13.0638	214.259	-3.49884	153.756	-0.873503	152.906	11.6691	23.6257	-45.1833	134.525	-0.000889077	181.672	-0.229158	138.168	1.10582	-10.8721	118.891	-1554.22	19.5095	-13.1444	-13.4941	581.788	-4.81259	745.638	-39.7303	331.799	-391.8	915.5	-0.00182035	428.121	-0.640443
MG_1221_X_JING724	-3.19716	356.471	-2.60818	382.699	1.34492	181.902	18.7017	257.719	-29.69	366.983	-0.000201202	346.075	-0.333467	442.204	0.593846	281.919	22.0577	-265.315	-12.0851	207.302	-3.19029	150.088	-0.813934	151.17	10.8618	30.7422	-41.281	132.689	-0.000820166	176.841	-0.207451	135.363	0.996935	0.706117	8.60536	92.9432	1.24232	206.462	-0.615207	237.692	-0.313834	255.595	-0.902598	223.598	-34.952	283.509	1.39428e-05	219.279	0.00231649
MG_1221_X_ZHENG58	-4.8103	320.025	-4.37805	371.071	1.98349	61.3709	27.0803	174.75	-50.1069	345.154	-0.000311181	305.644	-0.543455	464.795	0.919399	206.364	22.7312	-277.788	-11.8067	201.615	-3.13925	146.32	-0.834677	150.976	10.8632	28.3377	-40.6216	129.201	-0.000791151	170.471	-0.203998	131.785	0.972409	-0.122004	134.079	-1759.81	22.5226	-27.9383	-14.415	627.168	-5.44519	835.805	-48.8249	379.059	-415.157	977.598	-0.00215549	487.832	-0.710688
MG_1222_X_JING724	-7.076	414.743	-5.43085	464.072	3.07262	18.802	40.9588	197.533	-62.313	432.19	-0.000426816	388.984	-0.736661	603.97	1.22589	254.837	17.5758	-199.08	-8.85139	168.318	-2.38533	127.718	-0.624131	130.183	8.21864	38.1812	-30.8615	114.703	-0.000597928	145.628	-0.155601	116.877	0.745265	16.0357	186.735	-2528.79	30.2921	-104.249	-20.6565	811.437	-7.48283	1075.05	-59.1701	423.866	-624.013	1365.71	-0.0026256	557.264	-0.926986
MG_1222_X_ZHENG58	-7.53459	368.249	-6.9797	451.323	3.29825	-55.9974	40.8829	145.49	-86.1432	420.727	-0.000474457	343.794	-0.943631	629.94	1.39183	192.997	23.3531	-286.489	-12.5268	210.718	-3.28159	150.734	-0.893924	157.878	11.4263	27.1826	-42.4644	132.841	-0.000829555	176.326	-0.212301	135.218	1.00488	-1.60295	186.634	-2560.81	32.1553	-159.452	-22.6662	832.707	-8.12244	1112.2	-63.7653	403.982	-682.726	1437.33	-0.00315576	586.133	-1.20102
MG_1223_X_JING724	-10.1258	449.094	-8.91066	548.757	4.13189	-91.0479	59.3451	135.977	-101.594	495.342	-0.000665062	420.312	-1.08248	730.585	2.01122	205.464	22.1206	-266.056	-12.0408	206.979	-3.20189	150.599	-0.836823	153.805	10.826	31.0535	-41.3421	132.989	-0.000804893	174.951	-0.208975	136.083	0.997915	0.843304	56.4048	-592.785	9.53528	135.085	-8.28091	471.816	-2.34866	505.554	-25.6248	322.095	-159.517	531.702	-0.00143842	415.328	-0.505975
MG_1223_X_ZHENG58	-8.80066	391.284	-7.43438	469.988	3.94856	-113.84	48.7787	127.889	-92.3031	438.338	-0.000534451	359.783	-1.05126	677.69	1.54817	191.05	26.0601	-325.378	-12.8492	216.124	-3.53135	159.027	-0.898101	159.922	11.9485	27.1546	-45.6203	139.646	-0.000875333	184.191	-0.232149	143.588	1.11927	-7.33441	135.66	-1759.65	21.7349	4.90723	-13.6256	629.325	-5.23568	836.335	-43.6086	387.258	-418.612	1007.46	-0.00175195	464.021	-0.557935
MG_1224_X_JING724	-2.72727	358.502	-3.40086	410.89	1.0756	216.741	12.4684	285.147	-39.5092	391.762	-0.000186374	351.828	-0.407825	478.277	0.53104	293.497	21.5225	-258.11	-11.0292	194.034	-3.00596	144.348	-0.769845	145.681	10.0974	32.3247	-38.793	127.785	-0.000745045	165.761	-0.19753	131.179	0.949302	2.95893	112.101	-1431.22	20.4015	-1.51596	-10.6583	526.489	-4.96391	784.368	-40.752	356.841	-392.063	937.982	-0.00165962	431.216	-0.559971
MG_1224_X_ZHENG58	-7.26137	373.741	-7.12732	464.031	3.25579	-42.8197	37.6039	164.671	-90.9941	437.976	-0.000454784	349.806	-0.992135	657.218	1.3231	205.896	23.3676	-286.707	-12.391	209.115	-3.33064	152.049	-0.876979	156.076	11.2304	27.793	-42.9635	133.664	-0.000824841	175.681	-0.218102	137.196	1.04009	-3.85988	171.412	-2301.23	28.8509	-87.785	-18.9757	765.306	-7.07152	1029.3	-60.1548	426.48	-561.024	1252.6	-0.00271914	567.963	-0.938898
MG_1225_X_JING724	-5.1765	378.325	-4.43223	426.134	2.22801	90.6471	29.8293	219.844	-53.4377	404.539	-0.000328509	361.903	-0.584806	534.108	0.983343	256.36	22.1681	-269.566	-11.4577	197.293	-3.0947	144.926	-0.82136	149.36	10.4949	29.2857	-39.9296	127.86	-0.000762004	166.282	-0.202692	131.14	0.965626	0.112683	85.8979	-1007.97	15.2742	91.7244	-9.79339	536.477	-3.78107	687.247	-32.1594	364.912	-298.941	804.797	-0.00151712	448.016	-0.543915
MG_1225_X_ZHENG58	-6.66935	346.662	-6.59576	430.854	2.85854	-22.7826	35.3574	152.078	-80.5012	400.393	-0.000429515	326.435	-0.864003	589.165	1.262	189.807	23.1102	-285.857	-12.2623	204.594	-3.28964	147.95	-0.890238	154.486	11.1263	25.1175	-42.3985	129.732	-0.000804988	169.964	-0.21531	133.244	1.01958	-5.54548	147.286	-1985.18	23.5609	-68.9772	-17.1177	671.895	-5.99544	867.647	-40.5772	325.628	-545.755	1182.5	-0.00187666	426.063	-0.739946
MG_1226_X_JING724	-10.1971	443.334	-9.13158	547.735	4.37502	-121.973	56.9024	136.946	-109.442	502.122	-0.000646076	410.827	-1.20089	768.691	1.90497	204.926	20.0274	-238.147	-10.3944	184.138	-2.73356	134.649	-0.752161	141.4	9.61926	31.4153	-35.4013	119.791	-0.000688513	155.624	-0.17667	121.663	0.835256	7.86816	176.59	-2356.15	27.6915	-52.2042	-20.6246	832.349	-6.86714	1028.8	-54.9864	433.231	-575.267	1300.2	-0.00255249	570.439	-0.90968
MG_1226_X_ZHENG58	-6.53223	347.882	-6.04562	419.762	2.78751	-12.7434	36.1768	152.468	-72.8362	390.215	-0.000419065	327.83	-0.787317	563.122	1.24302	193.85	19.9553	-237.869	-10.5944	185.7	-2.82461	136.289	-0.720058	137.186	9.62471	30.5983	-36.5456	120.878	-0.000720517	159.204	-0.184088	123.394	0.885635	3.83934	85.2681	-1045.99	16.174	33.869	-8.27405	447.671	-3.73701	634.995	-42.25	347.472	-223.234	621.844	-0.00184056	438.694	-0.542376
MG_1227_X_JING724	-9.80478	431.203	-9.89069	559.93	4.08041	-99.7491	51.6335	146.222	-116.581	507.172	-0.000638237	402.48	-1.2483	779.436	1.86139	200.256	21.2702	-253.536	-11.1598	196.377	-2.9485	143.609	-0.815358	151.322	10.2541	32.6364	-38.1126	127.463	-0.000732991	164.911	-0.191271	129.844	0.90214	6.78153	92.6941	-1144.88	16.4911	41.7222	-8.91366	476.653	-3.86367	660.533	-39.0688	349.576	-261.083	701.165	-0.00163307	425.821	-0.487668
MG_1227_X_ZHENG58	-7.53962	370.002	-7.2309	459.424	3.26575	-51.0633	40.7734	147.522	-89.3334	427.881	-0.000483462	346.824	-0.960164	637.88	1.43255	192.341	22.4264	-273.429	-12.2611	206.781	-3.20544	147.894	-0.863398	153.831	11.0902	27.43	-41.469	130.399	-0.000814187	173.423	-0.207489	132.776	0.984189	-1.07698	73.2037	-866.747	12.9191	71.5721	-7.85597	436.097	-3.16954	572.12	-26.8213	301.512	-249.791	669.224	-0.00119901	363.021	-0.417269
MG_1228_X_JING724	-1.53743	288.569	0.872098	246.911	0.630891	206.205	15.625	220.368	16.7381	240.501	-7.61089e-05	280.497	0.11859	224.334	0.245843	255.007	25.3221	-315.54	-12.4508	210.22	-3.48999	156.719	-0.936244	162.779	11.5053	27.3361	-44.8082	137.106	-0.000814146	174.617	-0.231908	142.306	1.10152	-7.39688	8.64979	64.4324	0.22563	190.444	0.572711	177.456	0.128465	178.876	-2.11696	199.352	32.4481	134.965	0.00013633	177.027	0.134726
MG_1228_X_ZHENG58	-6.20312	338.479	-5.48043	400.087	2.79331	-18.5728	33.6901	154.985	-69.0001	378.394	-0.000379366	316.672	-0.775395	553.364	1.10024	196.825	18.3643	-211.873	-10.4513	186.21	-2.69686	135.066	-0.678003	134.913	9.31753	33.7558	-35.0044	120.536	-0.000717433	160.982	-0.173787	122.08	0.838113	9.08506	77.0062	-932.45	14.0068	49.7609	-7.19484	408.92	-3.49405	598.821	-23.8982	283.684	-304.957	758.856	-0.000927061	321.864	-0.348046
MG_1229_X_JING724	-5.41585	390.275	-3.83988	419.945	2.40119	82.2922	33.0626	218.675	-46.3491	401.327	-0.000328809	370.877	-0.538509	525.535	0.983063	265.306	24.8574	-308.989	-13.0057	216.373	-3.45134	155.283	-0.920821	160.739	11.9347	25.5976	-44.6508	136.447	-0.000869357	181.773	-0.22422	139.283	1.06756	-5.62054	154.415	-2036.68	24.679	-27.4656	-16.6516	713.712	-6.07124	930.545	-47.4807	400.638	-508.894	1171.02	-0.00203663	499.413	-0.706559
MG_1229_X_ZHENG58	-7.43638	358.15	-6.27021	424.355	3.35848	-70.8682	41.1081	135.926	-78.4872	398.754	-0.000449744	331.256	-0.895673	602.948	1.30137	189.349	24.3272	-302.06	-12.2093	205.969	-3.25054	148.902	-0.908987	158.48	11.4312	26.1673	-42.0473	131.153	-0.000802035	171.56	-0.210831	133.716	0.993278	-1.85953	143.153	-1884.73	23.7332	-31.9984	-15.5286	667.556	-5.7501	879.523	-50.9237	395.315	-443.628	1038.61	-0.00225324	509.364	-0.746903
MG_123_X_JING724	-6.76073	395.845	-6.24103	469.83	2.99279	11.8493	36.2023	197.469	-77.4489	443.195	-0.000420007	373.05	-0.858776	635.219	1.21806	240.368	24.3809	-302.263	-12.3209	207.886	-3.36479	152.564	-0.922663	160.535	11.3652	26.9731	-43.3137	133.841	-0.000803492	172.359	-0.221296	137.886	1.04562	-4.61398	112.01	-1426.45	17.7345	32.9424	-12.2656	573.728	-4.30237	714.695	-37.0407	349.247	-341.063	850.076	-0.00162177	430.181	-0.535884
MG_123_X_ZHENG58	-8.81202	384.647	-8.06625	479.335	3.8304	-108.828	48.3943	122.309	-98.7162	442.542	-0.000556947	356.351	-1.07985	681.72	1.64035	178.96	22.1206	-269.056	-12.0408	203.979	-3.20189	147.599	-0.836823	150.805	10.826	28.0535	-41.3421	129.989	-0.000804893	171.951	-0.208975	133.083	0.997915	-2.1567	191.6	-2617.66	30.3269	-121.164	-23.1995	864.258	-7.50073	1060.52	-63.9227	421.459	-607.064	1318.85	-0.00308728	595.084	-1.0913
MG_1230_X_JING724	-8.40902	430.102	-6.2977	484.736	3.67557	-42.8352	49.0315	170.859	-72.5886	448.33	-0.000504023	399.015	-0.864978	651.023	1.44859	240.547	20.3002	-240.228	-11.0621	194.022	-2.89335	140.931	-0.777254	146.069	10.0187	32.17	-37.4398	125.153	-0.000735982	164.121	-0.187267	127.278	0.889033	6.42156	172.548	-2306.7	26.5113	-49.1491	-20.0717	806.594	-6.6476	993.867	-48.5802	403.541	-586.517	1309.66	-0.00222261	520.939	-0.823654
MG_1230_X_ZHENG58	-6.25166	359.441	-5.11484	411.106	2.94235	-13.097	33.7587	175.121	-66.4988	394.46	-0.000362766	334.551	-0.783043	576.606	1.02444	221.542	22.0577	-267.315	-12.0851	205.302	-3.19029	148.088	-0.813934	149.17	10.8618	28.7422	-41.281	130.689	-0.000820166	174.841	-0.207451	133.363	0.996935	-1.29388	84.7127	-1037.53	14.396	54.7608	-7.93795	438.708	-3.4356	601.892	-29.7995	310.725	-263.165	693.549	-0.00116486	359.378	-0.359666
MG_1231_X_JING724	-7.88341	423.92	-7.23388	509.08	3.48847	-23.7115	42.0781	193.027	-89.1964	477.226	-0.000486982	396.928	-0.996494	701.196	1.40256	243.649	19.4488	-228.694	-9.50641	174.453	-2.57022	131.072	-0.700493	136.705	8.95558	34.2841	-33.2359	117.019	-0.00063175	148.656	-0.167557	119.355	0.795205	11.235	150.491	-1999.15	23.8001	-38.0578	-17.3146	710.968	-5.84975	885.253	-48.9602	384.208	-475.542	1090.48	-0.00224739	503.396	-0.778042
MG_1231_X_ZHENG58	-4.55347	335.064	-4.19428	384.661	2.04527	73.4852	24.3119	201.676	-53.0728	368.514	-0.000281288	319.475	-0.588732	500.193	0.817307	230.525	24.2035	-301.009	-13.4078	219.32	-3.53498	155.724	-0.915388	158.361	11.9982	23.5998	-45.6939	136.367	-0.000901457	184.366	-0.230005	139.457	1.10065	-9.54117	148.601	-1980.54	23.6679	-46.0189	-15.8755	662.235	-5.83365	873.974	-44.491	361.446	-495.545	1116.8	-0.00188093	450.77	-0.656816
MG_1232_X_JING724	-5.52369	366.683	-5.41529	435.201	2.43192	54.2726	28.7375	207.23	-67.4904	412.585	-0.00034783	348.755	-0.736641	575.489	1.0084	238.893	18.4892	-214.341	-9.68813	176.598	-2.65032	133.219	-0.668485	133.3	8.75485	34.9098	-34.1521	118.53	-0.000654557	151.777	-0.174828	121.835	0.84202	8.23469	68.8109	-833.698	11.8607	51.6096	-5.55864	341.185	-2.81207	500.343	-22.9058	257.612	-220.669	584.795	-0.000773381	280.652	-0.222896
MG_1232_X_ZHENG58	-2.17962	309.732	-2.40517	343.617	1.0065	181.778	11.5622	246.118	-34.0794	340.602	-0.000148125	304.276	-0.338057	410.04	0.473585	254.947	23.974	-297.177	-12.5722	209.854	-3.35419	151.28	-0.897874	156.898	11.4981	25.5587	-43.3328	132.873	-0.00083563	175.757	-0.218599	135.966	1.03929	-5.20863	182.623	-2483.09	30.1817	-118.404	-21.1304	808.917	-7.58246	1070.62	-57.0819	402.229	-651.9	1400.21	-0.00266448	546.399	-0.999478
MG_1233_X_JING724	-5.45318	395.546	-5.53552	468.023	2.30515	96.6782	28.2609	238.472	-66.2217	440.165	-0.000351508	379.055	-0.713608	596.535	1.0182	268.082	21.1981	-254.258	-11.3599	196.939	-3.03955	144.249	-0.783256	146.107	10.2596	30.8194	-39.2569	127.55	-0.000764995	167.491	-0.198689	130.574	0.952519	1.75271	21.1788	-49.2421	2.88609	232.136	-2.25942	327.322	-0.654989	338.092	-7.13385	286.893	-43.8748	344.29	-0.000293054	300.21	-0.075558
MG_1233_X_ZHENG58	-7.99375	393.873	-7.31121	479.614	3.51511	-57.8102	43.2076	158.059	-89.9546	447.085	-0.000498101	367.143	-0.997029	669.958	1.44822	209.578	24.0461	-296.455	-12.3721	209.291	-3.26314	150.64	-0.929977	162.112	11.4926	27.3757	-42.1886	132.786	-0.000803626	173.178	-0.211181	135.235	0.988914	-0.179817	115.958	-1464.21	20.4047	22.8274	-13.727	634.529	-5.01122	813.975	-45.9581	396.67	-378.286	937.691	-0.00222988	522.704	-0.779723
MG_1234_X_JING724	-6.77878	417.732	-6.17968	489.924	2.84908	47.8517	37.4372	215.272	-71.8244	455.222	-0.000431419	396.409	-0.790347	631.007	1.25873	259.685	25.1539	-310.825	-13.3819	223.414	-3.55753	160.729	-0.938182	165.185	12.1686	27.4684	-45.9831	141.244	-0.000895381	187.935	-0.231676	144.427	1.1052	-5.43245	102.435	-1270.37	18.8912	33.1644	-9.53779	513.042	-4.59909	761.162	-37.3685	363.904	-364.33	905.424	-0.0015032	429.911	-0.50866
MG_1234_X_ZHENG58	-6.213	375.574	-5.55724	439.017	2.78574	19.1535	33.2015	193.481	-69.061	415.468	-0.000378026	353.442	-0.782306	592.947	1.08142	234.879	23.004	-281.869	-12.4744	209.499	-3.29904	150.602	-0.85977	153.645	11.2627	27.0924	-42.6601	132.563	-0.00083862	176.967	-0.214596	135.4	1.02619	-3.5686	196.609	-2649.6	32.1635	-99.9781	-22.5365	888.743	-7.92543	1150	-66.4182	471.425	-640.296	1420.92	-0.00307068	635.691	-1.07618
MG_1235_X_JING724	-7.02283	396.292	-6.56857	475.33	3.07053	1.23031	37.3865	190.91	-80.1955	445.04	-0.000438372	372.924	-0.888515	643.602	1.26555	234.772	22.133	-269.842	-10.7951	188.669	-2.94332	140.07	-0.767698	142.853	10.1346	29.6088	-38.0725	123.997	-0.000731303	161.28	-0.192553	126.881	0.923796	1.99363	-16.8982	465.425	-0.716788	222.462	3.43622	120.438	0.336776	176.91	-3.37283	224.129	76.4803	77.1658	-3.1125e-05	217.783	0.0533274
MG_1235_X_ZHENG58	-3.35682	305.905	-2.93348	338.421	1.57032	106.826	17.5641	208.692	-38.0237	328.677	-0.000197021	292.873	-0.4408	430.204	0.553656	231.654	26.2997	-331.762	-14.2036	229.318	-3.67923	160.189	-0.980125	165.846	12.9701	21.1701	-47.7505	140.36	-0.000956761	192.534	-0.236621	142.313	1.12732	-10.6506	83.9265	-1004.25	15.3096	65.7159	-9.24273	495.869	-3.76057	659.385	-32.944	341.645	-289.206	761.768	-0.00152326	423.142	-0.534249
MG_1236_X_JING724	-4.25833	360.17	-3.78818	403.126	1.67527	139.242	25.0178	228.302	-41.0794	376.801	-0.000283071	348.57	-0.436306	471.395	0.85134	257.395	17.7358	-200.272	-8.75082	168.331	-2.49017	131.727	-0.668276	136.078	8.01627	40.0121	-31.8664	117.56	-0.000565754	142.424	-0.166781	121.89	0.791002	14.3044	94.225	-1156.13	16.6781	51.0662	-8.43211	475.044	-3.96433	683.175	-35.0446	349.154	-296.601	776.286	-0.00135271	404.348	-0.412952
MG_1236_X_ZHENG58	-6.89562	340.767	-6.35772	416.028	3.10638	-56.2677	37.003	138.188	-81.158	392.768	-0.00042762	317.403	-0.894845	592.075	1.25151	181.661	23.1432	-284.15	-11.8149	201.511	-3.13339	145.963	-0.89172	156.843	10.9911	27.7392	-40.487	128.779	-0.000766813	166.94	-0.203227	131.322	0.952081	0.98084	218.572	-3009.97	36.1181	-179.758	-26.6859	968.111	-9.18435	1255.34	-67.8107	441.799	-803.059	1678.62	-0.00334478	634.189	-1.30062
MG_1237_X_JING724	-6.95912	403.828	-5.54287	457.491	3.14711	1.92749	39.4114	192.926	-68.8624	433.968	-0.000416958	378.077	-0.798345	617.851	1.20805	246.425	20.3723	-239.506	-10.862	193.46	-2.8023	140.291	-0.809356	151.283	10.0133	33.987	-36.2955	125.066	-0.000703979	161.541	-0.179849	126.548	0.838654	11.4504	86.3415	-1020.29	14.0111	100.704	-9.02421	509.787	-3.33685	632.445	-31.0922	356.026	-247.504	706.969	-0.00132516	419.706	-0.412239
MG_1237_X_ZHENG58	-4.68371	325.357	-3.93997	366.82	1.99285	67.3663	27.621	179.991	-47.0752	346.891	-0.000300629	311.003	-0.509674	458.953	0.911498	213.749	22.3904	-269.691	-10.9238	194.19	-2.98432	145.169	-0.754439	145.442	10.2387	33.2844	-38.6374	128.928	-0.000751156	167.997	-0.195344	131.834	0.944304	4.67922	217.829	-2990.81	33.7255	-143.799	-26.84	980.425	-8.50487	1188.38	-64.6191	440.443	-740.21	1574.19	-0.00316413	621.044	-1.18915
MG_1238_X_JING724	-5.43767	341.401	-4.93332	398.703	2.40615	32.6472	29.2744	181.357	-60.8384	376.995	-0.000336	322.797	-0.679762	529.789	0.971064	216.847	20.1387	-241.412	-10.4417	183.097	-2.7077	132.356	-0.814884	146.471	9.74365	29.4276	-35.0243	117.569	-0.000662681	150.489	-0.173917	119.124	0.802001	8.39947	60.6192	-718.214	9.70466	70.3606	-5.80586	341.585	-2.49434	458.897	-11.898	218.607	-252.725	635.857	-0.00038225	228.284	-0.178103
MG_1238_X_ZHENG58	-5.17513	294.648	-4.77024	351.101	2.20507	9.27614	28.7534	139.544	-57.3443	327.57	-0.000332163	278.786	-0.619877	463.708	0.986056	172.544	18.1728	-211.609	-9.42775	171.524	-2.34337	122.994	-0.694226	134.038	8.94288	32.3237	-30.6163	110.698	-0.000621231	145.217	-0.14683	110.285	0.682597	16.4521	98.5811	-1279.56	15.4754	6.4142	-12.9851	540.524	-3.92	619.629	-31.6941	280.564	-331.996	781.021	-0.0016632	382.239	-0.628776
MG_1239_X_JING724	-10.4383	442.527	-8.94605	539.15	4.44648	-132.955	59.7435	124.222	-105.386	491.326	-0.0006602	409.079	-1.16469	751.154	1.95439	198.228	21.3568	-256.032	-10.824	191.211	-2.9065	141.283	-0.830516	151.734	10.0528	32.0638	-37.4674	125.199	-0.000696274	158.686	-0.189653	128.092	0.886976	6.55341	186.491	-2505.97	29.9754	-81.3627	-19.9227	810.634	-7.33555	1077.98	-58.9927	442.54	-603.766	1348.65	-0.00251892	563.909	-0.857456
MG_1239_X_ZHENG58	-8.37656	389.863	-7.2304	468.712	3.73208	-88.3051	45.9492	140.656	-88.9984	436.607	-0.000510803	360.194	-1.01059	666.245	1.47358	199.278	23.3531	-286.489	-12.5268	210.718	-3.28159	150.734	-0.893924	157.878	11.4263	27.1826	-42.4644	132.841	-0.000829555	176.326	-0.212301	135.218	1.00488	-1.60295	189.297	-2540.81	30.5249	-80.8777	-21.7607	867.621	-7.60693	1114.84	-59.0221	449.507	-644.892	1429.17	-0.00271683	594.079	-0.988332
MG_124_X_JING724	-8.75654	426.387	-7.88244	517.084	3.88844	-72.1798	47.2684	168.266	-97.5353	482.959	-0.00053959	396.208	-1.09212	728.8	1.56002	226.028	23.562	-289.815	-12.564	210.957	-3.36005	152.637	-0.840831	152.031	11.3702	27.1572	-43.4674	134.295	-0.000859967	180.288	-0.219369	137.429	1.05962	-5.31148	30.7953	-244.701	5.35707	150.936	-2.00592	267.967	-1.27067	353.675	-8.94675	239.829	-106.354	403.728	-0.000222628	239.479	-0.0564028
MG_124_X_ZHENG58	-5.49319	337.831	-4.87273	392.887	2.40594	28.3985	30.5029	173.25	-59.8104	370.964	-0.000343953	319.711	-0.660632	518.286	1.01246	210.192	23.416	-288.23	-12.4826	209.395	-3.29318	150.245	-0.916813	159.512	11.3905	26.4939	-42.5255	132.141	-0.000814282	173.436	-0.213825	134.937	1.00586	-2.46576	148.015	-1989.94	24.1573	-69.8348	-17.8418	697.722	-6.05701	880.533	-48.0037	353.75	-509.65	1123.94	-0.00232746	485.198	-0.862275
MG_1240_X_JING724	-7.128	410.969	-6.39831	484.334	3.13516	8.12945	38.4967	200.793	-77.853	454.377	-0.000439379	386.424	-0.87557	652.058	1.26392	248.216	19.3447	-224.137	-10.8285	193.065	-2.88725	142.568	-0.722205	142.014	9.58753	35.3142	-37.2661	126.667	-0.000734259	165.685	-0.189065	129.691	0.911141	6.80465	74.4818	-869.855	12.4382	93.0683	-8.82474	478.409	-3.05613	575.489	-27.2482	318.679	-237.294	662.745	-0.00130701	391.631	-0.455303
MG_1240_X_ZHENG58	-7.35287	361.376	-6.44595	433.12	3.36757	-67.4953	39.3299	145.76	-82.1368	409.285	-0.000441334	334.285	-0.93714	622.906	1.26227	195.881	20.5668	-243.615	-11.035	194.303	-2.8317	139.879	-0.773208	146.239	10.1531	32.3512	-36.7995	124.697	-0.000739105	165.148	-0.181117	125.781	0.858183	8.99878	183.842	-2504.1	29.8605	-117.554	-21.3543	812.135	-7.32716	1039.52	-63.5674	418.587	-580.438	1269.35	-0.00297217	579.719	-1.02739
MG_1241_X_JING724	-6.7709	414.283	-5.9245	480.061	2.95281	34.1491	37.2398	212.538	-71.0489	450.543	-0.000418086	391.074	-0.801712	631.954	1.20709	259.31	20.9778	-249.963	-10.3685	186.232	-2.75611	137.653	-0.774955	146.224	9.78971	33.284	-35.6904	122.668	-0.000682437	157.193	-0.17834	124.633	0.839801	9.97688	167.361	-2249.92	26.8686	-73.647	-18.6692	748.018	-6.56824	964.758	-55.532	403.83	-527.159	1183.03	-0.00248596	531.59	-0.845789
MG_1241_X_ZHENG58	-7.19138	376.008	-6.66941	455.493	3.31644	-45.7226	37.4943	168.164	-86.7437	433.846	-0.000436205	350.191	-0.971251	652.472	1.25392	213.032	25.4834	-318.953	-13.3106	219.373	-3.50748	156.187	-0.957026	163.989	12.2673	23.961	-45.4038	137.089	-0.00088323	183.072	-0.227049	139.648	1.07533	-6.71804	169.994	-2291.56	27.3131	-81.3126	-20.5036	795.539	-6.88364	997.114	-52.3075	391.77	-594.223	1300.63	-0.00252805	534.051	-0.952734
MG_1242_X_JING724	-5.2604	390.404	-4.05451	427.513	2.32597	91.8902	30.5071	228.747	-48.4445	407.006	-0.000317542	371.29	-0.56499	537.636	0.923151	270.848	22.8466	-277.315	-11.4388	199.47	-3.0272	145.518	-0.874358	157.397	10.7571	30.8684	-39.1547	128.982	-0.000740789	165.778	-0.195771	131.179	0.914448	5.79275	234.743	-3204.72	35.8784	-131.221	-27.5262	1036.77	-8.96215	1276.54	-67.6334	487.021	-779.12	1681.5	-0.00312118	653.623	-1.13859
MG_1242_X_ZHENG58	-6.67828	353.294	-5.77518	416.43	3.02239	-32.6155	36.3728	155.426	-72.6478	393.462	-0.000404356	329.211	-0.825647	581.183	1.16609	201.852	26.5808	-334.367	-14.0408	228.996	-3.66664	161.452	-0.959135	165.214	12.9087	22.9617	-47.6093	141.727	-0.000955169	193.917	-0.236271	143.794	1.13169	-9.33029	86.0355	-1040.5	14.1723	74.0627	-9.0031	484.446	-3.49487	625.139	-26.6664	318.127	-294.812	766.918	-0.00112038	370.842	-0.393671
MG_1243_X_JING724	-9.38395	415.964	-8.21659	507.272	4.13575	-115.203	51.6174	136.343	-100.35	469.441	-0.000578764	383.699	-1.12798	724.018	1.67929	200.817	21.1077	-252.706	-9.86476	179.484	-2.69311	135.165	-0.797692	147.843	9.48779	33.4251	-34.7227	120.271	-0.000627361	148.855	-0.175914	123.006	0.817055	10.6347	150.523	-2019.72	23.8871	-59.1702	-17.0693	684.179	-6.0679	889.256	-40.0647	337.711	-557.42	1217	-0.00179076	429.559	-0.705306
MG_1243_X_ZHENG58	-3.40323	310.311	-3.36275	353.198	1.50353	117.312	16.9863	214.316	-41.1396	337.834	-0.000208898	298.461	-0.461958	442.023	0.582809	233.795	23.2273	-287.008	-12.6153	209.362	-3.25839	147.713	-0.848145	150.609	11.4977	24.5599	-42.3423	130.239	-0.000860102	178.107	-0.209254	131.778	1.00292	-3.87732	97.5733	-1222.47	17.7471	22.0813	-8.46433	459.379	-4.32465	706.442	-32.6854	325.609	-355.724	865.615	-0.00120575	370.51	-0.406104
MG_1244_X_JING724	-5.77053	374.011	-5.26212	435.505	2.47834	53.853	31.7248	202.113	-63.093	409.266	-0.000364913	355.511	-0.693456	563.376	1.06874	239.63	19.3292	-226.906	-10.2896	183.701	-2.76847	136.385	-0.683853	134.935	9.29214	33.235	-35.7926	121.236	-0.000706643	158.905	-0.181258	124.029	0.877873	5.93684	128.377	-1680.7	21.4311	-20.9274	-16.4272	676.334	-5.33637	818.09	-47.61	369.762	-418.785	978.404	-0.00244063	515.696	-0.882622
MG_1244_X_ZHENG58	-5.81229	322.328	-5.41368	387.163	2.63481	-13.9737	30.2238	154.591	-68.5748	366.446	-0.000353698	301.632	-0.770925	540.455	1.00837	190.898	23.3097	-288.242	-12.6947	210.3	-3.30259	148.897	-0.886344	154.672	11.5269	24.4689	-42.787	130.973	-0.000847914	176.439	-0.21311	133.094	1.01246	-4.48888	175.559	-2369.73	29.2729	-99.5321	-21.8098	835.736	-7.27441	1044.88	-63.6333	429.967	-576.247	1273.03	-0.00318144	615.531	-1.14524
MG_1245_X_JING724	-8.49462	414.222	-8.16082	515.329	3.6997	-62.2038	45.2822	165.609	-100.685	479.495	-0.000539068	387.27	-1.09385	720.595	1.57853	216.102	21.8437	-262.714	-11.7884	203.199	-3.12829	147.826	-0.834772	152.786	10.657	30.7804	-40.3935	130.625	-0.000781954	171.012	-0.203851	133.535	0.968844	1.90646	73.3157	-886.133	12.8164	55.0478	-6.17275	372.488	-3.12801	549.811	-22.0041	269.497	-267.605	683.402	-0.000745809	291.968	-0.249751
MG_1245_X_ZHENG58	-6.49192	339.993	-6.06116	412.779	2.92946	-34.2903	33.7166	152.772	-76.2602	388.699	-0.000395522	316.946	-0.857877	582.419	1.1253	193.252	24.1839	-299.516	-13.2841	219.06	-3.50238	156.051	-0.900078	157.932	11.9333	25.0021	-45.3103	136.935	-0.000898372	185.144	-0.227673	139.861	1.09209	-7.79242	146.256	-1932.76	25.4605	-53.97	-15.7993	673.067	-6.23663	931.409	-53.1428	400.03	-490.509	1120.69	-0.00237851	522.236	-0.822289
MG_1246_X_JING724	-6.22302	389.07	-5.60554	453.62	2.82771	28.3345	33.1155	207.12	-71.2296	432.553	-0.000378071	366.819	-0.802726	614.038	1.08695	247.931	21.4801	-257.876	-11.8718	203.583	-3.09669	146.38	-0.817562	150.356	10.6893	30.0797	-40.09	129.524	-0.000795733	172.298	-0.200345	131.739	0.954937	2.19774	175.165	-2370.81	28.8297	-101.31	-18.7728	746.003	-7.32901	1043.98	-46.1524	371.156	-679.818	1451.56	-0.00194725	463.354	-0.781998
MG_1246_X_ZHENG58	-6.05076	348.207	-5.39181	409.475	2.6228	10.0948	33.499	167.232	-65.0821	383.333	-0.000379489	328.34	-0.720695	544.334	1.11119	207.845	20.8778	-251.667	-11.2754	193.741	-2.98695	140.639	-0.773625	142.883	10.1912	28.8325	-38.6308	124.318	-0.000760415	164.664	-0.194374	126.902	0.931031	0.929933	92.3163	-1148.24	16.1046	37.2408	-9.26582	477.274	-3.93863	659.835	-31.7803	318.967	-317.862	793.859	-0.00132639	380.751	-0.454628
MG_1247_X_JING724	-7.14696	392.948	-5.98553	455.539	3.1921	-15.8129	39.7402	178.649	-73.5732	428.787	-0.000433524	367.292	-0.84178	621.023	1.2526	230.608	18.7949	-218.714	-9.90842	179.4	-2.65386	133.514	-0.69506	136.327	9.01905	34.2862	-34.279	118.94	-0.000663851	153.249	-0.173343	121.529	0.828293	9.31441	119.526	-1556.56	19.9205	-10.8277	-13.2576	582.442	-4.97954	771.184	-37.2116	331.425	-427.151	985.904	-0.00166723	417.202	-0.616827
MG_1247_X_ZHENG58	-5.33878	339.313	-4.94978	398.283	2.31255	41.1496	29.028	181.286	-60.2204	375.096	-0.000337387	322.164	-0.659676	521.355	0.988091	215.026	21.7766	-264.711	-12.2479	205.624	-3.20289	146.825	-0.834924	149.803	10.9232	26.9506	-41.4223	129.322	-0.000821758	173.459	-0.207801	131.883	0.99257	-2.61417	141.751	-1884.64	21.8633	-30.9897	-18.0689	716.061	-5.65855	848.656	-37.4146	334.475	-528.865	1170.49	-0.0019124	448.501	-0.786558
MG_1248_X_JING724	-6.37875	387.965	-5.44334	446.41	2.78989	29.0386	35.8356	195.554	-65.8118	420.203	-0.000395142	366.29	-0.739185	586.945	1.15559	240.907	20.5854	-246.094	-10.484	185.596	-2.79457	136.684	-0.733222	139.786	9.7268	31.4801	-36.2087	121.522	-0.000709861	158.946	-0.181444	123.692	0.868691	6.12528	109.427	-1398.05	16.9726	31.7983	-14.0561	612.532	-4.40538	716.066	-28.9331	315.179	-413.003	968.889	-0.00149507	405.261	-0.6203
MG_1248_X_ZHENG58	-7.67886	369.899	-6.9303	449.892	3.43286	-69.6021	42.6028	139.948	-88.672	424.888	-0.00048339	344.954	-0.963356	637.227	1.44579	189.718	19.9737	-238.944	-10.2828	181.221	-2.61932	129.988	-0.738485	138.345	9.68526	29.6095	-34.1349	116.102	-0.000687056	153.825	-0.166205	116.494	0.782917	9.6226	182.909	-2500.7	28.2736	-109.558	-23.5495	861.51	-7.07698	1001.41	-59.4638	395.938	-585.262	1267.51	-0.00303594	576.753	-1.10821
MG_1249_X_JING724	-2.02518	327.263	-2.84186	374.243	0.795854	222.281	9.09856	273.292	-35.0791	361.794	-0.000148787	323.854	-0.338799	429.8	0.450978	275.729	19.4497	-227.708	-10.1811	183.42	-2.63996	133.941	-0.755789	143.586	9.44681	33.7528	-34.2103	119.626	-0.00066408	154.081	-0.169563	121.039	0.793259	12.3598	109.412	-1406.19	19.0913	-1.21742	-12.379	558.447	-4.81308	752.752	-35.7571	327.069	-412.802	960.169	-0.00166102	416.431	-0.63468
MG_1249_X_ZHENG58	-6.89004	342.386	-7.51952	447.371	2.99826	-43.7866	33.754	150.026	-94.1501	416.711	-0.000444727	321.64	-1.00258	634.495	1.28579	181.376	23.3397	-288.69	-13.0979	215.061	-3.47042	153.394	-0.907752	156.949	11.6265	24.1585	-44.7596	134.226	-0.000870816	179.573	-0.226717	137.735	1.08094	-8.87801	173.747	-2369.51	27.7785	-108.867	-22.446	826.354	-7.07202	995.79	-54.5181	376.191	-611.75	1309.88	-0.00282326	546.653	-1.08923
MG_125_X_JING724	-7.60443	403.3	-6.82005	481.418	3.40394	-32.3752	41.1416	178.852	-85.4639	453.733	-0.00046788	376.985	-0.955274	668.512	1.35813	229.108	20.8778	-248.667	-11.2754	196.741	-2.98695	143.639	-0.773625	145.883	10.1912	31.8325	-38.6308	127.318	-0.000760415	167.664	-0.194374	129.902	0.931031	3.92993	128.422	-1691.11	19.9228	-13.1077	-14.895	624.828	-5.04829	776.527	-34.3638	320.721	-460.043	1042.55	-0.00156755	403.217	-0.607059
MG_125_X_ZHENG58	0.813547	261.865	0.934922	248.268	-0.674086	339.406	-0.382858	273.326	19.2091	239.229	1.59774e-05	269.752	0.259343	174.08	0.0264515	270.606	19.4209	-228.677	-10.2132	182.399	-2.71001	134.418	-0.731266	139.578	9.35161	32.6496	-35.032	119.582	-0.000677725	154.548	-0.176173	121.894	0.836056	8.21691	57.7903	-611.816	11.3609	115.413	-4.16427	361.157	-2.62732	537.917	-25.7341	323.992	-174.864	560.758	-0.000932301	357.341	-0.256087
MG_1250_X_JING724	-5.83308	399.4	-4.98256	452.97	2.50789	75.5032	33.3124	221.755	-59.3915	427.526	-0.000367179	380.448	-0.657917	574.54	1.08663	263.199	22.2443	-269.106	-10.8424	191.628	-2.91746	141.777	-0.830421	151.924	10.259	31.6211	-37.6955	125.775	-0.000705471	160.145	-0.1898	128.342	0.890541	6.52494	135.722	-1786.62	20.7608	-9.80662	-15.7206	660.39	-5.14478	800.242	-40.3262	351.467	-437.355	1014.98	-0.00183854	448.162	-0.651967
MG_1250_X_ZHENG58	-5.72945	354.452	-5.10502	412.455	2.51196	31.4575	31.6899	183.182	-62.7233	389.593	-0.000358445	335.508	-0.69315	544.22	1.05334	221.477	19.7175	-234.512	-10.5894	185.44	-2.8162	135.864	-0.748627	140.024	9.58553	30.5204	-36.3643	120.379	-0.000703749	156.709	-0.183629	123.037	0.873689	4.405	106.129	-1355.95	16.3023	32.6475	-11.4802	535.353	-3.99917	664.232	-31.033	314.458	-338.623	828.745	-0.00131052	376.592	-0.446995
MG_1251_X_JING724	-4.9359	376.84	-3.9103	414.362	2.33006	82.0116	27.1258	229.837	-51.0753	402.042	-0.000285638	357.072	-0.604093	542.95	0.811831	267.791	23.9503	-293.422	-12.8637	216.697	-3.40778	156.116	-0.905605	161.12	11.6636	28.4427	-44.0391	137.438	-0.000857074	182.092	-0.22174	140.437	1.05544	-2.84332	124.179	-1589.88	21.8358	2.76277	-12.6863	602.747	-5.32314	845.029	-44.7438	389.656	-419.07	1007.31	-0.00191305	482.009	-0.649742
MG_1251_X_ZHENG58	-6.1567	344.323	-5.66366	411.194	2.83633	-16.4358	32.0233	166.621	-73.1278	391.894	-0.000371132	321.876	-0.825437	578.714	1.05868	205.65	25.2251	-311.089	-12.5071	213.885	-3.39675	157.22	-0.914989	163.518	11.672	29.8167	-43.8644	138.55	-0.000831047	179.93	-0.222252	142.012	1.05676	-1.52838	127.773	-1665.45	21.1824	-11.7533	-14.1935	621.717	-5.16228	805.135	-45.1684	368.796	-402.92	956.273	-0.00204053	474.891	-0.690528
MG_1252_X_JING724	-6.35	388.162	-5.88046	458.127	2.70086	38.4842	35.043	198.59	-70.3099	428.467	-0.00040661	368.556	-0.762973	596.498	1.20038	238.887	22.2165	-268.089	-11.5492	200.574	-3.05724	146.123	-0.861194	155.797	10.655	30.9866	-39.4916	129.337	-0.000751445	167.037	-0.198415	131.881	0.931391	4.50681	117.092	-1509.05	20.4166	-5.28149	-10.4925	518.376	-4.99509	784.223	-36.3695	340.246	-422.375	988.672	-0.00133046	388.89	-0.45333
MG_1252_X_ZHENG58	-8.48958	366.909	-7.97079	463.228	3.89346	-128.791	43.8223	122.919	-102.693	435.684	-0.000515186	336.466	-1.15157	695.165	1.47115	175.037	24.1685	-299.285	-12.7452	212.696	-3.3836	152.868	-0.861726	153.853	11.6379	25.9229	-43.8368	134.504	-0.000870756	181.365	-0.219867	137.198	1.05882	-5.66023	122.787	-1608.28	18.5739	1.61527	-13.3583	581.959	-4.67571	734.387	-30.0643	306.987	-434.947	996.636	-0.00123855	363.526	-0.471802
MG_1253_X_JING724	-6.48028	397.499	-6.01696	469.304	2.6803	48.2299	36.7006	201.106	-70.4885	436.467	-0.000425353	379.039	-0.747903	598.494	1.27821	242.096	18.586	-213.388	-9.8712	181.16	-2.5754	133.611	-0.748153	144.174	9.07507	36.3116	-33.276	119.485	-0.000633439	151.287	-0.166275	121.318	0.77355	15.0229	105.017	-1284.98	15.43	97.2447	-13.018	631.724	-3.85841	703.125	-30.2511	366.583	-333.097	873.295	-0.00147077	449.895	-0.534477
MG_1253_X_ZHENG58	-5.99818	312.973	-5.58751	379.9	2.61907	-24.1021	32.1795	136.783	-68.3162	354.303	-0.000375806	293.222	-0.753897	522.317	1.0911	174.432	21.1785	-255.765	-11.2362	193.679	-3.00695	141.575	-0.767946	142.679	10.1946	29.2217	-38.8732	125.117	-0.000761909	165.269	-0.196356	127.979	0.943957	0.501464	96.6741	-1238.91	16.514	6.62019	-9.46279	456.788	-4.07086	648.589	-29.9877	287.792	-345.951	818.303	-0.00119096	338.957	-0.419729
MG_1254_X_JING724	-6.70354	410.413	-5.65673	470.207	2.92204	34.2001	38.086	206.875	-68.2159	442.671	-0.000416823	387.866	-0.763934	614.652	1.22628	255.185	20.144	-235.091	-10.4617	189.733	-2.8594	142.821	-0.788726	150.089	9.51753	36.5324	-36.7288	126.78	-0.000674697	158.534	-0.188658	130.553	0.888575	9.2509	173.343	-2304.99	29.751	-73.3118	-16.5734	724.761	-7.10873	1058.36	-62.6784	458.917	-538.922	1237.97	-0.00251546	568.942	-0.786301
MG_1254_X_ZHENG58	-6.70445	359.124	-6.59717	442.91	2.90506	-15.4049	35.6491	163.186	-81.7306	414.519	-0.000430786	338.645	-0.876051	605.74	1.27163	201.272	23.2821	-284.628	-13.1621	219.02	-3.61053	160.349	-0.858705	154.932	11.4361	27.952	-46.403	140.137	-0.000898105	186.507	-0.239935	145.444	1.16654	-11.1638	150.613	-1967.22	23.1669	3.05121	-21.3587	854.963	-5.88723	923.135	-50.7894	423.377	-486.474	1143.79	-0.00283846	606.692	-1.07097
MG_1255_X_JING724	-6.03637	395.115	-4.59967	436.347	2.80832	38.6692	33.4612	214.44	-57.7276	417.826	-0.000345956	370.439	-0.701143	584.032	0.967579	263.208	23.76	-289.575	-12.2755	210.75	-3.29219	154.018	-0.918712	163.514	11.2933	30.5969	-42.4453	135.809	-0.000797418	174.928	-0.214998	139.138	1.0112	0.991712	164.651	-2203.25	27.2147	-71.3156	-15.2872	662.174	-6.62772	977.69	-49.0112	390.84	-560.901	1249.81	-0.00179874	457.078	-0.594551
MG_1255_X_ZHENG58	-7.85038	377.154	-7.03326	457.61	3.61262	-82.4526	41.9037	147.221	-91.1726	434.261	-0.000475666	348.894	-1.02472	665.518	1.3761	198.823	23.3768	-287.244	-12.2352	206.875	-3.22799	148.898	-0.886192	156.656	11.2607	27.2987	-41.7582	131.276	-0.000808111	172.991	-0.20916	133.746	0.988733	-0.968256	110.401	-1394.49	15.9927	61.247	-11.1959	552.598	-3.90109	678.392	-27.7209	329.625	-345.801	866.594	-0.0010231	367.763	-0.332373
MG_1256_X_JING724	-8.19416	402.061	-7.66066	494.193	3.69759	-70.3629	42.0673	167.28	-95.6621	462.521	-0.000495338	372.392	-1.08613	709.305	1.39211	218.471	19.1111	-223.042	-10.4082	185.701	-2.79265	137.633	-0.727732	140.202	9.31789	33.7547	-35.9949	122.17	-0.000692961	157.633	-0.183132	125.268	0.874488	6.75375	211.829	-2917.83	33.6259	-158.887	-24.826	909.272	-8.42773	1163.61	-63.7364	421.576	-727.895	1535.89	-0.00297692	582.767	-1.10271
MG_1256_X_ZHENG58	-7.6857	354.056	-7.45631	447.387	3.32233	-74.5004	41.1446	128.572	-91.7643	414.255	-0.000492485	330.377	-0.98788	630.569	1.45162	173.452	22.5605	-274.435	-11.3421	196.929	-3.05625	144.896	-0.863093	154.799	10.5578	30.0896	-39.4114	128.005	-0.000734581	163.529	-0.199589	131.081	0.936736	2.96428	177.345	-2400.64	28.4254	-94.021	-21.9762	835.92	-7.13853	1025.51	-57.2254	406.599	-600.49	1312.09	-0.0028386	570.833	-1.05313
MG_1257_X_JING724	-7.32904	389.165	-7.78982	495.509	3.14065	-16.7578	37.4508	179.719	-96.6354	462.208	-0.000479846	368.106	-1.01753	681.387	1.41414	215.222	27.2172	-344.285	-14.6251	235.495	-3.85802	166.181	-1.00144	169.313	13.2759	21.417	-49.9512	145.189	-0.000988859	198.127	-0.250374	148.205	1.19937	-14.0682	101.373	-1289.51	17.2487	17.3455	-10.2907	498.637	-4.19446	681.522	-34.8005	321.35	-334.086	816.332	-0.00145551	389.366	-0.487048
MG_1257_X_ZHENG58	-6.18605	333.414	-5.56409	397.372	2.76428	-20.5254	33.2081	151.641	-69.2222	373.924	-0.000379047	311.774	-0.778301	549.613	1.09159	192.474	21.5275	-260.385	-11.2886	194.897	-2.9895	141.707	-0.8021	146.911	10.3582	29.3119	-38.6776	125.395	-0.000752844	164.628	-0.194062	127.796	0.922649	2.46712	109.857	-1411.18	17.3063	21.183	-12.9973	576.934	-4.25435	692.647	-36.5714	331.113	-341.522	834.155	-0.00172487	425.573	-0.597804
MG_1258_X_JING724	-4.231	367.205	-3.84492	411.954	1.74965	139.199	24.1258	238.468	-44.6582	390.311	-0.000276052	354.905	-0.477875	494.491	0.827007	266.176	19.0532	-219.577	-10.7119	191.887	-2.7646	139.481	-0.737098	143.798	9.61437	35.4305	-35.8184	124.479	-0.000716034	163.391	-0.17814	126.165	0.846856	11.1247	123.089	-1563.91	18.4209	52.2639	-16.0191	703.369	-4.67102	782.737	-36.055	373.632	-408.321	997.825	-0.00185949	485.467	-0.704916
MG_1258_X_ZHENG58	-7.6654	360.449	-6.94429	440.969	3.5175	-87.3287	40.4579	137.367	-89.3607	416.788	-0.000463521	332.717	-1.00764	644.691	1.33036	187.089	22.475	-272.356	-12.1132	206.835	-3.33614	153.196	-0.844819	153.655	10.7635	30.2485	-42.8509	134.478	-0.000807845	174.355	-0.221422	139.329	1.06318	-4.33961	159.575	-2134.44	25.7008	-60.377	-19.5287	771.13	-6.53228	960.465	-47.7921	380.542	-575.995	1270.16	-0.00234827	515.067	-0.910557
MG_1259_X_JING724	-4.92508	379.063	-5.01227	444.848	2.14988	102.354	24.8835	239.201	-61.783	422.743	-0.000310898	363.192	-0.674219	571.823	0.890054	265.644	19.4601	-226.663	-10.4606	187.92	-2.7752	138.765	-0.761886	145.434	9.48145	34.8449	-35.7993	123.447	-0.000683896	157.992	-0.180838	126.085	0.85318	9.7194	126.572	-1636.46	21.0544	0.856389	-13.0336	601.214	-5.22559	823.25	-37.826	358.128	-451.997	1055.28	-0.00155891	429.334	-0.56338
MG_1259_X_ZHENG58	-6.79523	361.42	-5.69367	421	3.12085	-35.7922	36.9675	160.219	-72.1727	399.298	-0.000403324	335.707	-0.836373	591.889	1.15031	209.411	20.9015	-249.422	-10.9838	192.898	-2.93336	141.803	-0.765894	144.661	10.0256	31.9485	-37.9246	125.753	-0.000738971	164.329	-0.191232	128.431	0.914886	4.56462	122.61	-1578.5	19.6671	16.0409	-14.7431	646.862	-4.97451	794.549	-36.7243	353.899	-435.899	1025.49	-0.00176858	453.048	-0.675649
MG_126_X_JING724	-2.76781	336.413	-2.06445	354.181	1.36036	165.721	14.2711	256.917	-26.8297	347.444	-0.000146075	323.231	-0.348261	433.157	0.375769	279.842	16.8667	-187.273	-8.42087	164.435	-2.27391	125.932	-0.686797	138.048	7.87064	40.466	-29.2276	113.208	-0.000523096	136.587	-0.14875	115.74	0.684719	21.1161	121.221	-1592.38	20.08	-23.2943	-12.3106	546.015	-4.8408	745.245	-41.5518	333.694	-378.364	887.931	-0.00172397	413.269	-0.55669
MG_126_X_ZHENG58	-6.90092	345.353	-5.39263	395.916	3.10176	-51.2864	39.2458	135.703	-65.7713	370.934	-0.00041146	319.518	-0.771903	550.114	1.18407	190.066	24.5371	-305.399	-12.9212	214.175	-3.39874	152.673	-0.91119	158.514	11.8664	24.6107	-44.0248	134.214	-0.000864777	179.946	-0.219905	136.611	1.04608	-5.44332	101.771	-1298.89	16.945	17.4205	-9.72322	479.704	-4.02561	659.406	-35.8768	321.084	-303.957	758.919	-0.00141815	381.51	-0.430559
MG_1260_X_JING724	-5.76221	376.836	-5.05519	433.154	2.55072	49.5588	31.0265	207.224	-61.1822	408.923	-0.000349682	356.174	-0.700862	569.106	0.992961	246.926	19.3684	-226.892	-10.537	187.222	-2.83366	138.731	-0.714473	138.792	9.42198	33.4303	-36.5599	123.102	-0.000712814	160.35	-0.185923	126.22	0.894997	5.43934	129.261	-1693.97	20.4835	-10.0204	-14.6825	628.65	-4.98849	779.533	-43.5878	357.706	-393.506	933.015	-0.00198055	461.433	-0.665484
MG_1260_X_ZHENG58	-7.40934	343.279	-6.82889	424.084	3.33907	-83.4612	39.126	127.587	-86.1846	397.408	-0.000453836	317.335	-0.964466	614.427	1.30505	174.606	21.7116	-263.539	-11.1821	193.24	-2.88367	138.471	-0.759854	142.018	10.4634	28.584	-37.5925	123.205	-0.000768155	166.323	-0.184056	123.983	0.882256	4.65591	148.374	-1982.75	22.4718	-37.6865	-17.0466	688.573	-5.49784	831.283	-45.9701	360.247	-450.036	1029.72	-0.00207649	468.195	-0.703577
MG_1261_X_JING724	-4.0258	360.486	-3.33002	394.682	1.67374	142.645	23.4886	236.328	-37.3713	373.7	-0.000254948	347.634	-0.418025	467.733	0.751538	266.394	17.4809	-198.061	-10.0177	181.69	-2.59971	133.062	-0.655056	133.072	8.88087	35.717	-33.6864	118.962	-0.000683706	156.966	-0.168166	120.763	0.809842	11.497	184.199	-2500.82	27.1904	-77.8918	-20.4206	795.266	-6.77689	987.312	-47.0891	378.276	-612.386	1335.15	-0.0019851	472.149	-0.718375
MG_1261_X_ZHENG58	-5.16956	325.258	-4.48552	374.514	2.47687	12.8297	26.663	176.753	-59.6922	362.271	-0.000297605	304.323	-0.698762	524.212	0.828368	212.308	23.3572	-288.751	-12.1115	203.614	-3.1954	146.225	-0.870882	153.227	11.1958	25.701	-41.3745	128.843	-0.000805025	170.769	-0.206828	131.151	0.980171	-2.2195	137.633	-1843.68	24.5401	-82.4288	-14.7846	606.231	-6.00479	866.624	-51.9886	357.435	-465.483	1036.71	-0.00233751	478.24	-0.807497
MG_1262_X_JING724	-8.5321	402.515	-7.86683	495.645	3.74585	-78.9894	45.775	151.89	-96.4383	460.04	-0.000531133	373.909	-1.07069	699.656	1.53722	206.302	18.3606	-211.818	-8.62035	164.59	-2.30842	124.657	-0.707597	138.06	8.34447	36.789	-29.825	111.993	-0.000543081	137.122	-0.149394	113.76	0.687484	18.7389	31.611	-265.458	6.55019	128.425	-0.474273	217.583	-1.33386	352.03	-17.6766	257.108	-52.262	298.239	-0.00045846	258.605	-0.0397542
MG_1262_X_ZHENG58	-4.98348	312.92	-5.19851	382.722	2.22548	27.9292	24.4601	173.643	-65.8406	362.812	-0.000311944	296.467	-0.718666	521.747	0.888357	198.862	19.9366	-239.39	-11.1455	190.407	-2.86175	135.484	-0.760044	139.638	10.051	27.4694	-37.1364	120.053	-0.000749761	161.406	-0.183761	121.483	0.875127	2.71284	114.29	-1472.21	19.7685	-2.57873	-11.2956	535.431	-4.90697	769.646	-35.1438	331.768	-423.034	985.011	-0.00141356	393.83	-0.514155
MG_1263_X_JING724	-9.25008	415.989	-8.36748	512.838	4.22307	-122.203	48.6245	147.405	-106.398	481.515	-0.000557631	382.268	-1.2073	755.721	1.58814	207.783	20.391	-240.985	-10.311	185.754	-2.76516	138.096	-0.76937	145.83	9.58698	34.1159	-35.7048	122.891	-0.000674734	156.339	-0.180176	125.459	0.849163	9.57688	185.451	-2527.87	28.3491	-99.7966	-22.6737	848.272	-7.19557	1025.15	-51.3719	382.565	-646.809	1388.37	-0.00248687	522.777	-0.958082
MG_1263_X_ZHENG58	-6.66898	344.747	-5.66902	405.29	3.08191	-46.9857	35.5045	149.708	-71.919	383.784	-0.000391663	318.892	-0.840663	578.43	1.10003	197.228	20.0573	-239.596	-10.7975	187.899	-2.9014	138.147	-0.773568	142.677	9.71882	30.105	-37.3739	122.044	-0.000711415	157.758	-0.190276	125.305	0.90374	2.47903	121.625	-1592.02	20.4485	-21.213	-14.01	598.715	-5.12507	783.023	-39.4257	333.755	-434.262	994.399	-0.00184306	433.653	-0.68628
MG_1264_X_JING724	-5.58615	364.224	-4.83344	417.104	2.41765	52.4503	31.2345	196.185	-57.6399	392.466	-0.000347764	345.498	-0.646034	537.987	1.01403	235.322	23.0277	-280.623	-12.1828	207.656	-3.24544	150.766	-0.852038	154.423	11.0971	29.2085	-41.9538	132.998	-0.000817176	175.632	-0.211454	135.929	1.01004	-0.933913	82.696	-1009.67	11.3756	87.7751	-10.9671	519.155	-2.95624	546.792	-18.7707	275.862	-287.193	734.44	-0.000988298	336.464	-0.407117
MG_1264_X_ZHENG58	-4.96448	322.19	-4.49164	374.19	2.22219	37.7678	26.807	175.823	-56.4672	356.268	-0.000306454	305.16	-0.628358	497.114	0.891715	208.179	21.1981	-255.258	-11.3599	195.939	-3.03955	143.249	-0.783256	145.107	10.2596	29.8194	-39.2569	126.55	-0.000764995	166.491	-0.198689	129.574	0.952519	0.752713	93.8052	-1176.07	12.7328	70.7967	-13.0134	573.76	-3.20743	573.361	-26.9105	298.832	-274.899	711.241	-0.00146004	390.795	-0.534331
MG_1265_X_JING724	-2.3251	342.427	-2.40574	374.492	0.94088	219.187	12.8598	272.925	-28.7182	362.279	-0.000159522	336.832	-0.29024	422.822	0.489378	284.897	20.1295	-236.874	-10.5975	189.336	-2.81035	139.507	-0.805671	149.891	9.71337	33.9219	-36.2297	123.957	-0.000679411	157.179	-0.182858	126.574	0.85336	9.50784	171.072	-2299.29	27.2086	-71.8041	-21.087	819.735	-6.86011	1002.81	-53.0425	402.243	-589.174	1299.88	-0.00261475	552.547	-0.983346
MG_1265_X_ZHENG58	-4.80907	333.359	-4.81083	395.467	2.1792	55.1884	24.2268	197.012	-61.8508	378.619	-0.000298152	317.055	-0.679013	529.395	0.855901	223.372	24.2756	-301.288	-13.2077	217.758	-3.44393	154.084	-0.947491	162.575	11.9927	24.4168	-44.5497	135.28	-0.000869454	180.786	-0.222587	137.726	1.05027	-5.51235	184.517	-2512.01	28.2343	-96.5009	-22.7304	851.779	-7.12502	1019.32	-53.4892	390.808	-625.097	1351.45	-0.0026111	539.357	-0.983142
MG_1266_X_JING724	-8.45441	413.325	-7.34687	494.164	3.72709	-65.3271	46.7171	160.738	-89.7163	460.317	-0.000521199	384.221	-1.00929	688.235	1.51446	219.403	21.2835	-255.336	-10.5888	188.033	-2.75966	136.949	-0.80153	148.251	10.0539	31.6604	-35.8174	122.077	-0.000691731	157.665	-0.176855	123.327	0.826075	10.0566	210.963	-2884.53	33.8829	-141.457	-24.1591	911.508	-8.45195	1186.71	-64.714	444.897	-721.843	1545.47	-0.00296134	601.354	-1.08106
MG_1266_X_ZHENG58	-5.00393	314.298	-4.87683	375.631	2.32246	19.3704	24.4692	174.735	-62.9045	358.903	-0.000297832	295.487	-0.715531	521.682	0.82353	203.717	22.4605	-276.139	-12.249	204.438	-3.28708	147.882	-0.861764	151.457	10.9593	25.6381	-42.3518	129.655	-0.000812559	171	-0.215622	133.35	1.02797	-6.08267	181.47	-2463.82	30.2636	-117.241	-20.4164	791.568	-7.49025	1062.55	-60.6329	414.884	-615.096	1336.42	-0.00276735	560.621	-0.986391
MG_1267_X_JING724	-7.2406	406.149	-6.15003	471.757	3.15732	-0.321453	40.9206	186.982	-74.1535	441.801	-0.000449788	381.733	-0.831127	629.015	1.31968	238.764	17.2199	-191.156	-8.058	161.55	-2.17027	124.555	-0.69791	140.63	7.80373	42.0746	-27.9421	112.488	-0.000489501	133.389	-0.140982	114.49	0.638704	25.4652	114.983	-1467.52	18.2175	30.4708	-12.0429	570.806	-4.29277	716.784	-41.8296	366.609	-308.446	794.818	-0.00177684	451.58	-0.532886
MG_1267_X_ZHENG58	-7.5351	356.615	-6.9122	437.96	3.47726	-85.5032	39.4252	138.403	-89.7396	415.247	-0.000455399	329.318	-1.00921	643.093	1.30666	186.264	23.6104	-290.339	-12.6556	212.238	-3.32259	151.833	-0.880665	156.468	11.5304	26.8581	-43.0294	133.772	-0.000849408	179.043	-0.215093	136.17	1.02539	-2.91735	108.055	-1406.46	18.4789	-14.5439	-10.6853	491.821	-4.52056	699.978	-35.4004	305.557	-371.649	866.022	-0.00143599	369.496	-0.490667
MG_1268_X_JING724	-13.506	470.014	-11.6345	596.549	5.92203	-291.44	75.0264	65.2689	-140.686	540.568	-0.000832969	423.572	-1.58691	899.565	2.41876	160.256	21.2835	-255.336	-10.5888	188.033	-2.75966	136.949	-0.80153	148.251	10.0539	31.6604	-35.8174	122.077	-0.000691731	157.665	-0.176855	123.327	0.826075	10.0566	174.081	-2349.25	28.0574	-86.8823	-18.4011	741.309	-6.87642	999.409	-54.2937	400.755	-571.175	1262.45	-0.00229092	509.237	-0.783878
MG_1268_X_ZHENG58	-8.74677	376.124	-7.70697	462.465	3.98299	-131.757	46.9979	118.971	-97.8715	433.395	-0.000528788	344.46	-1.10975	685.325	1.52044	178.168	23.042	-282.437	-12.2865	207.28	-3.12634	145.974	-0.893506	157.233	11.3882	26.7013	-40.633	129.22	-0.000808245	172.81	-0.199045	130.096	0.93203	2.4659	160.936	-2115.29	29.7499	-68.0989	-11.8246	600.495	-7.0286	1054.7	-58.5204	451.778	-535.363	1236.8	-0.00194637	507.171	-0.55699
MG_1269_X_JING724	-5.7909	400.334	-4.44834	440.802	2.50908	76.8515	33.2852	223.306	-50.4665	413.706	-0.000347513	378.988	-0.602273	554.969	0.98888	270.298	22.4646	-271.401	-11.8338	204.334	-3.20089	150.372	-0.838722	153.807	10.7289	31.1565	-41.2619	132.657	-0.000788029	172.443	-0.210148	136.283	1.00326	0.300774	70.8093	-787.259	11.8626	127.748	-7.16968	461.267	-2.86834	582.72	-24.3114	337.944	-225.682	669.93	-0.00100963	384.614	-0.330055
MG_1269_X_ZHENG58	-9.22719	388.786	-8.46821	488.494	4.07248	-134.088	50.1719	115.657	-105.482	453.03	-0.000578297	358.429	-1.1585	710.356	1.69789	174.545	22.4501	-273.184	-11.9695	203.938	-3.15184	147.058	-0.855667	153.609	10.9247	28.5461	-40.7628	129.834	-0.000792743	171.088	-0.204348	132.305	0.968044	0.557713	132.785	-1735.25	23.7258	-36.6244	-12.9226	591.797	-5.74987	874.786	-48.6385	383.822	-447.392	1040.64	-0.00201047	476.082	-0.66795
MG_127_X_JING724	-3.08648	333.354	-3.02877	371.713	1.52134	142.575	14.3824	249.489	-41.6604	365.766	-0.000176371	320.66	-0.48008	475.914	0.478046	266.87	21.5225	-260.11	-11.0292	192.034	-3.00596	142.348	-0.769845	143.681	10.0974	30.3247	-38.793	125.785	-0.000745045	163.761	-0.19753	129.179	0.949302	0.958934	156.619	-2108.52	25.5984	-77.2247	-17.8074	706.164	-6.43036	931.164	-47.1405	360.568	-560.2	1223.84	-0.00215014	473.71	-0.807718
MG_127_X_ZHENG58	-3.97763	304.158	-3.63472	346.739	1.88464	65.8762	19.8456	191.986	-47.532	335.383	-0.000230399	288.261	-0.55371	463.312	0.632252	217.546	21.476	-260.614	-12.287	205.687	-3.18288	145.889	-0.840604	150.007	10.9198	26.5613	-41.1799	128.522	-0.000820264	172.855	-0.205819	130.806	0.979644	-2.1857	113.104	-1446.87	20.8893	-7.92196	-9.71803	500.123	-4.96534	783.796	-44.0422	365.874	-367.255	892.828	-0.00168896	433.939	-0.518202
MG_1270_X_JING724	-6.57312	397.787	-5.70133	460.365	2.80685	34.7164	36.8979	199.606	-66.7847	429.239	-0.000411801	376.139	-0.746931	597.243	1.20093	245.665	19.6783	-231.527	-10.342	184.92	-2.75101	136.517	-0.718007	139.167	9.4557	33.3251	-35.597	121.513	-0.000697578	158.265	-0.178964	123.846	0.856564	7.9025	123.719	-1605.01	17.5905	30.1948	-15.753	664.379	-4.49405	731.449	-30.9679	326.803	-417.362	982.281	-0.00154727	416.99	-0.604045
MG_1270_X_ZHENG58	-6.47092	345.478	-5.77811	411.305	2.8573	-21.3383	35.9092	151.674	-72.0945	387.314	-0.000405888	324.239	-0.791348	563.016	1.20185	194.592	25.8037	-324.543	-13.3951	219.571	-3.56008	156.797	-0.966657	164.214	12.3357	22.9479	-46.0298	137.321	-0.00088781	182.898	-0.231364	140.32	1.09682	-8.89526	145.507	-1943.75	23.4757	-53.0105	-17.8378	706.505	-5.80569	861.657	-50.688	370.608	-461.959	1047.43	-0.00248722	512.891	-0.880499
MG_1271_X_JING724	-7.53226	415.66	-6.94893	497.978	3.23844	-2.58807	40.5803	193.875	-82.7072	462.282	-0.000471987	390.867	-0.919307	668.183	1.36089	242.22	17.2773	-195.414	-10.0005	181.087	-2.67295	134.625	-0.681991	135.537	8.71078	35.8472	-34.3878	119.719	-0.00066531	154.049	-0.17584	122.98	0.841672	9.05693	226.804	-3104.82	35.4611	-144.523	-27.2401	1010.81	-8.91226	1252.87	-67.4944	468.448	-773.269	1652.86	-0.00322254	647.391	-1.20125
MG_1271_X_ZHENG58	-9.06717	371.007	-8.38482	470.606	4.13299	-155.888	47.8844	107.042	-107.917	441.441	-0.000555447	339.268	-1.20098	710.658	1.60838	163.942	23.7157	-294.314	-11.7687	199.366	-3.24345	147.312	-0.855837	151.427	10.9028	26.4144	-41.7934	129.334	-0.000783447	167.616	-0.213801	133.329	1.02073	-5.01897	142.219	-1877.22	21.8193	-16.1013	-16.4821	687.175	-5.5175	847.447	-37.7678	349.899	-502.211	1137.14	-0.00171413	439.544	-0.657924
MG_1272_X_JING724	-6.18961	385.918	-5.98004	460.448	2.70241	38.1099	32.1659	207.356	-72.9445	432.76	-0.000386673	365.369	-0.806994	612.921	1.10661	244.068	21.5275	-260.385	-11.2886	194.897	-2.9895	141.707	-0.8021	146.911	10.3582	29.3119	-38.6776	125.395	-0.000752844	164.628	-0.194062	127.796	0.922649	2.46712	118.039	-1521.13	20.768	-7.37046	-12.5513	576.505	-5.13174	801.32	-41.1165	356.332	-418.29	983.356	-0.00181446	447.848	-0.647075
MG_1272_X_ZHENG58	-8.32178	363.401	-7.76473	456.579	3.60983	-101.874	44.9749	117.929	-94.5908	420.416	-0.000525242	336.573	-1.03704	650.477	1.53428	170.011	19.077	-225.332	-10.4203	183.044	-2.71101	132.645	-0.729366	137.576	9.44881	30.5466	-35.1122	117.914	-0.00069459	155.056	-0.174999	119.694	0.830711	6.75944	145.836	-1953.38	23.3598	-56.4017	-16.3558	661.359	-5.75108	850.884	-46.7391	354.149	-473.556	1063.45	-0.00209703	462.232	-0.730636
MG_1273_X_JING724	-4.15128	358.909	-3.90753	406.262	1.65474	141.381	23.8569	232.017	-44.2101	382.254	-0.000278805	348.025	-0.460371	480.583	0.844665	257.869	20.6679	-246.328	-10.5634	187.534	-2.83876	138.868	-0.771422	144.849	9.75599	32.3891	-36.6534	123.256	-0.000697673	158.278	-0.1853	126.007	0.878234	6.51372	151.145	-1972.39	25.4095	-20.3071	-18.4366	778.037	-6.3635	978.497	-52.315	430.644	-522.584	1211.2	-0.00258206	579.26	-0.9535
MG_1273_X_ZHENG58	-6.68812	358.778	-6.16618	431.769	3.16675	-41.663	33.6101	169.415	-81.2798	413.607	-0.000391572	332.668	-0.935442	628.054	1.08936	211.633	25.2355	-315.045	-12.7866	213.386	-3.53199	157.044	-0.921086	160.367	11.7066	25.9087	-45.4533	137.371	-0.000850863	178.842	-0.233526	142.058	1.11669	-9.16876	139.69	-1801.35	25.6059	-21.9059	-14.3842	668.242	-6.25411	967.097	-53.7357	435.546	-483.24	1141.43	-0.00235686	553.445	-0.810709
MG_1274_X_JING724	-6.7774	406.265	-5.96403	472.97	2.99061	22.2765	37.3666	204.042	-73.3386	446.365	-0.000419783	383.227	-0.819062	630.414	1.22491	250.184	24.3035	-298.305	-12.5009	212.812	-3.30414	153.739	-0.916718	162.702	11.5967	29.0513	-42.7535	135.718	-0.000823479	177.895	-0.213972	138.188	1.00942	0.505776	83.1161	-1008.24	13.8749	66.3688	-9.62036	490.12	-3.49111	613.569	-26.1899	305.558	-300.33	765.644	-0.0012268	372.211	-0.463029
MG_1274_X_ZHENG58	-7.33111	381.202	-6.31986	450.002	3.13822	-24.5061	41.499	159.085	-74.6057	416.485	-0.000460697	357.266	-0.829968	602.487	1.35352	210.724	21.093	-251.686	-12.0073	205.584	-3.28685	151.875	-0.749671	143.535	10.4003	31.3807	-42.3127	133.59	-0.000835173	178.095	-0.21819	138.226	1.0704	-4.80242	128.362	-1666.95	19.2436	18.0653	-15.9017	675.545	-4.80218	772.604	-38.5772	356.493	-407.606	971.92	-0.00188315	463.627	-0.680904
MG_1275_X_JING724	-6.67438	406.255	-5.67833	466.968	2.97586	25.0389	37.0684	206.264	-70.1384	442.174	-0.000407867	382.744	-0.794542	622.434	1.18519	253.762	27.3038	-342.781	-14.2893	234.33	-3.81602	167.855	-1.0166	173.725	13.0746	24.8445	-49.3061	146.925	-0.000952142	195.902	-0.248756	150.453	1.18421	-10.2963	122.03	-1594.79	18.958	-0.62701	-13.5805	590.245	-4.64354	733.06	-37.8569	332.34	-382.896	905.656	-0.00166577	416.03	-0.56743
MG_1275_X_ZHENG58	-5.5984	359.249	-4.27911	397.826	2.45087	44.0042	32.8028	186.156	-50.4079	374.949	-0.000340066	339.223	-0.586515	510.354	0.992983	231.405	24.8244	-306.697	-13.4531	223.456	-3.60758	161.27	-0.919339	162.381	12.07	26.9759	-46.5624	141.4	-0.000907531	188.797	-0.236303	145.205	1.13507	-8.14686	122.122	-1578.83	20.0217	4.33099	-14.289	626.896	-4.99831	789.595	-39.5088	354.577	-419.311	988.201	-0.00186224	456.486	-0.681693
MG_1276_X_JING724	-5.9982	391.203	-4.75353	436.844	2.83857	32.2207	32.475	214.09	-61.5963	421.023	-0.000342763	366.534	-0.739063	594.939	0.957361	260.367	24.6671	-302.143	-12.4175	213.427	-3.33574	156.185	-0.933927	166.133	11.5644	30.7519	-43.057	137.818	-0.0008097	177.609	-0.217478	140.984	1.02333	1.21449	141.849	-1856.55	21.0212	8.36216	-17.9937	743.562	-5.43122	853.09	-35.1945	357.439	-514.514	1174.35	-0.00177245	461.583	-0.725468
MG_1276_X_ZHENG58	-4.11957	309.899	-3.6241	350.418	2.06481	51.845	20.4502	194.047	-50.9367	345.165	-0.000230092	292.165	-0.600092	484.797	0.631178	221.558	24.2231	-298.502	-13.5314	223.581	-3.56757	159.398	-0.930698	162.789	12.0631	26.1974	-46.0776	139.8	-0.000904543	187.588	-0.232338	143.052	1.10921	-7.28992	109.677	-1398.6	19.8169	1.86951	-10.7732	526.202	-4.88451	772.176	-37.735	344.47	-402.018	952.39	-0.00156217	416.329	-0.553997
MG_1277_X_JING724	-8.08741	419.994	-7.7707	516.282	3.52433	-33.7906	42.9492	183.806	-95.6981	481.863	-0.00051181	394.124	-1.04299	712.275	1.49324	231.925	22.6888	-275.554	-12.6493	213.165	-3.22998	150.351	-0.882394	157.652	11.4551	28.0927	-41.9186	132.94	-0.00084184	179.007	-0.206813	134.346	0.978044	1.1168	154.121	-2042.08	25.9779	-52.3618	-16.3709	696.279	-6.29025	944.963	-55.4157	414.405	-484.632	1117.8	-0.00242039	534.793	-0.801158
MG_1277_X_ZHENG58	-6.95421	360.226	-6.81053	446.305	3.34837	-61.6995	33.9388	166.478	-92.8543	431.522	-0.000411951	333.791	-1.04369	667.071	1.16059	205.619	26.3235	-329.517	-13.9121	228.475	-3.62563	161.353	-0.972394	167.624	12.8046	24.2861	-47.0443	141.795	-0.000935316	192.2	-0.233479	143.842	1.11118	-7.01588	144.656	-1938.5	23.8027	-64.2278	-16.0036	649.085	-5.90506	865.224	-45.8668	348.889	-496.573	1102	-0.00204436	453.363	-0.734283
MG_1278_X_JING724	-4.03831	380.094	-3.66173	422.598	1.71522	157.955	22.467	258.968	-43.4021	403.48	-0.000257328	367.439	-0.474572	508.562	0.757884	285.479	18.7753	-217.221	-9.78475	179.139	-2.62127	133.84	-0.67975	135.898	8.95413	35.6886	-33.8954	119.507	-0.000660765	154.027	-0.171011	121.933	0.819731	11.0632	113.191	-1455.67	19.8213	-2.99307	-14.9702	635.814	-5.11853	793.221	-38.5795	342.164	-443.758	1022.32	-0.00207572	471.952	-0.837397
MG_1278_X_ZHENG58	-7.77233	372.329	-6.8065	447.982	3.54098	-79.1422	41.2955	145.281	-85.4751	420.663	-0.000464224	343.351	-0.983989	646.278	1.31345	198.593	21.2022	-256.519	-10.9446	189.836	-2.95336	139.739	-0.760214	141.457	10.0291	29.3378	-38.167	123.552	-0.000740465	161.934	-0.193215	126.507	0.927813	1.13615	114.592	-1473.39	18.3214	17.5739	-12.642	575.451	-4.50016	728.01	-36.4255	338.884	-370.751	894.7	-0.00160541	419.718	-0.554367
MG_1279_X_JING724	-3.7143	349.836	-3.60562	394.996	1.54393	148.88	20.3125	239.528	-42.5762	375.895	-0.000243145	339.158	-0.452708	474.126	0.72177	261.389	18.6175	-212.461	-10.9953	195.834	-2.82405	141.674	-0.687786	139.153	9.65209	35.913	-36.6592	126.466	-0.000761816	170.256	-0.182053	128.1	0.883328	9.38721	-1.00437	224.243	1.24988	194.761	2.25992	147.695	-0.269536	239.087	0.523865	207.752	-26.6185	256.973	0.000264778	178.147	0.105877
MG_1279_X_ZHENG58	-3.50844	313.638	-3.21722	351.483	1.66177	103.519	17.9471	213.316	-42.8344	342.737	-0.000207506	300.253	-0.487547	453.698	0.587432	235.528	25.435	-315.429	-13.219	221.092	-3.54494	159.991	-0.917192	162.553	12.1072	27.2601	-45.8418	140.611	-0.000893789	187.317	-0.231326	143.907	1.10956	-6.11217	151.249	-2003.93	24.7321	-42.4156	-16.4872	694.899	-6.22977	933.729	-42.6771	372.051	-558.26	1245.09	-0.00184855	462.948	-0.707332
MG_128_X_JING724	-8.60601	421.328	-6.71138	484.034	4.02645	-89.114	48.0242	162.745	-86.7052	461.25	-0.00050121	387.336	-1.02434	700.013	1.43421	230.116	20.9253	-251.177	-10.6922	188.055	-2.87976	138.967	-0.758163	142.438	9.86008	31.0646	-37.2184	123.188	-0.000717526	159.995	-0.188091	125.959	0.898742	4.19931	151.342	-2025.4	23.2275	-44.9935	-17.4182	700.191	-5.66967	851.756	-48.5782	369.475	-456.148	1042.15	-0.0022109	485.501	-0.745336
MG_128_X_ZHENG58	-8.28692	363.932	-7.72667	456.578	3.80914	-120.796	42.5097	126.599	-99.1214	429.146	-0.000498385	333.546	-1.12229	683.676	1.40908	178.194	24.9399	-312.223	-13.0852	215.311	-3.49553	154.467	-0.95902	162.802	11.9639	23.5066	-45.0955	135.18	-0.000857169	178.105	-0.228076	138.598	1.07711	-8.2321	106.073	-1395.08	16.2415	-6.59304	-12.8322	532.263	-4.12832	638.554	-28.7958	267.871	-374.617	853.251	-0.0013773	344.502	-0.5349
MG_1280_X_JING724	-5.63169	381.799	-5.55938	452.632	2.53781	57.4572	28.272	222.438	-70.2593	431.081	-0.000345839	362.212	-0.781759	606.301	0.978894	254.346	24.0369	-296.918	-12.5279	210.531	-3.36578	152.79	-0.920763	160.533	11.4623	26.8701	-43.3939	134.174	-0.000820356	174.867	-0.220122	137.685	1.04027	-4.07145	138.888	-1840.27	24.1083	-55.324	-15.3615	644.042	-6.06132	894.949	-44.6443	357.721	-521.193	1158.55	-0.00202396	463.422	-0.767673
MG_1280_X_ZHENG58	-5.73266	342.203	-5.37549	407.069	2.63268	7.11918	29.6128	177.38	-69.3923	388.726	-0.000347739	321.625	-0.778072	564.037	0.993682	212.624	22.7229	-279.264	-12.6372	209.822	-3.31163	149.339	-0.88076	154.278	11.3242	25.3008	-42.8013	131.196	-0.000840212	175.585	-0.214946	133.92	1.02182	-4.88889	118.931	-1564.31	19.6992	-24.8507	-12.8967	556.005	-4.8419	739.378	-39.2704	320.936	-395.669	912.93	-0.00172532	407.439	-0.599717
MG_1281_X_JING724	-4.88342	368.867	-4.45133	420.861	2.19064	88.6162	26.4686	224.58	-56.536	404.085	-0.000303437	352.411	-0.623229	542.875	0.890814	255.931	23.0948	-279.626	-11.7233	204.23	-3.17085	150.767	-0.851886	156.407	10.8309	32.0383	-40.925	133.302	-0.000777372	172.185	-0.207504	136.581	0.986315	2.58671	115.543	-1481.84	20.2809	0.457548	-12.5551	578.771	-4.96614	785.184	-42.8448	363.621	-387.222	929.883	-0.00193421	464.099	-0.668734
MG_1281_X_ZHENG58	-6.43469	345.831	-5.33606	400.832	3.09329	-44.0811	33.9652	158.556	-71.1961	386.585	-0.000367829	319.385	-0.841845	582.917	1.02818	205.407	24.5908	-304.602	-13.0328	217.093	-3.51298	157.335	-0.924866	161.569	11.8004	26.4165	-45.2912	137.903	-0.000866234	181.746	-0.23037	141.781	1.09841	-7.19776	140.842	-1837	24.4033	-26.437	-14.8226	661.668	-5.92937	912.69	-51.6675	410.882	-458.107	1077.9	-0.0022605	523.577	-0.759351
MG_1282_X_JING724	-8.37463	410.668	-7.34449	492.453	3.67928	-62.2056	45.8094	161.923	-88.8956	457.261	-0.000514963	381.643	-1.00476	684.87	1.48396	219.51	20.2386	-238.707	-9.53481	176.588	-2.47686	130.371	-0.816214	150.813	9.34217	34.879	-32.0839	116.919	-0.000584703	144.018	-0.157883	117.855	0.710772	18.4464	148.319	-1988.03	23.8977	-60.3799	-17.4057	692.265	-5.98017	878.476	-46.2034	354.841	-509.581	1130.25	-0.00217211	473.349	-0.800684
MG_1282_X_ZHENG58	-6.90652	359.634	-5.91615	423.488	3.05076	-31.9865	38.6246	151.853	-72.6263	396.885	-0.000426488	335.965	-0.814933	580.593	1.24834	200.574	21.8633	-266.207	-11.9121	201.459	-3.16089	145.5	-0.850082	151.215	10.722	27.378	-40.7771	128.058	-0.00078504	168.234	-0.206183	131.131	0.977406	-1.84229	95.3874	-1197.6	15.5355	40.1797	-9.89678	490.792	-3.84974	646.33	-27.9205	303.83	-333.769	818.659	-0.00114773	356.042	-0.410929
MG_1283_X_JING724	-4.39255	378.428	-3.92747	423.245	1.91293	132.087	24.1831	247.472	-47.6459	404.612	-0.00027461	363.875	-0.528639	522.867	0.802051	276.798	19.0244	-219.546	-10.744	191.867	-2.83465	140.958	-0.712574	140.79	9.51917	35.3273	-36.6401	125.434	-0.000729679	164.858	-0.18475	128.02	0.889653	7.98187	9.60171	91.7258	2.05527	210.602	-0.124596	237.917	-0.384474	277	-7.10557	255.606	-2.29226	238.625	-0.000221716	260.612	-0.0248768
MG_1283_X_ZHENG58	-7.9148	366.126	-6.86788	441.549	3.64845	-97.8682	42.6678	132.995	-88.5404	417.913	-0.000474833	336.93	-1.008	647.357	1.36699	187.508	24.6042	-305.402	-12.4617	209.75	-3.32414	151.675	-0.911038	159.498	11.6002	26.4405	-42.9959	133.517	-0.000824973	175.499	-0.215954	136.264	1.02235	-2.92269	117.667	-1523.43	18.4257	12.0565	-13.0244	581.572	-4.38189	710.639	-42.3981	352.303	-319.946	799.419	-0.00188355	448.147	-0.586601
MG_1284_X_JING724	-6.1846	396.995	-5.70932	464.679	2.5921	60.2592	34.548	211.056	-67.2456	434.139	-0.000399819	378.466	-0.72483	592.997	1.187	250.577	21.7492	-259.901	-10.7085	191.847	-2.86805	142.253	-0.872249	158.173	10.1157	33.8677	-36.9492	126.344	-0.00066885	156.933	-0.18655	129.034	0.858086	10.405	206.797	-2827.07	33.9005	-146.162	-26.7605	977.933	-8.61363	1200.07	-68.2312	450.835	-731.432	1558.14	-0.00354813	665.908	-1.36093
MG_1284_X_ZHENG58	-4.48179	332.16	-4.23856	383.791	2.04291	71.7207	23.3171	202.783	-54.592	369.116	-0.000274971	316.534	-0.605968	504.709	0.793071	229.921	24.3272	-300.06	-12.2093	207.969	-3.25054	150.902	-0.908987	160.48	11.4312	28.1673	-42.0473	133.153	-0.000802035	173.56	-0.210831	135.716	0.993278	0.140465	185.926	-2540.77	32.8426	-157.931	-23.6343	868.622	-8.30306	1141.68	-68.8875	428.702	-677.019	1436.63	-0.00355812	643.004	-1.35066
MG_1285_X_JING724	-0.780368	322.426	-1.39988	348.309	0.331467	279.498	1.43654	308.093	-17.0716	341.82	-5.00586e-05	320.03	-0.183855	382.09	0.112558	306.096	22.79	-275.267	-12.1777	209.396	-3.23704	152.34	-0.880607	159.262	11.058	31.1306	-41.7725	134.499	-0.000800408	175.137	-0.210995	137.572	0.998095	1.63174	47.4501	-457.185	8.2978	151.913	-5.2544	391.731	-2.11254	481.892	-14.3353	291.02	-189.014	586.949	-0.000649893	324.96	-0.259719
MG_1285_X_ZHENG58	-5.30465	340.542	-4.59788	390.962	2.38627	35.4517	29.1642	182.521	-57.7628	372.547	-0.000324266	321.871	-0.650433	519.52	0.943805	219.238	24.0265	-296.962	-12.2484	207.031	-3.23054	148.966	-0.914666	159.684	11.4277	26.7781	-41.8049	131.353	-0.00080054	171.955	-0.208848	133.64	0.980352	-0.431066	113.353	-1457.5	20.1602	-6.36134	-11.0756	530.209	-4.84212	763.257	-43.1973	356.443	-363.374	878.953	-0.00179992	440.073	-0.580036
MG_1286_X_JING724	-8.08105	434.064	-6.9049	508.334	3.58356	-25.5524	44.6682	192.587	-84.3623	476.597	-0.000493498	405.548	-0.959057	694.692	1.42594	249.952	21.887	-261.962	-11.6205	202.616	-3.10729	148.664	-0.842351	154.993	10.5564	32.4941	-40.0709	131.493	-0.000763596	169.899	-0.203042	134.659	0.961262	3.7924	140.379	-1822.28	25.7328	-34.069	-14.4087	658.225	-6.1932	949.68	-57.7962	436.909	-450.182	1071.55	-0.00254454	564.844	-0.835668
MG_1286_X_ZHENG58	-5.85536	361.881	-3.22702	370.363	2.64506	24.0132	38.5221	167.683	-38.7233	354.326	-0.000344383	339.255	-0.482327	470.354	1.04509	227.793	16.7642	-187.34	-10.464	186.96	-2.67176	134.993	-0.626735	130.06	8.98006	35.4078	-34.6685	120.582	-0.00073108	163.45	-0.172428	122.217	0.84195	9.43915	99.4349	-1248.85	17.6793	24.179	-10.9066	527.27	-4.19341	693.25	-43.7501	359.752	-280.414	732.064	-0.00201341	466.864	-0.638416
MG_1287_X_JING724	-7.06629	403.44	-5.83704	463.259	3.20259	-5.34959	39.0796	192.222	-72.726	438.846	-0.000422784	377.204	-0.841331	632.363	1.21333	244.381	23.73	-291.127	-11.8723	203.99	-3.12435	147.521	-0.897305	159.237	11.1938	28.9072	-40.4726	130.555	-0.000774516	169.794	-0.201392	132.496	0.942719	3.38084	184.348	-2478.97	31.1886	-100.362	-19.065	782.37	-7.64091	1106.84	-61.3124	444.543	-623.159	1378.5	-0.00259296	567.742	-0.891699
MG_1287_X_ZHENG58	-6.53434	355.648	-6.09529	428.77	2.95428	-21.6475	34.5543	165.276	-77.8805	406.595	-0.000403161	333.203	-0.862287	599.206	1.17041	205.773	22.7745	-276.036	-11.6388	202.032	-3.11825	148.157	-0.842256	154.182	10.7626	31.0514	-40.299	131.069	-0.000772793	170.358	-0.203189	133.909	0.964827	2.76393	189.328	-2569.69	30.9238	-113.933	-21.6474	836.122	-7.77995	1105.55	-56.7829	414.45	-679.825	1463.32	-0.00260456	552.455	-0.983483
MG_1288_X_JING724	-3.85662	318.302	-2.89336	343.487	1.8192	88.0772	22.3216	199.922	-38.5437	335.658	-0.000227034	303.43	-0.447987	439.011	0.669865	231.049	21.6483	-257.591	-10.9407	195.389	-3.02915	147.37	-0.815623	152.95	10.026	34.9474	-38.9152	130.386	-0.000714498	163.98	-0.200577	134.618	0.951262	5.23331	114.866	-1504.67	16.5694	10.7512	-15.5623	627.856	-4.36228	685.564	-26.7627	282.998	-427.562	969.22	-0.00146826	376.366	-0.631551
MG_1288_X_ZHENG58	-5.8814	325.2	-5.20401	383.812	2.63847	-12.3383	32.0576	150.864	-65.3527	362.927	-0.000361195	304.747	-0.73184	527.678	1.05086	190.45	22.9462	-279.403	-12.7781	214.685	-3.27099	151.45	-0.869135	156.241	11.5592	27.7683	-42.4835	133.872	-0.000861693	181.724	-0.209604	135.298	0.998553	-0.197602	150.111	-2026.37	25.2713	-88.059	-17.3012	677.722	-6.20257	891.355	-54.4133	367.51	-484.601	1073.82	-0.00255281	506.457	-0.886524
MG_1289_X_JING724	-9.64502	441.068	-9.0023	549.136	4.17893	-97.7023	52.4544	155.538	-110.019	507.811	-0.000611832	410.43	-1.19902	772.683	1.79867	215.749	22.4305	-271.691	-11.8459	203.677	-3.11925	147.384	-0.840356	153.18	10.8598	29.9484	-40.3792	130.401	-0.000789657	171.866	-0.202015	132.709	0.959482	2.30646	45.2371	-447.234	8.20201	130.068	-1.94663	278.591	-1.77623	421.774	-18.5842	280.668	-106.373	416.003	-0.000467514	280.537	-0.0563776
MG_1289_X_ZHENG58	-7.06025	368.474	-6.36444	441.83	3.15584	-35.5739	37.8399	161.204	-79.214	415.069	-0.000432581	343.772	-0.890509	616.066	1.24512	207.659	23.9544	-296.684	-12.4485	208.593	-3.32159	150.606	-0.882564	155.47	11.4332	25.9611	-42.9492	132.44	-0.000832544	175.535	-0.216266	135.37	1.03073	-4.45988	252.12	-3486.58	40.1199	-204.013	-30.0831	1083.04	-10.1662	1386.14	-73.0464	479.652	-903.128	1880.13	-0.00347987	672.403	-1.34025
MG_129_X_JING724	-6.94485	398.278	-6.09058	466.1	3.05962	5.28885	37.9702	192.057	-74.0342	437.456	-0.000426703	374.157	-0.836478	626.898	1.23041	239.767	18.2318	-210.492	-9.55937	175.078	-2.60931	132.12	-0.681744	134.71	8.65076	35.2343	-33.5871	117.598	-0.000634704	149.06	-0.172037	120.883	0.821511	9.54909	184.37	-2492.42	29.6064	-95.0693	-21.2873	829.835	-7.34293	1060.79	-58.8763	424.194	-611.617	1344.71	-0.00272159	569.759	-0.972938
MG_129_X_ZHENG58	-5.18073	323.769	-4.72458	378.985	2.33396	25.4624	28.2691	170.107	-60.7311	362.421	-0.000323428	306.536	-0.664332	509.565	0.958351	203.19	20.9262	-250.191	-11.3669	197.022	-2.94949	141.835	-0.813459	149.32	10.3513	30.5334	-38.1928	125.795	-0.000749856	165.419	-0.190097	127.644	0.896796	5.32406	99.7196	-1225.2	15.8389	73.4805	-12.7575	605.615	-3.9576	695.079	-33.8024	358.116	-322.232	834.832	-0.00172201	460.455	-0.626806
MG_1290_X_JING724	-5.19267	374.309	-4.81283	431.628	2.14708	94.5034	29.9294	215.311	-57.132	406.646	-0.000345073	360.148	-0.595795	534.043	1.05467	248.031	18.4747	-213.124	-9.8239	179.202	-2.60126	132.904	-0.68543	136.102	8.95068	35.2993	-33.653	118.707	-0.000659271	153.422	-0.169028	120.857	0.806805	11.4916	231.606	-3216.55	35.8394	-189.247	-27.6855	982.631	-9.05128	1227.91	-65.4904	422.181	-804.587	1668.62	-0.00309953	592.595	-1.17684
MG_1290_X_ZHENG58	-3.31975	296.357	-2.64604	322.005	1.49339	105.424	18.5672	196.479	-32.1888	309.603	-0.000197109	283.806	-0.379122	397.805	0.561332	222.132	21.5905	-262.126	-11.2444	193.575	-3.0011	141.218	-0.824989	148.546	10.3225	28.6233	-38.7386	124.695	-0.000737571	161.738	-0.195586	127.516	0.923629	1.60431	179.568	-2443.55	28.8064	-108.299	-20.2345	778.593	-7.31014	1034.63	-48.6457	371.295	-667.848	1422.86	-0.00216853	482.134	-0.851555
MG_1291_X_JING724	-5.09431	388.488	-4.27696	433.371	2.22845	101.802	28.3597	235.634	-50.7955	411.213	-0.000310698	370.452	-0.583533	544.827	0.891955	272.825	22.7508	-277.281	-11.9304	203.875	-3.17185	147.994	-0.849987	153.405	10.9281	28.9353	-41.0052	130.634	-0.000794237	171.693	-0.20633	133.381	0.980971	0.129245	75.3357	-876.853	10.9503	116.084	-9.74717	509.257	-2.81522	554.57	-19.2715	300.708	-261.906	712.519	-0.000988229	359.816	-0.393709
MG_1291_X_ZHENG58	-2.75932	300.986	-2.29024	324.624	1.3044	135.986	14.5507	220.723	-29.6505	316.956	-0.000158158	289.709	-0.353034	399.642	0.438022	240.936	20.6287	-245.342	-10.3161	185.014	-2.77357	137.521	-0.740801	141.992	9.62616	33.1938	-35.8861	122.39	-0.000691502	157.833	-0.180635	124.816	0.861109	8.01122	58.4623	-667.909	9.62896	89.4696	-6.29302	373.095	-2.31595	457.416	-21.1536	264.301	-174.725	514.41	-0.00092938	310.898	-0.300581
MG_1292_X_JING724	-2.61866	342.621	-2.15159	364.495	1.0808	201.713	15.58	260.919	-24.1939	351.02	-0.000168096	334.598	-0.265969	410.135	0.503613	280.567	15.461	-166.848	-8.60653	166.027	-2.27822	125.448	-0.599381	128.15	7.673	40.4821	-29.3957	112.885	-0.000571869	142.661	-0.148659	115.109	0.708085	19.0186	16.7264	-36.1116	2.79606	180.1	-3.2072	300.078	-0.742785	294.71	-7.4606	234.779	-57.1995	315.068	-0.000516141	273.38	-0.205747
MG_1292_X_ZHENG58	-2.64063	291.739	-2.17533	313.941	1.13849	144.794	15.5642	209.808	-26.2455	303.374	-0.000167394	283.334	-0.287701	367.192	0.505305	229.31	18.7433	-216.942	-10.9068	192.189	-2.84724	139.695	-0.733564	141.422	9.58064	33.5357	-36.7814	124.067	-0.00073127	163.476	-0.1851	126.539	0.885288	6.66159	99.1429	-1229.17	15.4502	65.4578	-11.2715	552.556	-3.91401	677.716	-26.0888	322.679	-358.984	888.099	-0.00116147	381.944	-0.451501
MG_1293_X_JING724	-6.13472	367.206	-6.13387	446.355	2.64956	25.3647	32.1355	189.431	-75.5328	419.173	-0.00039375	348.402	-0.811657	596.664	1.15315	223.368	24.256	-300.795	-13.084	216.498	-3.41133	153.411	-0.93218	161.147	11.9278	24.8191	-44.166	134.847	-0.000866368	180.564	-0.220255	137.131	1.04171	-4.7636	77.0638	-941.914	13.0026	52.8404	-6.16276	372.175	-3.07476	543.888	-24.7669	277.655	-243.258	639.765	-0.000808285	299.28	-0.225863
MG_1293_X_ZHENG58	-5.45329	336.408	-5.19913	400.297	2.46171	21.9122	28.0417	180.017	-65.7246	380.174	-0.000333767	317.275	-0.734562	545.317	0.950712	212.83	23.6733	-294.08	-12.6113	208.916	-3.33419	149.344	-0.903554	156.102	11.4946	24.1695	-43.0905	131.073	-0.000834135	174.153	-0.216616	133.89	1.02637	-5.78016	168.917	-2299.04	26.281	-92.7934	-21.5014	799.25	-6.70468	953.849	-49.2884	359.318	-595.709	1279.8	-0.00250645	508.018	-0.976051
MG_1294_X_JING724	-8.53164	427.819	-7.70262	516.764	3.64352	-43.466	47.237	172.634	-91.485	476.866	-0.000539994	400.538	-1.0072	700.962	1.58211	229.025	22.0907	-266.608	-11.6377	201.219	-3.03405	145.101	-0.815416	150.528	10.7265	30.3639	-39.3695	128.736	-0.000781992	170.817	-0.195368	130.442	0.929431	4.23243	140.076	-1824.01	23.7224	-16.9001	-15.9939	695.214	-5.90294	911.383	-47.341	399.657	-487.367	1131.91	-0.0022016	518.26	-0.800031
MG_1294_X_ZHENG58	-7.87664	383.585	-6.94529	461.465	3.50694	-65.8053	42.874	150.291	-85.8803	431.297	-0.000482892	356.07	-0.967633	650.034	1.39566	203.796	27.2501	-344.578	-14.1777	230.412	-3.70178	162.194	-1.00292	169.671	13.1406	22.0387	-48.0397	142.236	-0.000950684	193.103	-0.238291	144.283	1.13187	-9.54185	131.075	-1709.5	22.53	-22.3901	-12.9083	591.725	-5.42845	839.59	-46.7276	378.47	-419.924	991.769	-0.00191952	465.698	-0.620907
MG_1295_X_JING724	-5.89278	378.843	-5.27158	439.037	2.58355	46.6421	32.0846	204.28	-64.0956	414.273	-0.000365009	358.815	-0.717537	575.77	1.05626	243.639	20.9107	-250.96	-10.828	189.658	-2.83071	137.652	-0.775107	144.241	10.0559	30.4542	-36.7193	122.365	-0.00072224	160.64	-0.182291	123.981	0.863527	6.45625	206.761	-2812.48	34.1515	-135.023	-21.8761	858.829	-8.3853	1188.9	-66.677	460.283	-691.534	1500.76	-0.00285016	597.829	-0.985699
MG_1295_X_ZHENG58	-8.59912	374.101	-8.64092	486.142	3.84736	-118.38	43.8006	128.797	-110.117	454.21	-0.000539806	345.94	-1.19804	718.544	1.56299	175.557	23.76	-294.575	-12.2755	205.75	-3.29219	149.018	-0.918712	158.514	11.2933	25.5969	-42.4453	130.809	-0.000797418	169.928	-0.214998	134.138	1.0112	-4.00829	203.859	-2841.14	33.3501	-197.517	-24.431	856.662	-8.31664	1109.5	-67.8674	391.995	-687.101	1421	-0.00327329	575.804	-1.19162
MG_1296_X_JING724	-4.20429	379.278	-3.71693	421.097	1.82333	144.255	23.3896	253.177	-44.8715	403.086	-0.000263557	365.456	-0.497226	514.217	0.772989	281.698	21.2177	-252.75	-11.4836	200.199	-3.07215	146.922	-0.798566	149.536	10.3245	32.417	-39.6405	129.983	-0.000768081	169.713	-0.201021	133.17	0.961082	3.00396	-2.22979	314.228	0.730388	272.567	1.51452	239.776	-0.0805188	289.963	-3.3072	290.881	17.4283	249.858	-2.57606e-05	284.098	0.0317238
MG_1296_X_ZHENG58	-5.10841	334.556	-4.67881	389.517	2.16053	54.4716	29.065	179.321	-56.4741	366.829	-0.000333063	319.67	-0.59944	496.731	1.00756	212.055	22.0989	-264.132	-10.8072	194.012	-2.86167	143.082	-0.769333	148.226	10.2655	34.4007	-37.1897	127.741	-0.000732931	166.703	-0.18442	129.307	0.880019	9.99932	97.0164	-1194.6	17.509	44.4386	-9.41387	504.852	-4.13141	704.677	-40.8472	369.415	-284.695	758.008	-0.00172451	451.144	-0.528379
MG_1297_X_JING724	-5.60545	396.288	-4.79695	447.993	2.33332	92.6863	32.4882	224.089	-54.8972	419.588	-0.000358973	378.987	-0.60246	553.333	1.06716	264.081	19.3922	-226.646	-10.2454	184.379	-2.78006	137.895	-0.706742	138.569	9.25642	34.5463	-35.8537	122.537	-0.00069137	158.015	-0.182782	125.748	0.878853	7.07403	118.064	-1516.61	20.1353	4.87295	-12.0182	566.852	-4.87507	777.842	-41.7041	362.956	-380.606	920.756	-0.00175692	445.956	-0.579567
MG_1297_X_ZHENG58	-8.45918	379.495	-7.70989	469.54	3.73827	-100.333	45.8734	129.483	-95.6644	436.615	-0.000527011	351.196	-1.05825	672.856	1.53818	184.146	22.4068	-272.936	-12.1374	205.52	-3.17284	147.22	-0.848088	152.403	11.0253	27.8323	-41.0854	129.966	-0.000811102	173.201	-0.205157	132.181	0.975626	-0.328225	69.9268	-809.733	12.1608	88.6772	-7.06741	422.879	-2.88365	548.812	-27.9647	313.185	-204.158	595.787	-0.00119668	371.026	-0.371492
MG_1298_X_JING724	-5.73554	404.269	-4.4235	444.801	2.37477	94.8894	34.4263	224.376	-48.2011	414.459	-0.000359935	385.47	-0.55087	540.168	1.06153	270.746	18.665	-214.97	-10.4121	187.148	-2.71686	137.002	-0.672323	135.708	9.32097	35.1451	-35.2468	122.336	-0.000718927	162.587	-0.17577	124.156	0.85104	9.65659	42.813	-366.145	6.52483	194.626	-4.65697	397.523	-1.62384	449.977	-11.43	304.478	-144.883	530.003	-0.00047844	326.863	-0.172849
MG_1298_X_ZHENG58	-7.19574	375.703	-6.46289	449.862	3.26307	-40.7558	38.4028	164.966	-81.9087	425.204	-0.000437578	350.036	-0.923066	633.895	1.25902	212.378	24.2798	-300.55	-12.7925	213.655	-3.35774	152.575	-0.924449	160.925	11.7623	25.9352	-43.4598	134.282	-0.000844924	178.229	-0.217113	136.659	1.02557	-3.12891	118.561	-1506.63	20.1713	21.833	-13.256	617.98	-4.90646	798.69	-44.3436	388.169	-373.254	924.971	-0.0020345	496.002	-0.687378
MG_1299_X_JING724	-5.67584	389.226	-4.84273	441.211	2.40526	77.5568	32.2771	216.798	-56.039	413.594	-0.000356633	370.688	-0.627029	554.672	1.0438	257.477	21.022	-248.224	-10.8753	194.616	-2.80485	141.359	-0.83783	155.312	10.1803	34.4664	-36.3423	126.143	-0.000696408	161.505	-0.179538	127.442	0.830272	12.9876	38.3482	-355.866	7.65032	125.408	-4.32946	332.474	-1.94156	428.961	-14.8942	258.638	-161.122	502.964	-0.000719105	299.065	-0.282124
MG_1299_X_ZHENG58	-2.14036	311.246	-1.1836	314.449	0.995355	184.9	13.229	242.921	-14.0126	308.241	-0.000117994	301.801	-0.191151	356.509	0.333136	265.048	20.8737	-249.405	-11.6906	200.844	-3.07314	145.149	-0.796667	147.534	10.4217	30.314	-39.7207	128.315	-0.000784945	170.221	-0.199848	130.97	0.955737	1.54649	67.0353	-736.321	11.7391	123.997	-7.99521	478.585	-2.91733	582.944	-25.0904	335.067	-230.775	673.863	-0.00122444	404.705	-0.443142
MG_130_X_JING724	-8.33399	406.476	-7.51388	493.097	3.76554	-74.4939	44.3741	162.726	-94.6958	463.516	-0.000507252	376.815	-1.06769	704.984	1.45632	217.422	22.7849	-279.991	-11.9183	201.532	-3.25349	147.981	-0.848353	151.031	10.7972	27.1434	-41.888	129.89	-0.000792608	169.27	-0.214463	133.955	1.02475	-4.87645	162.802	-2181.4	24.6159	-46.7115	-19.1538	761.949	-6.15765	920.112	-45.8771	375.899	-539.98	1206.71	-0.00211655	488.838	-0.775332
MG_130_X_ZHENG58	-4.56491	312.099	-4.36028	365.788	2.14292	40.6293	22.9468	182.83	-57.6644	353.268	-0.000273337	295.181	-0.648919	499.837	0.773938	209.914	20.984	-254.656	-11.0632	189.836	-2.97755	138.987	-0.804094	144.724	10.0548	27.8576	-38.3693	122.486	-0.000726783	158.662	-0.195088	125.746	0.924429	-0.046942	113.172	-1459.31	19.3903	-1.90734	-11.3416	532.957	-4.72153	745.428	-38.5974	338.287	-378.711	901.912	-0.00159726	411.718	-0.537052
MG_1300_X_JING724	-7.46467	408.547	-5.64578	458.457	3.3735	-22.3277	42.8077	180.658	-68.8442	432.277	-0.000440837	379.971	-0.818773	623.914	1.2653	241.467	22.2453	-266.12	-11.5171	202.595	-2.98719	146.646	-0.885718	160.805	10.7502	33.0899	-38.6699	130.382	-0.000737801	167.569	-0.191806	132.027	0.888594	9.64969	144.647	-1920.07	23.5068	-42.4836	-15.5823	655.901	-5.74378	865.704	-47.3957	371.726	-465.203	1064.12	-0.00205579	473.007	-0.697788
MG_1300_X_ZHENG58	-4.50739	324.393	-3.58361	358.985	2.10107	57.8261	25.0301	189.343	-46.2219	346.689	-0.000264147	306.833	-0.541984	472.429	0.757192	223.898	23.907	-295.174	-13.0317	216.279	-3.42878	154.279	-0.898026	157.914	11.7643	25.729	-44.3617	135.57	-0.000875433	182.205	-0.222549	138.313	1.06302	-5.72926	55.7452	-617.181	9.27834	103.87	-3.77423	314.745	-2.04375	437.659	-21.8004	276.54	-126.22	437.872	-0.000679413	291.802	-0.129644
MG_1301_X_JING724	-6.82821	407.466	-5.77659	468.746	2.88776	33.101	39.5461	197.795	-67.3817	436.722	-0.000433574	385.84	-0.743362	602.354	1.28904	247.049	25.4979	-316.17	-13.1748	220.77	-3.55654	160.502	-0.940082	165.187	12.0715	27.5714	-45.9029	140.912	-0.000878516	185.427	-0.23285	144.627	1.11054	-5.97498	137.52	-1787.2	21.7964	4.30074	-14.7124	659.064	-5.26633	839.832	-45.4227	392.751	-415.591	1002.16	-0.00194436	486.774	-0.631863
MG_1301_X_ZHENG58	-6.10052	353.764	-5.42245	415.187	2.80484	-3.14286	32.2038	176.207	-69.3345	395.547	-0.000364964	331.108	-0.791987	576.217	1.03768	217.01	24.533	-304.137	-13.3365	220.279	-3.48493	156.183	-0.934232	162.165	12.0968	25.0923	-45.1146	137.212	-0.000889307	184.503	-0.225379	139.678	1.07078	-5.82676	92.4803	-1112.02	17.0097	65.3715	-10.3056	544.287	-4.04653	710.422	-42.7712	390.248	-266.434	740.431	-0.00200799	499.628	-0.646404
MG_1302_X_JING724	-8.13169	412.803	-7.66859	505.926	3.51434	-40.5433	43.7996	173.4	-93.2312	469.887	-0.000515245	386.885	-1.01845	695.245	1.50579	223.452	23.2943	-285.01	-12.1558	206.937	-3.1838	148.714	-0.847993	153.593	11.2315	28.3897	-41.3135	131.542	-0.000820298	175.659	-0.205304	133.431	0.979191	0.643309	207.871	-2832.29	34.947	-147.581	-23.0724	888.143	-8.69568	1219.9	-67.4332	459.227	-730.194	1566.69	-0.00303973	616.839	-1.10575
MG_1302_X_ZHENG58	-7.30953	356.909	-6.46122	429.59	3.21168	-55.8576	40.6401	137.748	-79.6462	401.099	-0.000457069	332.706	-0.880066	597.408	1.34675	187.094	23.1535	-282.105	-12.0944	207.011	-3.26864	151.787	-0.897817	159.692	11.0257	29.8312	-42.076	133.6	-0.000786629	171.852	-0.214501	137.368	1.012	-0.659539	99.8196	-1252.73	17.417	29.071	-11.5618	546.972	-4.27934	704.584	-38.214	345.163	-328.767	820.491	-0.00181816	445.727	-0.635847
MG_1303_X_JING724	-5.76608	371.154	-5.04593	427.187	2.55444	43.4581	32.1132	198.1	-62.7817	405.933	-0.000358693	351.785	-0.695981	561.53	1.05729	237.49	20.74	-246.606	-10.3634	185.972	-2.74771	137.228	-0.803524	149.063	9.75054	33.2061	-35.5091	122.169	-0.00066567	154.698	-0.177882	124.277	0.827854	10.5425	147.091	-1959.37	23.7161	-47.8796	-16.2525	671.212	-5.93371	883.73	-42.8524	355.284	-519.999	1159.29	-0.00188191	449.586	-0.697672
MG_1303_X_ZHENG58	-6.24755	346.459	-6.48121	433.05	2.68523	-0.365735	32.5927	165.833	-80.7066	405.865	-0.000408795	328.472	-0.849201	588.688	1.21417	197.682	24.9256	-309.41	-12.9816	216.688	-3.61463	160.259	-0.917552	160.991	11.6729	27.0138	-46.4163	139.959	-0.000866099	181.927	-0.240485	145.431	1.15512	-10.6319	76.6567	-907.839	14.8862	58.9396	-7.88801	447.231	-3.63608	633.927	-32.3026	328.037	-272.555	720.247	-0.00144927	402.732	-0.501929
MG_1304_X_JING724	-8.10992	426.062	-6.40369	487.175	3.50587	-26.1651	46.8837	177.301	-74.1474	450.734	-0.00049564	397.5	-0.859262	648.596	1.43746	240.922	21.2794	-254.074	-11.004	194.137	-2.84585	140.458	-0.824572	151.902	10.2844	32.142	-36.9073	125.075	-0.000716261	162.222	-0.182329	126.394	0.850781	9.67316	232.946	-3213.56	36.4207	-173.092	-28.878	1038.06	-9.05372	1251.1	-76.3224	477.245	-741.739	1579	-0.00376172	693.443	-1.34853
MG_1304_X_ZHENG58	-5.69621	352.553	-5.22977	414.159	2.6681	14.3937	29.1321	189.691	-68.4429	397.91	-0.000337726	330.944	-0.781129	576.002	0.951403	225.87	23.6692	-291.818	-13.0266	216.019	-3.42038	153.853	-0.926596	160.753	11.7251	25.6511	-44.1803	135.071	-0.000858665	179.71	-0.22209	137.957	1.05107	-5.16361	128.539	-1700.1	20.4185	-26.1352	-16.2023	653.211	-5.20819	786.936	-38.2925	325.12	-460.735	1036.53	-0.00193531	439.238	-0.755252
MG_1305_X_JING724	-3.01763	363.729	-2.69963	394.556	1.2677	199.132	16.1471	275.221	-30.1206	377.244	-0.000185644	353.283	-0.34798	457.214	0.517265	295.854	21.4451	-257.152	-11.2092	195.959	-2.94531	142.523	-0.7639	144.849	10.329	31.4029	-38.2329	126.661	-0.000765032	168.296	-0.190206	128.481	0.913107	5.07869	198.938	-2672.63	31.5057	-80.732	-25.8502	990.675	-8.11048	1182.04	-58.1548	458.493	-729.63	1592.48	-0.0030395	643.611	-1.21705
MG_1305_X_ZHENG58	-5.00985	357.183	-5.09337	423.968	2.18382	76.0167	25.7142	213.657	-63.2719	402.343	-0.00031963	341.541	-0.682328	551.938	0.928902	240.456	22.1102	-268.101	-11.7613	201.479	-3.06665	144.775	-0.830726	150.956	10.7914	28.9615	-39.7531	128.169	-0.000785077	170.039	-0.197701	130.037	0.937994	2.48368	104.955	-1315.32	17.6114	40.5962	-12.3455	582.126	-4.34878	726.044	-37.4823	356.78	-344.955	863.267	-0.00178851	456.025	-0.632703
MG_1306_X_JING724	-6.28901	394.503	-5.6695	459.853	2.76007	39.6853	34.6655	206.879	-70.0425	435.119	-0.000394794	373.908	-0.769972	606.254	1.16304	248.147	23.4584	-285.464	-11.6399	202.846	-3.20245	151.214	-0.869095	157.837	10.7987	31.7389	-41.2285	133.402	-0.000763594	169.899	-0.21101	137.377	1.00022	1.29543	15.0407	19.9581	2.93383	209.497	1.9242	191.18	-0.446605	292.985	-7.40184	265.605	1.43563	241.069	0.000112561	230.394	0.162351
MG_1306_X_ZHENG58	-7.76249	374.535	-8.0742	482.668	3.64051	-86.7462	38.7576	155.538	-110.238	465.407	-0.000487025	349.075	-1.17905	722.354	1.43879	193.702	27.8957	-354.034	-14.6062	235.672	-3.79052	164.772	-1.05443	175.35	13.5381	20.9997	-49.1763	144.311	-0.000967644	195.624	-0.243453	146.244	1.14819	-10.3881	150.601	-1973.12	26.5078	-41.9081	-14.5441	663.095	-6.59995	995.802	-45.8962	402.776	-575.046	1296.32	-0.00181082	479.679	-0.670132
MG_1307_X_JING724	-5.12973	358.395	-4.46433	407.613	2.18628	75.4714	28.8136	203.676	-52.2665	383.193	-0.000322176	341.62	-0.582972	514.075	0.941044	239.457	20.9253	-251.177	-10.6922	188.055	-2.87976	138.967	-0.758163	142.438	9.86008	31.0646	-37.2184	123.188	-0.000717526	159.995	-0.188091	125.959	0.898742	4.19931	181.592	-2461.11	30.0668	-110.426	-20.1041	787.577	-7.51598	1069.91	-55.788	405.03	-647.425	1398.83	-0.00248718	532.173	-0.920078
MG_1307_X_ZHENG58	-6.82163	336.333	-5.9621	402.431	3.08089	-57.2239	36.9215	134.942	-74.7896	378.36	-0.000413484	311.8	-0.849219	571.325	1.18933	181.743	24.5959	-306.878	-13.2922	217.956	-3.49653	154.694	-0.957121	162.8	12.0611	23.4037	-45.1757	135.513	-0.000874034	180.613	-0.226902	138.398	1.07176	-7.68957	153.668	-2057.31	26.4325	-79.6123	-17.4786	704.52	-6.5886	955.968	-52.5558	383.958	-544.353	1202.78	-0.00244695	515.959	-0.895706
MG_1308_X_JING724	-9.24905	414.381	-8.51766	515.076	4.07008	-108.528	49.9705	141.606	-105.293	478.027	-0.000578223	383.738	-1.16151	736.812	1.68692	200.497	21.6667	-261.667	-10.6291	187.909	-2.82385	138.069	-0.83405	151.11	10.0866	30.9587	-36.5045	122.61	-0.000681038	155.601	-0.182694	124.718	0.848543	8.01656	101.718	-1275.7	14.6255	66.8197	-9.57866	498.17	-3.62915	638.008	-20.2966	297.256	-352.713	868.633	-0.000593187	306.833	-0.210282
MG_1308_X_ZHENG58	-8.26546	354.571	-7.79071	449.122	3.5535	-104.372	45.1785	109.173	-94.9927	412.984	-0.000529709	329.118	-1.02488	637.759	1.56849	159.92	24.0132	-298.163	-12.8195	212.374	-3.41938	152.627	-0.928495	159.755	11.6279	24.754	-44.1001	133.739	-0.000841801	176.202	-0.223264	137.157	1.05642	-6.70614	163.655	-2219.95	26.0797	-89.6266	-20.2397	765.674	-6.56302	939.022	-51.6349	367.106	-558.342	1213.71	-0.00255412	514.452	-0.954033
MG_1309_X_JING724	2.29893	268.563	3.72256	202.559	-0.929667	390.354	-7.29941	320.368	45.5884	219.486	0.000160336	273.707	0.464633	121.905	-0.431872	322.45	21.7817	-261.987	-12.5073	211.488	-3.18643	149.184	-0.867179	156.033	11.184	28.9378	-41.3069	131.931	-0.000829558	177.326	-0.204333	133.5	0.965918	1.89402	125.676	-1646.54	16.2933	32.8645	-14.9599	630.333	-4.38827	707.336	-14.0328	264.122	-507.438	1131.16	-0.000560693	288.463	-0.346367
MG_1309_X_ZHENG58	-9.01418	405.878	-6.82554	466.348	4.27882	-134.902	48.0899	141.94	-85.7948	439.09	-0.000496821	366.083	-1.08213	701.262	1.32864	215.597	21.4017	-257.904	-11.3771	196.542	-2.96631	141.686	-0.756321	142.642	10.4297	29.6892	-38.5554	125.793	-0.000783391	169.408	-0.191015	127.357	0.920689	3.19275	26.7475	-168.126	4.96866	171.833	-1.76539	277.786	-1.25327	368.128	-5.81158	246.902	-123.263	450.384	-0.000110588	242.67	-0.0529862
MG_131_X_JING724	-7.50966	388.304	-7.2297	478.074	3.42494	-48.2717	38.1173	174.498	-92.4763	451.944	-0.000457125	361.585	-1.03486	684.8	1.29694	218.834	21.5667	-261.371	-11.536	197.418	-3.05469	143.054	-0.83272	149.768	10.488	28.5072	-39.4449	126.26	-0.000759016	165.073	-0.198727	128.987	0.939773	0.96962	173.84	-2377.78	29.3308	-133.821	-19.2397	732.051	-7.38543	1023.53	-52.8289	364.289	-646.847	1365.84	-0.00236671	486.037	-0.902368
MG_131_X_ZHENG58	-6.61364	326.849	-6.67077	413.658	2.94323	-50.3447	33.8363	137.719	-84.7731	388.6	-0.000417731	305.572	-0.91772	590.363	1.21488	173.411	21.2177	-257.75	-11.4836	195.199	-3.07215	141.922	-0.798566	144.536	10.3245	27.417	-39.6405	124.983	-0.000768081	164.713	-0.201021	128.17	0.961082	-1.99604	194.238	-2664.96	33.4667	-165.779	-20.6039	785.418	-8.22346	1132.3	-67.1603	422.992	-664.006	1412.74	-0.00293708	569.334	-1.02441
MG_1310_X_JING724	-6.65967	405.259	-5.66879	465.915	2.89697	32.1019	36.8027	206.283	-66.8062	435.656	-0.00040703	381.809	-0.766854	611.156	1.16382	254.182	23.2664	-282.994	-12.8626	216.883	-3.32359	154.06	-0.878765	158.466	11.6275	28.7552	-43.1096	136.105	-0.000866273	183.551	-0.213919	137.97	1.02004	-0.374822	101.507	-1281.47	16.9632	30.7077	-9.76053	494.221	-4.08431	679.392	-33.8759	328.646	-323.992	808.296	-0.00133267	384.95	-0.424878
MG_1310_X_ZHENG58	-8.41994	396.03	-5.94725	441.582	4.11803	-121.204	47.1189	142.623	-80.3415	427.4	-0.000464758	358.961	-0.997441	666.894	1.30031	214.88	24.1735	-298.561	-13.0046	216.56	-3.36714	153.227	-0.893981	158.084	11.8986	25.9101	-43.7213	135.114	-0.000878556	183.232	-0.216399	136.815	1.03217	-3.15204	187.301	-2545.9	28.6169	-93.4334	-21.858	835.514	-7.13642	1028.1	-54.1195	400.198	-618.435	1347.04	-0.00248395	531.914	-0.900853
MG_1311_X_JING724	-0.945246	308.417	0.686865	278.959	0.650106	231.607	7.29271	273.713	6.28734	285.721	-1.54086e-05	298.783	-0.0180716	303.322	0.0046631	296.221	22.4005	-272.243	-11.4427	197.917	-2.95141	141.887	-0.818949	149.904	10.7602	29.2587	-38.4065	126.148	-0.000766756	167.732	-0.188409	127.068	0.890999	5.69559	191.685	-2605.52	32.3383	-131.161	-22.1032	847.781	-8.12511	1142.92	-61.6918	428.249	-693.21	1486.52	-0.00288925	585.19	-1.08572
MG_1311_X_ZHENG58	1.10257	270.038	1.67482	241.204	-0.451507	329.012	-4.48947	297.972	21.5546	247.031	8.12969e-05	271.85	0.207949	205.33	-0.245717	298.106	20.6988	-247.79	-11.6413	199.262	-3.07633	144.234	-0.848125	152.007	10.3468	29.5475	-39.6004	127.117	-0.000752905	164.836	-0.200912	130.333	0.944771	1.24933	95.7526	-1211.85	18.1457	0.986981	-9.15835	461.844	-4.47071	706.124	-35.067	316.221	-361.924	860.261	-0.00145564	383.461	-0.518037
MG_1312_X_JING724	-3.40273	334.589	-4.66855	410.809	1.24466	167.432	15.2906	243.897	-53.1305	382.656	-0.00024807	328.575	-0.522378	489.15	0.72525	249.873	21.4093	-256.817	-10.5003	187.389	-2.78285	137.97	-0.847309	153.52	9.98247	32.2831	-35.9395	122.678	-0.000661185	153.884	-0.179902	124.766	0.828035	10.331	40.5797	-393.391	7.35287	124.53	-2.09446	267.201	-1.61609	388.66	-16.6901	259.627	-99.6379	388.523	-0.000465145	264.839	-0.0773903
MG_1312_X_ZHENG58	0.358293	297.039	1.38331	266.254	0.112911	290.291	-1.56597	306.451	12.8419	279.564	6.402e-05	292.032	0.0662075	276.529	-0.235205	315.11	21.2269	-255.288	-11.3278	195.959	-2.9695	141.771	-0.807779	148.116	10.3548	29.9226	-38.4352	125.595	-0.00075135	165.024	-0.19208	127.72	0.909722	3.89559	131.358	-1693.01	21.6026	9.10938	-13.3747	625.148	-5.3623	852.989	-37.9667	373.179	-469.049	1100.44	-0.00152999	440.564	-0.552959
MG_1313_X_JING724	-10.5539	422.405	-9.12171	522.054	4.39324	-149.221	61.1358	98.2937	-105.051	469.172	-0.00067892	390.285	-1.14482	722.064	2.02626	172.508	21.3322	-256.263	-10.4409	186.087	-2.89036	140.251	-0.782951	146.075	9.72716	32.479	-37.1992	124.156	-0.000685388	156.597	-0.190788	127.879	0.905067	4.79397	98.336	-1234.12	16.2717	38.9435	-10.7706	521.948	-3.94908	664.637	-34.8974	331.865	-305.623	775.59	-0.00155637	411.463	-0.519061
MG_1313_X_ZHENG58	-14.731	466.16	-13.9873	637.289	6.43534	-361.98	78.6855	34.5301	-172.469	575.697	-0.000929691	418.658	-1.8846	992.803	2.71462	123.902	24.7274	-307.246	-13.5095	222.121	-3.51434	156.771	-0.898084	158.12	12.2367	24.4565	-45.6185	137.843	-0.000924433	189.11	-0.226646	139.911	1.09031	-7.27835	92.6987	-1150.4	16.3571	37.8323	-9.13349	477.196	-3.99481	669.572	-32.2619	323.926	-321.129	803.24	-0.00133145	384.876	-0.454323
MG_1314_X_JING724	-9.02155	423.991	-8.25363	520.817	4.36793	-125.775	44.4108	171.451	-110.821	499.976	-0.000515685	386.91	-1.29458	799.605	1.40912	228.981	25.1189	-312.101	-12.7193	213.79	-3.40615	154.872	-0.88452	157.678	11.8083	26.7916	-44.1259	136.381	-0.000864679	181.933	-0.221537	139.168	1.06337	-4.55151	150.078	-2008.04	24.1691	-57.3918	-18.0957	717.222	-6.16383	904.916	-43.2267	352.154	-553.874	1215.71	-0.00209097	469.947	-0.824225
MG_1314_X_ZHENG58	-11.144	433.321	-9.97095	547.199	5.03919	-210.219	58.459	110.124	-123.897	504.921	-0.000667725	392.089	-1.42425	831.18	1.87726	184.561	19.556	-228.697	-9.96896	181.515	-2.63055	134.289	-0.786258	147.426	9.31044	34.7779	-33.9488	119.795	-0.000630448	150.078	-0.170278	121.883	0.786657	13.3829	230.031	-3177.04	37.9247	-197.435	-25.6638	943.593	-9.42506	1285.29	-73.1193	460.9	-793.745	1665.29	-0.00328935	631.014	-1.18892
MG_1315_X_JING724	0.877618	287.607	0.971452	273.886	-0.47699	346.285	-2.06234	305.121	12.5057	277.26	3.56134e-05	293.38	0.174634	232.656	-0.0383719	300.891	21.229	-252.72	-12.4377	211.666	-3.27712	152.615	-0.859959	156.265	10.8503	30.9778	-42.2039	134.411	-0.000820226	177.049	-0.214301	137.9	1.01906	-0.511671	53.064	-542.564	10.5745	123.528	-6.85219	433.401	-2.56207	529.671	-28.396	330.854	-162.317	537.253	-0.00147937	420.683	-0.506697
MG_1315_X_ZHENG58	-10.8436	439.741	-9.95811	557.081	4.41441	-137.654	61.0791	112.151	-112.414	495.464	-0.000706286	408.038	-1.21384	761.84	2.08713	182.681	22.3676	-269.95	-11.8901	205	-3.10765	147.873	-0.817467	151.546	10.8955	30.6371	-40.3181	131.1	-0.00080493	174.756	-0.200492	132.989	0.958502	3.16928	132.819	-1715.49	21.4183	10.5017	-18.0244	751.159	-5.3163	847.153	-50.6898	410.181	-403.566	982.431	-0.00270703	578.326	-0.966409
MG_1316_X_JING724	-9.31735	419.803	-8.54791	520.408	4.35889	-132.793	47.4345	154.087	-111.259	492.805	-0.000550404	384.158	-1.2759	784.62	1.54078	213.476	26.3576	-330.227	-13.9	228.132	-3.70728	163.341	-0.970759	167.25	12.6737	24.4942	-47.9271	143.051	-0.000933688	191.777	-0.241612	146.416	1.15496	-10.0216	176.867	-2386.7	28.6347	-89.6249	-18.2754	741.859	-7.10015	1028.1	-50.7989	394.361	-619.981	1353.82	-0.0020674	486.91	-0.741814
MG_1316_X_ZHENG58	-3.41285	348.102	-2.96551	380.729	1.60043	145.312	18.5904	246.976	-39.6735	372.993	-0.000205988	335.698	-0.444473	473.083	0.605227	270.173	20.64	-246.311	-11.2703	195.481	-2.97854	142.214	-0.802195	147.722	10.152	30.7546	-38.4495	125.818	-0.000743648	164.17	-0.193915	128.546	0.919084	3.49559	86.4339	-1055.3	15.6181	48.3621	-7.13108	424.535	-3.64582	632.943	-34.3377	332.016	-256.741	689.868	-0.00127624	380.309	-0.36131
MG_1317_X_JING724	-7.66504	360.755	-7.96489	467.328	3.51313	-86.5834	37.5487	146.763	-104.216	442.542	-0.000476079	334.896	-1.1359	693.491	1.36525	185.389	28.3314	-360.15	-14.3228	232.725	-3.73107	163.579	-1.10375	180.995	13.5004	21.5173	-48.3355	143.324	-0.000921862	189.758	-0.239541	145.31	1.11172	-7.65057	118.582	-1541.02	22.8799	-43.7639	-12.6333	566.927	-5.66673	848.616	-47.4304	363.253	-444.71	1018.85	-0.00217198	478.105	-0.786407
MG_1317_X_ZHENG58	-12.7351	471.117	-11.4059	601.543	6.04545	-292.928	64.7308	108.255	-150.103	567.528	-0.000739235	420.452	-1.74534	970.292	2.05057	192.297	22.2639	-269.599	-10.966	192.888	-2.95005	142.45	-0.845732	153.352	10.3239	31.2187	-38.0791	126.208	-0.000708556	160.367	-0.192132	128.938	0.899103	5.77619	108.713	-1377.75	16.1568	50.9731	-13.3173	602.07	-4.0335	684.657	-31.6979	333.063	-346.551	859.572	-0.00152511	418.477	-0.552127
MG_1318_X_JING724	-5.21604	354.961	-5.08851	419.021	2.48845	40.7906	25.2227	210.368	-67.9524	405.536	-0.000306716	334.796	-0.77296	581.38	0.84933	240.217	23.9083	-293.394	-11.4601	199.523	-3.02389	145.229	-0.959876	166.293	11.052	29.7493	-39.0669	128.637	-0.000708881	161.212	-0.194688	130.61	0.885738	7.43278	144.782	-1924.2	23.479	-44.2802	-17.3994	703.32	-5.84195	874.432	-48.2492	372.139	-479.929	1088.37	-0.00232796	502.917	-0.840629
MG_1318_X_ZHENG58	2.66918	245.761	1.62579	237.945	-1.31116	410.299	-14.1825	323.736	19.4681	246.095	0.000131017	259.94	0.291838	169.105	-0.311186	297.367	22.407	-271.34	-11.898	204.293	-3.341	153.326	-0.789675	147.79	10.5385	30.95	-42.9053	134.568	-0.000815318	175.378	-0.223366	139.992	1.08885	-5.98498	164.436	-2199.17	24.3361	-36.9423	-19.9821	791.045	-6.31948	944.506	-36.6851	355.135	-621.393	1359.01	-0.00174338	451.435	-0.745143
MG_1319_X_JING724	-9.11116	391.072	-10.4664	543.244	3.77957	-101.104	44.3934	137.455	-126.688	493.102	-0.000609339	366.799	-1.31749	774.214	1.77538	173.831	25.0272	-310.329	-12.7956	215.092	-3.46461	156.838	-0.837107	153.035	11.7489	27.377	-44.8865	138.036	-0.000893597	186.29	-0.226623	141.303	1.10518	-6.83157	120.968	-1559	19.9759	7.52795	-14.271	629.07	-5.04951	797.915	-37.2643	350.581	-439.79	1027.54	-0.00177374	448.736	-0.678962
MG_1319_X_ZHENG58	-4.63952	349.36	-4.82646	414.006	1.84184	106.998	24.0265	215.778	-53.7219	382.835	-0.000305802	336.333	-0.575934	508.564	0.876725	240.312	20.8737	-249.405	-11.6906	200.844	-3.07314	145.149	-0.796667	147.534	10.4217	30.314	-39.7207	128.315	-0.000784945	170.221	-0.199848	130.97	0.955737	1.54649	196.957	-2680.52	31.6569	-119.832	-23.3368	884.812	-8.00676	1133.24	-58.1532	421.148	-705.933	1512.7	-0.00275769	573.107	-1.05618
MG_132_X_JING724	-8.00789	396.611	-7.5183	487.46	3.48354	-52.0997	43.5528	159.541	-92.7644	454.458	-0.00050933	371.374	-1.00576	675.819	1.50433	208.906	20.6009	-245.325	-11.0229	192.96	-2.91335	140.867	-0.771574	144.865	10.0222	31.5593	-37.6822	124.953	-0.000737476	163.725	-0.18925	127.355	0.90196	4.99309	121.981	-1581.98	16.9871	34.4029	-16.4088	679.446	-4.37037	714.972	-30.8501	323.64	-405.913	958.966	-0.00164474	425.648	-0.64862
MG_132_X_ZHENG58	-6.76222	327.933	-6.3263	404.076	3.00643	-57.4424	36.1286	129.769	-79.4825	378.748	-0.000422216	305.449	-0.873815	572.974	1.23243	171.61	20.984	-253.656	-11.0632	190.836	-2.97755	139.987	-0.804094	145.724	10.0548	28.8576	-38.3693	123.486	-0.000726783	159.662	-0.195088	126.746	0.924429	0.953058	205.502	-2837.61	34.0021	-177.145	-24.1964	878.228	-8.4609	1153.4	-69.1086	423.638	-695.871	1464.66	-0.00328721	605.402	-1.19041
MG_1320_X_JING724	-1.72321	314.153	-2.54108	357.266	0.430165	249.478	7.53156	268.887	-21.8501	329.835	-0.000134636	312.448	-0.21082	372.115	0.369461	271.125	19.7175	-231.512	-10.5894	188.44	-2.8162	138.864	-0.748627	143.024	9.58553	33.5204	-36.3643	123.379	-0.000703749	159.709	-0.183629	126.037	0.873689	7.405	72.5242	-834.242	11.6448	108.802	-6.77603	429.055	-2.75117	548.294	-24.1683	316.039	-210.263	620.84	-0.00091263	351.719	-0.265705
MG_1320_X_ZHENG58	-3.33687	320.343	-1.83777	325.145	1.95534	83.0901	17.0278	225.057	-32.2864	333.54	-0.000143659	299.621	-0.463949	453.646	0.339149	258.702	22.7425	-276.757	-12.7609	214.082	-3.34423	153.013	-0.89607	158.706	11.3891	27.8985	-43.185	134.629	-0.000843297	178.807	-0.217278	137.515	1.03038	-2.63764	32.6244	-232.862	6.2249	179.877	-2.88252	330.906	-1.4616	413.81	-14.452	295.206	-98.8792	429.384	-0.000586434	321.332	-0.176287
MG_1321_X_JING724	-11.156	449.933	-9.2689	545.74	4.94283	-184.142	62.6225	113.58	-112.743	502.277	-0.000679958	410.369	-1.28795	796.107	1.97176	195.578	23.066	-279.596	-11.7555	204.21	-3.2409	152.244	-0.827362	153.398	10.7357	31.935	-41.7467	134.257	-0.000791017	173.652	-0.214113	138.436	1.02911	-0.556162	152.167	-2019.85	22.203	-15.2506	-17.1486	710.661	-5.60917	862.891	-35.6972	349.071	-528.649	1189.8	-0.0015156	421.497	-0.582138
MG_1321_X_ZHENG58	-1.46049	301.898	-1.34802	317.876	0.504077	233.161	11.3719	247.952	-16.6764	312.034	-0.000124735	302.034	-0.116667	327.578	0.467685	256.527	19.3406	-225.875	-11.2438	196.168	-2.97344	143.077	-0.745246	142.665	9.81801	32.7958	-38.356	126.664	-0.000758789	167.242	-0.194538	129.759	0.935848	3.42121	198.304	-2724.74	31.2938	-139.799	-25.5022	919.655	-8.00044	1108.35	-59.2225	400.129	-707.859	1491.96	-0.0030527	583.633	-1.19548
MG_1322_X_JING724	-3.13665	337.467	-4.05721	401.442	0.909925	207.076	18.1418	241.227	-41.1096	368.303	-0.000259919	336.574	-0.346709	428.971	0.841372	249.419	17.9795	-204.918	-9.69005	178.421	-2.55185	132.38	-0.727258	141.351	8.80742	36.5459	-32.9067	118.276	-0.000622651	149.211	-0.165778	120.548	0.774349	14.3717	48.81	-492.641	8.99712	128.543	-6.40853	407.964	-2.25493	482.393	-20.6843	294.628	-171.506	540.365	-0.00109483	362.089	-0.404795
MG_1322_X_ZHENG58	-9.89038	429.064	-8.03324	509.302	4.37086	-131.957	55.8685	129.775	-96.5065	469.567	-0.000599292	393.464	-1.11498	725.81	1.72967	204.624	20.3672	-239.231	-10.6026	190.597	-2.81875	140.932	-0.777102	148.053	9.75254	34.9998	-36.411	125.456	-0.000696179	160.673	-0.183317	127.931	0.865307	9.94219	61.7586	-702.139	11.4891	82.6142	-3.92917	323.441	-2.71684	516.501	-20.7759	277.972	-215.776	602.713	-0.000589617	285.707	-0.159282
MG_1323_X_JING724	-7.87302	392.459	-6.05966	447.781	3.57709	-63.8864	43.6552	156.771	-72.9994	418.154	-0.000455413	360.9	-0.889268	629.326	1.26611	220.18	27.2935	-343.826	-14.0098	229.83	-3.68078	163.031	-1.0105	171.877	13.04	23.7524	-47.7171	143.104	-0.000932326	191.99	-0.237482	145.407	1.12429	-7.65591	114.891	-1468.91	18.7678	21.3071	-11.5575	554.813	-4.51012	738.038	-38.7283	354.645	-352.643	871.202	-0.00158153	425.836	-0.502471
MG_1323_X_ZHENG58	-7.60395	381.414	-6.8147	459.402	3.82955	-96.7332	37.1218	169.527	-96.1739	450.198	-0.000423505	348.501	-1.13162	713.304	1.15473	218.946	25.5163	-319.245	-12.8632	214.29	-3.35124	152.201	-0.958508	164.347	12.132	24.5827	-43.4922	134.136	-0.000845056	178.047	-0.214966	135.727	1.00782	-2.19172	188.215	-2550.68	31.6857	-120.347	-19.8935	790.756	-7.88587	1119.7	-58.0965	420.8	-676.943	1460.61	-0.00248271	540.568	-0.907051
MG_1324_X_JING724	-5.30699	337.092	-4.88122	394.713	2.49731	20.8895	27.3207	184.799	-64.6932	380.937	-0.000316289	317.204	-0.732294	546.989	0.900635	218.245	23.7024	-291.514	-12.3398	208.709	-3.43229	154.973	-0.869665	155.498	11.103	28.3904	-44.0887	135.72	-0.000824707	175.863	-0.228217	140.847	1.0968	-7.29404	98.8032	-1240.39	16.8752	32.597	-10.4356	513.49	-4.01933	673.076	-38.9787	344.654	-287.025	742.963	-0.00171532	430.845	-0.541735
MG_1324_X_ZHENG58	-1.39956	292.569	-0.428901	285.857	0.951887	179.908	6.33283	255.131	-10.982	293.72	-3.7703e-05	280.521	-0.208214	353.63	0.0343252	272.933	20.2803	-241.331	-11.1778	193.989	-2.6926	134.151	-0.820356	149.253	10.4407	29.4547	-35.2363	120.119	-0.00072868	161.721	-0.166725	118.871	0.767244	12.8271	120.226	-1565.05	20.3287	-13.6578	-12.2997	558.245	-5.09469	785.827	-34.6445	325.727	-453.233	1034.53	-0.00141729	389.708	-0.536141
MG_1325_X_JING724	-5.40851	336.783	-5.02408	396.77	2.72424	-3.34926	26.3054	186.38	-71.681	391.316	-0.000306918	314.219	-0.825778	580.743	0.852658	219.419	23.3768	-287.244	-12.2352	206.875	-3.22799	148.898	-0.886192	156.656	11.2607	27.2987	-41.7582	131.276	-0.000808111	172.991	-0.20916	133.746	0.988733	-0.968256	140.568	-1852.13	23.8305	-38.9706	-15.4643	659.962	-5.77469	876.4	-52.4498	394.004	-436.973	1020.85	-0.00237139	517.427	-0.790666
MG_1325_X_ZHENG58	-3.24619	310.889	-3.99161	371.808	1.17466	152.694	17.707	214.625	-46.2781	349.196	-0.000246996	306.691	-0.426914	431.334	0.786339	224.629	16.9457	-189.855	-8.96182	169.422	-2.41537	128.323	-0.610968	128.583	8.11655	38.2995	-31.1984	115.058	-0.000608585	146.886	-0.158245	117.579	0.762209	14.7498	106.095	-1336.17	19.1416	18.8842	-12.1436	572.718	-4.69879	760.813	-42.4629	367.656	-355.685	878.578	-0.00201862	479.202	-0.70618
MG_1326_X_JING724	-3.43728	326.64	-3.99204	385.159	1.85852	97.7827	12.655	243.745	-59.5991	385.352	-0.00018652	311.03	-0.681882	541.07	0.472747	256.035	26.2364	-329.815	-13.9622	227.467	-3.82471	165.088	-1.03589	172.778	12.5328	23.5334	-49.0732	143.541	-0.000903104	186.191	-0.253142	148.949	1.19633	-14.0732	98.4258	-1224.92	16.1988	50.3245	-12.8549	589.303	-4.22666	705.839	-28.2808	322.763	-390.738	938.539	-0.00150452	415.893	-0.632779
MG_1326_X_ZHENG58	-5.04399	358.643	-5.80105	443.06	2.26712	68.7328	23.4891	221.636	-75.6083	424.503	-0.000324352	343.274	-0.800319	597.578	0.936096	241.072	21.8591	-264.945	-12.3273	207.562	-3.24708	149.01	-0.873123	154.866	10.9524	27.8596	-41.867	131.055	-0.00080957	172.791	-0.211657	134.198	1.00211	-2.22573	202.285	-2758.69	32.0949	-123.87	-23.3767	886.96	-8.08706	1143.17	-57.9686	421.661	-716.709	1533.06	-0.00266079	562.765	-1.00801
MG_1327_X_JING724	-0.729424	293.844	-1.97956	335.164	0.132839	271.382	3.93979	272.335	-25.9277	329.049	-9.80905e-05	299.239	-0.171284	349.397	0.388623	262.252	24.8191	-307.017	-13.4331	222.82	-3.45588	156.805	-0.945496	164.763	12.2961	25.8711	-44.8579	138.188	-0.000895515	186.753	-0.221561	139.776	1.04849	-2.99829	33.6395	-270.518	4.79933	173.907	-3.87091	335.293	-1.2093	363.374	-7.93744	253.314	-113.147	432.374	-0.000344737	270.329	-0.130029
MG_1327_X_ZHENG58	-5.94342	348.272	-6.1798	431.007	2.25957	47.7666	34.06	166.9	-70.0013	393.179	-0.000422372	336.142	-0.685719	532.531	1.31499	197.524	19.2085	-224.7	-10.6375	188.209	-2.72882	135.722	-0.670329	133.896	9.62435	32.5994	-35.555	121.244	-0.000744989	164.553	-0.174743	122.206	0.84926	8.17066	43.6918	-425.061	6.6777	147.001	-2.33578	288.394	-1.46999	387.131	-12.6036	262.114	-108.203	418.473	-0.000221738	250.808	0.00342296
MG_1328_X_JING724	-3.76456	333.05	-5.0888	415.431	1.01911	183.839	21.8422	217.33	-50.7248	372.432	-0.000322246	333.51	-0.413679	441.95	1.05238	224.923	19.1069	-221.78	-10.8235	191.805	-2.87884	141.142	-0.750774	143.852	9.54836	34.2363	-37.0848	125.168	-0.000717491	162.19	-0.188606	128.335	0.899195	6.37031	86.6845	-1047.3	16.0104	55.5319	-8.02293	460.584	-3.97052	680.554	-28.443	326.259	-337.829	846.81	-0.00111396	372.947	-0.407305
MG_1328_X_ZHENG58	-10.1036	439.849	-9.7906	562.251	4.17785	-104.599	56.9258	134.568	-117.288	513.256	-0.000675797	412.945	-1.21395	771.323	2.06096	193.634	22.0103	-263.805	-12.6682	214.988	-3.29749	153.76	-0.829396	153.615	11.1929	30.51	-42.6935	135.818	-0.000863055	183.511	-0.213734	138.306	1.02922	-0.563262	105.61	-1344.62	17.2743	24.9474	-11.4441	537.982	-4.32633	703.992	-30.6745	317.006	-381.077	908.379	-0.00132407	381.798	-0.49453
MG_1329_X_JING724	-2.42269	307.779	-2.33422	336.786	0.706625	206.686	16.0016	227.232	-19.6731	310.906	-0.000188389	305.248	-0.168768	341.016	0.604717	242.372	22.0669	-268.853	-11.9292	202.062	-3.08765	143.937	-0.823147	148.75	10.8921	27.2478	-40.0757	127.301	-0.000803436	171.152	-0.198509	128.913	0.945576	0.597745	89.7999	-1113.19	16.7249	27.6499	-7.94215	438.815	-4.05778	670.628	-32.6454	319.163	-321.459	797.928	-0.00126245	370.855	-0.420502
MG_1329_X_ZHENG58	-13.1089	458.514	-11.7462	592.909	5.92046	-297.773	68.7502	78.3814	-145.753	542.757	-0.000786109	410.108	-1.67471	926.269	2.21008	165.788	25.6896	-319.237	-12.1915	208.959	-3.26724	152.55	-0.988824	170.172	11.7294	28.4375	-42.2019	134.608	-0.000771621	170.598	-0.211731	137.223	0.977495	2.35203	120.368	-1547.12	18.6244	26.2155	-13.651	615.126	-4.56247	747.063	-37.8344	355.233	-373.504	911.797	-0.00169775	442.753	-0.579077
MG_133_X_JING724	-4.50808	369.501	-3.00812	389.396	2.11972	101.064	27.3291	227.263	-39.5509	380.363	-0.000262453	351.681	-0.472795	491.37	0.779961	267.687	22.4501	-274.184	-11.9695	202.938	-3.15184	146.058	-0.855667	152.609	10.9247	27.5461	-40.7628	128.834	-0.000792743	170.088	-0.204348	131.305	0.968044	-0.442287	18.5589	-72.4834	3.31596	164.93	-0.226752	209.702	-0.612827	271.231	-10.1706	233.701	-10.7821	222.828	-0.000238804	231.623	0.00692681
MG_133_X_ZHENG58	-4.49678	329.719	-3.63729	365.815	2.05584	67.7994	24.8044	195.508	-45.4077	350.755	-0.000265239	312.456	-0.533485	474.675	0.753755	229.556	22.4172	-276.891	-12.4169	205.02	-3.30808	147.044	-0.854185	149.251	11.06	23.9244	-42.6744	128.787	-0.000830918	172.113	-0.216431	132.226	1.03555	-7.9686	88.0532	-1081.89	17.3092	26.1742	-7.67861	436.954	-4.01071	670.751	-42.9211	354.98	-249.855	675.03	-0.00177065	435.983	-0.517176
MG_1330_X_JING724	-7.74738	411.834	-7.37949	502.427	3.31035	-16.3044	41.501	184.459	-88.3328	465.377	-0.000492433	387.37	-0.965536	679.122	1.43176	231.597	23.281	-284.211	-12.7268	214.28	-3.37264	154.374	-0.861821	155.663	11.4317	28.3656	-43.6087	135.928	-0.000861559	181.906	-0.219719	138.948	1.05526	-3.63176	28.8224	-202.68	6.96077	144.953	-0.617786	242.803	-1.49517	391.16	-18.4347	280.664	-68.23	348.14	-0.000578721	294.064	-0.112064
MG_1330_X_ZHENG58	-8.32289	384.615	-8.83902	505.198	3.53371	-73.0767	41.841	148.917	-107.157	463.139	-0.000539359	359.874	-1.1454	712.643	1.55808	189.839	22.1589	-269.028	-11.6135	199.533	-3.19735	148.077	-0.812147	148.78	10.4647	29.7801	-41.135	130.248	-0.000778735	168.971	-0.211633	134.59	1.01699	-2.77895	116.777	-1507.95	20.5229	-10.1068	-14.8995	634.937	-5.08564	790.639	-47.5187	369.743	-382.721	914.076	-0.0024431	516.238	-0.875117
MG_1331_X_JING724	-8.06595	403.424	-7.72926	498.924	3.72537	-70.1555	39.9679	176.818	-98.9574	471.145	-0.000480169	373.114	-1.12912	728.539	1.33019	225.018	24.0524	-297.149	-13.0669	216.895	-3.48457	155.973	-0.959115	164.612	11.7577	25.9493	-44.8674	136.604	-0.000847972	178.647	-0.227929	140.348	1.07354	-6.20364	135.79	-1768.95	22.2016	-7.89468	-13.6213	621.836	-5.42034	849.368	-42.0868	375.372	-450.93	1057.96	-0.00168796	449.121	-0.568018
MG_1331_X_ZHENG58	-12.2441	455.572	-11.2077	587.134	5.63009	-260.824	62.711	105.214	-142.347	544.894	-0.000727748	409.392	-1.63545	919.395	2.032	184.017	20.1089	-238.367	-9.79913	178.109	-2.70802	134.965	-0.735064	140.582	9.15722	33.8555	-34.8716	119.917	-0.000643996	150.532	-0.17852	123.295	0.846745	8.13185	156.453	-2106.48	26.4519	-87.5883	-17.2443	690.381	-6.58733	948.078	-50.6317	370.498	-555.055	1214.19	-0.00227025	487.415	-0.829125
MG_1332_X_JING724	0.372012	294.066	-1.41464	334.866	-0.227492	321.465	-6.91686	320.364	-19.2004	331.647	-4.5655e-07	298.828	-0.152521	356.424	-0.00790171	299.215	16.3045	-180.065	-8.74651	167.08	-2.2991	125.407	-0.728777	141.313	7.99358	38.8828	-29.5101	112.474	-0.000526279	135.822	-0.14945	114.779	0.67599	20.4756	139.671	-1855.68	23.3205	-49.9297	-16.3746	667.886	-5.86186	869.138	-44.9096	354.735	-499.353	1115.66	-0.00213169	472.326	-0.800213
MG_1332_X_ZHENG58	-3.45496	324.433	-1.44992	317.846	1.37411	143.699	26.3399	198.572	-12.3231	301.947	-0.000221847	313.858	-0.146837	336.355	0.724039	239.128	24.9099	-308.775	-12.682	213.551	-3.32769	152.97	-0.937613	163.525	11.8644	26.817	-43.1229	134.927	-0.000834267	177.971	-0.214469	136.957	1.00862	-0.842973	180.02	-2433.25	29.0426	-94.0195	-19.3525	771.574	-7.20781	1040.35	-53.3725	402.35	-621.503	1356.9	-0.00227857	512.112	-0.81903
MG_1333_X_JING724	-5.401	348.828	-4.02019	383.287	2.54249	26.9301	29.5222	188.473	-50.3451	366.912	-0.000301735	325.588	-0.629364	518.624	0.823001	233.267	28.8803	-368.559	-14.5682	235.423	-3.89472	167.764	-1.0756	177.8	13.5776	21.0765	-50.3482	146.444	-0.000959939	194.769	-0.253257	149.788	1.19652	-13.2851	142.307	-1891.16	24.9801	-65.5099	-15.5784	649.914	-6.14471	904.123	-51.9286	379.297	-486.203	1095.85	-0.0023568	502.551	-0.827153
MG_1333_X_ZHENG58	-11.5123	445.929	-11.8836	603.974	4.87759	-186.131	61.1859	109.567	-146.53	551.648	-0.000762427	414.143	-1.5267	877.872	2.28699	168.917	25.7078	-322.509	-13.8867	225.976	-3.70473	161.273	-0.942285	162.222	12.5067	23.0148	-47.8803	140.974	-0.000941258	190.813	-0.241924	144.522	1.16334	-12.5588	94.9714	-1206.72	16.8088	10.0614	-9.77466	472.163	-3.9457	641.633	-41.3168	328.283	-260.623	672.376	-0.00181558	419.336	-0.553465
MG_1334_X_JING724	-2.89517	314.7	-2.57274	343.834	1.56888	121.59	14.0033	234.433	-40.4839	347.511	-0.000156914	301.524	-0.470401	456.015	0.439123	252.872	19.8751	-233.869	-9.61819	176.973	-2.44526	128.924	-0.799004	148.382	9.37444	34.1784	-31.7805	115.819	-0.000598482	145.303	-0.154377	116.059	0.696865	18.7377	197.703	-2708.44	31.3728	-133.355	-24.4964	899.595	-8.11088	1127.91	-52.8669	388.631	-757.15	1587.59	-0.00263189	541.473	-1.08839
MG_1334_X_ZHENG58	2.65749	245.339	2.54673	213.87	-1.1327	391.918	-15.7081	327.931	32.8623	222.583	0.000182378	251.726	0.325494	155.81	-0.585414	312.596	24.3148	-300.274	-13.4551	222.279	-3.50912	157.431	-0.978111	167.432	12.1226	25.612	-45.317	138.146	-0.000875625	183.231	-0.227252	140.918	1.0674	-5.00986	135.755	-1777.35	22.0672	-15.2505	-15.8593	673.932	-5.57163	857.164	-40.5608	361.923	-489.076	1117.35	-0.00190095	465.266	-0.725262
MG_1335_X_JING724	0.125669	288.644	2.316	231.119	-0.146079	304.809	8.3018	264.301	33.1251	233.493	9.15937e-06	288.867	0.341523	161.11	0.0591771	286.821	20.2239	-239.687	-11.6774	200.688	-3.07059	145.08	-0.768193	144.505	10.2547	30.8346	-39.674	128.238	-0.000792516	171.257	-0.200159	131.076	0.964119	1.0093	149.759	-1985.61	22.9984	-26.0796	-15.8029	672.403	-5.65954	866.885	-41.8073	365.63	-490.595	1120.08	-0.00170276	441.95	-0.586994
MG_1335_X_ZHENG58	-3.91135	315.292	-4.52338	381.39	1.57043	109.206	19.7795	204.162	-54.019	358.464	-0.000270115	306.142	-0.546396	472.517	0.807575	219.416	26.1735	-327.074	-14.0065	229.79	-3.81312	166.577	-1.013	172.143	12.5685	25.2221	-49.0121	145.24	-0.000918378	190.082	-0.251618	150.229	1.19535	-12.2104	69.4302	-819.369	13.5888	55.0381	-5.55437	364.609	-3.1263	558.601	-33.0483	311.25	-195.361	563.015	-0.0012919	365.212	-0.3612
MG_1336_X_JING724	-10.9991	413.403	-11.5538	569.508	4.55556	-180.042	57.4681	95.1289	-138.015	511.013	-0.000729468	383.188	-1.44676	821.599	2.15437	150.507	25.712	-323.771	-13.4715	219.873	-3.61854	157.763	-0.919244	158.571	12.2762	22.5332	-46.7904	137.976	-0.000916728	186.256	-0.23645	141.455	1.13863	-12.1753	122.407	-1589.6	18.7692	12.3749	-14.1975	617.871	-4.66228	745.934	-36.1025	337.937	-398.958	945.223	-0.001649	424.859	-0.589887
MG_1336_X_ZHENG58	-12.0084	442.178	-9.36	529.555	5.37733	-246.017	70.5713	70.2436	-116.853	490.808	-0.000735399	400.111	-1.323	790.848	2.19454	164.234	22.0423	-267.084	-11.5461	198.938	-3.07151	144.905	-0.775582	145.091	10.5664	29.663	-39.8075	128.258	-0.000792551	171.062	-0.199645	130.7	0.963666	0.838309	103.752	-1296.96	18.8738	26.365	-8.20343	469.662	-4.36918	728.758	-42.1931	371.219	-299.579	782.472	-0.00153598	426.768	-0.418407
MG_1337_X_JING724	-7.55867	385.733	-9.18811	524.868	2.88874	2.05368	39.125	168.16	-108.543	476.273	-0.00054954	372.149	-1.04855	686.785	1.69484	192.721	22.7941	-278.529	-11.7625	201.293	-3.15085	146.831	-0.857566	153.611	10.8275	28.649	-40.6826	129.502	-0.000775878	168.58	-0.205521	132.505	0.973389	0.0151828	226.998	-3121.21	37.6588	-183.62	-26.6171	980.301	-9.26308	1278.11	-80.935	494.813	-728.978	1560.03	-0.00383987	706.519	-1.34079
MG_1337_X_ZHENG58	-7.07499	373.08	-7.43038	473.456	2.9807	-13.675	34.9232	174.734	-87.4976	433.677	-0.000450285	350.827	-0.958228	646.088	1.26434	210.972	18.8578	-219.455	-9.86419	179.077	-2.66546	134.024	-0.71795	138.961	8.98332	34.5976	-34.3401	119.24	-0.000648578	151.359	-0.174867	122.248	0.829273	9.45159	91.2174	-1128.48	15.4083	48.7632	-11.2281	534.19	-3.82007	650.156	-33.7699	328.291	-299.47	764.344	-0.00167867	425.627	-0.600931
MG_1338_X_JING724	-1.68873	318.278	-1.44653	333.89	0.429073	254.147	11.0765	262.374	-7.52115	309.852	-0.000125318	315.621	-0.0734831	324.752	0.37157	275.564	18.5913	-216.068	-9.89124	178.797	-2.7271	135.076	-0.721995	138.792	8.84895	34.4164	-34.9804	119.697	-0.000645455	150.332	-0.181017	123.746	0.860124	6.87437	45.0365	-445.011	7.62529	136.019	-3.6262	323.621	-1.80801	424.525	-14.4409	267.613	-143.846	482.347	-0.000474653	280.618	-0.134935
MG_1338_X_ZHENG58	-8.42819	410.584	-6.23206	463.301	3.53313	-48.3788	50.1881	147.487	-66.7691	418.603	-0.000514556	380.822	-0.796734	605.462	1.48318	218.794	21.0511	-252.659	-10.6037	187.41	-2.90295	139.988	-0.803941	147.707	9.78863	31.6873	-37.3405	123.789	-0.00068698	156.214	-0.191138	127.399	0.900702	4.47369	63.7905	-736.197	11.3118	80.8371	-6.05783	377.635	-2.75482	516.858	-22.0346	277.867	-221.745	609.561	-0.000880344	316.08	-0.296618
MG_1339_X_JING724	0.618571	282.975	-0.609925	306.347	-0.782201	368.846	-3.11115	300.497	4.59565	282.909	-1.80082e-05	293.46	0.134246	240.025	0.0945965	285.33	19.5334	-230.359	-10.6958	188.098	-2.92204	140.1	-0.790873	145.917	9.48036	32.2483	-37.4493	123.569	-0.000688439	156.014	-0.193635	127.851	0.914082	3.21621	85.4787	-1054.74	14.8218	43.9886	-10.4884	502.424	-3.91294	648.817	-22.5865	283.505	-378.652	894.536	-0.00114427	351.138	-0.520069
MG_1339_X_ZHENG58	-14.7648	475.517	-14.5635	660.923	6.69151	-378.616	75.1269	54.5749	-187.143	609.76	-0.000914204	425.283	-2.05807	1067.32	2.63046	137.68	26.1776	-327.336	-13.5912	224.686	-3.72693	164.068	-0.989963	169.493	12.338	25.7405	-47.9222	143.243	-0.000893847	186.525	-0.246144	148.162	1.17064	-10.8269	135.42	-1786.63	20.0107	-5.5732	-18.9707	744.502	-5.03077	783.149	-44.8444	360.379	-409.198	960.06	-0.00246132	516.955	-0.901021
MG_134_X_JING724	-8.64698	424.725	-7.57331	508.913	3.79864	-63.498	47.5325	167.161	-91.9578	473.126	-0.000533379	395.004	-1.03515	706.982	1.54454	226.639	20.5287	-243.046	-11.223	196.522	-3.0044	144.507	-0.739471	142.65	10.0276	32.7423	-38.8265	128.04	-0.00076948	169.305	-0.196668	131.085	0.952339	2.96428	132.371	-1718.99	21.4284	0.223324	-14.3646	641.221	-5.27595	832.535	-41.695	373.329	-439.186	1036.05	-0.00181218	462.859	-0.631891
MG_134_X_ZHENG58	-7.05724	323.336	-6.75051	406.583	3.06185	-71.2937	37.5373	117.049	-82.4662	375.539	-0.000446296	300.713	-0.90132	575.053	1.29878	159.468	21.508	-257.892	-11.1649	195.637	-2.95691	143.034	-0.786789	147.483	10.2933	31.7142	-38.2939	126.962	-0.000749759	166.406	-0.19173	129.2	0.914087	5.21587	115.181	-1519.43	22.0225	-62.7702	-12.6804	539.225	-5.30952	780.163	-52.8594	350.379	-366.969	850.655	-0.00248291	485.711	-0.829864
MG_1340_X_JING724	-6.86428	406.861	-6.64439	489.835	2.8464	36.1696	37.438	203.319	-77.8729	453.632	-0.000447912	386.914	-0.832308	634.922	1.32284	244.042	16.4743	-182.404	-8.53639	164.799	-2.31237	125.963	-0.645064	132.609	7.80773	39.6621	-29.7459	113.063	-0.00055052	139.34	-0.151853	115.798	0.713609	18.2645	106.102	-1313.88	15.0353	89.0742	-16.1328	703.878	-3.87476	692.168	-32.9386	361.795	-331.827	858.257	-0.00197028	495.914	-0.759575
MG_1340_X_ZHENG58	-4.23689	328.15	-3.8117	371.976	2.16724	58.3922	21.0769	208.86	-55.8612	370.37	-0.000239219	310.293	-0.643011	517.794	0.674534	235.83	27.2543	-345.84	-13.7625	224.309	-3.61559	158.684	-0.979878	166.02	12.9101	21.5572	-46.9498	139.239	-0.000926154	188.546	-0.232817	141.216	1.10716	-9.15841	226.184	-3129.85	35.6155	-180.581	-26.768	963.675	-8.92769	1220.31	-67.8832	435.342	-770.687	1613.98	-0.0031964	610.056	-1.18277
MG_1341_X_JING724	-9.5755	415.15	-8.89378	521.326	4.01827	-106.708	54.6952	123.5	-107.31	478.131	-0.000631434	388.307	-1.12506	719.683	1.92455	183.457	25.5608	-318.911	-13.1306	218.447	-3.56813	159.013	-0.962971	165.822	12.0357	25.8828	-45.9639	139.213	-0.000863243	181.536	-0.234373	143.347	1.11152	-7.83779	139.427	-1843.31	23.9679	-48.7177	-14.7904	633.441	-6.0849	902.527	-39.6575	347.895	-552.974	1220.43	-0.00169686	429.9	-0.67757
MG_1341_X_ZHENG58	-5.94766	364.236	-7.42644	478.735	2.74759	14.9706	24.2541	213.437	-97.9349	456.934	-0.000372573	344.641	-1.05382	687.609	1.02226	230.298	24.5413	-302.661	-12.506	212.072	-3.31255	153.164	-0.888149	158.864	11.6359	28.1291	-42.9349	135.217	-0.000840247	179.389	-0.214431	137.544	1.02137	-1.05988	90.2196	-1119.12	13.8252	61.7068	-11.3733	532.67	-3.37802	595.834	-31.7461	316.806	-258.494	685.489	-0.00157888	408.405	-0.537805
MG_1342_X_JING724	-8.10169	406.374	-7.57571	497.505	3.82839	-77.9367	40.0819	178.962	-99.1799	474.026	-0.00047293	374.537	-1.14524	737.131	1.30202	229.141	25.6279	-319.913	-12.6711	213.021	-3.49354	157.014	-0.962819	165.806	11.7695	26.7126	-44.9351	137.516	-0.00082344	176.089	-0.230423	141.999	1.0878	-6.31716	154.473	-2050.71	25.6806	-52.2813	-17.2773	717.612	-6.39135	952.754	-49.5242	393.542	-538.207	1210.35	-0.00224026	510.216	-0.814489
MG_1342_X_ZHENG58	-7.41077	367.707	-4.28157	383.479	3.59583	-84.6766	43.5967	138.034	-54.5712	367.67	-0.000392888	332.674	-0.748519	557.193	1.07177	212.456	22.1185	-268.625	-10.9308	191.272	-2.89427	139.755	-0.784643	145.655	10.3305	29.9984	-37.5734	124.173	-0.000736017	162.925	-0.186753	125.903	0.888581	5.25056	184.509	-2514.21	29.7338	-116.272	-21.0643	804.036	-7.38859	1046.12	-57.9335	401.676	-622.192	1343.93	-0.00264816	541.398	-0.953772
MG_1343_X_JING724	-0.180036	289.032	-0.348027	295.643	-0.00203701	286.963	3.15754	276.898	-5.79808	296.691	-3.87938e-05	292.534	-0.00356816	288.109	0.197921	275.358	19.4323	-228.646	-11.1674	193.866	-2.91499	140.111	-0.792659	146.307	9.87748	31.2104	-37.5954	124.01	-0.000729871	161.884	-0.189453	126.624	0.894031	4.70127	54.3789	-569.989	8.94452	134.627	-5.77107	396.057	-2.06284	466.642	-23.1719	307.482	-128.861	469.472	-0.00102116	358.891	-0.295236
MG_1343_X_ZHENG58	-8.72971	406.049	-10.1752	555.6	3.66365	-69.7455	43.2406	160.846	-127.082	513.567	-0.000594513	384.382	-1.29196	784.354	1.78055	193.323	24.1839	-298.516	-13.2841	220.06	-3.50238	157.051	-0.900078	158.932	11.9333	26.0021	-45.3103	137.935	-0.000898372	186.144	-0.227673	140.861	1.09209	-6.79242	131.737	-1723.07	22.2173	-22.4668	-15.006	645.199	-5.57767	852.361	-42.0078	360.747	-477.274	1090.75	-0.00194292	464.735	-0.729036
MG_1344_X_JING724	-13.8908	453.855	-11.4979	572.045	5.98944	-319.182	79.8228	29.2733	-135.826	511.23	-0.000864705	407.281	-1.52884	856.595	2.5425	132.113	20.9294	-251.439	-10.2769	182.951	-2.79357	136.457	-0.735121	139.788	9.6296	31.583	-36.1285	121.19	-0.000692996	156.438	-0.182617	123.892	0.874036	5.58275	128.542	-1683.1	18.67	11.2725	-14.7827	631.57	-4.71093	749.054	-31.0382	320.653	-438.941	1014.56	-0.00135871	388.442	-0.516341
MG_1344_X_ZHENG58	-16.2996	494.783	-14.5387	660.191	7.28157	-437.607	88.2746	13.4103	-181.203	599.486	-0.00100102	438.104	-2.03259	1057.58	2.89824	122.153	22.6591	-277.51	-12.0068	203.177	-3.2303	147.96	-0.802574	146.762	10.8687	27.5207	-41.7658	130.288	-0.000823155	174.05	-0.211416	133.516	1.02279	-4.15082	80.83	-975.835	13.4461	69.7666	-9.33081	480.634	-3.2995	590.807	-28.8324	311.808	-258.979	690.005	-0.00134988	385.104	-0.467867
MG_1345_X_JING724	-9.97433	400.233	-9.181	508.707	4.69362	-194.06	52.2178	111.287	-123.126	485.272	-0.000602288	364.02	-1.37332	793.594	1.7481	173.672	23.3572	-285.751	-12.1115	206.614	-3.1954	149.225	-0.870882	156.227	11.1958	28.701	-41.3745	131.843	-0.000805025	173.769	-0.206828	134.151	0.980171	0.780496	77.3855	-932.815	11.9621	78.8322	-9.10835	466.364	-3.06837	557.064	-19.3853	275.568	-289.382	736.243	-0.00089722	323.628	-0.365503
MG_1345_X_ZHENG58	-11.989	443.673	-10.9981	573.104	5.35695	-242.243	63.4835	94.1209	-136.869	526.831	-0.00073494	401.782	-1.53669	873.377	2.1065	171.045	20.2458	-239.414	-10.9042	192.159	-2.76803	137.573	-0.900649	159.193	10.0985	31.9214	-35.7372	122.345	-0.000661379	153.911	-0.176637	123.652	0.793453	12.5473	181.823	-2456.83	30.6363	-109.334	-22.4732	859.888	-7.76282	1104.91	-60.1779	425.777	-660.6	1430.14	-0.00301382	601.869	-1.15526
MG_135_X_JING724	-9.63445	441.784	-8.76323	543.884	4.21167	-100.12	52.9593	154.811	-107.894	505.022	-0.000606768	410.526	-1.18291	767.444	1.78725	217.257	24.8915	-307.7	-12.9937	218.03	-3.53299	159.271	-0.919186	162.365	11.8038	27.8057	-45.5335	139.703	-0.000867728	183.35	-0.232352	143.857	1.11134	-6.62623	141.601	-1878.8	21.3326	-21.2014	-16.8508	686.463	-5.28227	810.693	-42.5531	353.335	-444.739	1023.46	-0.00199071	461.329	-0.702611
MG_135_X_ZHENG58	-6.65132	370.69	-6.15419	443.839	2.9353	-6.18771	35.5328	175.786	-75.9665	416.882	-0.0004132	348.263	-0.84348	605.662	1.19516	217.913	22.3934	-271.136	-12.7085	213.863	-3.36168	153.88	-0.861916	155.474	11.2255	28.8083	-43.3806	135.352	-0.000852362	180.447	-0.219572	138.698	1.05169	-3.60329	45.5213	-448.062	7.80135	138.131	-4.10528	340.842	-1.83051	431.171	-17.1044	279.677	-131.898	465.112	-0.000659292	306.506	-0.191017
MG_136_X_JING724	-5.81244	358.189	-4.97372	411.794	2.57706	27.6504	32.4917	183.368	-61.3862	389.993	-0.000358402	338.192	-0.688885	545.298	1.04965	224.38	19.6742	-231.265	-10.7573	190.023	-2.8372	139.026	-0.741048	141.818	9.68618	32.8067	-36.6868	123.511	-0.000722108	161.822	-0.184438	125.913	0.881271	6.51906	153.162	-2071.71	25.8254	-94.467	-17.7731	690.629	-6.36732	909.599	-54.7884	368.663	-504.357	1109.24	-0.00258622	510.429	-0.911018
MG_136_X_ZHENG58	-8.05077	347.042	-6.29292	406.074	3.83912	-137.698	43.9633	108.149	-82.7807	387.248	-0.000459466	313.843	-0.991249	620.223	1.29302	170.969	21.5317	-260.647	-10.8734	189.794	-2.90331	139.198	-0.779058	144.261	10.1277	29.8303	-37.5877	123.397	-0.000728314	161.071	-0.188588	125.729	0.897943	3.85056	38.1634	-386.14	5.81584	113.733	-3.37856	273.526	-1.3341	328.82	-12.6919	219.079	-95.9829	353.294	-0.000446757	233.991	-0.110514
MG_137_X_JING724	-3.18562	341.675	-1.90728	350.159	1.59883	141.911	17.9231	245.5	-25.5861	345.304	-0.000163096	325.754	-0.352884	434.895	0.429971	276.71	19.5705	-230.914	-9.83319	177.911	-2.67961	133.603	-0.769313	143.624	9.1146	33.3884	-34.4479	118.618	-0.000625734	147.433	-0.176078	121.862	0.821872	9.12597	66.7979	-781.269	9.30019	103.901	-7.38104	413.363	-2.43314	480.968	-10.2865	242.658	-261.77	680.888	-0.000376595	256.451	-0.188417
MG_137_X_ZHENG58	-5.62709	324.671	-5.23823	387.365	2.45446	8.70606	30.6235	158.023	-64.6179	364.348	-0.000356267	306.694	-0.703983	519.826	1.04953	193.207	20.0748	-237.657	-9.81123	178.452	-2.62637	132.977	-0.736698	140.955	9.28814	33.6474	-33.9888	118.661	-0.000645624	150.955	-0.170387	120.72	0.802968	11.1375	114.361	-1513.12	16.1416	-0.229904	-14.6599	587.294	-4.11262	642.019	-29.0606	273.857	-378.372	865.174	-0.00146075	359.523	-0.563212
MG_138_X_JING724	-5.15089	367.832	-4.1469	408.681	2.29658	73.6332	29.0078	212.24	-50.2291	388.873	-0.000309541	348.909	-0.58442	523.792	0.889779	251.58	16.9849	-189.841	-9.20917	172.943	-2.48057	130.67	-0.641588	132.439	8.24638	38.4948	-31.9657	116.924	-0.000614756	148.33	-0.16291	119.77	0.779333	14.2523	125.14	-1629.65	18.4763	16.3855	-16.4463	679.783	-4.84871	767.135	-29.3822	318.598	-473.996	1080.2	-0.00155583	414.499	-0.670231
MG_138_X_ZHENG58	-4.46951	301.235	-3.84717	343.031	2.0475	40.4922	24.2867	168.985	-49.1881	329.09	-0.000268935	284.866	-0.560021	456.568	0.775871	200.142	22.6971	-276.078	-11.8188	202.958	-3.0576	145.332	-0.836311	152.35	10.9941	29.1296	-39.7388	128.945	-0.00079278	171.893	-0.195865	130.211	0.928632	3.88369	201.815	-2775.12	32.7428	-154.834	-24.5498	895.516	-8.23871	1136.5	-64.2751	416.951	-700.85	1481.24	-0.00314072	595.819	-1.17613
MG_139_X_JING724	-6.36924	380.705	-6.06769	455.206	2.81793	19.1002	32.9685	197.369	-74.6974	428.282	-0.000392774	358.797	-0.835016	616.035	1.11655	236.016	21.3002	-258.984	-11.563	196.137	-3.11634	143.106	-0.836766	148.599	10.3537	27.326	-40.0852	125.716	-0.000755893	163.045	-0.204877	129.485	0.970624	-2.6076	84.9055	-1030.41	14.1004	68.1847	-7.87841	447.069	-3.24464	590.777	-33.5909	331.96	-215.452	618.093	-0.00132755	388.507	-0.363081
MG_139_X_ZHENG58	-7.70703	356.925	-7.25192	444.771	3.39365	-79.0181	41.1124	131.273	-89.9562	413.758	-0.000482901	331.551	-0.988675	633.469	1.40584	178.69	22.4501	-277.184	-11.9695	199.938	-3.15184	143.058	-0.855667	149.609	10.9247	24.5461	-40.7628	125.834	-0.000792743	167.088	-0.204348	128.305	0.968044	-3.44229	153.393	-2056.49	24.6984	-62.7029	-17.7734	709.285	-6.10249	898.986	-50.3803	374.231	-499.504	1119.2	-0.00234109	500.23	-0.826457
MG_1394_X_JING724	-8.36849	415.651	-8.42838	525.177	3.54126	-43.3705	43.775	173.337	-101.148	483.307	-0.000540417	390.491	-1.08712	721.069	1.57405	219.379	21.8137	-260.265	-11.3852	200.438	-2.96045	145.329	-0.813364	152.51	10.5575	33.0907	-38.4209	129.371	-0.000759053	169.878	-0.190244	130.894	0.900361	8.29559	234.801	-3263.46	35.4252	-183.826	-32.1324	1104.46	-8.98063	1220.7	-74.5118	449.552	-758.362	1586.45	-0.00403287	703.032	-1.51689
MG_1394_X_ZHENG58	-7.83026	370.38	-7.18966	455.082	3.58004	-85.7208	40.8428	144.015	-91.8216	428.853	-0.000473101	341.992	-1.03755	663.846	1.34772	193.939	23.004	-281.869	-12.4744	209.499	-3.29904	150.602	-0.85977	153.645	11.2627	27.0924	-42.6601	132.563	-0.00083862	176.967	-0.214596	135.4	1.02619	-3.5686	173.84	-2338.65	26.3005	-59.4156	-20.6243	808.94	-6.50165	965.021	-52.8712	403.554	-543.809	1220.46	-0.0024689	537.202	-0.867001
MG_1395_X_JING724	-6.36612	408.516	-5.88882	478.49	2.85958	42.7937	33.2119	224.459	-73.4295	453.961	-0.000387401	385.848	-0.829395	641.76	1.09967	264.839	25.2014	-313.334	-12.7987	214.728	-3.45034	156.056	-0.92272	161.741	11.8375	26.7006	-44.5706	137.115	-0.000852492	180.265	-0.225393	140.483	1.07291	-5.16307	79.5222	-922.46	12.6603	112.837	-8.88275	502.344	-2.93021	583.929	-33.1123	358.433	-184.628	590.789	-0.00150256	436.996	-0.441241
MG_1395_X_ZHENG58	-6.81354	371.461	-5.66355	430.041	2.92039	-5.97574	38.7798	164.368	-65.7703	398.142	-0.000422143	348.318	-0.747728	568.184	1.22703	214.801	23.4593	-289.478	-12.3146	206.813	-3.27218	149.082	-0.924392	159.718	11.2899	26.2077	-42.2029	131.009	-0.000795923	170.324	-0.213016	134.061	0.998276	-2.57982	80.2165	-931.999	14.8277	88.4006	-8.86057	502.526	-3.54585	652.737	-36.3431	368.807	-239.95	690.642	-0.00169723	460.692	-0.553203
MG_1396_X_JING724	-7.61639	421.141	-5.41154	463.159	3.31993	-6.30132	46.2317	180.644	-62.6638	432.371	-0.00046175	393.763	-0.738478	604.237	1.36223	246.563	21.1402	-252.792	-11.6636	201.125	-3.0115	144.097	-0.792621	147.703	10.556	30.4952	-39.0803	127.859	-0.000788068	171.249	-0.193697	129.472	0.924887	4.12371	131.495	-1712.36	21.3601	-5.38153	-14.4251	636.47	-5.26523	824.95	-41.8744	367.461	-437.076	1025.88	-0.00184403	460.207	-0.646139
MG_1396_X_ZHENG58	-11.4965	419.138	-11.4356	565.951	5.03647	-228.578	59.7733	87.3891	-142.571	518.277	-0.00073025	382.764	-1.54286	857.391	2.12848	151.459	19.8329	-235.039	-10.2214	182.295	-2.70415	134.061	-0.788309	145.445	9.47945	32.0511	-34.8974	119.16	-0.000653387	151.017	-0.175402	121.431	0.815728	9.31975	100.958	-1266.12	17.7487	28.7465	-9.33577	489.821	-4.21275	700.763	-38.2764	348.884	-310.243	790.855	-0.00152001	414.176	-0.464731
MG_1397_X_JING724	-2.19742	345.406	-3.13274	397.637	0.786054	239.229	9.85296	286.906	-35.8337	379.056	-0.000164761	342.202	-0.34433	447.861	0.489984	289.452	19.9748	-234.362	-10.7181	190.961	-2.85721	140.962	-0.735369	142.614	9.68962	34.196	-36.9292	125.311	-0.000723602	163.426	-0.18642	127.989	0.894197	7.09059	86.5365	-1019.3	16.2724	78.2808	-7.39709	469.32	-3.86518	694.713	-34.7656	370.82	-282.235	773.054	-0.00134606	426.06	-0.414069
MG_1397_X_ZHENG58	-5.41676	330.867	-4.54213	378.449	2.47862	15.1447	29.8491	169.292	-57.8427	361.594	-0.00032515	310.913	-0.662023	512.812	0.940307	208.349	23.6537	-289.587	-12.4876	211.655	-3.30159	152.67	-0.888244	158.674	11.4297	28.5718	-42.7068	134.64	-0.00083105	177.931	-0.214284	137.294	1.0178	-1.03141	12.0765	85.6756	3.10237	229.171	-1.31523	301.132	-0.831866	357.187	-4.71334	279.262	-77.542	404.13	-0.000239314	293.438	-0.117897
MG_1398_X_JING724	-8.97229	399.009	-8.56589	504.427	3.94421	-107.846	47.0445	138.865	-105.522	466.539	-0.000559771	369.112	-1.16626	726.728	1.6113	192.973	22.4347	-272.953	-11.4306	197.574	-3.03306	143.875	-0.817315	149.53	10.6293	29.4668	-39.2893	127.404	-0.000765127	167.309	-0.196542	129.642	0.934776	2.6899	139.855	-1860.73	22.3613	-41.073	-16.3573	665.11	-5.45471	821.846	-48.8918	364.245	-423.989	978.403	-0.00229193	488.877	-0.777001
MG_1398_X_ZHENG58	-8.11146	326.538	-7.17873	407.413	3.64731	-139.824	43.9872	86.804	-90.139	378.581	-0.000496058	298.019	-1.01364	607.419	1.43656	141.43	23.0669	-283.609	-12.4302	208.177	-3.31064	150.113	-0.882659	155.28	11.227	26.4038	-42.7211	131.864	-0.000823347	174.077	-0.216119	135.12	1.02717	-4.43142	124.679	-1659.09	19.9245	-36.7671	-15.1936	609.329	-5.01588	749.306	-38.7454	310.083	-430.063	965.226	-0.00188972	417.49	-0.708167
MG_1399_X_JING724	-4.21509	382.065	-3.647	421.962	1.76219	153.007	23.8921	254.257	-41.4919	399.948	-0.00026656	368.553	-0.462804	503.853	0.778369	284.038	22.0815	-267.07	-11.7935	202.459	-3.1367	147.252	-0.806202	148.948	10.6962	29.8583	-40.5748	130.124	-0.000798722	172.507	-0.20431	132.892	0.980791	0.340806	113.317	-1425.4	18.9095	39.7509	-10.5656	547.862	-4.55727	763.342	-36.5311	368.218	-368.062	918.906	-0.00138265	422.525	-0.439176
MG_1399_X_ZHENG58	-7.73711	381.944	-7.05427	464.366	3.52812	-67.7993	40.8278	156.802	-90.1475	438.726	-0.00046993	354.26	-1.01393	667.658	1.34933	206.586	23.3676	-286.707	-12.391	209.115	-3.33064	152.049	-0.876979	156.076	11.2304	27.793	-42.9635	133.664	-0.000824841	175.681	-0.218102	137.196	1.04009	-3.85988	197.231	-2678.05	32.987	-128.771	-22.4065	865.988	-8.19873	1160.99	-65.3925	449.171	-679.809	1472.46	-0.00301386	609.795	-1.09002
MG_140_X_JING724	-5.48594	374.213	-5.81932	453.52	2.37369	68.0902	27.7818	218.222	-72.6342	429.402	-0.00035607	357.988	-0.769969	596.096	1.04303	244.905	25.1385	-312.594	-12.8429	215.051	-3.43875	155.545	-0.899831	159.106	11.8733	26.3892	-44.5095	136.814	-0.000867765	182.155	-0.22387	139.764	1.07193	-5.30026	92.5975	-1136.54	14.9394	66.6904	-10.8134	535.357	-3.82027	662.648	-25.2433	315.459	-351.306	869.637	-0.00117699	379.059	-0.473437
MG_140_X_ZHENG58	-6.115	332.197	-4.86711	379.263	2.72374	-16.7989	34.7248	146.583	-58.9036	355.931	-0.000367968	309.805	-0.685116	514.063	1.06203	193.857	23.4254	-288.172	-12.0873	204.929	-3.35869	152.2	-0.867613	154.48	10.9339	28.1172	-43.14	133.355	-0.000801768	171.923	-0.223093	138.299	1.06773	-6.23088	27.2079	-159.625	5.12354	185.378	-5.63344	398.589	-1.33698	392.725	-15.8623	292.075	-87.2456	401.236	-0.00108699	372.922	-0.418014
MG_1400_X_JING724	-6.1019	405.312	-5.15703	459.943	2.60286	68.5453	35.8909	216.221	-61.9105	434.361	-0.000391591	386.601	-0.669636	581.49	1.1875	259.909	19.1203	-220.58	-10.2524	186.461	-2.69001	137.482	-0.736945	143.782	9.34816	36.2603	-34.7896	122.782	-0.000676231	157.943	-0.17419	124.818	0.823129	12.6454	225.364	-3090.9	34.6129	-142.159	-27.6075	1013.32	-8.7625	1228.81	-64.0612	450.754	-778.211	1654.2	-0.0031116	626.83	-1.18666
MG_1400_X_ZHENG58	-4.90313	330.016	-4.93732	394.165	2.08358	60.2017	26.0166	186.892	-60.1963	371.255	-0.000319624	315.72	-0.638508	509.552	0.94589	213.658	21.1289	-250.823	-10.7094	191.658	-2.80652	140.404	-0.731228	142.974	10.0302	33.9344	-36.5169	125.431	-0.000735922	165.912	-0.180417	126.742	0.866912	9.63935	113.609	-1409.25	18.5481	64.4639	-12.9624	633.715	-4.62963	791.843	-35.5393	385.782	-393.789	985.483	-0.00162945	472.075	-0.597115
MG_1401_X_JING724	-4.7757	369.398	-3.10463	388.379	2.36503	73.1018	27.0894	224.531	-42.1588	381.35	-0.000256197	347.27	-0.544299	514.924	0.706577	268.434	24.3325	-298.739	-12.2293	209.605	-3.40225	156.367	-0.882829	159.098	11.205	30.2722	-43.7517	137.364	-0.000814051	176.604	-0.225572	142.145	1.07985	-4.0081	97.7207	-1235.2	13.9235	56.0428	-11.1102	520.977	-3.58672	614.373	-19.2383	275.169	-361.264	865	-0.000800424	312.275	-0.341799
MG_1401_X_ZHENG58	-7.03529	350.049	-6.10704	417.15	3.34645	-72.7075	37.4699	144.25	-82.2102	402.09	-0.000415952	323.187	-0.936977	615.524	1.19865	192.226	25.7357	-321.526	-13.1799	219.03	-3.56494	158.927	-0.911512	160.349	12.1106	25.6493	-46.0842	139.411	-0.000895284	185.921	-0.233308	142.983	1.12249	-8.54063	140.875	-1878.73	22.1833	-41.8421	-15.9844	652.101	-5.57644	832.455	-39.5203	333.596	-496.341	1105.12	-0.00176973	424.584	-0.665748
MG_1402_X_JING724	-4.5742	372.466	-4.46669	428.753	2.07639	107.519	23.0993	242.604	-56.9573	412.307	-0.000279952	356.416	-0.634429	554.61	0.794876	268.957	22.4997	-273.125	-12.4964	210.958	-3.35228	153.228	-0.892384	158.314	11.0892	28.8334	-43.1191	134.52	-0.00081873	175.445	-0.220287	138.542	1.04509	-3.58017	75.7064	-883.007	13.5714	84.9409	-6.06116	408.125	-3.21967	598.618	-26.8863	322.665	-247.416	685.931	-0.000938199	353.288	-0.276481
MG_1402_X_ZHENG58	-7.95876	364.161	-7.51376	455.514	3.63115	-98.6623	41.2528	134.894	-96.5802	429.163	-0.000486397	336.131	-1.07651	670.736	1.3964	183.294	24.6588	-307.619	-13.248	217.634	-3.50812	155.204	-0.98001	165.434	12.0254	23.715	-45.2368	135.813	-0.00085876	178.723	-0.228426	139.118	1.07274	-7.55239	155.37	-2072.13	27.7262	-84.1794	-18.5449	744.078	-6.96164	1007.67	-56.812	407.076	-568.04	1255.68	-0.00278889	566.687	-1.04391
MG_1403_X_JING724	-4.1444	337.043	-4.32762	395.204	1.70202	114.883	21.6352	217.176	-50.8862	371.908	-0.000274055	325.538	-0.536824	487.708	0.803562	238.457	21.5658	-260.357	-10.8613	190.451	-2.98496	142.186	-0.777424	144.887	9.99681	31.0384	-38.4704	125.653	-0.000726686	161.648	-0.196721	129.303	0.94172	1.84487	111.716	-1434.73	19.7353	-2.99865	-10.2495	506.106	-4.73555	749.899	-40.2659	346.162	-365.22	880.676	-0.0015738	411.879	-0.498981
MG_1403_X_ZHENG58	-4.39003	306.016	-4.71524	370.971	1.9553	55.478	21.7169	182.795	-60.6878	354.571	-0.000281417	292.508	-0.645998	494.857	0.821217	203.314	21.2753	-257.812	-11.4193	195.24	-2.93204	138.968	-0.847613	150.552	10.5149	27.6235	-37.9971	123.072	-0.000740791	161.779	-0.187803	124.461	0.875487	4.28972	167.183	-2264.5	26.0328	-81.1606	-19.252	746.668	-6.46037	935.6	-50.4353	371.466	-548.594	1204.17	-0.00229862	492.303	-0.820943
MG_1404_X_JING724	-10.8282	444.186	-9.0612	538.829	4.33597	-125.185	64.1897	107.075	-97.4324	474.443	-0.000701993	412.039	-1.06982	712.029	2.08801	187.27	14.7628	-157.606	-8.50176	163.59	-2.31313	125.183	-0.531073	119.685	7.34588	40.3018	-29.787	112.33	-0.000589999	143.942	-0.153248	115.474	0.750701	15.0873	76.659	-884.233	13.9366	93.6309	-10.4879	541.75	-3.41927	633.612	-36.3148	363.583	-232.026	671.311	-0.00195268	485.614	-0.684034
MG_1404_X_ZHENG58	-6.19205	331.519	-5.78305	400.991	2.71971	-18.0466	33.2805	149.445	-71.5608	375.96	-0.000388693	311.24	-0.785702	550.441	1.13506	187.999	20.9149	-249.222	-10.4127	186.555	-2.74452	137.143	-0.752066	143.59	9.82544	32.9726	-35.6294	122.367	-0.00069771	159.083	-0.176817	123.914	0.838821	9.83969	162.81	-2184.62	26.082	-66.8931	-18.5493	742.35	-6.50914	955.828	-49.3082	382.961	-558.981	1237.61	-0.00224094	500.356	-0.81969
MG_1405_X_JING724	-9.73314	430.149	-8.8037	532.037	4.34665	-126.472	52.6803	142.803	-110.451	496.521	-0.000602024	396.94	-1.22734	771.363	1.75431	206.275	23.2051	-282.877	-11.0959	195.222	-3.07525	146.605	-0.859313	155.597	10.4641	31.5818	-39.5736	129.473	-0.00071921	162.625	-0.202745	133.358	0.955007	2.99328	83.3765	-1036.13	11.6881	67.7982	-9.54982	464.177	-2.88435	522.509	-21.5019	267.626	-254.798	660.09	-0.000931037	313.385	-0.32091
MG_1405_X_ZHENG58	-7.39786	372.184	-6.98999	457.246	3.42021	-62.5091	37.4127	161.988	-90.2053	433.345	-0.000443237	344.808	-1.02221	665.307	1.24631	207.041	23.8482	-293.695	-12.6606	212.498	-3.331	152.258	-0.852096	153.629	11.5695	26.936	-43.2107	134.272	-0.000866176	181.538	-0.215552	136.526	1.03733	-3.48301	132.536	-1755.03	21.4801	-33.9619	-14.5313	612.183	-5.43379	816.39	-36.0695	323.052	-494.824	1102.1	-0.00156204	399.838	-0.608689
MG_1406_X_JING724	-5.70636	390.521	-5.8044	466.666	2.49198	69.8112	28.9236	228.183	-71.7191	441.361	-0.000360891	372.232	-0.780823	613.727	1.03648	258.808	20.3827	-241.462	-11.1415	194.96	-2.93754	142.115	-0.815453	150.132	10.0479	32.079	-37.8845	125.887	-0.000723795	162.453	-0.191123	128.594	0.898576	5.80999	143.862	-1899.59	23.9582	-38.9369	-17.1922	708.592	-6.17812	922.494	-40.3779	359.701	-570.142	1260.84	-0.00195423	469.856	-0.808552
MG_1406_X_ZHENG58	-2.92794	301.844	-3.66756	358.507	1.35721	129.446	12.1308	227.012	-48.9325	348.712	-0.000185407	292.494	-0.521011	461.879	0.518052	235.055	23.4109	-288.954	-12.2231	205.532	-3.30964	149.886	-0.884558	155.282	11.1298	26.5068	-42.6409	131.532	-0.000806482	171.569	-0.217293	135.32	1.03251	-4.97395	145.9	-1901.42	25.0358	-22.9855	-14.7006	669.155	-6.08583	940.789	-50.574	418.449	-483.305	1133.83	-0.00210943	516.612	-0.705518
MG_1407_X_JING724	-5.97889	389.49	-5.64648	458.165	2.56774	57.7804	32.1242	213.716	-67.9181	430.381	-0.00037879	370.426	-0.744031	595.347	1.10211	250.558	21.5718	-259.647	-11.7954	202.281	-3.03824	144.413	-0.864975	154.999	10.7488	29.4944	-39.3294	127.87	-0.000766816	167.94	-0.195259	129.604	0.91312	4.47781	166.143	-2208.44	26.3404	-44.1398	-20.0887	810.079	-6.5908	990.61	-52.2275	417.384	-557.147	1260.09	-0.00252098	559.072	-0.925453
MG_1407_X_ZHENG58	-5.89021	336.231	-6.0276	415.752	2.51547	10.8572	31.0119	165.05	-74.2893	389.153	-0.000385159	319.234	-0.78382	558.25	1.143	196.062	23.9791	-297.453	-12.8316	212.717	-3.33773	150.639	-0.930129	160.129	11.7588	24.5459	-43.2174	132.483	-0.000843429	176.625	-0.215131	134.583	1.01264	-3.70045	149.749	-2005.06	24.8423	-67.1263	-16.8496	681.35	-6.1135	897.455	-51.1091	373.645	-492.498	1103.9	-0.002332	496.412	-0.814879
MG_1408_X_JING724	-6.83754	382.404	-4.83237	419.467	3.39297	-42.5001	38.8013	174.941	-68.1503	412.858	-0.000381153	352.858	-0.82626	608.515	1.09527	233.032	20.6202	-244.414	-11.386	198.447	-2.77779	138.434	-0.845297	153.906	10.574	31.0393	-36.246	123.784	-0.000736346	164.77	-0.173373	123.139	0.797295	12.9011	193.541	-2615.93	31.2693	-101.542	-22.3001	870.328	-7.76692	1120.52	-61.7868	445.711	-649.189	1424.87	-0.00285509	598.35	-1.02662
MG_1408_X_ZHENG58	-13.1999	460.362	-12.3672	609.457	5.52331	-257.436	72.4258	67.6012	-144.548	541.393	-0.000848846	420.145	-1.5702	887.456	2.48952	150.39	22.4976	-273.694	-11.3864	197.252	-3.04465	144.385	-0.840204	152.164	10.5936	29.7782	-39.3503	127.704	-0.000749854	165.419	-0.198065	130.362	0.935756	2.82709	97.6249	-1225.55	17.5718	21.8056	-11.8564	549.54	-4.34668	706.561	-39.5809	343.755	-329.936	817.119	-0.00196883	457.994	-0.703845
MG_1409_X_JING724	-6.37738	385.818	-5.67262	450.132	2.83941	21.9671	34.3303	198.126	-69.8673	425.019	-0.000389467	363.315	-0.790778	604.32	1.11667	241.019	19.7504	-231.805	-10.142	183.357	-2.65996	134.877	-0.750109	143.382	9.45025	34.1421	-34.4527	120.426	-0.000665575	154.685	-0.171546	122.116	0.806185	11.9313	131.457	-1726.92	21.5956	-23.242	-13.3473	591.968	-5.20003	802.626	-44.6778	360.66	-406.612	956.204	-0.00184616	445.338	-0.592537
MG_1409_X_ZHENG58	-6.81535	335.784	-6.80714	423.529	3.07759	-57.3643	34.8179	141.043	-87.7927	400.162	-0.000426589	313.28	-0.954927	610.82	1.23955	178.38	24.8099	-311.48	-13.5889	220.059	-3.55853	154.955	-0.936283	159.183	12.2658	21.3655	-46.0633	135.577	-0.000912245	184.442	-0.230503	138.226	1.09985	-10.8899	160.978	-2168.22	27.2415	-91.2228	-18.1223	719.873	-6.6972	965.771	-57.0396	395.068	-531.676	1177.88	-0.0026226	534.434	-0.915502
MG_141_X_JING724	-6.77445	371.198	-6.12398	442.022	3.09452	-23.1237	34.8807	176.777	-76.7323	417.148	-0.000401838	345.526	-0.887532	621.27	1.11712	221.363	21.3043	-259.246	-11.1477	191.034	-3.03015	140.597	-0.813724	145.948	10.1232	27.8445	-38.9953	123.719	-0.000731363	159.488	-0.199403	127.418	0.945917	-1.22416	81.7162	-1004.73	13.1969	56.9529	-6.88541	398.25	-3.09113	552.069	-26.3861	288.834	-237.856	636.465	-0.000892976	315.62	-0.23959
MG_141_X_ZHENG58	-7.85389	354.878	-7.55189	448.527	3.57403	-100.921	40.0939	130.554	-96.5862	421.214	-0.000479906	327.205	-1.07727	663.066	1.36779	176.982	21.4842	-263.138	-11.4565	193.48	-3.0105	138.87	-0.794521	142.705	10.4588	25.5982	-39.0002	122.527	-0.000771203	163.741	-0.194871	124.672	0.930231	-1.41882	180.574	-2460.5	30.5874	-131.018	-20.7624	790.994	-7.51833	1055.64	-65.4631	419.208	-589.706	1280.94	-0.00306965	586.188	-1.07146
MG_1410_X_JING724	-8.22096	417.689	-7.54305	506.481	3.6846	-53.7764	44.2962	175.609	-95.5772	477.666	-0.000510436	389.929	-1.05479	712.746	1.49348	227.921	22.4605	-272.139	-12.249	208.438	-3.28708	151.882	-0.861764	155.457	10.9593	29.6381	-42.3518	133.655	-0.000812559	175	-0.215622	137.35	1.02797	-2.08267	149.26	-1983.43	23.3122	-34.9786	-16.8875	696.725	-5.65442	861.071	-49.9418	384.521	-443.507	1030.51	-0.00225083	501.2	-0.744742
MG_1410_X_ZHENG58	-8.82162	367.278	-8.40943	470.604	3.96269	-139.521	46.8989	109.49	-107.989	440.934	-0.000553698	338.378	-1.17414	699.877	1.63089	162.015	19.6792	-232.54	-11.0167	191.886	-2.82075	137.385	-0.773303	144.049	9.94693	30.7939	-36.5714	122.121	-0.000729908	161.689	-0.18097	123.53	0.854618	7.02725	120.296	-1600.72	18.4808	-26.7888	-13.8862	566.863	-4.48215	683.512	-40.0361	307.09	-350.77	816.413	-0.00183139	403.804	-0.605667
MG_1411_X_JING724	-10.3145	432.534	-9.76432	551.605	4.62826	-159.527	54.4261	132.4	-124.081	514.916	-0.000641411	397.852	-1.36491	818.423	1.86652	194.861	22.8466	-277.315	-11.4388	199.47	-3.0272	145.518	-0.874358	157.397	10.7571	30.8684	-39.1547	128.982	-0.000740789	165.778	-0.195771	131.179	0.914448	5.79275	186.857	-2510.81	31.6166	-99.8627	-21.8466	863.683	-7.87218	1137.87	-64.4023	459.193	-644.238	1421.72	-0.00306214	628.436	-1.11348
MG_1411_X_ZHENG58	-7.73833	361.21	-7.31276	450.213	3.51251	-86.991	40.6898	136.483	-94.2442	424.992	-0.000478628	334.805	-1.03821	656.088	1.39319	183.309	24.8574	-307.989	-13.0057	217.373	-3.45134	156.283	-0.920821	161.739	11.9347	26.5976	-44.6508	137.447	-0.000869357	182.773	-0.22422	140.283	1.06756	-4.62054	106.136	-1354.15	18.8789	4.57452	-11.9558	550.231	-4.75566	749.728	-35.7939	330.498	-403.908	947.563	-0.00166693	420.446	-0.635676
MG_1412_X_JING724	-2.36429	340.902	-3.75048	406.794	0.811273	230.102	9.41079	281.677	-42.5707	383.985	-0.000181713	338.115	-0.406365	464.705	0.529825	280.547	23.0473	-281.116	-12.3065	208.916	-3.27804	151.439	-0.867349	155.851	11.1621	28.8061	-42.3375	133.431	-0.000820261	175.854	-0.213787	136.524	1.0186	-1.68266	124.35	-1618.31	20.6567	-9.39571	-15.042	641.09	-5.18638	804.038	-41.3154	353.603	-434.225	1008.57	-0.00201885	468.58	-0.751887
MG_1412_X_ZHENG58	-4.42192	315.834	-3.97436	361.478	1.9926	61.1717	23.0333	188.1	-48.9617	343.902	-0.000264343	299.383	-0.565305	473.766	0.737791	217.536	22.4501	-274.184	-11.9695	202.938	-3.15184	146.058	-0.855667	152.609	10.9247	27.5461	-40.7628	128.834	-0.000792743	170.088	-0.204348	131.305	0.968044	-0.442287	187.186	-2539.96	30.491	-111.017	-21.3364	825.52	-7.69184	1093.69	-54.7945	406.428	-680.316	1462.08	-0.00249986	538.013	-0.954649
MG_1413_X_JING724	-4.48921	364.98	-3.99381	410.271	2.01546	107.187	23.7544	234.144	-49.2092	392.623	-0.000270236	348.556	-0.564786	521.866	0.76251	264.409	23.9657	-293.653	-13.4027	223.06	-3.52657	159.299	-0.943957	165.199	11.959	27.5219	-45.5126	139.868	-0.00088469	185.871	-0.229546	143.1	1.08871	-4.97551	21.9731	-104.738	5.879	153.622	-0.731136	241.973	-1.32886	368.864	-14.6848	265.617	-72.4729	351.818	-0.000519889	283.221	-0.136557
MG_1413_X_ZHENG58	-6.91655	342.911	-6.22325	414.476	3.25123	-68.8447	36.0498	143.045	-82.2141	396.457	-0.000411025	316.814	-0.935268	609.238	1.17164	188.142	21.446	-256.165	-11.8839	204.926	-3.01504	145.392	-0.819196	151.73	10.8202	30.8716	-39.2073	129.268	-0.000797362	173.72	-0.192212	130.165	0.91116	6.20343	121.522	-1566.94	20.6338	0.171464	-13.9081	619.477	-4.97701	790.205	-48.0781	382.971	-361.026	886.793	-0.00225167	505.279	-0.744377
MG_1414_X_JING724	-10.5027	433.83	-9.00149	531.055	4.65755	-163.531	56.2579	125.599	-107.275	485.052	-0.000626746	394.59	-1.25747	776.725	1.74764	200.629	26.2138	-327.877	-12.0539	206.533	-3.41476	155.703	-0.913107	161.318	11.481	28.4119	-43.9464	136.685	-0.000798813	173.519	-0.226581	141.489	1.08038	-5.04191	75.7307	-917.075	13.2712	54.7282	-5.81576	367.728	-3.18431	561.005	-23.481	278.853	-263.446	680.928	-0.000734944	295.662	-0.221069
MG_1414_X_ZHENG58	-7.69672	374.515	-6.79179	450.747	3.45945	-67.8652	41.9538	146.365	-85.4384	423.74	-0.000471867	347.629	-0.958075	639.621	1.37213	198.352	24.2756	-300.288	-13.2077	218.758	-3.44393	155.084	-0.947491	163.575	11.9927	25.4168	-44.5497	136.28	-0.000869454	181.786	-0.222587	138.726	1.05027	-4.51235	132.434	-1720.68	22.9909	-18.7199	-13.3738	613.451	-5.41149	846.75	-54.5037	410.579	-370.743	912.734	-0.00233783	523.958	-0.710772
MG_1415_X_JING724	-6.27736	409.846	-5.76744	477.842	2.7198	59.1945	33.9917	224.473	-69.5951	449.843	-0.000393523	389.209	-0.770488	621.939	1.14212	264.843	20.917	-248.653	-11.5227	200.261	-3.05214	145.986	-0.804246	149.74	10.321	32.0278	-39.3981	129.183	-0.000766586	169.109	-0.199039	132.094	0.948155	3.43243	94.0327	-1187.31	15.7949	27.3041	-10.2729	491.191	-3.87571	639.344	-32.2933	306.95	-311.176	768.346	-0.00143931	380.5	-0.498428
MG_1415_X_ZHENG58	-4.55046	347.536	-3.28866	374.057	2.05597	84.9263	26.2058	208.271	-39.1684	357.208	-0.000264038	329.417	-0.480887	471.93	0.745772	247.156	24.5712	-303.109	-12.9091	216.832	-3.48039	157.661	-0.909556	161.141	11.7354	27.8188	-44.9075	138.47	-0.000863148	182.523	-0.228037	142.185	1.08985	-5.44901	80.4981	-990.628	11.6095	71.4122	-10.0646	480.911	-2.92397	529.586	-21.8676	271.412	-259.895	671.917	-0.00106949	332.379	-0.397547
MG_1416_X_JING724	-7.49869	409.176	-7.38715	503.102	3.16747	-1.56438	40.001	189.624	-88.4634	466.081	-0.00048501	386.745	-0.949634	673.589	1.42303	232.58	18.1936	-209.52	-9.98672	180.524	-2.61386	132.642	-0.70642	137.735	9.01215	34.5077	-33.7942	118.34	-0.000660863	153.04	-0.169378	120.376	0.80244	11.1713	200.121	-2736.19	35.3405	-171.321	-23.2724	874.436	-8.72028	1203.46	-76.7154	467.611	-676.249	1450.93	-0.00367301	672.203	-1.30251
MG_1416_X_ZHENG58	-7.09401	367.52	-5.86449	427.689	3.23479	-44.834	39.0645	155.999	-73.6253	404.116	-0.000422721	340.924	-0.853244	600.597	1.21077	208.258	22.1536	-270.349	-11.5934	197.896	-3.04565	142.612	-0.838305	150.162	10.6908	27.6752	-39.4305	126.037	-0.000766718	165.927	-0.196892	128.161	0.930411	1.36962	124.519	-1619.99	21.053	-13.1789	-13.8236	608.701	-5.02617	787.164	-49.8734	379.826	-355.131	867.765	-0.0022789	500.012	-0.729406
MG_1417_X_JING724	-8.55158	440.881	-6.60153	501.471	3.8385	-50.1159	48.8265	180.479	-80.0402	470.074	-0.000508675	408.687	-0.944457	690.052	1.4616	248.778	24.6525	-304.926	-12.5533	212.03	-3.28669	151.871	-0.950872	164.935	11.7603	27.1414	-42.5579	133.995	-0.000814414	175.254	-0.211678	136.005	0.988114	0.471434	152.624	-2035.32	25.7031	-64.6567	-16.9061	695.377	-6.38766	940.233	-49.8867	382.504	-533.987	1190.68	-0.00224658	498.847	-0.813727
MG_1417_X_ZHENG58	-5.84904	356.261	-5.37089	419.541	2.5913	23.8392	31.2713	184.79	-66.4592	396.292	-0.000361838	336.313	-0.740692	562.494	1.04496	222.26	25.944	-325.242	-13.1709	218.323	-3.63233	160.133	-0.995491	168.681	12.0684	25.181	-46.651	139.746	-0.00085255	179.473	-0.240212	144.738	1.13399	-9.87782	127.598	-1646.74	21.8387	-3.29157	-14.4982	646.124	-5.38041	845.336	-45.9478	387.209	-426.242	1014.14	-0.00213771	502.428	-0.752331
MG_1418_X_JING724	-6.32889	386.716	-5.5414	448.293	2.93715	13.7215	33.1246	203.401	-70.9559	428.394	-0.000372444	362.291	-0.823458	618.186	1.04411	246.709	18.9104	-218.24	-9.54047	177.255	-2.54181	132.711	-0.734742	142.747	8.91296	36.8169	-32.8122	118.72	-0.000613489	148.557	-0.165116	120.922	0.770332	15.2292	183.174	-2502.73	27.3646	-97.0732	-23.6543	866.275	-6.92374	986.383	-53.5992	380.441	-603.8	1302.62	-0.00273946	543.769	-1.03213
MG_1418_X_ZHENG58	-5.76378	339.635	-4.68896	386.586	2.61464	5.95938	32.0784	166.719	-58.35	366.852	-0.000343891	318.092	-0.677977	523.234	0.987236	210.036	21.8045	-264.728	-11.541	197.678	-3.0631	143.48	-0.804151	146.93	10.5272	28.5851	-39.6262	126.759	-0.000775783	167.567	-0.199186	129.344	0.95172	0.403964	122.244	-1590.88	20.8216	-15.2146	-13.0881	583.921	-5.23506	805.517	-36.7472	336.147	-460.579	1051.86	-0.00159312	414.579	-0.607089
MG_1419_X_JING724	-5.93886	367.635	-6.29817	453.448	2.46839	46.3457	29.6227	200.179	-73.7547	419.028	-0.00038364	349.798	-0.797407	594.177	1.08957	229.931	24.6258	-303.326	-13.6954	226.717	-3.66436	163.191	-0.978528	169.076	12.1607	27.0933	-47.1483	142.766	-0.000896935	187.747	-0.240509	147.039	1.14025	-8.0787	156.332	-2095.09	28.112	-97.3174	-15.1171	641.977	-6.77051	977.907	-59.4047	406.122	-512.924	1148.34	-0.00246176	519.542	-0.80114
MG_1419_X_ZHENG58	-12.0666	448.332	-12.608	617.873	5.43939	-246.791	58.6172	113	-160.901	571.674	-0.000749688	407.657	-1.76417	963.062	2.12322	173.762	26.1198	-326.871	-13.8949	227.872	-3.69887	162.916	-0.999329	170.089	12.6345	24.4163	-47.7457	142.552	-0.00091692	189.282	-0.241153	146.059	1.14301	-9.45592	66.7847	-754.214	14.0687	75.2658	-7.81644	452.092	-3.4127	616.058	-35.7632	345.118	-223.746	639.657	-0.00177853	448.291	-0.611237
MG_142_X_JING724	-6.92921	375.84	-6.21242	446.969	3.16398	-27.3662	36.9511	173	-79.498	424.575	-0.000420237	350.955	-0.895883	627.118	1.21063	218.666	23.101	-281.32	-12.4181	210.834	-3.39228	155.1	-0.881025	157.906	11.0961	29.6119	-43.6039	136.12	-0.000821719	176.654	-0.224252	140.694	1.07094	-4.43711	98.3078	-1242.48	17.1111	20.397	-8.75746	458.285	-4.16965	680.231	-30.9913	311.496	-348.54	843.665	-0.00113144	352.679	-0.378134
MG_142_X_ZHENG58	-6.02812	327.071	-5.38283	388.396	2.75411	-23.8601	32.0673	150.854	-68.6778	368.642	-0.000364065	305.194	-0.777825	545.083	1.04391	190.871	24.5083	-305.368	-12.9534	214.155	-3.46879	154.151	-0.886667	155.506	11.7712	24.5075	-44.8464	135.17	-0.000878421	181.414	-0.226514	138.466	1.08887	-8.5862	156.851	-2097.65	26.7901	-76.7735	-17.1531	702.646	-6.54793	958.474	-56.5087	402.688	-512.707	1153.11	-0.00254129	534.062	-0.87068
MG_1420_X_JING724	-4.3281	346.241	-3.94545	392.33	2.06871	85.1649	21.8417	223.411	-52.6678	381.84	-0.000252117	329.153	-0.607071	521.146	0.703289	251.114	20.6322	-241.994	-9.85458	182.964	-2.6763	138.315	-0.85483	157.52	9.40944	37.2693	-34.36	123.273	-0.000593826	147.866	-0.174996	126.293	0.793162	15.766	201.315	-2773.96	30.6783	-137.083	-22.798	841.482	-7.46387	1044.62	-63.7932	409.245	-600.731	1295.67	-0.00284769	555.059	-0.947093
MG_1420_X_ZHENG58	-6.00258	325.299	-5.43653	388.317	2.82023	-31.9086	30.9952	152.752	-71.5125	372.047	-0.000355526	302.473	-0.816521	558.263	1.00615	191.596	24.8574	-310.989	-13.0057	214.373	-3.45134	153.283	-0.920821	158.739	11.9347	23.5976	-44.6508	134.447	-0.000869357	179.773	-0.22422	137.283	1.06756	-7.62054	146.91	-1980.78	25.0668	-87.6945	-16.1568	644.507	-6.13555	881.934	-52.7393	360.527	-482.121	1067.36	-0.00238228	484.373	-0.82011
MG_1421_X_JING724	-6.97565	408.696	-6.30603	481.629	3.09934	11.3552	37.7195	202.87	-78.3886	454.945	-0.000431363	384.88	-0.873438	650.902	1.25257	248.52	22.8045	-274.484	-12.042	208.793	-3.28609	154.655	-0.863663	158.459	10.8621	32.7411	-42.2716	136.323	-0.000795694	175.492	-0.216796	140.551	1.03331	0.374803	-24.4883	602.241	-5.42231	301.16	3.18385	151.255	1.36845	86.8582	12.7195	200.312	100.356	58.3474	0.000681114	157.902	0.25855
MG_1421_X_ZHENG58	-2.13008	267.577	-3.89954	340.228	0.85035	155.832	6.42176	220.643	-49.9423	326.242	-0.000162507	264.886	-0.479567	422.01	0.472933	213.455	19.4014	-226.184	-10.0896	183.139	-2.67741	135.745	-0.715955	140.149	9.2867	35.0519	-34.6483	121.149	-0.000674639	156.326	-0.17384	123.298	0.827494	10.9657	172.141	-2325.63	28.7209	-99.8299	-20.5244	793.971	-7.16136	1025.66	-58.8056	408.918	-587.376	1286.23	-0.00283672	568.242	-1.03408
MG_1422_X_JING724	-6.4379	376.436	-5.57626	437.528	2.71375	24.3629	36.6483	180.741	-64.6471	405.933	-0.000408241	355.964	-0.71521	565.605	1.2023	225.941	20.3043	-240.49	-10.6468	188.919	-2.80716	138.421	-0.754212	143.418	9.78827	32.6885	-36.3499	123.155	-0.000711452	160.564	-0.181794	125.211	0.864327	7.805	31.3123	-261.268	8.70612	103.081	0.378209	194.089	-1.91038	415.475	-20.4506	265.087	-102.063	387.165	-0.00054321	268.325	-0.097233
MG_1422_X_ZHENG58	-5.63625	326.726	-4.57779	372.449	2.64148	-8.01869	30.5558	160.174	-59.0428	356.739	-0.000327104	304.293	-0.69738	519.269	0.922735	202.452	23.0669	-283.609	-12.4302	208.177	-3.31064	150.113	-0.882659	155.28	11.227	26.4038	-42.7211	131.864	-0.000823347	174.077	-0.216119	135.12	1.02717	-4.43142	99.3026	-1270.02	14.7028	35.6738	-10.1295	482.94	-3.62069	606.826	-24.7339	280.177	-326.332	791.146	-0.000926519	315.814	-0.317196
MG_1423_X_JING724	-6.06574	389.265	-5.07906	442.363	2.71018	42.2445	33.8525	206.998	-62.6653	420.064	-0.000368966	367.644	-0.714151	582.73	1.07072	251.046	26.4967	-331.509	-13.2404	221.144	-3.54163	159.702	-1.00271	171.448	12.402	26.141	-45.754	140.266	-0.000861881	182.75	-0.230244	143.338	1.08085	-4.47213	83.982	-988.96	14.7844	87.9439	-9.31723	514.016	-3.59028	656.687	-33.151	358.375	-267.245	738.558	-0.00152809	439.827	-0.515885
MG_1423_X_ZHENG58	-3.97226	296.824	-3.50508	336.163	1.74393	72.6526	21.7995	178.617	-42.6443	319.745	-0.000245698	283.271	-0.478269	427.523	0.712681	205.646	17.8569	-203.684	-8.68857	165.996	-2.37274	126.98	-0.603141	127.55	8.15717	37.9729	-30.7202	114.07	-0.000596337	145.01	-0.155251	116.357	0.749629	15.356	29.3574	-187.94	6.23686	176.074	-3.97628	357.062	-1.46638	410.676	-19.535	306.626	-72.5303	378.538	-0.00103584	370.555	-0.337551
MG_1424_X_JING724	-5.82753	384.72	-5.18283	443.471	2.60442	51.2599	31.5115	212.77	-64.4567	421.592	-0.00035688	364.305	-0.725578	585.51	1.03008	251.847	20.0707	-236.395	-10.2265	184.555	-2.71256	136.486	-0.75974	144.606	9.51862	34.129	-35.0787	121.659	-0.000670154	155.512	-0.175861	123.788	0.827674	10.7541	119.761	-1542.98	17.457	34.9218	-13.6001	608.861	-4.45664	730.49	-26.3668	316.323	-432.598	1012.74	-0.00112287	370.22	-0.454178
MG_1424_X_ZHENG58	-6.08438	335.321	-4.67859	377.962	2.87648	-28.5333	33.8968	152.68	-61.1395	363.27	-0.000350766	310.755	-0.727997	533.785	0.999774	200.953	22.445	-273.908	-11.7101	200.074	-3.1683	146.699	-0.823412	149.378	10.6639	28.5589	-40.8783	129.224	-0.000784943	169.221	-0.207816	132.688	0.994697	-1.95047	142.12	-1884.72	23.7392	-47.4166	-15.3062	646.146	-5.94685	885.914	-42.479	354.908	-520.221	1160.42	-0.00183998	445.382	-0.689161
MG_1425_X_JING724	-7.80324	412.779	-7.51756	506.191	3.37921	-22.9372	42.0325	183.039	-92.8122	473.29	-0.000500184	388.763	-0.998075	691.663	1.47938	229.093	21.1743	-252.503	-11.6515	201.782	-3.09315	147.085	-0.790987	148.33	10.4251	31.7033	-39.9631	130.115	-0.000786439	171.826	-0.20183	133.046	0.968664	2.11802	134.464	-1739.77	21.5055	9.67275	-15.7427	689.141	-5.33361	849.251	-43.3248	388.512	-441.919	1051.3	-0.00202921	498.746	-0.724791
MG_1425_X_ZHENG58	-5.73132	340.446	-5.40108	405.982	2.56132	12.501	29.6806	175.428	-67.1417	383.131	-0.000350825	320.344	-0.754156	553.255	0.995967	210.753	19.6979	-233.019	-10.4657	185.18	-2.78361	136.19	-0.733317	139.596	9.52062	31.9228	-35.9806	120.946	-0.000700664	157.487	-0.181296	123.442	0.865127	6.15375	76.1395	-897.021	12.8848	85.3574	-8.78974	474.941	-3.20058	588.935	-26.2335	313.154	-261.191	703.024	-0.00123289	380.394	-0.445075
MG_1426_X_JING724	-7.89967	419.235	-6.48853	485.167	3.43725	-23.4903	44.6053	180.244	-76.26	450.179	-0.000482343	391.348	-0.878759	651.794	1.38973	239.498	22.6879	-276.54	-11.9746	204.198	-3.16025	147.483	-0.827098	150.77	10.9639	28.624	-40.9441	130.333	-0.00080951	173.583	-0.204807	132.661	0.979991	-0.00794247	106.841	-1354.19	17.8609	26.8609	-11.4274	546.264	-4.36172	716.642	-36.5585	343.207	-348.159	858.171	-0.00159513	422.437	-0.542512
MG_1426_X_ZHENG58	-8.01964	373.939	-7.02995	452.176	3.62036	-88.5747	43.6116	136.537	-88.5939	424.494	-0.000488699	345.484	-0.99925	650.538	1.41519	191.221	18.7753	-218.221	-9.78475	178.139	-2.62127	132.84	-0.67975	134.898	8.95413	34.6886	-33.8954	118.507	-0.000660765	153.027	-0.171011	120.933	0.819731	10.0632	116.497	-1525.07	19.0101	-13.7846	-13.1836	566.872	-4.70301	727.079	-37.8785	319.852	-388.809	903.693	-0.00172549	410.505	-0.612744
MG_1427_X_JING724	-7.63947	419.352	-6.71685	494.394	3.2972	-6.11206	43.4631	187.211	-81.7269	462.943	-0.00048626	395.331	-0.889081	659.096	1.4547	239.155	19.9274	-233.852	-11.3013	197.647	-2.9644	143.635	-0.750831	144.059	10.0207	32.9638	-38.3417	127.441	-0.000766491	169.096	-0.192703	129.933	0.926486	4.82121	33.7703	-261.064	6.13473	169.766	-2.11453	298.808	-1.3363	388.807	-15.6028	287.461	-72.696	371.338	-0.000517636	302.076	-0.10492
MG_1427_X_ZHENG58	-8.98514	376.991	-8.58442	482.72	4.03923	-139.51	47.4519	115.413	-109.974	451.985	-0.000561846	347.241	-1.20063	717.544	1.64587	168.802	24.7247	-305.204	-12.3532	210.468	-3.19563	150.231	-0.982974	169.149	11.7548	27.9584	-41.4136	132.907	-0.000782411	171.674	-0.20426	134.275	0.937735	4.50025	80.0001	-989.293	13.7031	40.9763	-8.05484	420.047	-3.26161	560.82	-30.6001	291.253	-237.602	625.924	-0.00129286	352.593	-0.403779
MG_1428_X_JING724	-4.13686	359.517	-3.85087	405.606	1.8434	123.342	21.471	240.259	-47.4021	388.511	-0.000251991	344.824	-0.53667	510.219	0.711188	266.349	18.5284	-215.327	-9.93547	179.119	-2.71551	134.565	-0.699106	136.157	8.88468	34.1051	-34.9194	119.396	-0.000660728	152.222	-0.179493	123.027	0.859144	6.73718	162.773	-2174.48	26.332	-60.2028	-20.0128	791.849	-6.70535	987.108	-48.8359	391.16	-592.6	1307.42	-0.00241445	530.374	-0.941994
MG_1428_X_ZHENG58	-7.98391	369.198	-7.26555	453.899	3.6111	-91.9412	42.5035	135.708	-92.16	426.313	-0.0004883	341.135	-1.032	658.63	1.40937	187.267	23.0081	-283.13	-12.0591	203.396	-3.21285	147.092	-0.836728	149.995	11.0322	26.6109	-41.5702	129.566	-0.00081409	172.41	-0.209122	132.333	1.00148	-3.18516	250.197	-3466.14	42.0463	-234.587	-29.7723	1066.42	-10.4986	1414.71	-85.6291	508.836	-863.541	1801.09	-0.00413088	740.859	-1.51369
MG_1429_X_JING724	-6.96911	377.684	-6.40271	453.166	3.02591	-12.2463	37.902	171.37	-77.7844	422.98	-0.000438174	354.964	-0.857038	613.771	1.27883	216.077	24.63	-306.588	-13.2801	218.613	-3.57817	157.682	-0.955487	163.426	11.9302	24.6118	-46.0585	137.769	-0.000872405	181.19	-0.235035	141.972	1.11554	-9.69526	147.298	-1958.32	21.9372	-23.0375	-18.5214	737.209	-5.67481	859.264	-36.0569	339.258	-540.95	1200.94	-0.00179876	443.94	-0.742645
MG_1429_X_ZHENG58	-5.84271	332.841	-4.85715	383.089	2.72379	-12.7241	31.1149	161.938	-61.8718	365.095	-0.000338651	309.522	-0.73278	536.163	0.943795	204.748	21.1785	-255.765	-11.2362	193.679	-3.00695	141.575	-0.767946	142.679	10.1946	29.2217	-38.8732	125.117	-0.000761909	165.269	-0.196356	127.979	0.943957	0.501464	151.966	-2032.24	25.3223	-66.9236	-17.7588	711.927	-6.36062	930.547	-48.7185	372.339	-541.843	1198.05	-0.00230369	498.868	-0.862886
MG_143_X_JING724	-7.12215	411.105	-6.19678	479.4	3.0781	14.0342	39.4508	198.023	-73.3755	446.918	-0.000441508	386.95	-0.827618	634.139	1.27655	247.698	21.508	-257.892	-11.1649	195.637	-2.95691	143.034	-0.786789	147.483	10.2933	31.7142	-38.2939	126.962	-0.000749759	166.406	-0.19173	129.2	0.914087	5.21587	56.5357	-592.105	10.8478	122.438	-5.64783	402.657	-2.63096	539.372	-23.663	318.899	-195.03	597.922	-0.00103584	370.579	-0.349857
MG_143_X_ZHENG58	-7.04276	373.863	-6.57343	452.774	3.18698	-33.0724	36.6343	170.579	-83.1474	427.416	-0.000429309	348.895	-0.933542	637.946	1.22486	214.436	23.0277	-282.623	-12.1828	205.656	-3.24544	148.766	-0.852038	152.423	11.0971	27.2085	-41.9538	130.998	-0.000817176	173.632	-0.211454	133.929	1.01004	-2.93391	115.605	-1489.99	20.6624	-11.2093	-12.9163	581.389	-5.14893	798.152	-41.3679	352.01	-420.644	982.504	-0.00191869	455.045	-0.70424
MG_1430_X_JING724	-8.66412	400.121	-9.15243	524.398	3.36036	-44.5762	47.7728	141.59	-104.487	469.766	-0.000603243	380.582	-1.04919	687.468	1.8381	184.908	22.0577	-266.315	-12.0851	206.302	-3.19029	149.088	-0.813934	150.17	10.8618	29.7422	-41.281	131.689	-0.000820166	175.841	-0.207451	134.363	0.996935	-0.293883	69.6158	-804.121	11.3168	99.4867	-8.08466	451.6	-2.66572	525.721	-28.8582	316.824	-176.192	546.697	-0.00135508	390.655	-0.420278
MG_1430_X_ZHENG58	-2.57116	303.232	-1.92345	319.882	0.664242	204.496	19.7891	208.982	-11.2305	290.026	-0.000205718	301.407	-0.0712063	297.711	0.689403	231.074	16.8478	-188.39	-8.34346	162.12	-2.2524	123.956	-0.534416	120.441	7.79196	39.3113	-29.2801	111.895	-0.000593156	144.775	-0.146583	113.601	0.719398	17.4935	112.284	-1459.31	17.6482	5.17683	-12.6105	554.36	-4.27707	683.129	-37.8232	322.8	-334.511	809.573	-0.00169619	410.169	-0.559881
MG_1431_X_JING724	-9.38262	404.927	-8.88767	513.38	4.09741	-122.397	49.9062	130.667	-109.039	473.304	-0.000589552	374.284	-1.19829	739.579	1.71127	187.954	19.1306	-223.535	-10.5319	186.962	-2.82525	138.306	-0.743043	141.63	9.3828	33.3524	-36.3786	122.603	-0.000696047	157.855	-0.185464	125.863	0.883051	6.00499	89.6629	-1108.68	16.8206	29.0077	-8.31382	451.42	-4.07557	675.065	-34.4147	326.885	-314.148	787.308	-0.00140046	389.568	-0.466977
MG_1431_X_ZHENG58	-2.70209	322.484	-3.50023	377.726	1.14983	173.633	12.1723	250.372	-44.7976	365.12	-0.000186112	316.089	-0.451372	459.041	0.551821	256.6	23.9544	-296.684	-12.4485	208.593	-3.32159	150.606	-0.882564	155.47	11.4332	25.9611	-42.9492	132.44	-0.000832544	175.535	-0.216266	135.37	1.03073	-4.45988	75.6205	-936.959	12.6548	40.3782	-9.04898	434.352	-3.1864	539.713	-24.725	261.021	-270.146	671.404	-0.00119823	328.659	-0.451423
MG_1432_X_JING724	-6.59584	398.354	-6.14746	472.032	2.79699	35.9807	35.8312	203.218	-72.5311	439.362	-0.000419036	377.496	-0.796347	616.206	1.21897	244.906	24.2839	-299.812	-12.3772	209.551	-3.27154	151.065	-0.901408	159.274	11.5318	27.4536	-42.3699	133.285	-0.000820393	175.672	-0.21164	135.592	1.00086	-0.745473	134.274	-1782.34	20.4001	-22.8688	-14.4984	609.811	-5.0508	772.597	-36.4397	322.674	-445.008	1011.42	-0.00151344	392.643	-0.534653
MG_1432_X_ZHENG58	-9.19387	373.615	-8.38451	471.608	4.03154	-144.752	50.5858	99.6145	-103.97	435.691	-0.00057999	343.931	-1.1358	687.024	1.71455	158.835	22.4934	-275.432	-11.8016	200.355	-3.13084	144.895	-0.863246	152.815	10.824	27.2598	-40.4402	127.702	-0.000774384	166.976	-0.203539	130.429	0.960462	-0.556349	61.3788	-712.157	8.90851	96.9792	-5.61158	353.642	-2.24017	448.167	-10.7369	232.515	-227.807	608.59	-0.000265925	231.948	-0.108036
MG_1433_X_JING724	-5.57119	387.255	-4.72085	437.45	2.41869	75.5661	31.7213	217.884	-56.7869	414.225	-0.00034795	368.746	-0.633192	556.352	1.02647	257.825	24.0081	-293.887	-12.5601	213.511	-3.43584	157.268	-0.89624	160.524	11.3672	29.7668	-44.2156	138.129	-0.000834001	179.335	-0.226731	142.54	1.08307	-4.21432	-6.80038	313.854	-0.435397	217.787	2.80102	136.356	0.213378	189.144	1.65137	207.82	27.6614	163.186	0.000318679	175.217	0.157409
MG_1433_X_ZHENG58	-5.1865	332.742	-4.70151	387.297	2.42402	25.3741	26.5948	184.236	-61.049	371.865	-0.000305992	312.841	-0.702009	532.709	0.85725	217.914	23.6012	-290.801	-12.8114	213.478	-3.42524	153.984	-0.871451	154.888	11.5001	26.3525	-44.2347	135.161	-0.000866139	180.733	-0.224034	138.62	1.07675	-6.80898	54.5749	-590.744	11.1226	91.4393	-5.26301	364.365	-2.66834	515.702	-25.7845	297.395	-184.729	551.676	-0.0011335	354.272	-0.372768
MG_1434_X_JING724	-7.96667	419.131	-6.65328	488.422	3.70978	-51.6389	42.7584	185.062	-85.3194	464.746	-0.000465875	387.947	-0.999644	696.546	1.31349	242.94	20.8778	-249.667	-11.2754	195.741	-2.98695	142.639	-0.773625	144.883	10.1912	30.8325	-38.6308	126.318	-0.000760415	166.664	-0.194374	128.902	0.931031	2.92993	117.3	-1497.24	20.158	12.6354	-10.6513	537.613	-4.80333	777.942	-41.3613	369.966	-367.959	906.135	-0.00157957	433.112	-0.482912
MG_1434_X_ZHENG58	-4.49353	321.188	-4.02234	367.152	2.03782	61.1081	24.2731	188.678	-51.3642	352.467	-0.000275292	305.462	-0.573649	481.37	0.801466	218.318	21.4605	-261.383	-11.7481	198.323	-3.0641	141.706	-0.802252	144.928	10.6244	26.4821	-39.7064	125.092	-0.000792648	168.075	-0.198012	127.144	0.946375	-1.05351	119.367	-1541.67	20.744	-7.88106	-13.7427	608.197	-5.23756	812.223	-39.1381	349.671	-448.949	1037.47	-0.00184673	450.856	-0.70763
MG_1435_X_JING724	-6.94395	388.657	-6.08907	456.451	3.03509	-1.87263	38.8247	179.778	-74.4182	428.504	-0.00043463	365.727	-0.8235	612.382	1.28075	227.256	21.4239	-255.035	-10.3645	187.786	-2.8319	141.284	-0.830364	153.718	9.78663	34.8936	-36.4386	125.502	-0.000656471	155.239	-0.185702	128.745	0.86325	10.074	180.109	-2463.02	26.6989	-95.1919	-21.6074	804.603	-6.74821	961.123	-47.364	356.072	-612.712	1312.71	-0.00221903	476.658	-0.842991
MG_1435_X_ZHENG58	-8.1553	358.051	-7.62036	449.645	3.64951	-109.085	43.4656	119.393	-96.4717	420.388	-0.000507423	330.671	-1.06212	656.707	1.48042	169.863	25.503	-318.446	-13.4342	221.633	-3.54008	157.861	-0.972336	166.418	12.3322	24.5586	-45.7874	138.522	-0.000886316	184.294	-0.229382	141.244	1.08389	-6.46679	187.652	-2561.96	31.7274	-140.475	-22.2389	835.058	-7.97455	1109.86	-62.3085	413.657	-671.717	1431.61	-0.00299965	581.76	-1.12494
MG_1436_X_JING724	-5.42872	396.908	-4.501	443.289	2.30554	98.3092	31.3178	230.595	-51.9938	417.465	-0.000340035	379.018	-0.584632	549.443	0.998909	270.863	21.0746	-250.01	-10.5516	189.794	-2.6812	137.046	-0.854623	156.098	10.1099	33.6858	-34.8144	122.623	-0.000661319	155.703	-0.169787	123.116	0.771331	15.7651	27.2671	-199.97	5.97198	136.04	0.534382	190.971	-1.19244	337.292	-15.0518	250.206	-47.3077	290.254	-0.000272605	237.62	0.0247354
MG_1436_X_ZHENG58	-6.88738	365.663	-6.12135	434.995	3.06251	-26.89	37.6883	161.048	-76.1883	409.256	-0.000425854	342.141	-0.849298	599.855	1.2425	207.18	23.2222	-283.732	-12.3558	209.499	-3.27485	151.354	-0.81589	150.378	11.237	28.5727	-42.4577	133.63	-0.000852302	180.239	-0.212722	136.161	1.02957	-2.38551	146.903	-1922.58	24.7752	-26.1966	-15.6986	690.12	-6.08704	934.679	-49.3875	408.684	-495.256	1148.99	-0.00215495	515.725	-0.749416
MG_1437_X_JING724	-5.86307	386.158	-5.44976	451.274	2.64558	48.1421	30.303	217.534	-68.161	428.927	-0.000355025	365.019	-0.772592	604.275	1.00199	254.456	25.7945	-321.005	-13.5509	224.811	-3.66273	162.947	-0.957443	166.634	12.3054	26.4422	-47.2351	142.709	-0.000904541	188.588	-0.240306	146.77	1.14817	-8.78689	167.341	-2231.09	28.2358	-71.0387	-18.6945	767.229	-7.02549	1033.8	-54.9933	420.751	-587.005	1308.72	-0.00249926	551.675	-0.908895
MG_1437_X_ZHENG58	-8.64775	373.474	-7.85782	464.915	3.9744	-132.3	45.4021	122.555	-101.129	437.574	-0.000521569	341.986	-1.14283	696.43	1.49158	178.43	23.6196	-291.876	-12.4997	208.998	-3.21994	147.682	-0.889878	156.048	11.5606	25.3637	-41.8241	130.384	-0.000832678	175.354	-0.206151	131.72	0.974027	-1.02572	151.305	-2006.31	25.1163	-48.4351	-16.0469	681.347	-6.13936	922.191	-50.505	393.733	-495.815	1131.72	-0.00217597	499.931	-0.741207
MG_1438_X_JING724	-6.61544	395.325	-6.6828	482.418	2.93847	18.5839	33.1976	208.167	-83.7212	455.252	-0.000412697	373.276	-0.919886	659.636	1.17657	244.071	20.3622	-241.955	-10.3431	184.733	-2.83521	138.573	-0.744847	141.822	9.49179	33.0126	-36.5264	122.847	-0.000688379	156.806	-0.186785	126.314	0.89196	5.434	164.017	-2174.34	26.7982	-46.9884	-18.6526	773.406	-6.63175	997.615	-53.6327	424.034	-547.174	1244.71	-0.00245654	553.968	-0.873299
MG_1438_X_ZHENG58	-6.93994	347.156	-6.45376	424.309	3.10892	-50.6915	36.4569	145.724	-80.7721	397.937	-0.000425957	322.986	-0.903827	601.301	1.22067	189.268	23.6249	-291.556	-12.5198	209.635	-3.37164	152.147	-0.86372	153.665	11.3345	26.4686	-43.5285	133.596	-0.000844694	177.398	-0.220893	137.148	1.0606	-6.17429	142.077	-1867.29	24.3742	-38.0148	-15.215	660.45	-5.95525	903.634	-50.6663	395.995	-469.235	1085.91	-0.00223814	509.031	-0.765449
MG_1439_X_JING724	-5.01825	383.099	-3.476	408.498	2.24634	95.5874	30.2805	225.204	-41.6598	391.135	-0.00029808	364.144	-0.499136	508.489	0.873918	269.434	18.2606	-207.522	-9.52723	178.099	-2.53926	133.643	-0.706268	140.719	8.74595	38.3375	-32.7654	119.643	-0.000621059	150.593	-0.165428	122.029	0.778714	15.692	61.9992	-678.531	8.48691	144.739	-7.53435	448.916	-2.09201	474.651	-16.7311	293.156	-180.196	566.186	-0.000778529	335.125	-0.267269
MG_1439_X_ZHENG58	-4.03157	299.929	-4.12152	354.254	1.82532	66.8869	20.0093	186.565	-53.0115	339.859	-0.00025064	286.363	-0.580117	468.386	0.717399	207.731	22.1444	-268.811	-11.7492	201.136	-3.1483	146.763	-0.829092	150.582	10.6605	29.1696	-40.6359	129.425	-0.000783449	169.616	-0.205833	132.611	0.981771	-0.522006	181.972	-2464.27	33.0045	-142.131	-18.9611	758.9	-8.27344	1156.09	-60.394	421.182	-706.627	1507.33	-0.00262924	551.376	-0.994737
MG_144_X_JING724	-5.23462	381.469	-4.63541	433.729	2.25224	90.6389	28.215	227.296	-53.8218	407.607	-0.000320912	363.182	-0.617192	548.762	0.90581	263.237	22.378	-270.905	-12.1696	207.5	-3.24289	150.697	-0.823564	151.394	10.9301	29.7291	-41.9071	132.921	-0.000824746	176.668	-0.211766	136.035	1.01842	-1.4711	94.277	-1153.34	14.7558	76.9967	-11.0686	550.483	-3.64074	650.982	-30.2329	338.436	-298.709	783.622	-0.00141149	414.825	-0.494459
MG_144_X_ZHENG58	-5.58685	347.873	-4.8673	401.608	2.67733	10.1727	28.8169	187.376	-64.9152	388.567	-0.00032236	325.357	-0.75762	563.814	0.899552	225.557	23.6054	-293.063	-12.3961	206.375	-3.33905	149.474	-0.84841	150.237	11.2696	24.8709	-43.1448	131.163	-0.000841609	175.176	-0.21856	134.553	1.05204	-7.42554	178.944	-2437.19	30.1905	-127.315	-20.3002	777.475	-7.61419	1065.32	-55.3541	388.294	-663.355	1411.91	-0.00254685	523.748	-0.973378
MG_1440_X_JING724	-3.35757	362.755	-2.30535	379.229	1.58453	162.248	18.921	261.294	-28.6318	369.431	-0.000185262	347.963	-0.368007	459.523	0.506355	291.219	21.266	-252.274	-11.5751	202.48	-3.03469	147.118	-0.8384	154.972	10.4846	33.1179	-39.2025	130.46	-0.000757522	169.468	-0.196744	132.911	0.926847	6.39809	209.76	-2845.64	34.1275	-123.311	-24.1406	931.998	-8.49257	1212.19	-66.973	472.594	-712.626	1549.96	-0.00309727	638.343	-1.12171
MG_1440_X_ZHENG58	-6.29693	353.573	-6.2084	432.577	2.9239	-17.6958	32.2981	173.243	-83.025	416.326	-0.000390533	332.244	-0.902546	615.347	1.14499	208.158	25.0136	-309.126	-13.6061	225.662	-3.48529	158.393	-0.909348	161.718	12.4359	26.2353	-45.3618	139.82	-0.000930641	192.36	-0.222829	141.009	1.06802	-3.44988	145.36	-1912.52	27.2977	-68.4413	-12.6042	592.867	-6.43431	960.16	-60.9361	430.067	-451.693	1058.09	-0.00240495	532.257	-0.72406
MG_1441_X_JING724	-6.90581	404.855	-5.79511	465.629	3.08916	9.4112	38.0077	199.01	-70.8746	439.115	-0.000415809	379.606	-0.818194	627.056	1.189	249.222	21.2559	-253.723	-11.0562	194.753	-3.0676	146.4	-0.77389	146.511	9.96308	33.1435	-39.4334	129.241	-0.000741922	165.733	-0.20368	133.677	0.980152	1.38171	117.217	-1522.86	17.7857	13.376	-11.5986	536.572	-4.40272	706.813	-28.5578	305.105	-403.52	942.948	-0.00102797	341.332	-0.36287
MG_1441_X_ZHENG58	-8.60317	385.542	-7.60129	470.998	3.80435	-102.698	46.9389	130.385	-93.2179	436.654	-0.000529524	355.8	-1.04841	673.364	1.53161	188.755	23.7888	-291.606	-12.2434	208.771	-3.22213	150.541	-0.943236	164.523	11.3885	28.7002	-41.6236	132.854	-0.000783773	171.461	-0.208389	135.283	0.968405	2.13459	156.516	-2088.1	25.5662	-57.9628	-17.347	712.499	-6.2175	926.534	-54.4668	401.197	-485.756	1109.42	-0.00244323	527.089	-0.819311
MG_1442_X_JING724	-5.93053	397.739	-4.60583	440.465	2.57824	65.5923	34.3059	215.762	-53.3582	414.302	-0.000359468	376.41	-0.624855	559.15	1.03782	263.121	17.8641	-203.392	-10.058	182.566	-2.66391	135.183	-0.687576	136.931	8.91351	36.0152	-34.3735	120.496	-0.000673013	155.903	-0.174005	123.154	0.832311	10.4569	121.186	-1544.73	19.0478	35.8484	-13.2244	618.056	-4.6029	766.09	-40.2245	376.885	-361.461	904.792	-0.00175221	463.722	-0.570613
MG_1442_X_ZHENG58	-6.93673	346.295	-7.06525	439.096	2.96314	-36.9621	36.9982	143.213	-87.645	408.889	-0.000456493	326.711	-0.917462	605.636	1.36868	179.921	22.0391	-268.836	-12.6361	210.008	-3.22743	147.283	-0.85392	151.623	11.2881	25.6133	-41.8718	129.863	-0.000849411	177.043	-0.207125	131.452	0.986426	-2.42038	185.749	-2539.04	30.7561	-134.549	-21.7388	816.044	-7.51053	1053.21	-68.2437	425.892	-575.08	1253.18	-0.00323186	603.708	-1.10415
MG_1443_X_JING724	-1.4532	304.533	-3.5781	377.52	0.498626	236.432	2.29391	279.032	-45.1216	363.481	-0.000128431	305.311	-0.411107	441.625	0.378143	264.412	23.1277	-277.919	-11.2759	201.148	-3.01461	148.78	-0.853368	158.764	10.6957	34.66	-39.0134	132.349	-0.000739198	169.161	-0.195421	134.66	0.918812	9.11303	98.079	-1247.57	17.8128	3.74102	-9.41679	467.77	-4.36809	693.665	-34.3483	312.968	-354.753	846.3	-0.00140026	375.824	-0.486836
MG_1443_X_ZHENG58	-7.51868	353.728	-6.85529	433.828	3.53954	-94.3988	38.7962	137.687	-90.6962	414.205	-0.000446622	325.332	-1.03073	648.55	1.26898	185.755	22.727	-277.526	-12.222	206.718	-3.22544	148.83	-0.857718	153.627	11.0937	27.8192	-41.7114	131.199	-0.000815681	174.028	-0.209472	133.853	0.997115	-1.50544	209.65	-2898.03	32.5689	-159.186	-25.2434	908.052	-8.18191	1123.85	-62.081	404.064	-710.075	1491.38	-0.00296677	568.972	-1.10343
MG_1444_X_JING724	-6.10841	384.484	-5.02516	435.667	2.72651	35.2948	34.0681	201.005	-61.2267	412.28	-0.000368102	362.195	-0.70796	575.069	1.05761	246.482	22.8178	-278.284	-11.4709	198.45	-3.09725	145.995	-0.849835	153.389	10.6619	29.7651	-39.9764	128.937	-0.000754434	166.246	-0.20238	132.033	0.957245	1.64987	104.64	-1304.38	17.0169	53.7635	-11.6171	568.518	-4.20416	716.314	-33.3967	350.904	-349.709	878.029	-0.00148931	427.063	-0.52623
MG_1444_X_ZHENG58	-5.89091	321.89	-5.67177	392.321	2.6977	-21.6802	29.9897	153.893	-73.1428	372.84	-0.000359143	301.012	-0.815582	555.908	1.0242	188.556	21.4842	-260.138	-11.4565	196.48	-3.0105	141.87	-0.794521	145.705	10.4588	28.5982	-39.0002	125.527	-0.000771203	166.741	-0.194871	127.672	0.930231	1.58118	145.903	-1959.83	25.2473	-83.8197	-15.9744	645.51	-6.27538	903.361	-49.2565	356.168	-520.591	1142.23	-0.00221615	470.799	-0.805373
MG_1445_X_JING724	-7.7555	362.186	-8.06415	470.151	3.29716	-64.7381	40.757	137.033	-99.5556	434.85	-0.000511524	340.461	-1.04145	658.073	1.52563	176.439	25.9311	-324.648	-14.0276	228.839	-3.66409	161.384	-0.930661	162.185	12.7417	23.4823	-47.5625	141.649	-0.00096274	194.953	-0.236582	143.9	1.14007	-9.86748	211.604	-2905.42	36.3563	-181.604	-28.0942	1007.43	-9.16448	1254.07	-80.0806	479.135	-730.064	1548.83	-0.00425794	742.577	-1.59235
MG_1445_X_ZHENG58	-5.22527	346.247	-3.61697	372.633	2.63308	17.526	27.9664	192.969	-49.5222	365.139	-0.000272911	320.935	-0.645105	524.212	0.720817	238.791	23.8615	-294.495	-12.0896	205.155	-3.14216	146.598	-0.838267	151.558	11.3693	26.9601	-40.9155	129.886	-0.000824915	175.291	-0.201136	131.009	0.961267	0.792062	91.237	-1159.73	17.5045	-6.59167	-8.19651	420.581	-4.48297	692.439	-25.2276	271.983	-421.615	952.111	-0.00093159	306.75	-0.409886
MG_1446_X_JING724	-6.63433	377.49	-5.69922	439.241	3.12927	-18.5326	35.0675	184.253	-74.8646	422.009	-0.000388275	351.568	-0.867974	621.936	1.09824	230.511	20.7349	-245.331	-10.104	184.109	-2.76416	138.869	-0.771269	146.832	9.48979	35.2189	-35.6246	123.559	-0.00065787	154.831	-0.181349	126.66	0.854507	10.0343	192.249	-2617.88	30.9347	-118.807	-22.2741	848.46	-7.77048	1099.75	-57.6304	412.217	-675.831	1451.42	-0.00266908	555.3	-0.999148
MG_1446_X_ZHENG58	-2.94294	305.463	-2.78796	339.487	1.32603	135.988	15.4443	220.093	-35.5272	329.181	-0.000182226	295.451	-0.392089	416.567	0.528328	237.893	21.8582	-261.931	-11.6526	202.595	-3.17734	150.141	-0.817827	151.984	10.4612	32.3908	-40.8926	132.448	-0.00077724	171.367	-0.209651	136.514	1.00406	0.649523	117.017	-1499.23	18.4287	26.5527	-15.1073	652.89	-4.66051	755.955	-37.1947	351.395	-396.335	950.742	-0.00191579	466.472	-0.722737
MG_1447_X_JING724	-2.23133	344.134	-3.97956	417.55	0.766911	239.44	7.41669	292.815	-46.3634	395.392	-0.000175003	342.026	-0.440884	482.666	0.502289	287.043	19.0915	-223.549	-10.2845	183.441	-2.76006	135.959	-0.712422	137.773	9.25297	33.1571	-35.6113	120.737	-0.000689875	156.411	-0.180799	123.672	0.865926	6.5025	107.377	-1328.53	15.7173	85.4474	-13.3296	631.766	-4.02597	713.186	-26.704	347.604	-377.281	943.961	-0.00130203	421.584	-0.517863
MG_1447_X_ZHENG58	-6.66352	367.688	-5.52855	424.715	3.04332	-20.124	36.5465	169.464	-69.5006	402.651	-0.000396419	342.61	-0.806204	588.413	1.13289	218.344	21.5275	-262.385	-11.2886	192.897	-2.9895	139.707	-0.8021	144.911	10.3582	27.3119	-38.6776	123.395	-0.000752844	162.628	-0.194062	125.796	0.922649	0.467122	154.638	-2075.75	25.02	-67.182	-17.831	710.118	-6.30455	920.575	-45.6754	359.533	-554.211	1216.42	-0.00210679	471.922	-0.799133
MG_1448_X_JING724	-6.07118	393.644	-5.20372	449.855	2.88827	28.7805	31.7218	217.963	-68.6876	434.689	-0.000351137	369.3	-0.803781	620.927	0.982362	260.446	16.0386	-176.288	-8.81982	167.745	-2.37182	127.156	-0.595752	126.964	7.84545	39.1445	-30.5867	114.05	-0.000596302	145.205	-0.155765	116.733	0.750082	15.527	195.5	-2674.47	30.8922	-126.552	-21.3954	816.262	-7.70923	1084.75	-55.2026	396.772	-679.432	1449.63	-0.00237428	512.367	-0.87042
MG_1448_X_ZHENG58	-5.62902	348.625	-4.9703	404.457	2.58751	19.3571	29.8887	184.248	-63.5957	386.527	-0.000337059	327.765	-0.726018	552.087	0.96122	222.224	26.0673	-326.085	-14.2186	231.695	-3.82252	166.229	-0.982536	168.303	12.7049	24.197	-49.2736	145.072	-0.000952009	194.084	-0.250904	149.385	1.20195	-13.2335	153.085	-2033.06	26.098	-60.1398	-17.7342	727.068	-6.36541	946.888	-58.573	417.394	-480.094	1103.29	-0.00277128	569.706	-0.946312
MG_1449_X_JING724	-7.71708	418.042	-7.22965	505.192	3.45484	-24.1349	40.804	193.226	-91.1818	476.847	-0.00047798	391.809	-1.00916	702.203	1.38477	240.894	22.7941	-278.529	-11.7625	201.293	-3.15085	146.831	-0.857566	153.611	10.8275	28.649	-40.6826	129.502	-0.000775878	168.58	-0.205521	132.505	0.973389	0.0151828	158.538	-2110.18	24.7137	-40.0495	-18.4461	750.456	-6.09619	921.122	-50.0668	396.132	-503.233	1148.7	-0.00231233	519.677	-0.808878
MG_1449_X_ZHENG58	-4.98001	344.516	-4.5918	398.877	2.21358	60.7568	26.5877	198.638	-57.1857	379.628	-0.000308295	327.564	-0.635704	522.021	0.892182	230.282	22.1206	-269.056	-12.0408	203.979	-3.20189	147.599	-0.836823	150.805	10.826	28.0535	-41.3421	129.989	-0.000804893	171.951	-0.208975	133.083	0.997915	-2.1567	139.03	-1821.52	23.4453	-26.7487	-16.3141	690.872	-5.67628	873.267	-54.7534	408.58	-414.21	987.83	-0.00261177	553.455	-0.873493
MG_145_X_JING724	-8.80651	419.248	-8.52019	525.591	3.80766	-71.8882	46.5034	162.885	-103.691	485.733	-0.000557827	391.152	-1.13236	736.242	1.61866	214.88	20.0036	-236.392	-10.686	188.981	-2.78715	137.485	-0.759892	143.622	9.78482	32.2992	-36.1075	122.356	-0.000709958	159.959	-0.179811	124.135	0.8514	8.23347	215.438	-2959.75	34.5906	-158.353	-24.9212	923.626	-8.71319	1206.91	-63.1832	431.695	-766.662	1617.07	-0.00291687	587.46	-1.10401
MG_145_X_ZHENG58	-6.77138	337.679	-6.98215	430.445	2.9691	-44.0867	34.6732	143.945	-87.9845	402.941	-0.000434549	316.915	-0.940359	607.763	1.273	178.903	27.3946	-348.538	-13.5382	221.061	-3.68783	160.02	-1.00871	168.487	12.6428	21.7903	-47.571	139.663	-0.000890894	183.12	-0.241665	143.634	1.14434	-12.141	167.063	-2269.7	27.2949	-102.82	-19.257	739.831	-6.74053	959.583	-56.0128	381.045	-547.977	1196.1	-0.00260181	521.012	-0.918339
MG_1450_X_JING724	-4.89311	348.98	-3.91911	387.268	2.14822	72.8403	27.5447	201.209	-45.9479	365.94	-0.00029392	330.985	-0.54038	491.542	0.836587	239.044	16.2906	-182.457	-8.92854	166.629	-2.26112	121.79	-0.608651	125.936	8.17566	35.7152	-29.4472	109.77	-0.000604139	143.878	-0.143815	110.256	0.684016	17.3612	113.701	-1473.45	19.1618	-5.51879	-14.2911	607.099	-4.92901	762.081	-35.2116	321.97	-438.6	1002.89	-0.00179941	429.236	-0.725357
MG_1450_X_ZHENG58	-7.61945	348.09	-7.02669	431.292	3.43614	-90.9888	40.8183	124.461	-89.7465	405.669	-0.000471888	322.182	-0.99064	626.482	1.37935	172.486	22.5409	-276.942	-11.2185	192.669	-3.02365	141.223	-0.847783	150.37	10.4929	27.4919	-39.0278	124.572	-0.000731495	160.306	-0.197256	127.486	0.928174	0.71303	171.767	-2335.87	28.2651	-110.335	-20.0119	764.189	-7.0647	999.176	-55.2784	382.641	-595.476	1284.93	-0.00259693	524.213	-0.95521
[truncated: 1,912 more rows]
[truncated: 3 more columns]

## Sheet: Wheat286
Table S14. Phenotypic plasticity parameters of Maize2808 and Wheat286 datasets.
Sheet 2. Phenotypic plasticity parameters of Wheat286.
[truncated: 288 more rows]
[truncated: 5 more columns]
