# Supplementary material for: Leveraging Automated Machine Learning for Environmental Data‐Driven Genetic Analysis and Genomic Prediction in Maize Hybrids
Source: Adv Sci (Weinh). 2025 Mar 6;12(17):2412423. doi: 10.1002/advs.202412423 (PMC12061318; doi:10.1002/advs.202412423)
Supplement: Supplementary file 2 — Supplemental Tables [file ADVS-12-2412423-s002.zip › advs202412423-sup-0002-Tables/Supplementary Table 15.xlsx]

## Sheet: Main
Table S15. The trait-associated markers (TAMs) of the multiple environments (Main and G×E) and phenotypic plasticity (Slope and Intercept) for 3 traits in the Maize2808 dataset.
Sheet 1. The information of the Main-TAMs for 3 traits in the Maize2808 dataset.
Trait	Marker	Chromosome	Position (bp)	LOD (Q)	Add	Dom	Variance	r2(%)	P-value	Significance
PH	chr1.s_5448634	1	5448634	11.1182	-0.6973		0.4796	0.0428	8.34446e-13	SIG
PH	chr1.s_5743004	1	5743004	7.193	-0.5607		0.2992	0.0267	8.64672e-09	SIG
PH	chr1.s_7426960	1	7426960	37.244	-1.2793		1.3128	0.1172	3.46477e-39	SIG
PH	chr1.s_10586653	1	10586653	12.5725	-0.7417		0.2798	0.025	2.76285e-14	SIG
PH	chr1.s_14795526	1	14795526	24.0933	0.2513	1.4346	0.4866	0.0434	8.08269e-25	SIG
PH	chr1.s_17002353	1	17002353	5.4836	0.4895		0.2388	0.0213	5.03118e-07	SUG
PH	chr1.s_17826412	1	17826412	51.1901	2.0312	0.6182	1.1942	0.1066	6.48336e-52	SIG
PH	chr1.s_18324090	1	18324090	16.0367	-0.8379		0.1823	0.0163	8.43368e-18	SIG
PH	chr1.s_42380654	1	42380654	34.778	-1.2359		0.5281	0.0471	1.04791e-36	SIG
PH	chr1.s_60264595	1	60264595	52.7658	1.5248		0.4783	0.0427	8.78104e-55	SIG
PH	chr1.s_86283677	1	86283677	17.7826	-0.8824		0.3242	0.0289	1.43952e-19	SIG
PH	chr1.s_91394125	1	91394125	14.0049	1.1061	0.0056	0.5985	0.0534	9.90056e-15	SIG
PH	chr1.s_98872770	1	98872770	68.9099	1.6324	1.8512	1.5165	0.1353	1.23773e-69	SIG
PH	chr1.s_104984516	1	104984516	22.7043	1.0416	0.9517	0.3701	0.033	1.97942e-23	SIG
PH	chr1.s_139642142	1	139642142	54.0467	2.1286	0.4988	1.1975	0.1069	9.02119e-55	SIG
PH	chr1.s_158790789	1	158790789	13.4658	-0.7676		0.5203	0.0464	3.41701e-15	SIG
PH	chr1.s_162307059	1	162307059	21.8851	-0.9793		0.2741	0.0245	1.02739e-23	SIG
PH	chr1.s_228584928	1	228584928	13.838	-1.1003	-0.0692	0.5549	0.0495	1.45377e-14	SIG
PH	chr1.s_245591497	1	245591497	9.0204	-0.628		0.298	0.0266	1.1556e-10	SIG
PH	chr1.s_246763383	1	246763383	33.9075	-0.6721	1.5904	0.9534	0.0851	1.24101e-34	SIG
PH	chr1.s_249518351	1	249518351	39.2268	-1.3131		1.4365	0.1282	3.51425e-41	SIG
PH	chr1.s_261148936	1	261148936	19.6978	-0.2336	-1.2936	0.4017	0.0358	2.00858e-20	SIG
PH	chr1.s_267433033	1	267433033	17.7649	0.882		0.4497	0.0401	1.50029e-19	SIG
PH	chr1.s_279749764	1	279749764	14.1348	-0.7865		0.5186	0.0463	7.15327e-16	SIG
PH	chr1.s_287023740	1	287023740	4.2354	-0.4301		0.1027	0.0092	1.00398e-05	SUG
PH	chr1.s_292423540	1	292423540	21.3697	-0.977	0.9582	0.8677	0.0774	4.27694e-22	SIG
PH	chr2.s_2080497	2	2080497	11.7408	0.7166		0.4272	0.0381	1.93815e-13	SIG
PH	chr2.s_5677367	2	5677367	11.2834	0.7025		0.2846	0.0254	5.66423e-13	SIG
PH	chr2.s_10004409	2	10004409	20.3257	-0.9436		0.1962	0.0175	3.86262e-22	SIG
PH	chr2.s_11998643	2	11998643	19.108	0.9148		0.3266	0.0291	6.57102e-21	SIG
PH	chr2.s_14008249	2	14008249	15.0983	-0.8129		0.3838	0.0342	7.53501e-17	SIG
PH	chr2.s_27134981	2	27134981	16.5298	-0.8507		0.292	0.0261	2.66953e-18	SIG
PH	chr2.s_27232178	2	27232178	20.1663	-0.9399		0.482	0.043	5.59631e-22	SIG
PH	chr2.s_46403625	2	46403625	31.6466	-1.1787		0.6983	0.0623	1.48523e-33	SIG
PH	chr2.s_49703822	2	49703822	5.8449	0.5054		0.2499	0.0223	2.12523e-07	SIG
PH	chr2.s_70538489	2	70538489	31.2927	-1.172		1.1507	0.1027	3.37395e-33	SIG
PH	chr2.s_83817863	2	83817863	17.1213	0.8658		0.7473	0.0667	6.72268e-19	SIG
PH	chr2.s_181762045	2	181762045	21.5166	-0.971		0.1841	0.0164	2.42047e-23	SIG
PH	chr2.s_189871720	2	189871720	14.7734	-0.8041		0.3467	0.0309	1.60886e-16	SIG
PH	chr2.s_191175309	2	191175309	12.0941	0.7274		0.3257	0.0291	8.46957e-14	SIG
PH	chr2.s_212802893	2	212802893	43.9715	1.3909		0.4092	0.0365	5.98104e-46	SIG
PH	chr3.s_10060212	3	10060212	14.6082	-1.1131	0.21	0.633	0.0565	2.4682e-15	SIG
PH	chr3.s_12302398	3	12302398	34.114	-0.9243	1.4598	0.9601	0.0857	7.71409e-35	SIG
PH	chr3.s_15222535	3	15222535	15.2983	-1.0098	0.5685	0.5906	0.0527	5.03854e-16	SIG
PH	chr3.s_43587776	3	43587776	156.569	3.757	0.0672	6.946	0.6199	2.73181e-157	SIG
PH	chr3.s_134821768	3	134821768	29.5949	-1.1396		0.9146	0.0816	1.72885e-31	SIG
PH	chr3.s_157690799	3	157690799	18.4093	0.8979		0.806	0.0719	3.34347e-20	SIG
PH	chr3.s_161666409	3	161666409	14.1003	-1.1117	-0.0014	0.4615	0.0412	7.94737e-15	SIG
PH	chr3.s_162328466	3	162328466	12.5763	-0.7418		0.5245	0.0468	2.73861e-14	SIG
PH	chr3.s_174959069	3	174959069	23.7755	1.0209		0.7394	0.066	1.26993e-25	SIG
PH	chr3.s_186601925	3	186601925	20.5599	-0.9466	-0.9515	0.3991	0.0356	2.75977e-21	SIG
PH	chr3.s_188039236	3	188039236	43.3098	1.9183	0.353	1.5824	0.1412	4.91819e-44	SIG
PH	chr3.s_198609874	3	198609874	7.3243	0.5658		0.2614	0.0233	6.33686e-09	SIG
PH	chr3.s_214079973	3	214079973	27.7462	0.8959	1.2794	0.7872	0.0702	1.79805e-28	SIG
PH	chr3.s_221523390	3	221523390	12.4658	0.2214	1.0209	0.2031	0.0181	3.42521e-13	SIG
PH	chr3.s_222001281	3	222001281	48.6035	2.0664	-0.148	2.0446	0.1825	2.50204e-49	SIG
PH	chr3.s_224627538	3	224627538	30.973	-0.1067	1.6462	0.733	0.0654	1.06685e-31	SIG
PH	chr3.s_228635120	3	228635120	7.2155	-0.5616		0.2076	0.0185	8.19905e-09	SIG
PH	chr4.s_2660789	4	2660789	17.6692	0.8796		0.6235	0.0556	1.87506e-19	SIG
PH	chr4.s_170813081	4	170813081	25.1055	1.0492		0.4054	0.0362	5.78351e-27	SIG
PH	chr4.s_171155249	4	171155249	36.96	1.7994	0.1116	1.0961	0.0978	1.10002e-37	SIG
PH	chr4.s_171723513	4	171723513	20.2186	0.2693	-1.3012	0.5854	0.0522	6.05498e-21	SIG
PH	chr4.s_186109436	4	186109436	41.0326	-1.3432		0.319	0.0285	5.37558e-43	SIG
PH	chr4.s_202637161	4	202637161	15.9289	1.1553	0.2511	0.5664	0.0505	1.17949e-16	SIG
PH	chr4.s_213755036	4	213755036	34.3735	-1.2287		0.144	0.0129	2.67472e-36	SIG
PH	chr4.s_232276251	4	232276251	20.6279	0.9507		0.9037	0.0807	1.91209e-22	SIG
PH	chr5.s_927790	5	927790	14.9803	0.8097		0.2666	0.0238	9.9242e-17	SIG
PH	chr5.s_4221288	5	4221288	32.529	1.1951		0.4711	0.042	1.92112e-34	SIG
PH	chr5.s_10096302	5	10096302	15.7932	-0.8315		0.6691	0.0597	1.48839e-17	SIG
PH	chr5.s_19774301	5	19774301	18.3902	0.2902	-1.2343	0.4332	0.0387	4.0782e-19	SIG
PH	chr5.s_27369495	5	27369495	18.0681	1.2312	0.2561	0.712	0.0635	8.56279e-19	SIG
PH	chr5.s_38181743	5	38181743	81.3864	2.6434	0.4738	1.8963	0.1692	4.13645e-82	SIG
PH	chr5.s_56778983	5	56778983	20.7292	-1.3426	0.1111	0.908	0.081	1.86875e-21	SIG
PH	chr5.s_60802729	5	60802729	32.0999	1.6503	-0.3076	1.3876	0.1238	7.96596e-33	SIG
PH	chr5.s_145178113	5	145178113	16.6238	-0.8531		0.6899	0.0616	2.14408e-18	SIG
PH	chr5.s_160757840	5	160757840	5.1811	0.4349	0.5135	0.0983	0.0088	6.59281e-06	SUG
PH	chr5.s_167471942	5	167471942	9.4108	0.3467	0.8384	0.1859	0.0166	3.8865e-10	SIG
PH	chr5.s_167812973	5	167812973	15.5849	-1.0952	0.401	0.6424	0.0573	2.60398e-16	SIG
PH	chr5.s_170117195	5	170117195	18.0804	-0.8898		0.2232	0.0199	7.19332e-20	SIG
PH	chr5.s_170460933	5	170460933	70.2768	2.2909	0.993	2.1229	0.1895	5.31826e-71	SIG
PH	chr5.s_180098578	5	180098578	5.6742	0.4979		0.1873	0.0167	3.19274e-07	SIG
PH	chr5.s_188903357	5	188903357	5.8351	0.505		0.131	0.0117	2.17539e-07	SIG
PH	chr5.s_189798228	5	189798228	9.8048	0.9151	-0.1383	0.4287	0.0383	1.56886e-10	SIG
PH	chr5.s_190607043	5	190607043	12.7169	-0.7459		0.5285	0.0472	1.9703e-14	SIG
PH	chr5.s_196725344	5	196725344	12.9762	-0.0687	1.0625	0.2971	0.0265	1.05749e-13	SIG
PH	chr5.s_198030257	5	198030257	39.9014	-1.3245		1.1957	0.1067	7.3716e-42	SIG
PH	chr5.s_205607696	5	205607696	19.2772	1.2104	-0.4746	0.8231	0.0735	5.29051e-20	SIG
PH	chr5.s_209578048	5	209578048	64.2529	2.3853	-0.0117	1.8757	0.1674	5.61721e-65	SIG
PH	chr5.s_214676745	5	214676745	60.0174	2.1381	0.8614	1.1824	0.1055	9.65553e-61	SIG
PH	chr6.s_3192030	6	3192030	7.3858	0.5682		0.2276	0.0203	5.47874e-09	SIG
PH	chr6.s_16175716	6	16175716	15.9633	-0.2979	1.1439	0.3789	0.0338	1.08975e-16	SIG
PH	chr6.s_88245039	6	88245039	7.6553	-0.5785		0.2468	0.022	2.89593e-09	SIG
PH	chr6.s_94426452	6	94426452	52.622	-1.5227		0.5297	0.0473	1.2245e-54	SIG
PH	chr6.s_97041068	6	97041068	80.0776	2.631	0.3996	3.5072	0.313	8.42016e-81	SIG
PH	chr6.s_102478458	6	102478458	6.4895	0.5325		0.2699	0.0241	4.58645e-08	SIG
PH	chr6.s_113764707	6	113764707	5.5915	-0.4943		0.1767	0.0158	3.88894e-07	SUG
PH	chr6.s_143644213	6	143644213	62.9803	-2.3613	-0.1943	2.2242	0.1985	1.05202e-63	SIG
PH	chr6.s_166152530	6	166152530	21.6904	1.3561	0.2425	0.6561	0.0586	2.04344e-22	SIG
PH	chr6.s_168988735	6	168988735	27.1013	-0.0355	1.5437	0.6088	0.0543	7.93692e-28	SIG
PH	chr7.s_3672673	7	3672673	9.7157	0.6518		0.3954	0.0353	2.24912e-11	SIG
PH	chr7.s_10293956	7	10293956	5.5885	0.4942		0.1789	0.016	3.91662e-07	SUG
PH	chr7.s_16668645	7	16668645	40.7933	-1.8893	0.0245	1.2751	0.1138	1.61506e-41	SIG
PH	chr7.s_18615823	7	18615823	23.02	-1.0045		0.8904	0.0795	7.34677e-25	SIG
PH	chr7.s_20638410	7	20638410	98.7227	-2.8849	0.6694	4.1557	0.3709	1.90952e-99	SIG
PH	chr7.s_26246824	7	26246824	17.4532	-0.8742		0.4897	0.0437	3.10141e-19	SIG
PH	chr7.s_111012684	7	111012684	32.0581	-1.6392	0.3472	1.39	0.1241	8.77257e-33	SIG
PH	chr7.s_116041879	7	116041879	36.6122	1.2683		0.1892	0.0169	1.49675e-38	SIG
PH	chr7.s_116418136	7	116418136	36.6122	1.2683		0.1892	0.0169	1.49675e-38	SIG
PH	chr7.s_130962857	7	130962857	93.3454	-2.763	-0.8119	2.9411	0.2625	4.55047e-94	SIG
PH	chr7.s_153775673	7	153775673	5.8729	0.5066		0.2565	0.0229	1.98807e-07	SIG
PH	chr7.s_159017964	7	159017964	17.7652	-1.2475	0.0042	0.7456	0.0665	1.71963e-18	SIG
PH	chr7.s_159469344	7	159469344	10.7214	0.6848		0.4525	0.0404	2.11765e-12	SIG
PH	chr7.s_163044100	7	163044100	8.2641	0.5685	0.6315	0.2436	0.0217	5.44817e-09	SIG
PH	chr7.s_170590182	7	170590182	6.5977	0.537		0.2851	0.0254	3.54696e-08	SIG
PH	chr7.s_175716072	7	175716072	58.5802	1.6075		0.8424	0.0752	1.2787e-60	SIG
PH	chr8.s_44686568	8	44686568	39.197	1.3126		0.7568	0.0675	3.76485e-41	SIG
PH	chr8.s_111273024	8	111273024	8.4388	0.063	-0.8562	0.1938	0.0173	3.64352e-09	SIG
PH	chr8.s_116692780	8	116692780	20.7233	-0.1409	-1.342	0.4224	0.0377	1.89444e-21	SIG
PH	chr8.s_117615972	8	117615972	28.9713	-1.5974	-0.0519	1.2642	0.1128	1.07103e-29	SIG
PH	chr8.s_135670140	8	135670140	11.8801	0.9251	-0.4319	0.5004	0.0447	1.31937e-12	SIG
PH	chr8.s_136236632	8	136236632	30.78	-1.1623		0.9747	0.087	1.10733e-32	SIG
PH	chr8.s_149624887	8	149624887	72.2538	-1.7874		0.3554	0.0317	2.4461e-74	SIG
PH	chr8.s_164111197	8	164111197	17.8384	0.8838		0.5518	0.0492	1.26413e-19	SIG
PH	chr8.s_169050115	8	169050115	3.2705	-0.378		0.1422	0.0127	0.000104106	SUG
PH	chr8.s_171261742	8	171261742	8.4242	-0.6069		0.2694	0.024	4.71159e-10	SIG
PH	chr8.s_173064451	8	173064451	19.7405	-0.9299		0.4901	0.0437	1.5074e-21	SIG
PH	chr8.s_173858557	8	173858557	23.3041	1.3994	0.2832	0.9914	0.0885	4.97493e-24	SIG
PH	chr9.s_18317540	9	18317540	15.1498	0.8143		0.1964	0.0175	6.68193e-17	SIG
PH	chr9.s_23285256	9	23285256	22.3112	-0.9888		0.2424	0.0216	3.81567e-24	SIG
PH	chr9.s_25052653	9	25052653	9.3085	0.638		0.1562	0.0139	5.86319e-11	SIG
PH	chr9.s_56687762	9	56687762	33.2335	-1.7025	-0.1275	1.4451	0.129	5.85755e-34	SIG
PH	chr9.s_84032648	9	84032648	18.8634	1.124	0.6265	0.3101	0.0277	1.37167e-19	SIG
PH	chr9.s_105217158	9	105217158	5.1952	-0.4764		0.1615	0.0144	1.00224e-06	SUG
PH	chr9.s_107677989	9	107677989	41.4083	1.632	0.9894	1.2425	0.1109	3.9197e-42	SIG
PH	chr9.s_144704292	9	144704292	80.2952	1.8856		0.9507	0.0848	2.11153e-82	SIG
PH	chr10.s_76657312	10	76657312	4.5947	-0.448		0.1911	0.0171	4.2285e-06	SUG
PH	chr10.s_95778913	10	95778913	56.7206	2.2282	0.1842	2.4568	0.2193	1.91218e-57	SIG
PH	chr10.s_96851618	10	96851618	6.9259	0.2361	0.7418	0.1289	0.0115	1.18667e-07	SIG
PH	chr10.s_99793870	10	99793870	7.7923	-0.5836		0.3012	0.0269	2.09462e-09	SIG
PH	chr10.s_118396000	10	118396000	79.9919	-1.882		0.9947	0.0888	4.25291e-82	SIG
PH	chr10.s_134031933	10	134031933	34.7372	-1.2352		0.8766	0.0782	1.1517e-36	SIG
PH	chr10.s_146585148	10	146585148	25.3736	-1.0548		0.7657	0.0683	3.1032e-27	SIG
FT	chr1.s_6542727	1	6542727	3.3279	0.0545		0.0024	0.0037	9.05076e-05	SUG
FT	chr1.s_14757091	1	14757091	4.5508	0.0637		0.0027	0.0041	4.69835e-06	SUG
FT	chr1.s_19331559	1	19331559	15.6841	0.1184		0.011	0.0169	1.91991e-17	SIG
FT	chr1.s_27381803	1	27381803	15.0604	-0.116		0.0066	0.0101	8.23285e-17	SIG
FT	chr1.s_33052450	1	33052450	13.433	-0.1095		0.009	0.0138	3.6898e-15	SIG
FT	chr1.s_44333662	1	44333662	19.8552	0.1332		0.0105	0.016	1.1542e-21	SIG
FT	chr1.s_60264595	1	60264595	27.5301	0.157		0.005	0.0077	2.07958e-29	SIG
FT	chr1.s_82025608	1	82025608	23.0085	0.203	-0.006	0.0201	0.0309	9.82527e-24	SIG
FT	chr1.s_89234693	1	89234693	40.4629	0.1905		0.0071	0.0109	2.00965e-42	SIG
FT	chr1.s_156706489	1	156706489	47.8873	0.2846	0.0714	0.0254	0.0389	1.30165e-48	SIG
FT	chr1.s_222887775	1	222887775	5.3994	0.0694		0.0046	0.0071	6.1509e-07	SUG
FT	chr1.s_228729684	1	228729684	5.4493	0.0697		0.0048	0.0074	5.45961e-07	SUG
FT	chr1.s_229223289	1	229223289	38.8814	-0.1868		0.0069	0.0105	7.8177e-41	SIG
FT	chr1.s_251861990	1	251861990	7.0245	-0.0792		0.0062	0.0095	1.28893e-08	SIG
FT	chr1.s_257599516	1	257599516	7.3276	0.0809		0.0047	0.0072	6.28736e-09	SIG
FT	chr1.s_298208899	1	298208899	24.2601	0.1473		0.0046	0.0071	4.1198e-26	SIG
FT	chr2.s_11741299	2	11741299	10.995	-0.0991		0.0098	0.015	1.11402e-12	SIG
FT	chr2.s_19946199	2	19946199	16.2997	0.1638	-0.0481	0.0144	0.022	5.02197e-17	SIG
FT	chr2.s_26107435	2	26107435	14.1424	-0.1527	0.0442	0.0122	0.0187	7.21363e-15	SIG
FT	chr2.s_46403696	2	46403696	12.9551	-0.1076		0.006	0.0092	1.12838e-14	SIG
FT	chr2.s_56280832	2	56280832	16.6034	0.1218		0.0116	0.0178	2.24872e-18	SIG
FT	chr2.s_72529318	2	72529318	18.9005	-0.13		0.0163	0.025	1.06523e-20	SIG
FT	chr2.s_171970064	2	171970064	34.5635	-0.2464	-0.0375	0.0273	0.0419	2.74031e-35	SIG
FT	chr2.s_216145912	2	216145912	19.9028	-0.1334		0.0108	0.0165	1.03313e-21	SIG
FT	chr2.s_219378757	2	219378757	20.0856	0.134		0.0119	0.0183	6.75176e-22	SIG
FT	chr2.s_219403171	2	219403171	16.9357	0.0276	0.1715	0.0064	0.0098	1.16132e-17	SIG
FT	chr2.s_221422485	2	221422485	7.2094	0.0802		0.006	0.0092	8.31873e-09	SIG
FT	chr2.s_225766814	2	225766814	10.5532	0.0971		0.0093	0.0142	3.14277e-12	SIG
FT	chr3.s_4092688	3	4092688	6.9483	0.0787		0.0027	0.0041	1.5441e-08	SIG
FT	chr3.s_158480925	3	158480925	117.197	0.3264		0.0958	0.1468	2.20091e-119	SIG
FT	chr3.s_158710864	3	158710864	63.4863	-0.2391		0.0288	0.0441	1.52602e-65	SIG
FT	chr3.s_159488466	3	159488466	14.1166	0.1123		0.0112	0.0172	7.46304e-16	SIG
FT	chr3.s_170321721	3	170321721	28.0516	-0.1585		0.0092	0.0141	6.202e-30	SIG
FT	chr3.s_189963717	3	189963717	7.3324	0.0809		0.0065	0.0099	6.21616e-09	SIG
FT	chr3.s_190861433	3	190861433	8.2823	0.0193	-0.1202	0.0042	0.0065	5.22345e-09	SIG
FT	chr3.s_193864998	3	193864998	20.0432	0.1757	0.0709	0.0108	0.0166	9.06904e-21	SIG
FT	chr3.s_198597795	3	198597795	16.7119	0.1222		0.0124	0.019	1.74601e-18	SIG
FT	chr3.s_216726076	3	216726076	6.3673	0.0754		0.0034	0.0053	6.13083e-08	SIG
FT	chr3.s_224723926	3	224723926	21.964	0.0141	0.1979	0.0091	0.0139	1.08836e-22	SIG
FT	chr3.s_227672437	3	227672437	11.7406	0.1024		0.0037	0.0056	1.93907e-13	SIG
FT	chr4.s_12822107	4	12822107	23.1648	0.144		0.0122	0.0188	5.24833e-25	SIG
FT	chr4.s_23740962	4	23740962	72.903	-0.1484	-0.3306	0.0117	0.0179	1.25818e-73	SIG
FT	chr4.s_143113028	4	143113028	9.6784	-0.0929		0.0086	0.0131	2.45537e-11	SIG
FT	chr4.s_178610194	4	178610194	16.0516	-0.1198		0.0038	0.0058	8.14424e-18	SIG
FT	chr4.s_195707908	4	195707908	15.6366	0.1182		0.0139	0.0214	2.14477e-17	SIG
FT	chr4.s_217603897	4	217603897	7.4273	0.0814		0.0066	0.0101	4.96645e-09	SIG
FT	chr4.s_230040000	4	230040000	6.0897	0.0737		0.0048	0.0074	1.18633e-07	SIG
FT	chr4.s_236910611	4	236910611	10.8065	0.0982		0.0039	0.006	1.73398e-12	SIG
FT	chr4.s_237681347	4	237681347	8.7877	0.0886		0.0042	0.0065	1.99906e-10	SIG
FT	chr5.s_746053	5	746053	11.5176	-0.1014		0.0099	0.0152	3.27072e-13	SIG
FT	chr5.s_4683203	5	4683203	18.3133	0.1279		0.014	0.0215	4.18179e-20	SIG
FT	chr5.s_9927475	5	9927475	57.4276	0.2273		0.0221	0.0338	1.83529e-59	SIG
FT	chr5.s_33305699	5	33305699	16.9901	-0.1232		0.0059	0.009	9.12718e-19	SIG
FT	chr5.s_93769448	5	93769448	8.4411	0.0868		0.0067	0.0103	4.52744e-10	SIG
FT	chr5.s_140129352	5	140129352	18.4997	0.1286		0.0109	0.0167	2.70885e-20	SIG
FT	chr5.s_160696059	5	160696059	16.7302	-0.1223		0.0149	0.0229	1.67298e-18	SIG
FT	chr5.s_182958108	5	182958108	34.5537	0.176		0.0131	0.02	1.76198e-36	SIG
FT	chr5.s_207031979	5	207031979	14.7591	-0.1148		0.0064	0.0099	1.6638e-16	SIG
FT	chr5.s_215399672	5	215399672	13.5901	0.1102		0.011	0.0168	2.55524e-15	SIG
FT	chr6.s_17360958	6	17360958	9.2309	0.0908		0.0073	0.0112	7.03875e-11	SIG
FT	chr6.s_66799507	6	66799507	31.2666	-0.1674		0.0046	0.0071	3.58446e-33	SIG
FT	chr6.s_140066252	6	140066252	12.1046	0.104		0.0108	0.0165	8.26393e-14	SIG
FT	chr6.s_142098099	6	142098099	9.5536	-0.0923		0.0047	0.0073	3.29314e-11	SIG
FT	chr6.s_158394281	6	158394281	41.9015	-0.1554	-0.2259	0.0075	0.0115	1.25902e-42	SIG
FT	chr6.s_158668431	6	158668431	22.4747	0.1418		0.0063	0.0097	2.60926e-24	SIG
FT	chr6.s_165512807	6	165512807	8.5257	-0.0872		0.0076	0.0117	3.70764e-10	SIG
FT	chr7.s_104364661	7	104364661	49.1328	0.2101		0.0216	0.0331	3.90581e-51	SIG
FT	chr7.s_124186293	7	124186293	16.5078	0.1215		0.0053	0.0081	2.81e-18	SIG
FT	chr7.s_136303162	7	136303162	22.6779	0.1424		0.0089	0.0136	1.62711e-24	SIG
FT	chr7.s_156616251	7	156616251	36.6363	0.2548	-0.028	0.0315	0.0482	2.31791e-37	SIG
FT	chr7.s_164244330	7	164244330	30.3568	0.2053	-0.111	0.0271	0.0416	4.40916e-31	SIG
FT	chr7.s_165105957	7	165105957	15.4066	-0.1173		0.0081	0.0123	3.66903e-17	SIG
FT	chr7.s_176602121	7	176602121	16.7291	-0.1223		0.0108	0.0165	1.67727e-18	SIG
FT	chr8.s_2662423	8	2662423	16.6099	0.1218		0.0087	0.0133	2.21506e-18	SIG
FT	chr8.s_120315094	8	120315094	11.2108	-0.0235	-0.1395	0.0047	0.0072	6.16076e-12	SIG
FT	chr8.s_123135368	8	123135368	41.7307	-0.2717	0.0313	0.0363	0.0556	1.86553e-42	SIG
FT	chr8.s_128280302	8	128280302	54.6322	0.2217		0.0433	0.0664	1.17404e-56	SIG
FT	chr8.s_132490927	8	132490927	18.388	-0.0709	0.1669	0.0112	0.0172	4.09936e-19	SIG
FT	chr8.s_136024832	8	136024832	10.1252	-0.0951		0.0075	0.0115	8.58896e-12	SIG
FT	chr9.s_10324542	9	10324542	21.334	0.1445	-0.1314	0.0161	0.0247	4.64341e-22	SIG
FT	chr9.s_105034434	9	105034434	13.6826	0.1105		0.0093	0.0142	2.05818e-15	SIG
FT	chr9.s_106507131	9	106507131	11.7772	-0.1025		0.0074	0.0114	1.77984e-13	SIG
FT	chr9.s_137538399	9	137538399	25.4602	0.151		0.0127	0.0195	2.53836e-27	SIG
FT	chr9.s_153606933	9	153606933	7.3842	0.0812		0.0065	0.0099	5.49936e-09	SIG
FT	chr9.s_154086552	9	154086552	41.4406	-0.1928		0.0227	0.0347	2.09086e-43	SIG
FT	chr9.s_156241513	9	156241513	6.5961	0.0767		0.0021	0.0032	3.56119e-08	SIG
FT	chr10.s_5725809	10	5725809	17.4857	-0.125		0.0098	0.0151	2.87534e-19	SIG
FT	chr10.s_8711957	10	8711957	4.7068	0.0648		0.0028	0.0043	3.22969e-06	SUG
FT	chr10.s_24974958	10	24974958	50.0611	-0.2674	0.1357	0.0445	0.0682	8.72435e-51	SIG
FT	chr10.s_70882354	10	70882354	14.3043	0.113		0.0112	0.0171	4.81332e-16	SIG
FT	chr10.s_81056269	10	81056269	21.196	0.1377		0.0122	0.0187	5.10029e-23	SIG
FT	chr10.s_82357666	10	82357666	8.45	0.0868		0.0064	0.0099	4.43282e-10	SIG
FT	chr10.s_106100522	10	106100522	16.0404	0.1675	0.0245	0.0121	0.0185	9.12413e-17	SIG
FT	chr10.s_146631430	10	146631430	29.3201	0.162		0.014	0.0214	3.27035e-31	SIG
EW	chr1.s_2893268	1	2893268	5.4511	-1.2089		1.42	0.0592	5.43685e-07	SUG
EW	chr1.s_17674124	1	17674124	10.7502	-1.6985		2.4741	0.1032	1.97879e-12	SIG
EW	chr1.s_25425642	1	25425642	25.4029	-2.6143		1.911	0.0797	2.89953e-27	SIG
EW	chr1.s_26664263	1	26664263	29.0234	2.7952		2.2164	0.0925	6.50809e-31	SIG
EW	chr1.s_39803872	1	39803872	10.7069	1.6951		2.7564	0.115	2.19063e-12	SIG
EW	chr1.s_43761631	1	43761631	10.4555	1.675		2.0477	0.0854	3.9528e-12	SIG
EW	chr1.s_76894788	1	76894788	7.8038	1.4468		1.4678	0.0612	2.0386e-09	SIG
EW	chr1.s_139973030	1	139973030	52.6052	0.4238	5.3195	6.7093	0.2799	2.49287e-53	SIG
EW	chr1.s_142381949	1	142381949	17.3213	2.1572		2.6636	0.1111	4.21795e-19	SIG
EW	chr1.s_156548184	1	156548184	8.453	-1.5058		1.6104	0.0672	4.40184e-10	SIG
EW	chr1.s_157536678	1	157536678	7.5451	-1.4226		1.1799	0.0492	3.75838e-09	SIG
EW	chr1.s_172141970	1	172141970	20.3275	-2.3375		2.0224	0.0844	3.84594e-22	SIG
EW	chr1.s_214721860	1	214721860	4.166	1.0568		1.1009	0.0459	1.18663e-05	SUG
EW	chr1.s_241057561	1	241057561	11.2098	-1.4599	1.9711	2.1967	0.0916	6.17397e-12	SIG
EW	chr1.s_249485616	1	249485616	12.8793	-1.8594		2.9094	0.1214	1.34748e-14	SIG
EW	chr1.s_255458981	1	255458981	10.8304	-0.1255	2.4119	1.5006	0.0626	1.47894e-11	SIG
EW	chr1.s_279246719	1	279246719	12.7452	1.8497		2.1835	0.0911	1.84437e-14	SIG
EW	chr1.s_281399127	1	281399127	3.0576	-0.9052		0.8179	0.0341	0.000175176	SUG
EW	chr1.s_285711499	1	285711499	27.3368	-2.7124		1.5773	0.0658	3.25696e-29	SIG
EW	chr1.s_290356384	1	290356384	6.409	1.311		1.3093	0.0546	5.55276e-08	SIG
EW	chr1.s_298206795	1	298206795	10.7188	0.4113	2.3633	1.2678	0.0529	1.91248e-11	SIG
EW	chr2.s_6993579	2	6993579	7.0129	1.3714		1.702	0.071	1.32488e-08	SIG
EW	chr2.s_37088173	2	37088173	8.6407	0.2147	-2.1456	1.3142	0.0548	2.28908e-09	SIG
EW	chr2.s_41566883	2	41566883	3.5657	-0.9776		0.8634	0.036	5.07402e-05	SUG
EW	chr2.s_64866854	2	64866854	29.8104	2.8331		7.9532	0.3318	1.0489e-31	SIG
EW	chr2.s_168685206	2	168685206	65.2911	-4.2056		2.5004	0.1043	2.35946e-67	SIG
EW	chr2.s_217513328	2	217513328	22.8328	-2.4779		2.9015	0.1211	1.13528e-24	SIG
EW	chr3.s_2562775	3	2562775	40.8666	3.3203		2.7255	0.1137	7.89419e-43	SIG
EW	chr3.s_8299737	3	8299737	6.5768	1.328		1.2167	0.0508	3.72791e-08	SIG
EW	chr3.s_10054091	3	10054091	11.946	-2.4832	-0.5037	3.0701	0.1281	1.13365e-12	SIG
EW	chr3.s_22433640	3	22433640	6.9659	1.3668		0.8558	0.0357	1.48093e-08	SIG
EW	chr3.s_43083975	3	43083975	13.4459	-0.1393	2.6806	1.8088	0.0755	3.58581e-14	SIG
EW	chr3.s_46558529	3	46558529	10.6535	-1.6908		2.6142	0.1091	2.48307e-12	SIG
EW	chr3.s_134948237	3	134948237	8.4968	1.5097		1.5498	0.0647	3.96964e-10	SIG
EW	chr3.s_145510061	3	145510061	11.7936	-1.7792		2.0725	0.0865	1.71256e-13	SIG
EW	chr3.s_156653598	3	156653598	7.2839	1.3977		1.9303	0.0805	6.97281e-09	SIG
EW	chr3.s_201094463	3	201094463	18.545	2.2324		2.896	0.1208	2.43758e-20	SIG
EW	chr3.s_208153262	3	208153262	7.2012	-1.3897		1.7022	0.071	8.48075e-09	SIG
EW	chr3.s_220738599	3	220738599	31.979	-2.9349		4.7092	0.1965	6.8739e-34	SIG
EW	chr4.s_2437665	4	2437665	5.33	-1.1954		1.293	0.0539	7.26093e-07	SUG
EW	chr4.s_38986796	4	38986796	4.6517	-1.1167		1.2425	0.0518	3.68681e-06	SUG
EW	chr4.s_79868833	4	79868833	9.3205	-1.5813		2.3801	0.0993	5.70036e-11	SIG
EW	chr4.s_156437555	4	156437555	6.1473	-1.2839		1.5658	0.0653	1.03439e-07	SIG
EW	chr4.s_163991881	4	163991881	18.6793	1.2221	2.9235	2.7783	0.1159	2.0958e-19	SIG
EW	chr4.s_176007985	4	176007985	9.3287	-2.2295	-0.107	2.3198	0.0968	4.69484e-10	SIG
EW	chr4.s_186044666	4	186044666	36.0786	-3.1184		1.6132	0.0673	5.15071e-38	SIG
EW	chr4.s_195499883	4	195499883	12.0311	1.797		2.8906	0.1206	9.81854e-14	SIG
EW	chr4.s_234080480	4	234080480	6.9502	-1.3653		1.7126	0.0715	1.53713e-08	SIG
EW	chr5.s_3996399	5	3996399	8.7439	1.5316		1.7508	0.073	2.21689e-10	SIG
EW	chr5.s_5780265	5	5780265	13.662	1.9152		2.5992	0.1084	2.16011e-15	SIG
EW	chr5.s_9633838	5	9633838	5.728	-1.2393		1.3489	0.0563	2.80818e-07	SIG
EW	chr5.s_15731180	5	15731180	5.7303	-1.2395		1.4759	0.0616	2.79282e-07	SIG
EW	chr5.s_155091758	5	155091758	19.6524	-0.1579	3.2372	2.7909	0.1164	2.23029e-20	SIG
EW	chr5.s_172978098	5	172978098	16.0906	0.9307	2.7865	1.4605	0.0609	8.12842e-17	SIG
EW	chr5.s_173673799	5	173673799	7.2568	-1.3951		1.5716	0.0656	7.43468e-09	SIG
EW	chr5.s_188658795	5	188658795	11.6882	-1.7712		1.1997	0.0501	2.19239e-13	SIG
EW	chr5.s_188903357	5	188903357	28.3697	2.7634		3.8651	0.1613	2.96444e-30	SIG
EW	chr5.s_198154032	5	198154032	5.2907	1.191		1.2449	0.0519	7.97667e-07	SUG
EW	chr5.s_207031627	5	207031627	7.3768	-1.4066		0.9758	0.0407	5.59665e-09	SIG
EW	chr5.s_212426192	5	212426192	18.4807	-1.2795	2.8872	3.9412	0.1644	3.31087e-19	SIG
EW	chr5.s_216796818	5	216796818	7.4131	-1.41		1.6471	0.0687	5.13624e-09	SIG
EW	chr6.s_31026066	6	31026066	7.4902	-1.4174		1.1698	0.0488	4.27908e-09	SIG
EW	chr6.s_61588430	6	61588430	8.1365	-1.4773		1.6098	0.0672	9.28874e-10	SIG
EW	chr6.s_95904091	6	95904091	7.7365	1.4405		1.7999	0.0751	2.3899e-09	SIG
EW	chr6.s_118806832	6	118806832	10.2318	-0.8664	2.1721	1.9396	0.0809	5.8695e-11	SIG
EW	chr6.s_129725352	6	129725352	14.231	1.9548		3.5589	0.1485	5.71325e-16	SIG
EW	chr6.s_165546219	6	165546219	26.2855	-2.6595		1.9615	0.0818	3.73585e-28	SIG
EW	chr7.s_19866173	7	19866173	7.2851	-1.3978		1.3229	0.0552	6.9537e-09	SIG
EW	chr7.s_124790545	7	124790545	10.3598	-1.6673		1.377	0.0575	4.94963e-12	SIG
EW	chr7.s_149754022	7	149754022	9.4682	1.5938		2.0167	0.0841	4.02625e-11	SIG
EW	chr7.s_159633349	7	159633349	9.4534	-0.4108	2.2129	1.5065	0.0629	3.52343e-10	SIG
EW	chr7.s_170856485	7	170856485	6.1725	1.2865		1.352	0.0564	9.74203e-08	SIG
EW	chr8.s_686095	8	686095	4.1748	-1.0579		0.6854	0.0286	1.16185e-05	SUG
EW	chr8.s_965082	8	965082	7.0628	-1.3763		0.7911	0.033	1.17729e-08	SIG
EW	chr8.s_104490128	8	104490128	11.045	2.075	1.2783	1.9264	0.0804	9.02388e-12	SIG
EW	chr8.s_128196236	8	128196236	9.6089	-1.6057		2.2965	0.0958	2.89188e-11	SIG
EW	chr8.s_149548770	8	149548770	6.9511	1.3653		1.8064	0.0754	1.5339e-08	SIG
EW	chr8.s_149946261	8	149946261	18.5654	-0.8112	3.0477	3.0914	0.129	2.72436e-19	SIG
EW	chr8.s_158840370	8	158840370	7.5934	1.4271		2.0145	0.084	3.35213e-09	SIG
EW	chr8.s_168222765	8	168222765	16.268	0.7549	2.8633	1.6795	0.0701	5.40296e-17	SIG
EW	chr8.s_172238357	8	172238357	5.1182	-1.1714		1.1344	0.0473	1.20504e-06	SUG
EW	chr8.s_174843131	8	174843131	3.3824	-0.9521		0.7263	0.0303	7.92539e-05	SUG
EW	chr9.s_1921113	9	1921113	14.5842	-2.5108	1.2422	3.5555	0.1483	2.60799e-15	SIG
EW	chr9.s_23073578	9	23073578	8.0932	-1.3813	1.5599	1.7559	0.0733	8.07508e-09	SIG
EW	chr9.s_78919298	9	78919298	32.7448	-2.97		3.1085	0.1297	1.1651e-34	SIG
EW	chr9.s_86303814	9	86303814	19.9142	-2.3136		1.7179	0.0717	1.00619e-21	SIG
EW	chr9.s_101822646	9	101822646	5.6467	-0.2941	1.7147	0.785	0.0328	2.25694e-06	SUG
EW	chr9.s_105217158	9	105217158	19.2203	-2.2728		3.6892	0.1539	5.0597e-21	SIG
EW	chr9.s_110497369	9	110497369	6.9579	1.358	1.3741	1.3341	0.0557	1.10242e-07	SIG
EW	chr9.s_119385494	9	119385494	21.4408	-0.0981	3.3889	2.959	0.1235	3.63101e-22	SIG
EW	chr9.s_135319583	9	135319583	4.6949	-1.1219		1.1079	0.0462	3.32385e-06	SUG
EW	chr9.s_147868248	9	147868248	26.8792	0.6918	3.739	2.8121	0.1173	1.32384e-27	SIG
EW	chr9.s_154086552	9	154086552	16.2706	-2.0906		2.6582	0.1109	4.88611e-18	SIG
EW	chr10.s_120050532	10	120050532	8.3905	-1.5003		2.1516	0.0898	5.10054e-10	SIG
EW	chr10.s_122755076	10	122755076	14.5556	-0.0582	2.7922	2.0036	0.0836	2.7859e-15	SIG
EW	chr10.s_134460437	10	134460437	5.3683	-1.1997		1.2644	0.0528	6.62622e-07	SUG
EW	chr10.s_141216947	10	141216947	23.6993	-2.5247		2.941	0.1227	1.51577e-25	SIG
EW	chr10.s_147029959	10	147029959	3.0916	0.9103		0.6281	0.0262	0.000161172	SUG

## Sheet: G×E
Table S15. The trait-associated markers (TAMs) of the multiple environments (Main and G×E) and phenotypic plasticity (Slope and Intercept) for 3 traits in the Maize2808 dataset.
Sheet 2. The information of the G×E-TAMs for 3 traits in the Maize2808 dataset.
Trait	Marker	Chromosome	Position (bp)	LOD (QE)	Add*Env1	Dom*Env1	Add*Env2	Dom*Env2	Add*Env3	Dom*Env3	Add*Env4	Dom*Env4	Add*Env5	Dom*Env5	Variance	r2(%)	P-value	Significance
PH	chr1.s_7700735	1	7700735	16.0285	0.3593		-1.1154		-0.3805		-0.2493		1.3859		0.7001	0.0625	3.55436e-15	SIG
PH	chr1.s_280273166	1	280273166	6.8656	-0.6171	0.4258	0.4676	-0.1464	0.8361	0.0808	0.4237	-0.1694	-1.1104	-0.1908	0.2996	0.0267	0.000109104	SUG
PH	chr3.s_201140635	3	201140635	4.9895	-0.6378		-0.111		-0.2664		0.3034		0.7117		0.2177	0.0194	0.000128004	SUG
PH	chr5.s_11838847	5	11838847	6.5793	0.0872		-0.5183		0.2642		-0.6493		0.8162		0.2868	0.0256	4.25717e-06	SUG
PH	chr5.s_189877969	5	189877969	14.0682	0.4296		0.1578		-1.5257		0.2683		0.67		0.6116	0.0546	2.85726e-13	SIG
PH	chr5.s_215979417	5	215979417	82.9	-0.2852		2.364		-2.727		1.9084		-1.2602		3.6673	0.3273	2.43264e-81	SIG
PH	chr5.s_216666486	5	216666486	138.928	0.2313	0.7297	-2.0241	-0.5712	2.3323	1.1473	-5.1509	-1.5391	4.6114	0.2333	6.181	0.5516	6.57645e-133	SIG
PH	chr5.s_217675122	5	217675122	62.8011	-0.0823	1.0466	-0.7259	-1.6517	3.5989	-0.3465	-0.9961	2.1206	-1.7946	-1.1691	2.748	0.2452	8.17662e-58	SIG
PH	chr6.s_22129761	6	22129761	10.6266	0.2044		-0.6393		-0.8881		0.3464		0.9766		0.4626	0.0413	6.02274e-10	SIG
PH	chr8.s_7512976	8	7512976	6.7009	0.1611		-0.5078		0.9041		0.0379		-0.5953		0.2914	0.026	3.27294e-06	SUG
PH	chr8.s_135082356	8	135082356	7.5329	-0.9695		0.4257		-0.0404		-0.1306		0.7149		0.3302	0.0295	5.38175e-07	SUG
PH	chr10.s_140494646	10	140494646	17.026	0.5898		-1.4156		-0.3926		0.117		1.1014		0.7465	0.0666	3.79211e-16	SIG
PH	chr10.s_147251798	10	147251798	7.2678	0.7447		0.4441		0.0908		-0.5636		-0.7159		0.318	0.0284	9.57802e-07	SUG
FT	chr1.s_6242766	1	6242766	6.8502	0.0128		-0.1222		-0.0415		0.0414		0.1095		0.0061	0.0094	2.3696e-06	SUG
FT	chr1.s_80977673	1	80977673	29.6181	0.0674		-0.2641		-0.1049		0.1207		0.181		0.0265	0.0406	1.67139e-28	SIG
FT	chr1.s_84078268	1	84078268	12.0326	-0.0226		0.0276		0.1838		-0.074		-0.1148		0.0107	0.0165	2.66567e-11	SIG
FT	chr1.s_155465910	1	155465910	6.2681	0.0003		-0.1379		0.0077		0.0796		0.0503		0.0056	0.0086	8.32779e-06	SUG
FT	chr1.s_215223673	1	215223673	23.662	-0.2182	-0.0794	0.1409	0.121	0.0858	-0.2176	-0.1582	0.0346	0.1498	0.1413	0.0212	0.0325	6.21701e-20	SIG
FT	chr1.s_218777499	1	218777499	16.7724	0.0846	-0.0013	0.0668	0.0855	0.0807	-0.059	-0.0676	0.1983	-0.1644	-0.2235	0.015	0.023	1.75649e-13	SIG
FT	chr2.s_219904018	2	219904018	10.5888	-0.0642		0.0548		0.1666		-0.0826		-0.0746		0.0095	0.0145	6.54761e-10	SIG
FT	chr3.s_156811064	3	156811064	12.0454	-0.0125		-0.1519		-0.0098		-0.0003		0.1745		0.0108	0.0165	2.5907e-11	SIG
FT	chr3.s_157556708	3	157556708	12.1331	0.018		-0.178		0.0614		-0.0328		0.1315		0.0108	0.0166	2.13212e-11	SIG
FT	chr3.s_158395908	3	158395908	32.7463	-0.0836		0.1552		-0.0887		0.2405		-0.2234		0.0293	0.045	1.37389e-31	SIG
FT	chr6.s_23118483	6	23118483	5.2538	0.0373		0.0151		-0.1055		-0.0415		0.0946		0.0047	0.0072	7.30336e-05	SUG
FT	chr6.s_166999837	6	166999837	18.229	-0.1345	-0.1708	0.0351	-0.0268	0.0436	0.1266	-0.0071	0.2464	0.0628	-0.1754	0.0163	0.025	7.83079e-15	SIG
FT	chr7.s_17989337	7	17989337	6.8177	-0.0296		0.1354		0.0353		-0.0705		-0.0706		0.0061	0.0093	2.5424e-06	SUG
FT	chr7.s_161650788	7	161650788	37.9896	0.1816	0.1584	-0.4638	-0.0433	0.1654	0.0589	0.0756	-0.1634	0.0412	-0.0105	0.0341	0.0522	1.18633e-33	SIG
FT	chr7.s_173059166	7	173059166	15.9001	-0.1884	-0.1749	0.1623	0.0776	0.1152	0.1197	-0.0811	0.0565	-0.008	-0.079	0.0142	0.0218	1.11997e-12	SIG
FT	chr8.s_261240	8	261240	7.7129	-0.0682		0.1268		-0.0202		0.0599		-0.0983		0.0069	0.0105	3.63543e-07	SUG
FT	chr8.s_2426887	8	2426887	5.8695	-0.0447		-0.0983		0.0265		-0.001		0.1175		0.0052	0.008	1.96113e-05	SUG
FT	chr8.s_123039857	8	123039857	15.8444	0.0946	-0.1897	0.0139	0.1213	0.111	0.1755	-0.1266	0.0107	-0.0929	-0.1177	0.0142	0.0217	1.2602e-12	SIG
FT	chr8.s_127754247	8	127754247	11.1115	-0.0843		-0.0226		0.0028		0.1872		-0.0832		0.0099	0.0152	2.05861e-10	SIG
FT	chr8.s_128246911	8	128246911	9.1379	-0.0068		0.0096		-0.1646		0.0962		0.0656		0.0082	0.0125	1.60568e-08	SIG
FT	chr8.s_170515706	8	170515706	26.3831	-0.0247		0.2439		0.0602		-0.0523		-0.2271		0.0236	0.0362	2.5614e-25	SIG
FT	chr9.s_1345485	9	1345485	36.8829	-0.0945	0.1809	-0.3553	-0.0257	-0.0835	-0.0204	0.2987	-0.0473	0.2345	-0.0874	0.0331	0.0507	1.38951e-32	SIG
FT	chr9.s_42344998	9	42344998	24.0917	0.0217		-0.0363		-0.2475		0.2032		0.059		0.0216	0.033	4.58151e-23	SIG
EW	chr1.s_146717049	1	146717049	17.2986	-1.2458		0.8718		3.643		-0.5686		-2.7004		4.6398	0.1936	2.05583e-16	SIG
EW	chr1.s_206555783	1	206555783	12.8972	-0.9989		0.4788		1.269		2.2862		-3.0352		3.4553	0.1442	3.89369e-12	SIG
EW	chr1.s_279486814	1	279486814	12.0939	-0.4197		-0.5259		-2.1009		-0.3049		3.3515		3.2384	0.1351	2.32631e-11	SIG
EW	chr1.s_280368146	1	280368146	10.1354	-0.2218		1.1434		-3.0597		0.5334		1.6047		2.7156	0.1133	1.78353e-09	SIG
EW	chr1.s_286193110	1	286193110	104.092	0.6451	0.2327	1.2229	-0.8178	3.3063	1.7253	-12.2611	-6.2771	7.0867	5.1369	28.3427	1.1825	1.89673e-98	SIG
EW	chr3.s_139762652	3	139762652	12.5539	-2.5852		0.4495		-0.9807		2.9987		0.1178		3.3707	0.1406	8.36205e-12	SIG
EW	chr3.s_226712978	3	226712978	8.5074	-0.4319		-0.0185		0.1741		-2.2207		2.4971		2.2768	0.095	6.40523e-08	SIG
EW	chr4.s_9648941	4	9648941	18.76	1.5829		1.2196		-1.2623		-3.8035		2.2632		5.0352	0.2101	7.69309e-18	SIG
EW	chr4.s_26043533	4	26043533	9.6075	0.9831		-2.1082		-1.7923		1.5375		1.3799		2.5783	0.1076	5.71338e-09	SIG
EW	chr4.s_29366312	4	29366312	5.6642	-0.6585		0.4007		-0.2021		2.0792		-1.6193		1.516	0.0632	3.04373e-05	SUG
EW	chr4.s_76367977	4	76367977	25.9102	1.0808		-0.1021		2.2697		-5.0294		1.781		6.9594	0.2904	7.47511e-25	SIG
EW	chr5.s_180098578	5	180098578	9.7954	0.6123		-1.1603		0.0123		2.6402		-2.1046		2.6243	0.1095	3.77598e-09	SIG
EW	chr6.s_169245606	6	169245606	6.9314	-0.6482		-1.4179		-0.375		-0.1454		2.5866		1.8566	0.0775	1.98734e-06	SUG
EW	chr7.s_136858024	7	136858024	41.5982	1.6572		0.2209		1.7476		-6.4817		2.856		11.2036	0.4674	2.45e-40	SIG
EW	chr8.s_94462396	8	94462396	22.8657	-1.5918		-1.002		2.5667		-3.1934		3.2206		6.1392	0.2561	7.32357e-22	SIG
EW	chr8.s_105003722	8	105003722	3.7041	0.7056		0.7006		-1.9511		0.1822		0.3627		0.992	0.0414	0.00188395	SUG
EW	chr8.s_105179488	8	105179488	12.0445	-1.6425		0.0658		-1.0288		3.4233		-0.8178		3.2297	0.1347	2.59601e-11	SIG
EW	chr8.s_127496152	8	127496152	12.4861	2.4066		0.2598		0.6253		-3.2411		-0.0505		3.3514	0.1398	9.72414e-12	SIG
EW	chr9.s_46363339	9	46363339	19.2817	-1.4419		-0.6473		3.7163		1.2156		-2.8426		5.1734	0.2158	2.37727e-18	SIG
EW	chr10.s_5280080	10	5280080	134.482	-9.7659	0.7916	-3.6689	-0.4766	-5.154	-0.7834	3.9713	0.8575	14.6174	-0.389	36.844	1.5372	1.66655e-128	SIG
EW	chr10.s_5465212	10	5465212	43.8047	2.9191		2.9213		-1.205		1.5423		-6.1778		11.8101	0.4927	1.60309e-42	SIG
EW	chr10.s_8858581	10	8858581	8.564	2.7563		0.23		-0.5611		-0.6675		-1.7577		2.3	0.096	5.65846e-08	SIG
EW	chr10.s_11731217	10	11731217	7.2641	-0.0476		-0.4094		-0.2052		2.4863		-1.8241		1.9442	0.0811	9.65551e-07	SUG

## Sheet: PP
Table S15. The trait-associated markers (TAMs) of the multiple environments (Main and G×E) and phenotypic plasticity (Slope and Intercept) for 3 traits in the Maize2808 dataset.
Sheet 3. The information of the Slope and Intercept-TAMs for 3 traits in the Maize2808 dataset.
Trait	Marker	Chromosome	Position (bp)	LOD	Add	Dom	Variance	r2(%)	P-value	Significance
PH_Slope_DTR	chr1.s_202790624	1	202790624	13.1563	0.4019	0.1031	0.0722	1.6086	6.9848e-14	SIG
PH_Slope_DTR	chr1.s_258613616	1	258613616	6.9043	-0.008	0.2997	0.0227	0.5057	1.24734e-07	SIG
PH_Slope_DTR	chr1.s_286604163	1	286604163	7.8036	-0.0734	-0.3101	0.0199	0.444	1.57285e-08	SIG
PH_Slope_DTR	chr2.s_197401398	2	197401398	8.7196	0.1082	-0.3194	0.0408	0.909	1.90857e-09	SIG
PH_Slope_DTR	chr4.s_16156110	4	16156110	4.1371	0.1639		0.0268	0.598	1.27243e-05	SUG
PH_Slope_DTR	chr4.s_179214110	4	179214110	7.4212	-0.2198		0.0193	0.4303	5.03843e-09	SIG
PH_Slope_DTR	chr5.s_69947573	5	69947573	7.3556	-0.2188		0.0264	0.5891	5.8845e-09	SIG
PH_Slope_DTR	chr5.s_183375671	5	183375671	31.1254	0.2779	-0.5797	0.1744	3.8878	7.51249e-32	SIG
PH_Slope_DTR	chr6.s_161658372	6	161658372	8.0862	-0.2295		0.0427	0.9512	1.04625e-09	SIG
PH_Slope_DTR	chr7.s_160103882	7	160103882	5.7931	-0.1941		0.0324	0.7228	2.40418e-07	SIG
PH_Slope_DTR	chr9.s_5257093	9	5257093	12.0642	0.2808		0.0449	1.0014	9.08546e-14	SIG
PH_Slope_GDD	chr1.s_215386497	1	215386497	13.1672	-0.2728		0.0335	0.802	6.86966e-15	SIG
PH_Slope_GDD	chr1.s_276598802	1	276598802	5.9244	-0.0346	0.2556	0.0189	0.4514	1.19073e-06	SUG
PH_Slope_GDD	chr2.s_174881131	2	174881131	6.8446	0.1961		0.0383	0.9161	1.97452e-08	SIG
PH_Slope_GDD	chr2.s_198243667	2	198243667	16.8101	0.107	-0.4232	0.0665	1.5914	1.55056e-17	SIG
PH_Slope_GDD	chr2.s_208791787	2	208791787	14.1968	0.2833		0.0335	0.8016	6.18803e-16	SIG
PH_Slope_GDD	chr2.s_220571415	2	220571415	6.2168	0.07	-0.2549	0.0233	0.5574	6.07355e-07	SUG
PH_Slope_GDD	chr3.s_5596383	3	5596383	9.2483	0.3184	-0.0536	0.052	1.2461	5.64991e-10	SIG
PH_Slope_GDD	chr3.s_30438273	3	30438273	8.3546	-0.2168		0.0448	1.0733	5.5513e-10	SIG
PH_Slope_GDD	chr4.s_16156110	4	16156110	4.6804	0.1621		0.0262	0.6279	3.44126e-06	SUG
PH_Slope_GDD	chr4.s_179798241	4	179798241	17.4166	0.4441	-0.0033	0.0938	2.2465	3.83734e-18	SIG
PH_Slope_GDD	chr5.s_12298256	5	12298256	6.32	0.1884		0.0173	0.4146	6.86101e-08	SIG
PH_Slope_GDD	chr5.s_69778039	5	69778039	5.4173	0.1744		0.0288	0.6885	5.89417e-07	SUG
PH_Slope_GDD	chr5.s_183175324	5	183175324	7.431	0.1089	-0.2677	0.031	0.7421	3.70883e-08	SIG
PH_Slope_GDD	chr6.s_369357	6	369357	3.3246	0.1365		0.0182	0.4346	9.12321e-05	SUG
PH_Slope_GDD	chr6.s_103573959	6	103573959	5.6871	0.1787		0.0265	0.635	3.09586e-07	SIG
PH_Slope_GDD	chr9.s_154188103	9	154188103	17.9479	0.0623	0.4471	0.0398	0.952	1.12931e-18	SIG
PH_Slope_GDD	chr10.s_112448274	10	112448274	8.3694	-0.217		0.0471	1.1277	5.36078e-10	SIG
PH_Slope_GDD	chr10.s_139420272	10	139420272	24.6596	-0.5225	0.0912	0.1291	3.0917	2.19463e-25	SIG
PH_Slope_PAR	chr1.s_1824854	1	1824854	5.981	-0.0876		0.0064	0.705	1.53683e-07	SIG
PH_Slope_PAR	chr1.s_14395186	1	14395186	3.5985	0.0679		0.0041	0.4508	4.68644e-05	SUG
PH_Slope_PAR	chr1.s_202790624	1	202790624	9.168	-0.1532	-0.0119	0.0108	1.1931	6.79757e-10	SIG
PH_Slope_PAR	chr1.s_208806758	1	208806758	10.0488	0.0361	-0.1568	0.0085	0.9382	8.94466e-11	SIG
PH_Slope_PAR	chr1.s_286604163	1	286604163	8.8498	0.0196	0.1496	0.0049	0.5437	1.41434e-09	SIG
PH_Slope_PAR	chr2.s_17397918	2	17397918	5.6511	-0.0199	0.1188	0.0039	0.4303	2.23407e-06	SUG
PH_Slope_PAR	chr2.s_30803513	2	30803513	9.1438	0.1418	0.0587	0.0099	1.095	7.18648e-10	SIG
PH_Slope_PAR	chr2.s_197401398	2	197401398	9.3048	-0.0064	0.1547	0.0063	0.6944	4.96116e-10	SIG
PH_Slope_PAR	chr3.s_168248930	3	168248930	4.2724	-0.074		0.0055	0.603	9.18219e-06	SUG
PH_Slope_PAR	chr4.s_16156110	4	16156110	4.9189	-0.0794		0.0063	0.6946	1.94198e-06	SUG
PH_Slope_PAR	chr4.s_179214110	4	179214110	8.8346	0.1066		0.0045	0.5007	1.79024e-10	SIG
PH_Slope_PAR	chr5.s_69778039	5	69778039	6.5398	-0.0917		0.0079	0.8754	4.06967e-08	SIG
PH_Slope_PAR	chr5.s_183375671	5	183375671	26.9573	-0.1596	0.2121	0.0334	3.6805	1.10586e-27	SIG
PH_Slope_PAR	chr6.s_129546856	6	129546856	7.1462	0.0958		0.0044	0.4864	9.66044e-09	SIG
PH_Slope_PAR	chr9.s_137992446	9	137992446	6.8303	-0.0937		0.0057	0.6268	2.04279e-08	SIG
PH_Slope_PAR	chr10.s_12757596	10	12757596	6.3606	-0.0904		0.0055	0.6088	6.23011e-08	SIG
PH_Slope_PRE	chr1.s_258613616	1	258613616	8.4375	-0.3272	-1.7986	0.8129	0.6184	3.65456e-09	SIG
PH_Slope_PRE	chr1.s_286604163	1	286604163	8.2521	0.4055	1.7611	0.6437	0.4897	5.6005e-09	SIG
PH_Slope_PRE	chr2.s_197401398	2	197401398	11.0611	-1.078	1.7971	1.8698	1.4224	8.69592e-12	SIG
PH_Slope_PRE	chr3.s_167841842	3	167841842	6.3907	-1.124		1.1953	0.9093	5.80026e-08	SIG
PH_Slope_PRE	chr4.s_16156207	4	16156207	4.0077	-0.8893		0.7899	0.6009	1.73923e-05	SUG
PH_Slope_PRE	chr5.s_183375671	5	183375671	25.9234	-1.542	2.8352	4.5588	3.468	1.19558e-26	SIG
PH_Slope_PRE	chr5.s_210150102	5	210150102	13.2799	1.6249		1.0953	0.8333	5.27881e-15	SIG
PH_Slope_PTR	chr1.s_7962445	1	7962445	9.2773	2.8427		4.2554	0.6096	6.30952e-11	SIG
PH_Slope_PTR	chr1.s_192522193	1	192522193	10.5694	-3.0358		7.9951	1.1454	3.02554e-12	SIG
PH_Slope_PTR	chr1.s_202790624	1	202790624	19.626	5.8682	0.2142	16.0814	2.3038	2.36983e-20	SIG
PH_Slope_PTR	chr1.s_208806758	1	208806758	15.3802	-1.816	4.8596	10.0933	1.4459	4.17176e-16	SIG
PH_Slope_PTR	chr1.s_257267619	1	257267619	14.3934	0.3353	-5.0067	6.9385	0.994	4.04676e-15	SIG
PH_Slope_PTR	chr2.s_198243667	2	198243667	16.6606	2.364	-4.8592	12.3394	1.7677	2.18779e-17	SIG
PH_Slope_PTR	chr2.s_220571415	2	220571415	10.0438	0.9138	-4.0846	5.5616	0.7967	9.04812e-11	SIG
PH_Slope_PTR	chr3.s_167841842	3	167841842	6.9305	2.4546		5.7001	0.8166	1.6108e-08	SIG
PH_Slope_PTR	chr4.s_16156110	4	16156110	6.3566	2.3502		5.5155	0.7901	6.28994e-08	SIG
PH_Slope_PTR	chr4.s_179798241	4	179798241	20.4786	5.9641	-0.6199	17.5737	2.5176	3.32788e-21	SIG
PH_Slope_PTR	chr4.s_214471648	4	214471648	5.1068	2.1054		4.4325	0.635	1.23832e-06	SUG
PH_Slope_PTR	chr5.s_1059896	5	1059896	4.5197	1.9802		2.6354	0.3775	5.0634e-06	SUG
PH_Slope_PTR	chr5.s_12298256	5	12298256	6.7841	2.4284		2.8754	0.4119	2.27931e-08	SIG
PH_Slope_PTR	chr5.s_183375671	5	183375671	30.9422	3.2316	-6.6656	23.2313	3.3281	1.14541e-31	SIG
PH_Slope_PTR	chr6.s_103573959	6	103573959	4.7425	2.0286		3.4179	0.4896	2.96493e-06	SUG
PH_Slope_PTR	chr6.s_165490136	6	165490136	4.9442	-2.0715		3.6134	0.5176	1.8278e-06	SUG
PH_Slope_PTR	chr6.s_168354331	6	168354331	11.5428	-3.1738		4.8084	0.6888	3.08278e-13	SIG
PH_Slope_PTR	chr8.s_71625211	8	71625211	4.7434	-2.0289		3.3695	0.4827	2.95819e-06	SUG
PH_Slope_PTR	chr8.s_73258246	8	73258246	9.8375	-0.5776	4.1002	5.0126	0.7181	1.45516e-10	SIG
PH_Slope_PTR	chr9.s_154188103	9	154188103	14.9241	-0.1284	5.1109	6.8065	0.9751	1.19241e-15	SIG
PH_Slope_PTR	chr10.s_139420272	10	139420272	23.6251	-6.3981	0.8424	18.7148	2.681	2.37558e-24	SIG
PH_Slope_PTS	chr1.s_258613616	1	258613616	6.5431	0	0	0	0.5176	2.86528e-07	SIG
PH_Slope_PTS	chr3.s_5596383	3	5596383	5.0365	0	0	0	0.7765	9.19876e-06	SUG
PH_Slope_PTS	chr3.s_58489128	3	58489128	20.8362	0		0	1.1407	1.17794e-22	SIG
PH_Slope_PTS	chr3.s_167841842	3	167841842	5.2065	0		0	0.7761	9.75369e-07	SUG
PH_Slope_PTS	chr5.s_210150102	5	210150102	9.6564	0		0	0.6335	2.58599e-11	SIG
PH_Slope_PTT	chr1.s_192522193	1	192522193	7.0815	-0.0276		0.0007	0.8485	1.12624e-08	SIG
PH_Slope_PTT	chr1.s_202790624	1	202790624	18.6054	0.062	0.0136	0.0017	2.2192	2.48463e-19	SIG
PH_Slope_PTT	chr1.s_264575457	1	264575457	10.8533	-0.0336	0.0348	0.001	1.3148	1.40325e-11	SIG
PH_Slope_PTT	chr1.s_286604163	1	286604163	6.9563	-0.0065	-0.0381	0.0003	0.3993	1.10648e-07	SIG
PH_Slope_PTT	chr2.s_132819	2	132819	4.5652	-0.0221		0.0003	0.413	4.53826e-06	SUG
PH_Slope_PTT	chr2.s_198243667	2	198243667	10.0727	0.0002	-0.0466	0.0005	0.7028	8.4661e-11	SIG
PH_Slope_PTT	chr2.s_220571415	2	220571415	7.6757	0.0018	-0.0406	0.0004	0.5572	2.11125e-08	SIG
PH_Slope_PTT	chr3.s_30438273	3	30438273	7.1962	-0.0278		0.0007	0.9477	8.58228e-09	SIG
PH_Slope_PTT	chr4.s_16156110	4	16156110	4.7796	0.0226		0.0005	0.6579	2.71227e-06	SUG
PH_Slope_PTT	chr4.s_179798241	4	179798241	20.1368	0.0659	0.0047	0.002	2.5933	7.31023e-21	SIG
PH_Slope_PTT	chr5.s_12298256	5	12298256	5.7198	0.0248		0.0003	0.3848	2.86328e-07	SIG
PH_Slope_PTT	chr5.s_183375671	5	183375671	26.0208	0.0252	-0.071	0.0022	2.8139	9.55368e-27	SIG
PH_Slope_PTT	chr6.s_369357	6	369357	5.2099	0.0236		0.0005	0.6998	9.67503e-07	SUG
PH_Slope_PTT	chr6.s_103573959	6	103573959	5.5237	0.0243		0.0005	0.6328	4.57185e-07	SUG
PH_Slope_PTT	chr6.s_161658372	6	161658372	6.5255	-0.0265		0.0006	0.7297	4.21027e-08	SIG
PH_Slope_RH2M	chr1.s_50866110	1	50866110	10.1338	-0.0065	0.0653	0.0012	0.8369	7.35502e-11	SIG
PH_Slope_RH2M	chr1.s_197106901	1	197106901	5.8199	0.0351		0.001	0.6856	2.2555e-07	SIG
PH_Slope_RH2M	chr1.s_258613616	1	258613616	6.33	0.0049	-0.0516	0.0007	0.4739	4.6799e-07	SUG
PH_Slope_RH2M	chr1.s_286604163	1	286604163	6.4064	0.0081	0.0515	0.0006	0.3889	3.92534e-07	SUG
PH_Slope_RH2M	chr2.s_2813201	2	2813201	5.3456	-0.0336		0.001	0.684	6.99584e-07	SUG
PH_Slope_RH2M	chr3.s_5596383	3	5596383	11.3373	-0.068	0.0141	0.0024	1.6401	4.60357e-12	SIG
PH_Slope_RH2M	chr3.s_58489128	3	58489128	21.2372	-0.0675		0.0016	1.0625	4.63516e-23	SIG
PH_Slope_RH2M	chr3.s_167841842	3	167841842	6.6293	-0.0375		0.0013	0.9038	3.29123e-08	SIG
PH_Slope_RH2M	chr4.s_16156207	4	16156207	5.8741	-0.0353		0.0012	0.845	1.98224e-07	SIG
PH_Slope_RH2M	chr4.s_214471648	4	214471648	3.229	-0.0261		0.0007	0.464	0.000115196	SUG
PH_Slope_RH2M	chr5.s_183175324	5	183175324	11.6178	-0.0308	0.0632	0.0019	1.3178	2.41327e-12	SIG
PH_Slope_RH2M	chr5.s_210150102	5	210150102	7.58	0.0401		0.0007	0.4535	3.45991e-09	SIG
PH_Slope_RH2M	chr6.s_162058440	6	162058440	9.3026	0.0388	-0.0494	0.0016	1.0926	4.98592e-10	SIG
PH_Slope_RH2M	chr6.s_168354331	6	168354331	7.5086	0.0399		0.0008	0.5169	4.09685e-09	SIG
PH_Slope_RH2M	chr8.s_71625211	8	71625211	5.0416	0.0327		0.0009	0.5939	1.44735e-06	SUG
PH_Slope_RH2M	chr10.s_17938162	10	17938162	6.8668	-0.0382		0.001	0.6513	1.87313e-08	SIG
PH_Intercept_DTR	chr1.s_150206051	1	150206051	13.1266	3.9534		8.5787	0.6345	7.55482e-15	SIG
PH_Intercept_DTR	chr1.s_247683450	1	247683450	11.5852	-3.7117		10.3521	0.7657	2.79111e-13	SIG
PH_Intercept_DTR	chr1.s_263261871	1	263261871	10.6098	1.5712	-4.7706	8.6589	0.6404	2.45778e-11	SIG
PH_Intercept_DTR	chr1.s_279482106	1	279482106	14.2656	-4.1233		15.723	1.1629	5.26949e-16	SIG
PH_Intercept_DTR	chr1.s_300527553	1	300527553	5.1522	2.4687		5.4515	0.4032	1.1109e-06	SUG
PH_Intercept_DTR	chr2.s_8896028	2	8896028	9.9484	0.8298	4.7879	5.6145	0.4153	1.12701e-10	SIG
PH_Intercept_DTR	chr2.s_216325469	2	216325469	13.0155	-3.9364		6.8289	0.5051	9.79757e-15	SIG
PH_Intercept_DTR	chr2.s_219953317	2	219953317	7.2147	-2.9238		6.4659	0.4782	8.21398e-09	SIG
PH_Intercept_DTR	chr3.s_9319944	3	9319944	7.7272	3.0265		7.08	0.5237	2.44306e-09	SIG
PH_Intercept_DTR	chr3.s_157690799	3	157690799	14.6906	4.185		17.4992	1.2943	1.95213e-16	SIG
PH_Intercept_DTR	chr3.s_211689414	3	211689414	9.4231	4.6868	0.6123	9.8549	0.7289	3.77767e-10	SIG
PH_Intercept_DTR	chr3.s_224668344	3	224668344	30.4679	8.5815	-0.0958	29.4794	2.1804	3.41337e-31	SIG
PH_Intercept_DTR	chr3.s_230245739	3	230245739	8.2594	3.1297		9.2372	0.6832	6.95066e-10	SIG
PH_Intercept_DTR	chr4.s_218685778	4	218685778	7.6856	-3.0183		6.1449	0.4545	2.69537e-09	SIG
PH_Intercept_DTR	chr4.s_230510800	4	230510800	7.2066	0.4638	4.1093	4.1069	0.3038	6.21856e-08	SIG
PH_Intercept_DTR	chr7.s_157940093	7	157940093	6.4523	2.7641		7.1353	0.5277	5.01062e-08	SIG
PH_Intercept_DTR	chr8.s_70197148	8	70197148	5.3176	2.5082		3.5247	0.2607	7.47998e-07	SUG
PH_Intercept_DTR	chr8.s_135082356	8	135082356	5.537	-2.5596		6.4464	0.4768	4.42866e-07	SUG
PH_Intercept_DTR	chr9.s_46878103	9	46878103	10.0387	3.4529		10.8757	0.8044	1.05243e-11	SIG
PH_Intercept_DTR	chr9.s_105502268	9	105502268	13.6725	-4.0357		8.4484	0.6249	2.10766e-15	SIG
PH_Intercept_DTR	chr10.s_123903868	10	123903868	7.5291	2.9872		8.2207	0.608	3.90293e-09	SIG
PH_Intercept_DTR	chr10.s_142500508	10	142500508	5.3251	-2.51		5.2579	0.3889	7.34571e-07	SUG
PH_Intercept_GDD	chr1.s_7962445	1	7962445	7.6295	-5.3758		15.2188	0.4858	3.07824e-09	SIG
PH_Intercept_GDD	chr1.s_192522193	1	192522193	5.7271	4.654		18.7905	0.5998	2.81405e-07	SIG
PH_Intercept_GDD	chr1.s_202790624	1	202790624	15.9627	-10.9183	-1.5974	54.1059	1.7272	1.09122e-16	SIG
PH_Intercept_GDD	chr1.s_248734272	1	248734272	5.5377	-4.5761		20.1601	0.6436	4.42109e-07	SUG
PH_Intercept_GDD	chr1.s_273441193	1	273441193	8.7722	-3.0506	-7.5661	15.9937	0.5106	1.69108e-09	SIG
PH_Intercept_GDD	chr2.s_23256947	2	23256947	7.7529	2.3564	-7.2907	19.5301	0.6235	1.76763e-08	SIG
PH_Intercept_GDD	chr2.s_220571415	2	220571415	9.1116	-4.0493	7.2623	28.2943	0.9032	7.73926e-10	SIG
PH_Intercept_GDD	chr3.s_7396347	3	7396347	9.2628	8.2588	1.4355	33.474	1.0686	5.4638e-10	SIG
PH_Intercept_GDD	chr3.s_58489128	3	58489128	11.3238	-6.5593		14.7582	0.4711	5.15193e-13	SIG
PH_Intercept_GDD	chr4.s_16156207	4	16156207	7.972	-5.4959		30.1716	0.9632	1.37013e-09	SIG
PH_Intercept_GDD	chr4.s_171475111	4	171475111	8.3168	2.7671	-7.4398	20.4494	0.6528	4.82481e-09	SIG
PH_Intercept_GDD	chr4.s_179798241	4	179798241	11.0817	-9.1594	0.4216	40.4814	1.2923	8.29388e-12	SIG
PH_Intercept_GDD	chr5.s_183175324	5	183175324	11.4081	-3.0762	8.7854	30.7674	0.9822	3.91158e-12	SIG
PH_Intercept_GDD	chr6.s_161654177	6	161654177	11.0884	9.1048	1.2091	36.6604	1.1703	8.16536e-12	SIG
PH_Intercept_GDD	chr6.s_168180256	6	168180256	6.7757	5.0644		14.9913	0.4786	2.32501e-08	SIG
PH_Intercept_GDD	chr8.s_71082669	8	71082669	8.3589	5.6286		29.8236	0.952	5.49606e-10	SIG
PH_Intercept_GDD	chr8.s_99887717	8	99887717	5.1222	4.4003		18.3378	0.5854	1.19333e-06	SUG
PH_Intercept_GDD	chr9.s_115731323	9	115731323	6.765	-3.6689	6.1443	19.5902	0.6254	1.71908e-07	SIG
PH_Intercept_GDD	chr10.s_139420272	10	139420272	37.0164	16.8853	-1.4817	125.998	4.0222	9.65894e-38	SIG
PH_Intercept_PAR	chr1.s_17081203	1	17081203	8.1212	-10.262		82.5981	0.8659	9.63132e-10	SIG
PH_Intercept_PAR	chr1.s_24504417	1	24504417	7.1262	-9.6089		86.2603	0.9043	1.01298e-08	SIG
PH_Intercept_PAR	chr1.s_202790624	1	202790624	30.1551	27.1445	7.7176	328.566	3.4444	7.01412e-31	SIG
PH_Intercept_PAR	chr1.s_286604163	1	286604163	11.3101	-1.5356	-17.0741	66.5007	0.6971	4.901e-12	SIG
PH_Intercept_PAR	chr2.s_17397918	2	17397918	5.0174	-0.0148	-11.3966	32.4579	0.3403	9.61229e-06	SUG
PH_Intercept_PAR	chr2.s_197401398	2	197401398	10.4505	5.2879	-15.612	97.4048	1.0211	3.54742e-11	SIG
PH_Intercept_PAR	chr4.s_16156110	4	16156110	7.7128	9.999		99.8368	1.0466	2.52766e-09	SIG
PH_Intercept_PAR	chr4.s_179214110	4	179214110	12.4603	-12.7339		64.7773	0.6791	3.59276e-14	SIG
PH_Intercept_PAR	chr5.s_183375671	5	183375671	22.5558	13.7752	-20.055	275.164	2.8846	2.78618e-23	SIG
PH_Intercept_PAR	chr5.s_214935363	5	214935363	7.8874	10.1122		92.2134	0.9667	1.67329e-09	SIG
PH_Intercept_PAR	chr6.s_129546856	6	129546856	6.4252	-9.1214		39.9737	0.419	5.34316e-08	SIG
PH_Intercept_PAR	chr6.s_161658372	6	161658372	6.0007	-8.8134		62.9173	0.6596	1.46635e-07	SIG
PH_Intercept_PAR	chr7.s_160066197	7	160066197	4.5301	-7.6531		39.932	0.4186	4.93795e-06	SUG
PH_Intercept_PAR	chr9.s_1615721	9	1615721	5.5016	-8.4372		70.5471	0.7396	4.81963e-07	SUG
PH_Intercept_PAR	chr10.s_142032441	10	142032441	22.8427	-9.5443	22.5508	245.85	2.5773	1.43933e-23	SIG
PH_Intercept_PRE	chr1.s_1824854	1	1824854	7.5248	3.8388		12.2732	0.6702	3.94324e-09	SIG
PH_Intercept_PRE	chr1.s_17081203	1	17081203	6.2852	-3.5066		9.6444	0.5266	7.45326e-08	SIG
PH_Intercept_PRE	chr1.s_39855301	1	39855301	11.8848	-4.8331		12.3465	0.6742	1.38305e-13	SIG
PH_Intercept_PRE	chr1.s_203564723	1	203564723	4.7535	-3.0476		7.8884	0.4308	2.88768e-06	SUG
PH_Intercept_PRE	chr1.s_257267619	1	257267619	13.2253	-0.3244	-7.2068	12.143	0.6631	5.9587e-14	SIG
PH_Intercept_PRE	chr1.s_286604163	1	286604163	9.0981	-1.2541	-5.8382	7.1241	0.389	7.98509e-10	SIG
PH_Intercept_PRE	chr1.s_290205171	1	290205171	5.8493	3.3822		6.9454	0.3793	2.10285e-07	SIG
PH_Intercept_PRE	chr2.s_37469876	2	37469876	8.2471	4.02		14.3341	0.7827	7.15432e-10	SIG
PH_Intercept_PRE	chr2.s_71458099	2	71458099	4.7783	3.0556		9.2947	0.5076	2.72081e-06	SUG
PH_Intercept_PRE	chr2.s_198974228	2	198974228	16.4706	-0.3112	-8.0526	15.4101	0.8415	3.38854e-17	SIG
PH_Intercept_PRE	chr3.s_18104760	3	18104760	4.4876	-2.9608		8.7516	0.4779	5.46907e-06	SUG
PH_Intercept_PRE	chr3.s_167843575	3	167843575	15.5589	-7.8229	-0.3827	23.1772	1.2656	2.76464e-16	SIG
PH_Intercept_PRE	chr3.s_195574646	3	195574646	3.971	2.7846		6.6985	0.3658	1.90062e-05	SUG
PH_Intercept_PRE	chr3.s_212084133	3	212084133	5.7126	3.3422		9.6206	0.5253	2.91332e-07	SIG
PH_Intercept_PRE	chr4.s_4118064	4	4118064	13.6365	5.1807		11.4833	0.6271	2.29243e-15	SIG
PH_Intercept_PRE	chr4.s_16156110	4	16156110	5.2598	3.2065		10.2668	0.5606	8.58718e-07	SUG
PH_Intercept_PRE	chr5.s_69778039	5	69778039	6.798	3.6476		12.5789	0.6869	2.20512e-08	SIG
PH_Intercept_PRE	chr5.s_212737616	5	212737616	6.1081	4.8627	0.5001	11.4528	0.6254	7.79967e-07	SUG
PH_Intercept_PRE	chr6.s_95894554	6	95894554	4.7543	3.0479		7.9356	0.4333	2.88177e-06	SUG
PH_Intercept_PRE	chr6.s_129546856	6	129546856	10.3134	-4.4993		9.7261	0.5311	5.51932e-12	SIG
PH_Intercept_PRE	chr7.s_144798842	7	144798842	5.0891	3.1538		8.2195	0.4488	1.29195e-06	SUG
PH_Intercept_PRE	chr7.s_157715572	7	157715572	6.3105	-3.5137		5.5848	0.305	7.01742e-08	SIG
PH_Intercept_PRE	chr8.s_71519425	8	71519425	4.3023	-2.8988		8.1987	0.4477	8.54459e-06	SUG
PH_Intercept_PRE	chr8.s_120315094	8	120315094	7.7449	-2.1489	-5.0702	7.2301	0.3948	1.80056e-08	SIG
PH_Intercept_PRE	chr9.s_114472673	9	114472673	5.5677	3.2994		6.353	0.3469	4.11579e-07	SUG
PH_Intercept_PRE	chr10.s_142032441	10	142032441	26.6745	-2.0977	10.0865	35.5995	1.944	2.12061e-27	SIG
PH_Intercept_PTR	chr1.s_1132538	1	1132538	6.602	-4.21		9.7623	0.4207	3.51091e-08	SIG
PH_Intercept_PTR	chr1.s_7962445	1	7962445	19.2842	-7.2328		27.5489	1.1873	4.36036e-21	SIG
PH_Intercept_PTR	chr1.s_12978462	1	12978462	5.4293	3.816		10.0095	0.4314	5.7269e-07	SUG
PH_Intercept_PTR	chr1.s_192522193	1	192522193	7.1888	4.3942		16.7508	0.7219	8.73351e-09	SIG
PH_Intercept_PTR	chr1.s_202790624	1	202790624	27.0623	-12.1506	-0.3688	69.0812	2.9772	8.68277e-28	SIG
PH_Intercept_PTR	chr1.s_273441193	1	273441193	8.0881	-1.992	-6.2879	10.272	0.4427	8.16935e-09	SIG
PH_Intercept_PTR	chr1.s_286604163	1	286604163	6.7903	-1.181	5.9199	11.314	0.4876	1.62176e-07	SIG
PH_Intercept_PTR	chr2.s_23256947	2	23256947	9.0768	1.8686	-6.7315	15.6386	0.674	8.38636e-10	SIG
PH_Intercept_PTR	chr2.s_219953317	2	219953317	10.0402	-5.1991		20.4449	0.8811	1.04892e-11	SIG
PH_Intercept_PTR	chr2.s_220571415	2	220571415	10.5239	-4.4137	6.1008	25.0292	1.0787	2.99571e-11	SIG
PH_Intercept_PTR	chr3.s_58489128	3	58489128	22.5722	-7.8358		21.0615	0.9077	2.08015e-24	SIG
PH_Intercept_PTR	chr4.s_16156207	4	16156207	8.3395	-4.735		22.3952	0.9652	5.75325e-10	SIG
PH_Intercept_PTR	chr4.s_112781111	4	112781111	9.143	-4.9595		23.6394	1.0188	8.65624e-11	SIG
PH_Intercept_PTR	chr4.s_171475111	4	171475111	9.8978	3.6806	-6.3026	19.7381	0.8506	1.26629e-10	SIG
PH_Intercept_PTR	chr4.s_179798241	4	179798241	19.5271	-10.2555	0.8009	51.4002	2.2152	2.97611e-20	SIG
PH_Intercept_PTR	chr5.s_9816445	5	9816445	8.8012	6.8514	0.6321	22.2787	0.9601	1.58177e-09	SIG
PH_Intercept_PTR	chr5.s_183175324	5	183175324	9.9061	-2.1661	6.9721	18.3105	0.7891	1.24234e-10	SIG
PH_Intercept_PTR	chr5.s_201724578	5	201724578	11.9569	-5.6781		15.3909	0.6633	1.16818e-13	SIG
PH_Intercept_PTR	chr7.s_160103882	7	160103882	4.7541	3.5698		10.9685	0.4727	2.88347e-06	SUG
PH_Intercept_PTR	chr10.s_139420272	10	139420272	21.1181	10.5372	-1.9283	52.8792	2.2789	7.63268e-22	SIG
PH_Intercept_PTR	chr10.s_142500508	10	142500508	4.1776	-3.3456		9.3416	0.4026	1.15406e-05	SUG
PH_Intercept_PTS	chr1.s_7962445	1	7962445	20.8753	-3.7361		7.3507	0.6972	1.07542e-22	SIG
PH_Intercept_PTS	chr1.s_150206051	1	150206051	11.9519	2.8166		4.3544	0.413	1.18182e-13	SIG
PH_Intercept_PTS	chr1.s_154308616	1	154308616	14.8125	2.1333	3.8935	3.2361	0.3069	1.542e-15	SIG
PH_Intercept_PTS	chr1.s_247683450	1	247683450	9.7865	-2.5464		4.8725	0.4622	1.90423e-11	SIG
PH_Intercept_PTS	chr1.s_263714691	1	263714691	11.2509	1.8401	-3.3964	5.4743	0.5192	5.6176e-12	SIG
PH_Intercept_PTS	chr1.s_281240020	1	281240020	5.5103	-1.9074		3.4883	0.3309	4.71958e-07	SUG
PH_Intercept_PTS	chr1.s_300527553	1	300527553	8.4787	2.3689		5.0198	0.4761	4.14282e-10	SIG
PH_Intercept_PTS	chr2.s_8896028	2	8896028	10.8963	0.1273	3.7982	3.5594	0.3376	1.27075e-11	SIG
PH_Intercept_PTS	chr2.s_13882190	2	13882190	15.0645	4.4404	0.5769	8.8122	0.8358	8.6315e-16	SIG
PH_Intercept_PTS	chr2.s_180106709	2	180106709	10.0354	-2.5789		6.1027	0.5788	1.0608e-11	SIG
PH_Intercept_PTS	chr2.s_216325469	2	216325469	10.1268	-2.5907		2.9579	0.2806	8.557e-12	SIG
PH_Intercept_PTS	chr2.s_219953317	2	219953317	8.1488	-2.3221		4.0783	0.3868	9.02389e-10	SIG
PH_Intercept_PTS	chr3.s_9319944	3	9319944	10.6292	2.6547		5.4475	0.5167	2.62895e-12	SIG
PH_Intercept_PTS	chr3.s_9680445	3	9680445	7.8018	2.2718		2.7681	0.2626	2.04828e-09	SIG
PH_Intercept_PTS	chr3.s_126998504	3	126998504	4.7357	1.7677		2.2661	0.2149	3.0136e-06	SUG
PH_Intercept_PTS	chr3.s_171399795	3	171399795	12.4926	-2.8802		5.9222	0.5617	3.33162e-14	SIG
PH_Intercept_PTS	chr3.s_216497965	3	216497965	28.9463	-5.8485	-2.1828	9.2232	0.8748	1.13441e-29	SIG
PH_Intercept_PTS	chr3.s_224668344	3	224668344	26.0493	5.8785	0.6729	12.5512	1.1905	8.94676e-27	SIG
PH_Intercept_PTS	chr3.s_230245739	3	230245739	10.8204	2.6787		6.767	0.6419	1.67828e-12	SIG
PH_Intercept_PTS	chr4.s_80945812	4	80945812	8.9086	-2.4287		4.3644	0.414	1.5036e-10	SIG
PH_Intercept_PTS	chr4.s_121792735	4	121792735	13.7906	-3.0278		5.5579	0.5272	1.59891e-15	SIG
PH_Intercept_PTS	chr4.s_182757976	4	182757976	4.8419	1.7875		2.924	0.2773	2.33559e-06	SUG
PH_Intercept_PTS	chr4.s_218685778	4	218685778	6.223	-2.0276		2.7731	0.263	8.63956e-08	SIG
PH_Intercept_PTS	chr4.s_230510800	4	230510800	7.6281	0.4971	3.1396	2.4049	0.2281	2.35589e-08	SIG
PH_Intercept_PTS	chr5.s_201126641	5	201126641	8.0181	-2.3033		1.7582	0.1668	1.22856e-09	SIG
PH_Intercept_PTS	chr5.s_214180530	5	214180530	28.2503	4.3595		6.5412	0.6204	3.9113e-30	SIG
PH_Intercept_PTS	chr5.s_214935363	5	214935363	8.3405	-2.3494		4.9776	0.4721	5.73918e-10	SIG
PH_Intercept_PTS	chr6.s_109785807	6	109785807	5.0734	1.8299		2.5515	0.242	1.34119e-06	SUG
PH_Intercept_PTS	chr6.s_124667934	6	124667934	9.2142	2.4703		3.3902	0.3216	7.31992e-11	SIG
PH_Intercept_PTS	chr7.s_21149205	7	21149205	15.7309	-3.2364		4.2074	0.3991	1.72119e-17	SIG
PH_Intercept_PTS	chr7.s_132100974	7	132100974	6.5301	-2.0773		2.7889	0.2645	4.16523e-08	SIG
PH_Intercept_PTS	chr7.s_157940093	7	157940093	6.9448	2.1426		4.2873	0.4067	1.55709e-08	SIG
PH_Intercept_PTS	chr8.s_136098907	8	136098907	13.1336	-2.954		6.1422	0.5826	7.43133e-15	SIG
PH_Intercept_PTS	chr8.s_159912825	8	159912825	15.2873	3.1898		6.8051	0.6455	4.8466e-17	SIG
PH_Intercept_PTS	chr8.s_169077391	8	169077391	8.5435	-2.378		5.4911	0.5208	3.55586e-10	SIG
PH_Intercept_PTS	chr9.s_23961490	9	23961490	29.5761	-6.2091	1.1453	17.5105	1.6609	2.66096e-30	SIG
PH_Intercept_PTS	chr9.s_105502268	9	105502268	6.2259	-2.0281		2.1336	0.2024	8.5821e-08	SIG
PH_Intercept_PTS	chr10.s_125127577	10	125127577	11.3592	2.7452		7.0811	0.6716	4.74198e-13	SIG
PH_Intercept_PTT	chr1.s_7962445	1	7962445	11.6171	-13.1835		91.5266	0.7951	2.58998e-13	SIG
PH_Intercept_PTT	chr1.s_192522193	1	192522193	6.6369	9.9443		85.7893	0.7453	3.23217e-08	SIG
PH_Intercept_PTT	chr1.s_202790624	1	202790624	14.9004	-20.24	-6.1154	182.539	1.5857	1.25947e-15	SIG
PH_Intercept_PTT	chr1.s_264575457	1	264575457	11.0049	9.9449	-15.173	128.307	1.1146	9.89755e-12	SIG
PH_Intercept_PTT	chr1.s_286604163	1	286604163	7.987	-3.8131	14.9528	78.0454	0.678	1.03098e-08	SIG
PH_Intercept_PTT	chr2.s_23254523	2	23254523	7.4332	3.9867	-14.349	71.2548	0.619	3.69041e-08	SIG
PH_Intercept_PTT	chr2.s_205581279	2	205581279	6.4352	-9.7912		74.8107	0.6499	5.21818e-08	SIG
PH_Intercept_PTT	chr2.s_220571415	2	220571415	11.4297	-7.9876	16.6822	133.597	1.1606	3.72181e-12	SIG
PH_Intercept_PTT	chr3.s_58489128	3	58489128	16.6772	-15.8287		85.944	0.7466	1.89311e-18	SIG
PH_Intercept_PTT	chr3.s_210132490	3	210132490	5.6058	-9.1354		70.7411	0.6145	3.7581e-07	SUG
PH_Intercept_PTT	chr4.s_16156110	4	16156110	5.6029	-9.133		83.2923	0.7236	3.78445e-07	SUG
PH_Intercept_PTT	chr4.s_178494238	4	178494238	6.7604	10.0369		100.719	0.875	2.41097e-08	SIG
PH_Intercept_PTT	chr5.s_12298256	5	12298256	7.8417	-10.8146		57.029	0.4954	1.86406e-09	SIG
PH_Intercept_PTT	chr5.s_183375671	5	183375671	23.4191	-8.1488	25.3217	264.908	2.3013	3.81781e-24	SIG
PH_Intercept_PTT	chr5.s_201724578	5	201724578	11.2872	-12.9931		80.5897	0.7001	5.61385e-13	SIG
PH_Intercept_PTT	chr6.s_103573959	6	103573959	4.9372	-8.5709		61.0105	0.53	1.85878e-06	SUG
PH_Intercept_PTT	chr6.s_168354331	6	168354331	8.8009	11.4615		62.7094	0.5448	1.93806e-10	SIG
PH_Intercept_PTT	chr8.s_71625211	8	71625211	7.0504	10.2511		86.0218	0.7473	1.21228e-08	SIG
PH_Intercept_PTT	chr9.s_60628462	9	60628462	9.5002	11.9115		139.829	1.2147	3.73449e-11	SIG
PH_Intercept_PTT	chr9.s_137538273	9	137538273	5.4419	-9.0002		44.6168	0.3876	5.55709e-07	SUG
PH_Intercept_PTT	chr10.s_112448274	10	112448274	5.8928	9.3674		87.7432	0.7622	1.89616e-07	SIG
PH_Intercept_PTT	chr10.s_139420272	10	139420272	31.0022	30.6602	-1.5974	404.442	3.5134	9.97578e-32	SIG
PH_Intercept_RH2M	chr1.s_50866110	1	50866110	15.3182	-0.4605	-5.0725	5.6941	0.5208	4.81272e-16	SIG
PH_Intercept_RH2M	chr1.s_58053310	1	58053310	3.8698	-1.8023		2.7838	0.2546	2.42751e-05	SUG
PH_Intercept_RH2M	chr1.s_104984511	1	104984511	12.0411	-0.3187	-4.5	4.6368	0.4241	9.10734e-13	SIG
PH_Intercept_RH2M	chr1.s_205936414	1	205936414	4.7018	-1.9873		3.1568	0.2887	3.26903e-06	SUG
PH_Intercept_RH2M	chr1.s_206477816	1	206477816	7.9812	-2.5927		6.201	0.5672	1.34056e-09	SIG
PH_Intercept_RH2M	chr1.s_220172839	1	220172839	21.7098	4.3004		7.8524	0.7182	1.54448e-23	SIG
PH_Intercept_RH2M	chr1.s_229433026	1	229433026	8.083	-2.6093		5.3583	0.4901	1.05408e-09	SIG
PH_Intercept_RH2M	chr1.s_257267619	1	257267619	15.0553	-0.0666	-5.0502	6.2513	0.5718	8.81568e-16	SIG
PH_Intercept_RH2M	chr1.s_290205171	1	290205171	9.5458	2.8373		4.8878	0.4471	3.35466e-11	SIG
PH_Intercept_RH2M	chr2.s_30803624	2	30803624	13.0466	-4.6869	-0.3201	10.6617	0.9752	8.99342e-14	SIG
PH_Intercept_RH2M	chr2.s_217762868	2	217762868	7.5618	-2.5233		5.0727	0.464	3.6121e-09	SIG
PH_Intercept_RH2M	chr3.s_5578698	3	5578698	14.9528	5.0318	0.1192	11.2796	1.0317	1.11619e-15	SIG
PH_Intercept_RH2M	chr3.s_150398359	3	150398359	5.4289	-2.1361		3.353	0.3067	5.7322e-07	SUG
PH_Intercept_RH2M	chr3.s_167843575	3	167843575	26.8757	-6.7809	-0.0523	18.0041	1.6467	1.33437e-27	SIG
PH_Intercept_RH2M	chr3.s_196909416	3	196909416	7.1647	2.4557		3.7889	0.3465	9.24679e-09	SIG
PH_Intercept_RH2M	chr3.s_218426571	3	218426571	7.2236	-2.4659		6.0802	0.5561	8.04218e-09	SIG
PH_Intercept_RH2M	chr4.s_16156110	4	16156110	4.3047	1.9013		3.6097	0.3302	8.49461e-06	SUG
PH_Intercept_RH2M	chr5.s_69778039	5	69778039	6.76	2.385		5.3776	0.4919	2.4135e-08	SIG
PH_Intercept_RH2M	chr5.s_174349489	5	174349489	7.1425	-2.4519		5.957	0.5449	9.74625e-09	SIG
PH_Intercept_RH2M	chr5.s_206623108	5	206623108	4.4491	2.6891	-0.4812	3.664	0.3351	3.55698e-05	SUG
PH_Intercept_RH2M	chr5.s_212737616	5	212737616	8.7832	3.7743	0.7483	6.8752	0.6288	1.64879e-09	SIG
PH_Intercept_RH2M	chr6.s_95894554	6	95894554	6.1566	2.2755		4.4231	0.4046	1.01195e-07	SIG
PH_Intercept_RH2M	chr6.s_110205306	6	110205306	5.336	2.1177		3.8359	0.3508	7.15721e-07	SUG
PH_Intercept_RH2M	chr7.s_102442733	7	102442733	20.6232	-4.1895		13.5669	1.2409	1.93293e-22	SIG
PH_Intercept_RH2M	chr7.s_156062881	7	156062881	19.1192	-5.6902	-0.3541	15.1865	1.389	7.61139e-20	SIG
PH_Intercept_RH2M	chr8.s_12802963	8	12802963	5.6644	2.1822		2.8312	0.2589	3.26796e-07	SUG
PH_Intercept_RH2M	chr8.s_65170712	8	65170712	9.6452	-0.4837	-4.0031	3.4847	0.3187	2.26524e-10	SIG
PH_Intercept_RH2M	chr8.s_112152434	8	112152434	13.2415	2.2202	-4.1812	6.8534	0.6268	5.74156e-14	SIG
PH_Intercept_RH2M	chr9.s_90607227	9	90607227	13.0887	-3.3273		6.2132	0.5683	8.25517e-15	SIG
PH_Intercept_RH2M	chr9.s_114472673	9	114472673	7.5499	2.5213		3.7098	0.3393	3.71603e-09	SIG
PH_Intercept_RH2M	chr10.s_134125857	10	134125857	3.9025	-1.81		3.0373	0.2778	2.2429e-05	SUG
FT_Slope_DL	chr1.s_42185527	1	42185527	11.4482	-0.1292	0.3777	0.0522	0.9056	3.56638e-12	SIG
FT_Slope_DL	chr1.s_83886981	1	83886981	13.1856	-0.3031		0.0378	0.6564	6.58013e-15	SIG
FT_Slope_DL	chr1.s_272735699	1	272735699	4.5389	-0.1772		0.0259	0.4501	4.8351e-06	SUG
FT_Slope_DL	chr2.s_1548445	2	1548445	3.871	0.1636		0.0262	0.4542	2.42071e-05	SUG
FT_Slope_DL	chr2.s_219619387	2	219619387	13.5349	0.3071		0.023	0.399	2.90752e-15	SIG
FT_Slope_DL	chr2.s_220572568	2	220572568	11.7406	-0.2858		0.0587	1.02	1.93928e-13	SIG
FT_Slope_DL	chr2.s_221980279	2	221980279	29.1671	0.4537		0.0463	0.8043	4.66363e-31	SIG
FT_Slope_DL	chr3.s_17293404	3	17293404	12.3499	0.2932		0.0793	1.3775	4.65268e-14	SIG
FT_Slope_DL	chr3.s_152928308	3	152928308	10.4973	-0.2701		0.0715	1.2406	3.58331e-12	SIG
FT_Slope_DL	chr3.s_204455010	3	204455010	5.4748	-0.0515	-0.2704	0.0189	0.3285	3.35254e-06	SUG
FT_Slope_DL	chr4.s_83460202	4	83460202	6.908	0.2188		0.0459	0.7967	1.69884e-08	SIG
FT_Slope_DL	chr4.s_237459394	4	237459394	20.0637	-0.5303	0.01	0.1145	1.9882	8.65009e-21	SIG
FT_Slope_DL	chr5.s_8465650	5	8465650	7.1594	-0.3008	-0.0931	0.0443	0.7685	6.93277e-08	SIG
FT_Slope_DL	chr5.s_131405768	5	131405768	8.3735	0.1102	0.3225	0.0269	0.4676	4.23492e-09	SIG
FT_Slope_DL	chr5.s_167706862	5	167706862	4.0653	-0.1677		0.0202	0.351	1.51343e-05	SUG
FT_Slope_DL	chr8.s_128247936	8	128247936	8.3273	0.2404		0.0435	0.7545	5.92062e-10	SIG
FT_Slope_DL	chr8.s_172753043	8	172753043	11.0567	0.1817	0.3474	0.0251	0.4355	8.78531e-12	SIG
FT_Slope_DL	chr9.s_42344998	9	42344998	12.0662	0.2898		0.0835	1.4494	9.04338e-14	SIG
FT_Slope_DL	chr9.s_105034162	9	105034162	7.1949	-0.2233		0.0362	0.6286	8.60841e-09	SIG
FT_Slope_DL	chr9.s_145636842	9	145636842	7.5667	0.2291		0.0292	0.507	3.57076e-09	SIG
FT_Slope_DTR	chr1.s_17487160	1	17487160	5.711	0.0999		0.0069	0.4438	2.92389e-07	SIG
FT_Slope_DTR	chr1.s_48923824	1	48923824	5.3613	0.0968		0.0093	0.5987	6.73732e-07	SUG
FT_Slope_DTR	chr1.s_75923136	1	75923136	10.4276	0.1352		0.0173	1.1059	4.22051e-12	SIG
FT_Slope_DTR	chr1.s_89235781	1	89235781	12.705	0.1494		0.0145	0.9266	2.02618e-14	SIG
FT_Slope_DTR	chr1.s_181669096	1	181669096	8.6845	-0.1233		0.0149	0.9532	2.54995e-10	SIG
FT_Slope_DTR	chr1.s_189717984	1	189717984	10.7049	0.0778	0.1775	0.0071	0.4523	1.97456e-11	SIG
FT_Slope_DTR	chr1.s_247504405	1	247504405	5.7694	0.1004		0.0054	0.345	2.5442e-07	SIG
FT_Slope_DTR	chr1.s_296701009	1	296701009	5.014	-0.0936		0.0084	0.5355	1.5464e-06	SUG
FT_Slope_DTR	chr2.s_1548445	2	1548445	6.8847	-0.1097		0.0118	0.7539	1.79535e-08	SIG
FT_Slope_DTR	chr2.s_220572568	2	220572568	7.9098	0.1177		0.01	0.6377	1.58692e-09	SIG
FT_Slope_DTR	chr2.s_221980279	2	221980279	24.1751	-0.2071		0.0096	0.618	5.01909e-26	SIG
FT_Slope_DTR	chr3.s_17293404	3	17293404	6.4348	-0.1061		0.0104	0.6649	5.22264e-08	SIG
FT_Slope_DTR	chr3.s_157690799	3	157690799	7.4303	-0.114		0.013	0.8319	4.93036e-09	SIG
FT_Slope_DTR	chr3.s_158480925	3	158480925	12.7073	-0.1494		0.02	1.2806	2.01511e-14	SIG
FT_Slope_DTR	chr4.s_17066494	4	17066494	13.3126	0.1804	-0.1194	0.0234	1.499	4.87378e-14	SIG
FT_Slope_DTR	chr4.s_162713642	4	162713642	7.7607	-0.1165		0.0125	0.8003	2.25726e-09	SIG
FT_Slope_DTR	chr4.s_181452150	4	181452150	10.6648	-0.0059	-0.1934	0.0089	0.5721	2.1659e-11	SIG
FT_Slope_DTR	chr5.s_48870560	5	48870560	7.4305	-0.114		0.012	0.77	4.92832e-09	SIG
FT_Slope_DTR	chr5.s_196384146	5	196384146	14.8347	-0.1616		0.0132	0.8426	1.39433e-16	SIG
FT_Slope_DTR	chr6.s_120198604	6	120198604	9.3189	0.1753	0.0443	0.0156	1.0024	4.80194e-10	SIG
FT_Slope_DTR	chr6.s_120404530	6	120404530	5.2965	-0.0962		0.0069	0.4435	7.86644e-07	SUG
FT_Slope_DTR	chr6.s_162316758	6	162316758	8.6305	-0.1229		0.0146	0.9349	2.89632e-10	SIG
FT_Slope_DTR	chr7.s_105413899	7	105413899	7.1613	0.1119		0.0123	0.79	9.32096e-09	SIG
FT_Slope_DTR	chr8.s_83275132	8	83275132	4.6967	0.0905		0.0059	0.3808	3.30927e-06	SUG
FT_Slope_DTR	chr9.s_105034162	9	105034162	9.0906	0.1262		0.0116	0.7405	9.79457e-11	SIG
FT_Slope_DTR	chr10.s_70929548	10	70929548	7.2762	-0.1128		0.0114	0.7293	7.10097e-09	SIG
FT_Slope_DTR	chr10.s_142808004	10	142808004	5.6817	-0.1409	0.0009	0.0099	0.6337	2.08195e-06	SUG
FT_Slope_GDD	chr1.s_17487160	1	17487160	10.797	0.0376		0.001	0.8908	1.77332e-12	SIG
FT_Slope_GDD	chr1.s_189717984	1	189717984	12.4107	0.0015	0.057	0.0008	0.7197	3.88806e-13	SIG
FT_Slope_GDD	chr2.s_137905111	2	137905111	8.4074	0.0162	0.044	0.0005	0.4289	3.91666e-09	SIG
FT_Slope_GDD	chr2.s_183836029	2	183836029	20.5057	-0.0063	-0.0733	0.0012	1.0554	3.12657e-21	SIG
FT_Slope_GDD	chr2.s_184017351	2	184017351	4.6083	0.0245		0.0006	0.5369	4.09217e-06	SUG
FT_Slope_GDD	chr2.s_221980279	2	221980279	21.1099	-0.0528		0.0006	0.5691	6.23124e-23	SIG
FT_Slope_GDD	chr3.s_17293404	3	17293404	8.803	-0.0339		0.0011	0.9635	1.92835e-10	SIG
FT_Slope_GDD	chr3.s_156349617	3	156349617	22.9108	-0.055		0.003	2.7092	9.46974e-25	SIG
FT_Slope_GDD	chr4.s_195499839	4	195499839	6.4379	0.029		0.0008	0.6813	5.18453e-08	SIG
FT_Slope_GDD	chr4.s_229493985	4	229493985	5.2531	-0.0262		0.0007	0.5972	8.72581e-07	SUG
FT_Slope_GDD	chr5.s_144210700	5	144210700	7.8998	-0.0049	-0.0451	0.0005	0.423	1.26043e-08	SIG
FT_Slope_GDD	chr6.s_120198604	6	120198604	16.5602	0.0655	0.0084	0.0021	1.9477	2.75699e-17	SIG
FT_Slope_GDD	chr6.s_141057951	6	141057951	9.6574	-0.0355		0.0007	0.6335	2.58006e-11	SIG
FT_Slope_GDD	chr8.s_125616553	8	125616553	6.4465	-0.029		0.0008	0.7444	5.07939e-08	SIG
FT_Slope_GDD	chr8.s_128247936	8	128247936	7.0023	-0.0302		0.0007	0.6237	1.35866e-08	SIG
FT_Slope_GDD	chr9.s_42344998	9	42344998	7.965	-0.0322		0.001	0.9384	1.393e-09	SIG
FT_Slope_GDD	chr9.s_105034162	9	105034162	5.5433	0.0269		0.0005	0.476	4.36301e-07	SUG
FT_Slope_GDD	chr9.s_139965063	9	139965063	4.9329	-0.0253		0.0006	0.5816	1.87817e-06	SUG
FT_Slope_GDD	chr9.s_145636842	9	145636842	5.0836	-0.0257		0.0004	0.3345	1.30901e-06	SUG
FT_Slope_GDD	chr10.s_142808004	10	142808004	12.5962	-0.0566	0.0099	0.0016	1.493	2.53668e-13	SIG
FT_Slope_PAR	chr1.s_2011224	1	2011224	7.286	0.0084		0.0001	0.8235	6.93764e-09	SIG
FT_Slope_PAR	chr1.s_211719353	1	211719353	7.2797	0.0045	-0.0111	0	0.6211	5.25546e-08	SIG
FT_Slope_PAR	chr1.s_272735699	1	272735699	8.153	0.0089		0.0001	0.8436	8.93474e-10	SIG
FT_Slope_PAR	chr2.s_221980279	2	221980279	22.1756	-0.0148		0	0.6324	5.22952e-24	SIG
FT_Slope_PAR	chr3.s_30138166	3	30138166	11.2467	-0.0105		0.0001	0.7412	6.17353e-13	SIG
FT_Slope_PAR	chr3.s_158395908	3	158395908	20.5075	-0.0142		0.0002	2.3556	2.53019e-22	SIG
FT_Slope_PAR	chr3.s_200842166	3	200842166	6.8922	-0.001	-0.0116	0	0.4024	1.28249e-07	SIG
FT_Slope_PAR	chr4.s_83460202	4	83460202	4.0058	-0.0063		0	0.4794	1.74736e-05	SUG
FT_Slope_PAR	chr5.s_195874991	5	195874991	6.3179	0.0079		0.0001	0.7851	6.89484e-08	SIG
FT_Slope_PAR	chr6.s_64491818	6	64491818	6.4537	-0.0079		0.0001	0.7971	4.99352e-08	SIG
FT_Slope_PAR	chr6.s_141057951	6	141057951	12.6166	-0.0111		0.0001	0.8769	2.49175e-14	SIG
FT_Slope_PAR	chr8.s_4600902	8	4600902	15.3477	0.0123		0	0.6185	4.20937e-17	SIG
FT_Slope_PAR	chr9.s_20233725	9	20233725	5.3036	0.0072		0.0001	0.6612	7.73456e-07	SUG
FT_Slope_PAR	chr9.s_42344998	9	42344998	12.3548	-0.011		0.0001	1.5441	4.59986e-14	SIG
FT_Slope_PAR	chr9.s_105034162	9	105034162	10.3545	0.0101		0.0001	0.9435	5.01208e-12	SIG
FT_Slope_PAR	chr9.s_145636842	9	145636842	7.9134	-0.0088		0	0.5517	1.57338e-09	SIG
FT_Slope_PAR	chr9.s_151585321	9	151585321	4.6036	0.0067		0	0.5478	4.13838e-06	SUG
FT_Slope_PAR	chr10.s_67763052	10	67763052	14.3295	-0.0119		0.0001	0.9414	4.53794e-16	SIG
FT_Slope_PRE	chr1.s_17840543	1	17840543	32.3627	-0.1709	-0.2589	0.0072	0.5573	4.35028e-33	SIG
FT_Slope_PRE	chr1.s_195223000	1	195223000	9.0943	0.0931	-0.1336	0.0103	0.7977	8.05517e-10	SIG
FT_Slope_PRE	chr2.s_181903917	2	181903917	31.1709	0.0821	0.2931	0.0132	1.0257	6.76443e-32	SIG
FT_Slope_PRE	chr2.s_219619387	2	219619387	17.6666	0.1611		0.0063	0.4918	1.88641e-19	SIG
FT_Slope_PRE	chr2.s_220572568	2	220572568	8.6908	-0.1126		0.0091	0.7088	2.51247e-10	SIG
FT_Slope_PRE	chr2.s_221980279	2	221980279	23.1742	0.1849		0.0077	0.5984	5.13475e-25	SIG
FT_Slope_PRE	chr3.s_17293404	3	17293404	9.4636	0.1175		0.0127	0.991	4.06966e-11	SIG
FT_Slope_PRE	chr3.s_152928308	3	152928308	17.7796	-0.1616		0.0256	1.9893	1.44972e-19	SIG
FT_Slope_PRE	chr3.s_215830373	3	215830373	8.4193	0.0704	-0.14	0.0095	0.7354	3.81032e-09	SIG
FT_Slope_PRE	chr3.s_229643829	3	229643829	3.8178	-0.0745		0.0045	0.353	2.75355e-05	SUG
FT_Slope_PRE	chr4.s_83460202	4	83460202	4.1992	0.0781		0.0058	0.4547	1.09552e-05	SUG
FT_Slope_PRE	chr4.s_181452150	4	181452150	12.1551	-0.0875	0.1671	0.0152	1.1861	7.0039e-13	SIG
FT_Slope_PRE	chr4.s_229493985	4	229493985	4.3408	0.0794		0.0061	0.4715	7.78732e-06	SUG
FT_Slope_PRE	chr4.s_237459394	4	237459394	21.225	-0.2496	-0.0169	0.0237	1.8461	5.96694e-22	SIG
FT_Slope_PRE	chr6.s_120404530	6	120404530	4.5424	0.0812		0.0049	0.3843	4.7941e-06	SUG
FT_Slope_PRE	chr6.s_141057951	6	141057951	9.2925	0.1164		0.0075	0.5827	6.08805e-11	SIG
FT_Slope_PRE	chr7.s_12936657	7	12936657	7.4535	-0.1042		0.0061	0.4715	4.66729e-09	SIG
FT_Slope_PRE	chr8.s_4600902	8	4600902	10.8459	-0.1259		0.0051	0.3939	1.58083e-12	SIG
FT_Slope_PRE	chr8.s_83275132	8	83275132	6.3559	-0.0962		0.0067	0.5217	6.29999e-08	SIG
FT_Slope_PRE	chr8.s_128247936	8	128247936	10.0978	0.1214		0.0111	0.8622	9.16002e-12	SIG
FT_Slope_PRE	chr9.s_42344998	9	42344998	14.7838	0.1472		0.0215	1.6749	1.57049e-16	SIG
FT_Slope_PRE	chr9.s_105034162	9	105034162	6.9069	-0.1003		0.0073	0.5678	1.70336e-08	SIG
FT_Slope_PRE	chr9.s_145636842	9	145636842	9.2364	0.1161		0.0075	0.5831	6.94793e-11	SIG
FT_Slope_PRE	chr9.s_151579788	9	151579788	6.1418	-0.0945		0.0085	0.6643	1.04825e-07	SIG
FT_Slope_PRE	chr10.s_130054432	10	130054432	10.6564	0.1247		0.0128	0.9945	2.46649e-12	SIG
FT_Slope_PTR	chr1.s_17487160	1	17487160	7.8888	0.4112		0.1174	0.6382	1.6676e-09	SIG
FT_Slope_PTR	chr1.s_83886981	1	83886981	14.1538	0.5521		0.1255	0.6821	6.84217e-16	SIG
FT_Slope_PTR	chr1.s_189717984	1	189717984	13.2864	-0.1276	0.7457	0.17	0.9242	5.17768e-14	SIG
FT_Slope_PTR	chr2.s_137905111	2	137905111	8.5006	0.1993	0.5697	0.0784	0.4265	3.15988e-09	SIG
FT_Slope_PTR	chr2.s_183836029	2	183836029	22.7807	-0.3616	-0.9261	0.1163	0.6322	1.65996e-23	SIG
FT_Slope_PTR	chr2.s_221980279	2	221980279	20.9003	-0.6728		0.1019	0.5537	1.01464e-22	SIG
FT_Slope_PTR	chr3.s_17293404	3	17293404	9.2226	-0.4448		0.1826	0.9925	7.17711e-11	SIG
FT_Slope_PTR	chr3.s_156349617	3	156349617	25.7021	-0.7476		0.5508	2.9943	1.44742e-27	SIG
FT_Slope_PTR	chr4.s_30955993	4	30955993	3.4357	0.2708		0.0733	0.3985	6.96175e-05	SUG
FT_Slope_PTR	chr4.s_195499839	4	195499839	7.0727	0.3892		0.1354	0.7361	1.15e-08	SIG
FT_Slope_PTR	chr4.s_229493985	4	229493985	5.4201	-0.3405		0.1114	0.6058	5.85482e-07	SUG
FT_Slope_PTR	chr5.s_144210700	5	144210700	8.3723	-0.1264	-0.5856	0.0745	0.4051	4.24637e-09	SIG
FT_Slope_PTR	chr6.s_120198604	6	120198604	15.2405	0.8029	0.116	0.3228	1.7549	5.75496e-16	SIG
FT_Slope_PTR	chr6.s_141057951	6	141057951	7.1621	-0.3916		0.0848	0.4609	9.3046e-09	SIG
FT_Slope_PTR	chr8.s_125616553	8	125616553	6.8289	-0.3824		0.1426	0.7753	2.04959e-08	SIG
FT_Slope_PTR	chr8.s_128247936	8	128247936	5.5187	-0.3436		0.0888	0.4826	4.6259e-07	SUG
FT_Slope_PTR	chr9.s_42344998	9	42344998	10.8284	-0.4823		0.2312	1.257	1.64725e-12	SIG
FT_Slope_PTR	chr9.s_105034162	9	105034162	7.8153	0.4092		0.1216	0.6609	1.98391e-09	SIG
FT_Slope_PTR	chr9.s_145636842	9	145636842	6.6676	-0.3778		0.0794	0.4318	3.00534e-08	SIG
FT_Slope_PTR	chr9.s_151579788	9	151579788	4.0376	0.2937		0.0824	0.4482	1.61786e-05	SUG
FT_Slope_PTR	chr10.s_74603563	10	74603563	4.9044	0.3238		0.0979	0.532	2.01079e-06	SUG
FT_Slope_PTR	chr10.s_142808004	10	142808004	7.9171	-0.5688	0.1258	0.1682	0.9144	1.21125e-08	SIG
FT_Slope_PTS	chr1.s_189717984	1	189717984	12.7082	0	0	0	0.807	1.96006e-13	SIG
FT_Slope_PTS	chr3.s_6989312	3	6989312	22.1734	0	0	0	2.4505	6.72023e-23	SIG
FT_Slope_PTS	chr3.s_9867492	3	9867492	20.3554	0	0	0	2.263	4.41977e-21	SIG
FT_Slope_PTS	chr5.s_144210700	5	144210700	9.1007	0	0	0	0.4665	7.93596e-10	SIG
FT_Slope_PTS	chr9.s_40005513	9	40005513	22.3522	0	0	0	2.8841	4.45232e-23	SIG
FT_Slope_PTT	chr1.s_17487160	1	17487160	6.681	0.002		0	0.5625	2.91059e-08	SIG
FT_Slope_PTT	chr1.s_83886981	1	83886981	14.0336	0.0029		0	0.7044	9.0606e-16	SIG
FT_Slope_PTT	chr1.s_189717984	1	189717984	11.8706	0.0004	0.0037	0	0.653	1.34836e-12	SIG
FT_Slope_PTT	chr1.s_286559746	1	286559746	6.1258	-0.0019		0	0.7207	1.08885e-07	SIG
FT_Slope_PTT	chr2.s_137905111	2	137905111	8.0143	0.0007	0.003	0	0.425	9.68326e-09	SIG
FT_Slope_PTT	chr2.s_184017351	2	184017351	7.8947	0.0021		0	0.9443	1.64434e-09	SIG
FT_Slope_PTT	chr3.s_17293404	3	17293404	13.9	-0.0028		0	1.5642	1.23825e-15	SIG
FT_Slope_PTT	chr3.s_156811064	3	156811064	25.3444	-0.0039		0	3.0071	3.32076e-27	SIG
FT_Slope_PTT	chr4.s_195499839	4	195499839	3.6682	0.0015		0	0.3966	3.9566e-05	SUG
FT_Slope_PTT	chr5.s_144210700	5	144210700	9.4677	-0.0009	-0.0032	0	0.4608	3.40931e-10	SIG
FT_Slope_PTT	chr6.s_120198604	6	120198604	16.3288	0.0043	0.0004	0	1.9758	4.69655e-17	SIG
FT_Slope_PTT	chr6.s_140641098	6	140641098	12.3006	-0.0027		0	0.7197	5.22208e-14	SIG
FT_Slope_PTT	chr6.s_167730254	6	167730254	5.8536	0.0008	0.0025	0	0.3325	1.40157e-06	SUG
FT_Slope_PTT	chr7.s_166423882	7	166423882	4.5087	0.0016		0	0.4939	5.19857e-06	SUG
FT_Slope_PTT	chr8.s_125616553	8	125616553	8.8593	-0.0023		0	1.0494	1.6888e-10	SIG
FT_Slope_PTT	chr9.s_139552649	9	139552649	16.678	0.0044	-0.0005	0	1.7206	2.10168e-17	SIG
FT_Slope_PTT	chr10.s_74603563	10	74603563	5.3365	0.0018		0	0.6032	7.14968e-07	SUG
FT_Slope_RH2M	chr1.s_17487160	1	17487160	5.7717	-0.0089		0.0001	0.4807	2.5304e-07	SIG
FT_Slope_RH2M	chr1.s_83886981	1	83886981	17.9186	-0.0158		0.0001	0.8932	1.04851e-19	SIG
FT_Slope_RH2M	chr1.s_194247508	1	194247508	9.9187	-0.0014	0.0165	0.0001	0.6374	1.20694e-10	SIG
FT_Slope_RH2M	chr1.s_286559746	1	286559746	6.1859	0.0092		0.0001	0.7205	9.43697e-08	SIG
FT_Slope_RH2M	chr2.s_124951108	2	124951108	41.4187	-0.0114	-0.0324	0.0001	1.2717	3.82684e-42	SIG
FT_Slope_RH2M	chr2.s_137905111	2	137905111	12.3064	0.0032	-0.0182	0.0001	0.8541	4.94349e-13	SIG
FT_Slope_RH2M	chr2.s_184017351	2	184017351	7.9208	-0.0105		0.0001	0.9378	1.54615e-09	SIG
FT_Slope_RH2M	chr2.s_228714488	2	228714488	8.458	-0.0108		0.0001	0.5343	4.35005e-10	SIG
FT_Slope_RH2M	chr3.s_6989312	3	6989312	16.5715	-0.0214	0.002	0.0002	1.7562	2.68579e-17	SIG
FT_Slope_RH2M	chr3.s_9867492	3	9867492	10.4846	-0.017	0.0013	0.0001	1.168	3.27932e-11	SIG
FT_Slope_RH2M	chr3.s_17293404	3	17293404	4.5683	0.0079		0.0001	0.505	4.50548e-06	SUG
FT_Slope_RH2M	chr3.s_156349617	3	156349617	19.1129	0.0163		0.0003	2.2835	6.4969e-21	SIG
FT_Slope_RH2M	chr5.s_144210700	5	144210700	8.517	0.0044	0.0147	0	0.4045	3.04318e-09	SIG
FT_Slope_RH2M	chr6.s_120198604	6	120198604	12.39	-0.0185	-0.0015	0.0002	1.4823	4.07808e-13	SIG
FT_Slope_RH2M	chr6.s_140641098	6	140641098	12.4983	0.0132		0.0001	0.724	3.28694e-14	SIG
FT_Slope_RH2M	chr7.s_168952567	7	168952567	4.4978	0.0079		0.0001	0.5368	5.33706e-06	SUG
FT_Slope_RH2M	chr8.s_83275132	8	83275132	7.2139	-0.01		0.0001	0.628	8.23064e-09	SIG
FT_Slope_RH2M	chr9.s_139965063	9	139965063	4.8952	0.0082		0.0001	0.5849	2.05534e-06	SUG
FT_Slope_RH2M	chr10.s_74603563	10	74603563	5.5492	-0.0087		0.0001	0.621	4.30133e-07	SUG
FT_Intercept_DL	chr1.s_42185527	1	42185527	10.7119	1.1688	-5.6659	9.842	0.7593	1.94293e-11	SIG
FT_Intercept_DL	chr1.s_83886981	1	83886981	13.9774	4.6776		9.0051	0.6948	1.03333e-15	SIG
FT_Intercept_DL	chr2.s_24344961	2	24344961	13.2882	-4.5595		9.0953	0.7017	5.17668e-15	SIG
FT_Intercept_DL	chr2.s_219619387	2	219619387	17.4149	-5.2286		6.6622	0.514	3.39121e-19	SIG
FT_Intercept_DL	chr2.s_220572568	2	220572568	12.1077	4.3502		13.61	1.05	8.20472e-14	SIG
FT_Intercept_DL	chr2.s_221980279	2	221980279	20.7762	-5.7189		7.3587	0.5677	1.35414e-22	SIG
FT_Intercept_DL	chr3.s_17293404	3	17293404	10.9609	-4.1371		15.7949	1.2186	1.20684e-12	SIG
FT_Intercept_DL	chr3.s_152928308	3	152928308	14.1381	4.7047		21.6762	1.6724	7.09813e-16	SIG
FT_Intercept_DL	chr3.s_204455010	3	204455010	5.1735	-0.4514	3.9831	4.1541	0.3205	6.70979e-06	SUG
FT_Intercept_DL	chr4.s_5793118	4	5793118	3.6188	-2.37		5.4673	0.4218	4.46088e-05	SUG
FT_Intercept_DL	chr4.s_83460202	4	83460202	3.0059	-2.1594		4.4696	0.3448	0.000198846	SUG
FT_Intercept_DL	chr4.s_237459394	4	237459394	24.5994	8.8171	-0.0826	31.4205	2.4242	2.5208e-25	SIG
FT_Intercept_DL	chr5.s_131405768	5	131405768	9.2268	-2.3421	-4.8245	6.8972	0.5321	5.93664e-10	SIG
FT_Intercept_DL	chr6.s_141057951	6	141057951	4.4416	-2.6265		3.8128	0.2942	6.10927e-06	SUG
FT_Intercept_DL	chr8.s_128247936	8	128247936	8.1348	-3.5599		9.5318	0.7354	9.32714e-10	SIG
FT_Intercept_DL	chr8.s_172753043	8	172753043	11.9204	-3.0627	-5.2786	6.0433	0.4663	1.20231e-12	SIG
FT_Intercept_DL	chr9.s_42344998	9	42344998	16.5118	-5.0893		25.7479	1.9865	2.78445e-18	SIG
FT_Intercept_DL	chr9.s_105034162	9	105034162	5.1713	2.8349		5.8342	0.4501	1.06115e-06	SUG
FT_Intercept_DL	chr9.s_145636842	9	145636842	6.421	-3.1606		5.559	0.4289	5.39658e-08	SIG
FT_Intercept_DTR	chr1.s_89235781	1	89235781	11.7463	-1.7471		1.9778	0.915	1.91358e-13	SIG
FT_Intercept_DTR	chr1.s_189717984	1	189717984	10.2998	0.7747	-2.1793	1.8733	0.8667	5.01897e-11	SIG
FT_Intercept_DTR	chr1.s_296701009	1	296701009	3.5464	0.9567		0.8741	0.4044	5.31871e-05	SUG
FT_Intercept_DTR	chr2.s_1548445	2	1548445	4.2748	1.0507		1.0793	0.4993	9.12871e-06	SUG
FT_Intercept_DTR	chr2.s_219955913	2	219955913	8.6175	-1.4945		2.1239	0.9826	2.98636e-10	SIG
FT_Intercept_DTR	chr2.s_221980279	2	221980279	24.5079	2.5369		1.448	0.6699	2.31671e-26	SIG
FT_Intercept_DTR	chr3.s_17293404	3	17293404	5.8594	1.2309		1.3983	0.6469	2.05278e-07	SIG
FT_Intercept_DTR	chr3.s_157690799	3	157690799	22.7221	2.4409		5.9528	2.7541	1.46805e-24	SIG
FT_Intercept_DTR	chr4.s_17066494	4	17066494	15.5684	-2.4792	1.4046	4.0443	1.8711	2.70511e-16	SIG
FT_Intercept_DTR	chr4.s_181452150	4	181452150	10.349	-0.1917	2.3107	1.5161	0.7014	4.48063e-11	SIG
FT_Intercept_DTR	chr5.s_4497688	5	4497688	7.7391	1.4158		1.268	0.5866	2.37539e-09	SIG
FT_Intercept_DTR	chr6.s_2177705	6	2177705	4.4735	-1.0749		1.1059	0.5116	5.65854e-06	SUG
FT_Intercept_DTR	chr6.s_120198604	6	120198604	14.8522	-2.7138	-0.6195	3.7322	1.7267	1.40714e-15	SIG
FT_Intercept_DTR	chr6.s_141057951	6	141057951	9.2816	1.5514		1.3303	0.6155	6.24631e-11	SIG
FT_Intercept_DTR	chr6.s_162316758	6	162316758	8.3645	1.4722		2.0931	0.9684	5.42336e-10	SIG
FT_Intercept_DTR	chr8.s_83275132	8	83275132	6.8446	-1.3309		1.2846	0.5943	1.97478e-08	SIG
FT_Intercept_DTR	chr8.s_128246911	8	128246911	4.6368	1.0945		0.9127	0.4223	3.82123e-06	SUG
FT_Intercept_DTR	chr9.s_105034162	9	105034162	4.5863	-1.0885		0.8601	0.3979	4.31372e-06	SUG
FT_Intercept_DTR	chr10.s_142808004	10	142808004	9.5325	2.2214	-0.1026	2.4704	1.1429	2.93684e-10	SIG
FT_Intercept_GDD	chr1.s_17487160	1	17487160	8.4106	-0.8811		0.5391	0.6785	4.86433e-10	SIG
FT_Intercept_GDD	chr1.s_39536105	1	39536105	4.1087	-0.6147		0.3691	0.4645	1.36269e-05	SUG
FT_Intercept_GDD	chr1.s_83886981	1	83886981	12.6075	-1.0806		0.4806	0.6048	2.54545e-14	SIG
FT_Intercept_GDD	chr1.s_195222949	1	195222949	10.3942	0.3879	-1.3309	0.5841	0.7351	4.0382e-11	SIG
FT_Intercept_GDD	chr1.s_205548484	1	205548484	8.2862	-0.8745		0.4877	0.6137	6.52504e-10	SIG
FT_Intercept_GDD	chr1.s_286559746	1	286559746	4.0349	0.6091		0.3603	0.4534	1.62877e-05	SUG
FT_Intercept_GDD	chr2.s_33800687	2	33800687	8.5344	0.8876		0.4655	0.5858	3.63268e-10	SIG
FT_Intercept_GDD	chr2.s_193844355	2	193844355	8.3458	0.4621	-1.1522	0.5773	0.7265	4.51365e-09	SIG
FT_Intercept_GDD	chr2.s_221980279	2	221980279	16.1916	1.2264		0.3384	0.4259	5.87584e-18	SIG
FT_Intercept_GDD	chr3.s_158480925	3	158480925	40.3703	1.9559		3.4255	4.3109	2.49015e-42	SIG
FT_Intercept_GDD	chr3.s_229643829	3	229643829	5.6812	-0.7233		0.4283	0.5389	3.13989e-07	SIG
FT_Intercept_GDD	chr4.s_163493972	4	163493972	6.3023	0.762		0.5365	0.6752	7.15561e-08	SIG
FT_Intercept_GDD	chr4.s_229493985	4	229493985	8.3581	0.8783		0.7416	0.9332	5.50641e-10	SIG
FT_Intercept_GDD	chr4.s_237459394	4	237459394	20.469	-1.9342	-0.2784	1.3513	1.7006	3.4024e-21	SIG
FT_Intercept_GDD	chr5.s_17976723	5	17976723	5.4811	-0.7104		0.2598	0.3269	5.06098e-07	SUG
FT_Intercept_GDD	chr6.s_61800998	6	61800998	9.9891	-0.9608		0.795	1.0005	1.18259e-11	SIG
FT_Intercept_GDD	chr6.s_120198604	6	120198604	6.2444	-0.9827	-0.4312	0.5188	0.6529	5.69965e-07	SUG
FT_Intercept_GDD	chr6.s_162316758	6	162316758	4.2548	0.6256		0.3779	0.4756	9.58127e-06	SUG
FT_Intercept_GDD	chr7.s_168952567	7	168952567	5.0937	0.6847		0.4672	0.5879	1.27781e-06	SUG
FT_Intercept_GDD	chr8.s_83275132	8	83275132	7.3732	-0.8246		0.4931	0.6205	5.64417e-09	SIG
FT_Intercept_GDD	chr8.s_128247936	8	128247936	11.7405	1.0424		0.8172	1.0285	1.93973e-13	SIG
FT_Intercept_GDD	chr9.s_11708974	9	11708974	9.7094	0.9471		0.2741	0.345	2.28302e-11	SIG
FT_Intercept_GDD	chr9.s_42344998	9	42344998	9.504	0.937		0.8728	1.0983	3.70096e-11	SIG
FT_Intercept_GDD	chr10.s_80755695	10	80755695	13.4575	1.1168		0.6531	0.8219	3.48404e-15	SIG
FT_Intercept_GDD	chr10.s_142808004	10	142808004	6.388	1.039	-0.3125	0.5762	0.7252	4.09492e-07	SUG
FT_Intercept_PAR	chr1.s_1068245	1	1068245	5.5277	-0.7826		0.4792	0.5291	4.52789e-07	SUG
FT_Intercept_PAR	chr1.s_19331813	1	19331813	7.3871	0.9054		0.6331	0.699	5.46192e-09	SIG
FT_Intercept_PAR	chr1.s_39536105	1	39536105	4.1451	-0.6773		0.4481	0.4948	1.24823e-05	SUG
FT_Intercept_PAR	chr1.s_83886981	1	83886981	14.6067	-1.277		0.6711	0.741	2.37521e-16	SIG
FT_Intercept_PAR	chr1.s_272735699	1	272735699	5.3983	-0.7734		0.4939	0.5454	6.16698e-07	SUG
FT_Intercept_PAR	chr2.s_24344961	2	24344961	11.3865	1.126		0.5546	0.6124	4.44798e-13	SIG
FT_Intercept_PAR	chr2.s_220572568	2	220572568	5.0964	-0.7513		0.406	0.4483	1.26936e-06	SUG
FT_Intercept_PAR	chr2.s_221980279	2	221980279	40.5089	2.1494		1.0395	1.1478	1.80664e-42	SIG
FT_Intercept_PAR	chr3.s_17293404	3	17293404	5.9329	0.8109		0.6069	0.6701	1.72323e-07	SIG
FT_Intercept_PAR	chr3.s_158395908	3	158395908	21.226	1.5435		2.1622	2.3874	4.75719e-23	SIG
FT_Intercept_PAR	chr3.s_160126142	3	160126142	4.6367	-0.7165		0.5053	0.558	3.82226e-06	SUG
FT_Intercept_PAR	chr3.s_200842166	3	200842166	8.6465	-0.4867	1.2986	0.6619	0.7309	2.25849e-09	SIG
FT_Intercept_PAR	chr3.s_210994453	3	210994453	5.1617	0.7562		0.5263	0.5811	1.08594e-06	SUG
FT_Intercept_PAR	chr6.s_64491818	6	64491818	4.077	0.6717		0.4454	0.4918	1.47112e-05	SUG
FT_Intercept_PAR	chr6.s_120404530	6	120404530	7.4572	0.9097		0.6195	0.6841	4.62705e-09	SIG
FT_Intercept_PAR	chr6.s_165833011	6	165833011	6.2785	-0.8343		0.4779	0.5277	7.57276e-08	SIG
FT_Intercept_PAR	chr8.s_4600902	8	4600902	9.6047	-1.0334		0.3414	0.377	2.9204e-11	SIG
FT_Intercept_PAR	chr8.s_128246911	8	128246911	10.1758	1.0639		0.8624	0.9523	7.62519e-12	SIG
FT_Intercept_PAR	chr9.s_20233725	9	20233725	5.6422	-0.7907		0.6236	0.6886	3.44559e-07	SUG
FT_Intercept_PAR	chr9.s_42344998	9	42344998	7.1846	0.8928		0.7925	0.875	8.8206e-09	SIG
FT_Intercept_PAR	chr9.s_105034162	9	105034162	5.1074	-0.7521		0.4107	0.4535	1.23663e-06	SUG
FT_Intercept_PAR	chr10.s_82065858	10	82065858	8.9054	0.9947		0.8293	0.9157	1.51494e-10	SIG
FT_Intercept_PRE	chr1.s_195222949	1	195222949	7.8161	-0.0943	0.5023	0.0737	0.4592	1.52833e-08	SIG
FT_Intercept_PRE	chr3.s_17293404	3	17293404	12.7621	-0.4627		0.1976	1.2316	1.77254e-14	SIG
FT_Intercept_PRE	chr3.s_168098532	3	168098532	6.5349	0.3302		0.109	0.6793	4.11809e-08	SIG
FT_Intercept_PRE	chr3.s_215830373	3	215830373	7.3595	0.053	0.4933	0.0558	0.3481	4.37323e-08	SIG
FT_Intercept_PRE	chr3.s_229629206	3	229629206	8.0185	0.366		0.128	0.7981	1.22753e-09	SIG
FT_Intercept_PRE	chr4.s_5793118	4	5793118	4.8458	-0.2842		0.0786	0.4901	2.314e-06	SUG
FT_Intercept_PRE	chr4.s_200473772	4	200473772	4.2942	0.2675		0.0709	0.4422	8.71329e-06	SUG
FT_Intercept_PRE	chr5.s_11617095	5	11617095	18.3472	-0.776	-0.1273	0.2622	1.6346	4.50256e-19	SIG
FT_Intercept_PRE	chr5.s_66845171	5	66845171	6.2175	0.3221		0.0566	0.3531	8.75344e-08	SIG
FT_Intercept_PRE	chr5.s_144210700	5	144210700	12.3037	-0.265	-0.5852	0.0782	0.4877	4.97483e-13	SIG
FT_Intercept_PRE	chr6.s_162316818	6	162316818	4.9468	-0.2871		0.0797	0.4966	1.81642e-06	SUG
FT_Intercept_PRE	chr7.s_12936657	7	12936657	4.9154	0.2862		0.0457	0.2852	1.95818e-06	SUG
FT_Intercept_PRE	chr7.s_94041150	7	94041150	10.5284	0.4199		0.1246	0.777	3.33144e-12	SIG
FT_Intercept_PRE	chr8.s_4600902	8	4600902	21.0605	0.5964		0.1137	0.709	6.99024e-23	SIG
FT_Intercept_PRE	chr8.s_87246389	8	87246389	14.9055	0.5005		0.2165	1.3498	1.18197e-16	SIG
FT_Intercept_PRE	chr8.s_89299979	8	89299979	3.708	-0.2485		0.0613	0.3823	3.59289e-05	SUG
FT_Intercept_PRE	chr10.s_85712237	10	85712237	6.3389	0.3252		0.1056	0.6582	6.55996e-08	SIG
FT_Intercept_PTR	chr1.s_17487160	1	17487160	6.8027	-0.6316		0.277	0.5443	2.18101e-08	SIG
FT_Intercept_PTR	chr1.s_83886981	1	83886981	12.5229	-0.8589		0.3036	0.5966	3.10335e-14	SIG
FT_Intercept_PTR	chr1.s_195222949	1	195222949	10.1758	0.1712	-1.0804	0.3306	0.6496	6.67714e-11	SIG
FT_Intercept_PTR	chr1.s_205548484	1	205548484	8.5867	-0.7101		0.3216	0.6319	3.21139e-10	SIG
FT_Intercept_PTR	chr2.s_1548445	2	1548445	3.4891	0.4517		0.1995	0.3919	6.11367e-05	SUG
FT_Intercept_PTR	chr2.s_33800687	2	33800687	19.2706	1.0685		0.6746	1.3255	4.50007e-21	SIG
FT_Intercept_PTR	chr2.s_65077242	2	65077242	7.4738	0.6622		0.4384	0.8614	4.44807e-09	SIG
FT_Intercept_PTR	chr2.s_123477643	2	123477643	4.7576	0.5277		0.2298	0.4516	2.85944e-06	SUG
FT_Intercept_PTR	chr2.s_193844355	2	193844355	7.5084	0.1391	-0.9286	0.2617	0.5141	3.10397e-08	SIG
FT_Intercept_PTR	chr2.s_221980279	2	221980279	40.3145	1.5589		0.5468	1.0743	2.83331e-42	SIG
FT_Intercept_PTR	chr3.s_17293404	3	17293404	3.9593	0.4813		0.2137	0.42	1.95494e-05	SUG
FT_Intercept_PTR	chr3.s_158480925	3	158480925	37.7116	1.5061		2.0312	3.991	1.1734e-39	SIG
FT_Intercept_PTR	chr4.s_229493985	4	229493985	6.9712	0.6394		0.393	0.7722	1.46257e-08	SIG
FT_Intercept_PTR	chr4.s_237459394	4	237459394	21.3018	-1.5742	-0.2272	0.8949	1.7583	5e-22	SIG
FT_Intercept_PTR	chr5.s_17976723	5	17976723	7.7129	-0.6728		0.233	0.4578	2.52698e-09	SIG
FT_Intercept_PTR	chr5.s_196384146	5	196384146	14.2261	0.9161		0.4228	0.8308	5.7779e-16	SIG
FT_Intercept_PTR	chr6.s_64491818	6	64491818	8.2299	0.6951		0.4769	0.9371	7.45119e-10	SIG
FT_Intercept_PTR	chr6.s_120198604	6	120198604	15.16	-1.2792	-0.3948	0.844	1.6583	6.92745e-16	SIG
FT_Intercept_PTR	chr6.s_140060558	6	140060558	5.2291	0.5534		0.3047	0.5987	9.24054e-07	SUG
FT_Intercept_PTR	chr6.s_162316758	6	162316758	4.7315	0.5263		0.2675	0.5255	3.04392e-06	SUG
FT_Intercept_PTR	chr8.s_83275132	8	83275132	5.4656	-0.5658		0.2322	0.4561	5.25229e-07	SUG
FT_Intercept_PTR	chr8.s_128247936	8	128247936	5.4051	0.5627		0.2381	0.4678	6.06785e-07	SUG
FT_Intercept_PTR	chr9.s_11708974	9	11708974	11.0949	0.808		0.1995	0.392	8.8128e-13	SIG
FT_Intercept_PTR	chr9.s_105034162	9	105034162	9.7994	-0.759		0.4182	0.8216	1.84726e-11	SIG
FT_Intercept_PTR	chr10.s_74621951	10	74621951	4.4554	-0.5106		0.2342	0.4602	5.90993e-06	SUG
FT_Intercept_PTR	chr10.s_129915722	10	129915722	7.3461	0.6565		0.3512	0.69	6.01844e-09	SIG
FT_Intercept_PTS	chr1.s_17487160	1	17487160	6.3124	-1.0101		0.7086	0.5001	6.98529e-08	SIG
FT_Intercept_PTS	chr1.s_48923824	1	48923824	6.3292	-1.0115		1.0213	0.7208	6.71208e-08	SIG
FT_Intercept_PTS	chr1.s_89235781	1	89235781	11.4429	-1.3629		1.2036	0.8494	3.89714e-13	SIG
FT_Intercept_PTS	chr1.s_189717984	1	189717984	10.4297	0.2003	-1.829	0.9458	0.6675	3.72122e-11	SIG
FT_Intercept_PTS	chr1.s_206311090	1	206311090	7.7316	-1.1186		0.9585	0.6765	2.41777e-09	SIG
FT_Intercept_PTS	chr1.s_296701157	1	296701157	4.1659	-0.8199		0.6097	0.4303	1.18708e-05	SUG
FT_Intercept_PTS	chr2.s_1548445	2	1548445	4.8841	0.888		0.7709	0.544	2.11116e-06	SUG
FT_Intercept_PTS	chr2.s_219955913	2	219955913	5.8846	-0.9751		0.9042	0.6381	1.93337e-07	SIG
FT_Intercept_PTS	chr3.s_157690799	3	157690799	12.233	1.4096		1.9853	1.401	6.11877e-14	SIG
FT_Intercept_PTS	chr3.s_161603443	3	161603443	12.16	1.4053		1.8936	1.3364	7.25893e-14	SIG
FT_Intercept_PTS	chr4.s_162713642	4	162713642	7.9828	1.1367		1.1888	0.839	1.33533e-09	SIG
FT_Intercept_PTS	chr4.s_181452150	4	181452150	15.1767	-0.6341	2.1314	1.7921	1.2647	6.66621e-16	SIG
FT_Intercept_PTS	chr4.s_195499839	4	195499839	5.0135	-0.8997		0.7237	0.5108	1.54808e-06	SUG
FT_Intercept_PTS	chr4.s_229493985	4	229493985	4.7352	0.8743		0.7349	0.5186	3.01693e-06	SUG
FT_Intercept_PTS	chr4.s_237809034	4	237809034	4.841	0.8841		0.7695	0.5431	2.34064e-06	SUG
FT_Intercept_PTS	chr5.s_4497688	5	4497688	6.9432	1.0596		0.7103	0.5013	1.56304e-08	SIG
FT_Intercept_PTS	chr6.s_2177705	6	2177705	7.1417	-1.0748		1.1055	0.7802	9.76429e-09	SIG
FT_Intercept_PTS	chr6.s_61800998	6	61800998	5.7363	-0.9627		0.7982	0.5633	2.75285e-07	SIG
FT_Intercept_PTS	chr6.s_120198604	6	120198604	15.9945	-2.2407	-0.4452	2.5318	1.7867	1.01406e-16	SIG
FT_Intercept_PTS	chr6.s_162316758	6	162316758	4.5093	0.8531		0.7028	0.496	5.19174e-06	SUG
FT_Intercept_PTS	chr8.s_128247936	8	128247936	6.0633	0.9899		0.737	0.5201	1.26326e-07	SIG
FT_Intercept_PTS	chr8.s_159426785	8	159426785	5.131	-0.9103		0.7902	0.5577	1.16852e-06	SUG
FT_Intercept_PTS	chr9.s_62923062	9	62923062	41.9038	-2.1152	3.0777	6.562	4.6309	1.25227e-42	SIG
FT_Intercept_PTS	chr10.s_76657312	10	76657312	6.0025	-0.9849		0.9277	0.6547	1.46017e-07	SIG
FT_Intercept_PTS	chr10.s_142808004	10	142808004	12.0708	1.9596	-0.2843	1.9571	1.3812	8.50481e-13	SIG
FT_Intercept_PTT	chr1.s_17487160	1	17487160	12.1645	-0.904		0.5676	1.0066	7.18321e-14	SIG
FT_Intercept_PTT	chr1.s_39536105	1	39536105	4.5213	-0.5494		0.2948	0.5229	5.04373e-06	SUG
FT_Intercept_PTT	chr1.s_83886981	1	83886981	14.1042	-0.9742		0.3906	0.6928	7.68255e-16	SIG
FT_Intercept_PTT	chr1.s_195222949	1	195222949	9.3674	0.1656	-1.1083	0.3448	0.6114	4.29463e-10	SIG
FT_Intercept_PTT	chr2.s_33800687	2	33800687	5.8472	0.6251		0.2309	0.4096	2.11373e-07	SIG
FT_Intercept_PTT	chr2.s_123477643	2	123477643	5.9686	0.6316		0.3292	0.5839	1.58276e-07	SIG
FT_Intercept_PTT	chr2.s_184017351	2	184017351	6.7608	-0.6725		0.4457	0.7905	2.40895e-08	SIG
FT_Intercept_PTT	chr2.s_193844355	2	193844355	7.8755	0.0773	-1.0243	0.2881	0.511	1.33277e-08	SIG
FT_Intercept_PTT	chr2.s_221980279	2	221980279	23.6816	1.2673		0.3614	0.6409	1.57932e-25	SIG
FT_Intercept_PTT	chr3.s_158480925	3	158480925	47.7183	1.817		2.9562	5.2431	1.02921e-49	SIG
FT_Intercept_PTT	chr4.s_229493985	4	229493985	5.071	0.582		0.3256	0.5775	1.34916e-06	SUG
FT_Intercept_PTT	chr5.s_17976723	5	17976723	8.0243	-0.733		0.2766	0.4905	1.21085e-09	SIG
FT_Intercept_PTT	chr5.s_27039975	5	27039975	12.7621	-0.9262		0.5566	0.9871	1.77255e-14	SIG
FT_Intercept_PTT	chr6.s_64491818	6	64491818	8.0608	0.7347		0.5328	0.945	1.11071e-09	SIG
FT_Intercept_PTT	chr6.s_120198604	6	120198604	13.3065	-1.2869	-0.3683	0.8495	1.5067	4.94329e-14	SIG
FT_Intercept_PTT	chr6.s_162316758	6	162316758	4.3132	0.5366		0.278	0.4931	8.32289e-06	SUG
FT_Intercept_PTT	chr7.s_168952567	7	168952567	5.1475	0.5864		0.3426	0.6076	1.12324e-06	SUG
FT_Intercept_PTT	chr8.s_83275132	8	83275132	8.8437	-0.7698		0.4297	0.7621	1.75204e-10	SIG
FT_Intercept_PTT	chr8.s_128247936	8	128247936	10.5454	0.8411		0.5321	0.9438	3.2009e-12	SIG
FT_Intercept_PTT	chr9.s_11710416	9	11710416	14.527	0.9889		0.2848	0.5051	2.86114e-16	SIG
FT_Intercept_PTT	chr9.s_104690941	9	104690941	16.6004	-1.058		0.342	0.6066	2.26461e-18	SIG
FT_Intercept_PTT	chr10.s_84039888	10	84039888	28.6542	1.9396	-0.3753	1.7319	3.0716	2.22277e-29	SIG
FT_Intercept_PTT	chr10.s_142808004	10	142808004	7.0031	0.9311	-0.2646	0.4601	0.8159	9.93381e-08	SIG
FT_Intercept_RH2M	chr1.s_195222949	1	195222949	11.5805	-0.6038	1.0228	0.5196	0.9986	2.63006e-12	SIG
FT_Intercept_RH2M	chr2.s_56305906	2	56305906	9.0409	0.2197	1.0261	0.2444	0.4697	9.10856e-10	SIG
FT_Intercept_RH2M	chr2.s_183836029	2	183836029	35.1352	-0.9018	-1.8844	0.4383	0.8425	7.34655e-36	SIG
FT_Intercept_RH2M	chr2.s_207713247	2	207713247	6.3324	0.6197		0.3017	0.5799	6.66173e-08	SIG
FT_Intercept_RH2M	chr2.s_228714488	2	228714488	12.4311	0.8705		0.3983	0.7655	3.84692e-14	SIG
FT_Intercept_RH2M	chr3.s_2591610	3	2591610	6.8213	-0.6433		0.2838	0.5455	2.08659e-08	SIG
FT_Intercept_RH2M	chr3.s_17293404	3	17293404	7.2565	-0.6636		0.4064	0.7812	7.43988e-09	SIG
FT_Intercept_RH2M	chr3.s_229629206	3	229629206	3.8014	0.4797		0.2198	0.4225	2.86453e-05	SUG
FT_Intercept_RH2M	chr4.s_14387014	4	14387014	6.6748	0.6363		0.2389	0.4592	2.95379e-08	SIG
FT_Intercept_RH2M	chr4.s_195499839	4	195499839	5.9445	0.6003		0.3222	0.6193	1.67647e-07	SIG
FT_Intercept_RH2M	chr5.s_144210700	5	144210700	7.9836	-0.2381	-0.9555	0.1971	0.3788	1.03914e-08	SIG
FT_Intercept_RH2M	chr6.s_120198604	6	120198604	6.6751	0.8997	0.0391	0.4034	0.7753	2.11427e-07	SIG
FT_Intercept_RH2M	chr7.s_166423882	7	166423882	4.9318	0.5466		0.2705	0.5198	1.88309e-06	SUG
FT_Intercept_RH2M	chr8.s_89299979	8	89299979	8.038	-0.6987		0.4848	0.9318	1.17234e-09	SIG
EW_Slope_DL	chr1.s_2726761	1	2726761	5.9625	-4.4614		19.7464	0.72	1.60585e-07	SIG
EW_Slope_DL	chr1.s_146391402	1	146391402	20.7474	11.8246	0.5407	59.8869	2.1838	1.79226e-21	SIG
EW_Slope_DL	chr1.s_215260880	1	215260880	17.3033	3.4644	10.2341	23.6753	0.8633	4.98105e-18	SIG
EW_Slope_DL	chr1.s_279749764	1	279749764	6.1724	-4.5396		17.2828	0.6302	9.7449e-08	SIG
EW_Slope_DL	chr1.s_301352416	1	301352416	4.7646	3.9861		15.4055	0.5618	2.81195e-06	SUG
EW_Slope_DL	chr2.s_33410819	2	33410819	7.9662	-5.1611		18.2032	0.6638	1.38893e-09	SIG
EW_Slope_DL	chr2.s_219955913	2	219955913	4.4675	3.8594		14.1643	0.5165	5.74028e-06	SUG
EW_Slope_DL	chr3.s_135882551	3	135882551	6.4887	-4.6551		21.0367	0.7671	4.59545e-08	SIG
EW_Slope_DL	chr3.s_136873692	3	136873692	7.8539	-1.7058	7.0456	16.5546	0.6037	1.40082e-08	SIG
EW_Slope_DL	chr4.s_11889830	4	11889830	14.8195	1.6136	9.8519	19.2457	0.7018	1.5173e-15	SIG
EW_Slope_DL	chr4.s_76367977	4	76367977	6.2837	-4.5806		17.3266	0.6318	7.47972e-08	SIG
EW_Slope_DL	chr5.s_11409399	5	11409399	18.0526	10.6149	-3.0213	60.1797	2.1944	8.8722e-19	SIG
EW_Slope_DL	chr5.s_12047820	5	12047820	5.1269	4.1355		15.915	0.5803	1.1802e-06	SUG
EW_Slope_DL	chr5.s_29297928	5	29297928	8.8066	5.4283		20.6499	0.753	1.91218e-10	SIG
EW_Slope_DL	chr5.s_167471918	5	167471918	4.7552	3.9822		11.571	0.4219	2.87585e-06	SUG
EW_Slope_DL	chr6.s_140059339	6	140059339	11.4054	6.1842		35.4427	1.2924	4.25455e-13	SIG
EW_Slope_DL	chr6.s_150880434	6	150880434	5.2757	-4.1954		15.9194	0.5805	8.26765e-07	SUG
EW_Slope_DL	chr6.s_153599874	6	153599874	3.7426	-3.5314		12.3857	0.4516	3.30337e-05	SUG
EW_Slope_DL	chr7.s_132100974	7	132100974	6.9667	-4.8244		15.0427	0.5485	1.47842e-08	SIG
EW_Slope_DL	chr7.s_162842670	7	162842670	8.1652	-7.345	0.8146	27.2852	0.9949	6.84076e-09	SIG
EW_Slope_DL	chr8.s_2516963	8	2516963	8.2231	5.2442		19.294	0.7036	7.57141e-10	SIG
EW_Slope_DL	chr8.s_17127334	8	17127334	8.3318	5.279		14.5932	0.5321	5.85806e-10	SIG
EW_Slope_DL	chr8.s_43510437	8	43510437	26.0816	-3.3119	12.8912	61.3923	2.2387	8.30565e-27	SIG
EW_Slope_DL	chr8.s_105179488	8	105179488	7.2849	4.934		20.6495	0.753	6.957e-09	SIG
EW_Slope_DL	chr8.s_129648281	8	129648281	6.584	-4.6894		14.4891	0.5283	3.66421e-08	SIG
EW_Slope_DL	chr9.s_44964329	9	44964329	6.6239	-4.7036		21.8911	0.7983	3.33357e-08	SIG
EW_Slope_DL	chr10.s_4902437	10	4902437	13.6289	9.5412	0.7303	37.9548	1.384	2.35272e-14	SIG
EW_Slope_DL	chr10.s_30808638	10	30808638	9.5775	-0.9028	7.9601	18.0387	0.6578	2.64757e-10	SIG
EW_Slope_DL	chr10.s_78336812	10	78336812	7.5835	-5.0348		13.3986	0.4886	3.43195e-09	SIG
EW_Slope_DL	chr10.s_115290223	10	115290223	17.6411	-2.1066	10.6958	38.2221	1.3938	2.28861e-18	SIG
EW_Slope_DTR	chr1.s_2726761	1	2726761	5.7786	-0.687		0.4683	0.6954	2.48892e-07	SIG
EW_Slope_DTR	chr1.s_146391402	1	146391402	10.3932	1.2842	-0.2322	0.8114	1.205	4.0479e-11	SIG
EW_Slope_DTR	chr1.s_166688633	1	166688633	12.4852	0.1495	1.4238	0.4444	0.66	3.27557e-13	SIG
EW_Slope_DTR	chr1.s_176078244	1	176078244	3.5216	0.5358		0.2514	0.3734	5.64821e-05	SUG
EW_Slope_DTR	chr1.s_215260880	1	215260880	15.8194	0.3811	1.5696	0.5478	0.8135	1.51767e-16	SIG
EW_Slope_DTR	chr1.s_279749764	1	279749764	6.3004	-0.7175		0.4318	0.6412	7.18839e-08	SIG
EW_Slope_DTR	chr1.s_301352416	1	301352416	5.0178	0.64		0.3971	0.5898	1.53219e-06	SUG
EW_Slope_DTR	chr2.s_118713239	2	118713239	13.1394	1.0391		0.6737	1.0005	7.33178e-15	SIG
EW_Slope_DTR	chr3.s_58695020	3	58695020	4.8978	0.6323		0.1953	0.2901	2.04296e-06	SUG
EW_Slope_DTR	chr3.s_62215036	3	62215036	10.1009	-0.5254	1.175	0.5764	0.856	7.93338e-11	SIG
EW_Slope_DTR	chr3.s_135878351	3	135878351	6.4355	-0.7252		0.5101	0.7575	5.21379e-08	SIG
EW_Slope_DTR	chr4.s_11889830	4	11889830	16.5713	0.324	1.6206	0.4976	0.739	2.68755e-17	SIG
EW_Slope_DTR	chr4.s_147700979	4	147700979	13.3354	-1.0469		0.4725	0.7017	4.63583e-15	SIG
EW_Slope_DTR	chr5.s_11409399	5	11409399	15.9973	1.5579	-0.4581	1.3047	1.9375	1.00769e-16	SIG
EW_Slope_DTR	chr5.s_29297928	5	29297928	7.4067	0.7783		0.4245	0.6305	5.21359e-09	SIG
EW_Slope_DTR	chr5.s_161458555	5	161458555	5.199	0.6515		0.3557	0.5283	9.93138e-07	SUG
EW_Slope_DTR	chr6.s_140059339	6	140059339	10.5195	0.9288		0.7994	1.1872	3.4015e-12	SIG
EW_Slope_DTR	chr6.s_149550500	6	149550500	6.0865	0.7052		0.2979	0.4424	1.1956e-07	SIG
EW_Slope_DTR	chr6.s_151675667	6	151675667	12.5677	1.016		0.943	1.4004	2.79448e-14	SIG
EW_Slope_DTR	chr7.s_132100974	7	132100974	6.1989	-0.7117		0.3274	0.4862	9.15001e-08	SIG
EW_Slope_DTR	chr7.s_162842670	7	162842670	6.6	-1.0377	-0.0462	0.5358	0.7958	2.51354e-07	SIG
EW_Slope_DTR	chr7.s_174270130	7	174270130	3.9606	-0.5684		0.3219	0.4781	1.94871e-05	SUG
EW_Slope_DTR	chr8.s_2516963	8	2516963	5.9836	0.6992		0.3429	0.5093	1.5272e-07	SIG
EW_Slope_DTR	chr8.s_17127334	8	17127334	5.3972	0.6639		0.2308	0.3427	6.18299e-07	SUG
EW_Slope_DTR	chr8.s_43510437	8	43510437	28.5041	-0.0004	2.179	1.1873	1.7632	3.14044e-29	SIG
EW_Slope_DTR	chr8.s_129648281	8	129648281	16.8486	-1.1785		0.9151	1.359	1.26959e-18	SIG
EW_Slope_DTR	chr9.s_44964329	9	44964329	9.0585	-0.8613		0.7341	1.0902	1.05631e-10	SIG
EW_Slope_DTR	chr9.s_49750198	9	49750198	7.2612	0.7706		0.4415	0.6557	7.35858e-09	SIG
EW_Slope_DTR	chr10.s_5378075	10	5378075	16.3119	1.1593		0.525	0.7797	4.43767e-18	SIG
EW_Slope_DTR	chr10.s_30808638	10	30808638	13.2362	-0.1556	1.4673	0.6073	0.9019	5.81124e-14	SIG
EW_Slope_DTR	chr10.s_78336812	10	78336812	6.4865	-0.7281		0.2802	0.4161	4.61966e-08	SIG
EW_Slope_DTR	chr10.s_115290223	10	115290223	12.7639	-0.3515	1.4044	0.7137	1.06	1.72418e-13	SIG
EW_Slope_GDD	chr1.s_2726761	1	2726761	4.0852	0.4791		0.2277	0.5378	1.44231e-05	SUG
EW_Slope_GDD	chr1.s_176078244	1	176078244	8.0642	-0.6743		0.3981	0.9402	1.10203e-09	SIG
EW_Slope_GDD	chr1.s_215260880	1	215260880	11.7523	-0.3668	-1.0937	0.2701	0.6378	1.77069e-12	SIG
EW_Slope_GDD	chr1.s_279749764	1	279749764	4.1994	0.4858		0.1979	0.4674	1.09483e-05	SUG
EW_Slope_GDD	chr1.s_301352416	1	301352416	3.1339	-0.4195		0.1706	0.4029	0.000145351	SUG
EW_Slope_GDD	chr2.s_33410819	2	33410819	7.9655	0.6701		0.3069	0.7247	1.39105e-09	SIG
EW_Slope_GDD	chr3.s_135882551	3	135882551	9.395	0.7282		0.5148	1.2156	4.78265e-11	SIG
EW_Slope_GDD	chr3.s_136873692	3	136873692	6.3856	0.1185	-0.8399	0.2062	0.487	4.11736e-07	SUG
EW_Slope_GDD	chr4.s_11889830	4	11889830	9.6062	0.2348	-1.0146	0.3664	0.8654	2.47839e-10	SIG
EW_Slope_GDD	chr4.s_12226035	4	12226035	6.2876	-0.7915	-0.2855	0.2696	0.6367	5.15929e-07	SUG
EW_Slope_GDD	chr4.s_34237070	4	34237070	12.7723	1.1991	0.095	0.7053	1.6656	1.69093e-13	SIG
EW_Slope_GDD	chr4.s_76367977	4	76367977	9.9452	0.7494		0.4637	1.0951	1.31117e-11	SIG
EW_Slope_GDD	chr5.s_12047820	5	12047820	3.8159	-0.463		0.1995	0.4711	2.76573e-05	SUG
EW_Slope_GDD	chr5.s_214436493	5	214436493	4.9277	-0.5264		0.2771	0.6544	1.90146e-06	SUG
EW_Slope_GDD	chr7.s_173453377	7	173453377	13.1216	-1.2192	0.0155	0.6639	1.5679	7.56588e-14	SIG
EW_Slope_GDD	chr8.s_686095	8	686095	6.5125	0.6056		0.2223	0.525	4.3431e-08	SIG
EW_Slope_GDD	chr8.s_2516963	8	2516963	5.6991	-0.5663		0.225	0.5313	3.00858e-07	SIG
EW_Slope_GDD	chr8.s_17127334	8	17127334	7.4466	-0.6478		0.2197	0.5189	4.74452e-09	SIG
EW_Slope_GDD	chr8.s_105179488	8	105179488	5.4676	-0.5546		0.2609	0.6161	5.22669e-07	SUG
EW_Slope_GDD	chr8.s_129648281	8	129648281	5.0514	0.533		0.1872	0.442	1.4139e-06	SUG
EW_Slope_GDD	chr8.s_151242031	8	151242031	15.3459	-0.0491	-1.3189	0.4154	0.981	4.51458e-16	SIG
EW_Slope_GDD	chr9.s_44964329	9	44964329	6.248	0.5931		0.348	0.8219	8.14197e-08	SIG
EW_Slope_GDD	chr9.s_49750198	9	49750198	5.2053	-0.5411		0.2177	0.5141	9.78285e-07	SUG
EW_Slope_GDD	chr10.s_5378075	10	5378075	8.2546	-0.6822		0.1818	0.4294	7.02884e-10	SIG
EW_Slope_GDD	chr10.s_87521466	10	87521466	7.1481	-0.0182	-0.8976	0.1969	0.465	7.11543e-08	SIG
EW_Slope_GDD	chr10.s_115290223	10	115290223	11.7903	0.0301	-1.154	0.3455	0.8159	1.62228e-12	SIG
EW_Slope_PAR	chr1.s_2726761	1	2726761	5.9259	0.1763		0.0308	0.702	1.75225e-07	SIG
EW_Slope_PAR	chr1.s_146391402	1	146391402	11.2561	-0.3422	-0.0374	0.0486	1.1066	5.54999e-12	SIG
EW_Slope_PAR	chr1.s_176078244	1	176078244	3.2832	-0.1311		0.015	0.3425	0.000100935	SUG
EW_Slope_PAR	chr1.s_215260880	1	215260880	10.7518	-0.0768	-0.3278	0.0239	0.5442	1.77237e-11	SIG
EW_Slope_PAR	chr1.s_279749764	1	279749764	6.5324	0.1851		0.0287	0.6544	4.14208e-08	SIG
EW_Slope_PAR	chr1.s_282618832	1	282618832	6.5179	0.1289	-0.2278	0.0229	0.5218	3.03607e-07	SIG
EW_Slope_PAR	chr1.s_301352416	1	301352416	5.727	-0.1733		0.0291	0.6629	2.81495e-07	SIG
EW_Slope_PAR	chr2.s_33410819	2	33410819	5.1738	0.1647		0.0185	0.4219	1.05472e-06	SUG
EW_Slope_PAR	chr2.s_219955913	2	219955913	3.4542	-0.1345		0.0172	0.3914	6.65431e-05	SUG
EW_Slope_PAR	chr3.s_58695020	3	58695020	4.8332	-0.1591		0.0124	0.2817	2.38487e-06	SUG
EW_Slope_PAR	chr3.s_62215036	3	62215036	11.3725	0.1988	-0.2834	0.048	1.0922	4.24513e-12	SIG
EW_Slope_PAR	chr3.s_135878351	3	135878351	5.853	0.1752		0.0298	0.6777	2.08457e-07	SIG
EW_Slope_PAR	chr4.s_11889830	4	11889830	12.975	0.1931	-0.3156	0.0611	1.3921	1.06034e-13	SIG
EW_Slope_PAR	chr4.s_12226035	4	12226035	10.406	-0.3244	-0.0657	0.0461	1.0485	3.93021e-11	SIG
EW_Slope_PAR	chr4.s_76367977	4	76367977	6.8812	0.19		0.0298	0.679	1.81058e-08	SIG
EW_Slope_PAR	chr5.s_11409399	5	11409399	20.4975	-0.4203	0.2026	0.1087	2.4752	3.18639e-21	SIG
EW_Slope_PAR	chr5.s_29297928	5	29297928	7.8119	-0.2026		0.0288	0.6547	2.00003e-09	SIG
EW_Slope_PAR	chr5.s_161458555	5	161458555	5.0856	-0.1633		0.0223	0.5085	1.30268e-06	SUG
EW_Slope_PAR	chr6.s_140059339	6	140059339	9.5593	-0.2242		0.0466	1.061	3.24904e-11	SIG
EW_Slope_PAR	chr6.s_149550500	6	149550500	9.5935	-0.2246		0.0302	0.6883	2.99801e-11	SIG
EW_Slope_PAR	chr6.s_151675667	6	151675667	13.5455	-0.2674		0.0653	1.4867	2.83592e-15	SIG
EW_Slope_PAR	chr7.s_132100974	7	132100974	7.0929	0.193		0.0241	0.5479	1.09611e-08	SIG
EW_Slope_PAR	chr7.s_162842670	7	162842670	9.7088	0.3195	0.0094	0.0508	1.157	1.9567e-10	SIG
EW_Slope_PAR	chr7.s_173469658	7	173469658	12.2835	-0.3535	-0.0667	0.0511	1.1625	5.21124e-13	SIG
EW_Slope_PAR	chr8.s_2516963	8	2516963	5.2186	-0.1654		0.0192	0.4369	9.47725e-07	SUG
EW_Slope_PAR	chr8.s_80553291	8	80553291	17.5036	0.2285	-0.3648	0.0813	1.8505	3.14086e-18	SIG
EW_Slope_PAR	chr8.s_105179488	8	105179488	5.2096	-0.1652		0.0232	0.5273	9.68373e-07	SUG
EW_Slope_PAR	chr8.s_129648281	8	129648281	7.9495	0.2044		0.0275	0.6264	1.44483e-09	SIG
EW_Slope_PAR	chr8.s_171311928	8	171311928	3.5969	-0.1372		0.0109	0.2474	4.70386e-05	SUG
EW_Slope_PAR	chr9.s_44964329	9	44964329	6.7758	0.1886		0.0352	0.8011	2.3245e-08	SIG
EW_Slope_PAR	chr10.s_5378075	10	5378075	14.0846	-0.2727		0.029	0.6613	8.04364e-16	SIG
EW_Slope_PAR	chr10.s_78336812	10	78336812	7.9925	0.2049		0.0222	0.5053	1.30529e-09	SIG
EW_Slope_PAR	chr10.s_115290223	10	115290223	17.9142	0.0561	-0.4318	0.0564	1.2833	1.22018e-18	SIG
EW_Slope_PRE	chr1.s_2726761	1	2726761	4.3188	1.1857		1.3947	0.5495	8.21207e-06	SUG
EW_Slope_PRE	chr1.s_166688633	1	166688633	12.2962	0.3989	-2.8095	2.4094	0.9492	5.06107e-13	SIG
EW_Slope_PRE	chr1.s_176078244	1	176078244	6.3449	-1.4383		1.8117	0.7138	6.46647e-08	SIG
EW_Slope_PRE	chr1.s_215260880	1	215260880	15.9497	-0.6903	-3.1656	2.2319	0.8793	1.12434e-16	SIG
EW_Slope_PRE	chr1.s_279749764	1	279749764	8.431	1.6594		2.3094	0.9098	4.63562e-10	SIG
EW_Slope_PRE	chr1.s_301352416	1	301352416	5.4569	-1.3334		1.7238	0.6791	5.36259e-07	SUG
EW_Slope_PRE	chr2.s_118713239	2	118713239	16.7393	-2.3463		3.4347	1.3532	1.63798e-18	SIG
EW_Slope_PRE	chr3.s_135878351	3	135878351	9.8365	1.7935		3.1194	1.229	1.69299e-11	SIG
EW_Slope_PRE	chr4.s_76367977	4	76367977	5.0467	1.2821		1.3574	0.5348	1.42987e-06	SUG
EW_Slope_PRE	chr5.s_12047820	5	12047820	3.3382	-1.042		1.0104	0.3981	8.82695e-05	SUG
EW_Slope_PRE	chr5.s_161458555	5	161458555	7.211	-1.5339		1.9719	0.7769	8.28604e-09	SIG
EW_Slope_PRE	chr5.s_208796825	5	208796825	4.9572	-1.2706		1.5794	0.6223	1.77154e-06	SUG
EW_Slope_PRE	chr7.s_35695342	7	35695342	28.1577	3.0574		1.843	0.7261	4.84783e-30	SIG
EW_Slope_PRE	chr8.s_17127334	8	17127334	6.0918	-1.4092		1.0399	0.4097	1.18054e-07	SIG
EW_Slope_PRE	chr8.s_43510437	8	43510437	26.1321	-0.6079	-4.1187	3.4435	1.3567	7.39393e-27	SIG
EW_Slope_PRE	chr8.s_105003722	8	105003722	4.354	-1.1905		1.1829	0.466	7.54376e-06	SUG
EW_Slope_PRE	chr8.s_129648281	8	129648281	11.0536	1.9021		2.384	0.9392	9.71048e-13	SIG
EW_Slope_PRE	chr9.s_1921113	9	1921113	9.3492	0.8873	-2.3075	1.7393	0.6853	4.47874e-10	SIG
EW_Slope_PRE	chr9.s_44964329	9	44964329	9.796	1.7897		3.1695	1.2487	1.86203e-11	SIG
EW_Slope_PRE	chr9.s_49750198	9	49750198	16.1527	-2.3042		3.9478	1.5553	6.43298e-18	SIG
EW_Slope_PRE	chr9.s_143969088	9	143969088	5.9125	1.3882		1.4481	0.5705	1.80907e-07	SIG
EW_Slope_PRE	chr10.s_4902437	10	4902437	16.4974	-3.2661	0.4254	5.0397	1.9855	3.18546e-17	SIG
EW_Slope_PRE	chr10.s_8711966	10	8711966	7.6943	1.5848		1.6777	0.661	2.64052e-09	SIG
EW_Slope_PRE	chr10.s_30808638	10	30808638	7.76	-0.609	-2.1676	0.9971	0.3928	1.73906e-08	SIG
EW_Slope_PRE	chr10.s_115290223	10	115290223	13.6432	0.6593	-2.9172	2.9699	1.1701	2.27662e-14	SIG
EW_Slope_PTR	chr1.s_121493650	1	121493650	8.1485	18.335		325.255	0.9917	9.02924e-10	SIG
EW_Slope_PTR	chr1.s_181659992	1	181659992	3.2381	-11.5348		129.845	0.3959	0.000112669	SUG
EW_Slope_PTR	chr1.s_215260880	1	215260880	5.9522	-9.2891	-20.1098	98.2719	0.2996	1.11681e-06	SUG
EW_Slope_PTR	chr1.s_220940945	1	220940945	7.8062	-3.2932	-25.1608	141.541	0.4316	1.56363e-08	SIG
EW_Slope_PTR	chr1.s_279749764	1	279749764	4.8606	14.1416		167.714	0.5114	2.2332e-06	SUG
EW_Slope_PTR	chr1.s_282618832	1	282618832	8.0439	8.3176	-24.4126	194.994	0.5946	9.0438e-09	SIG
EW_Slope_PTR	chr1.s_301352416	1	301352416	5.48	-15.0195		218.717	0.6669	5.07366e-07	SUG
EW_Slope_PTR	chr2.s_33410819	2	33410819	5.9961	15.7141		168.753	0.5145	1.48258e-07	SIG
EW_Slope_PTR	chr2.s_118713239	2	118713239	12.0121	-22.2966		310.178	0.9458	1.02654e-13	SIG
EW_Slope_PTR	chr2.s_219955913	2	219955913	7.794	-17.9291		305.68	0.932	2.08608e-09	SIG
EW_Slope_PTR	chr3.s_58695020	3	58695020	4.1708	-13.0961		83.8037	0.2555	1.17311e-05	SUG
EW_Slope_PTR	chr3.s_62215036	3	62215036	15.0842	24.0251	-25.973	543.653	1.6577	8.24723e-16	SIG
EW_Slope_PTR	chr3.s_204151968	3	204151968	6.9899	-23.9739	-0.793	255.729	0.7797	1.02407e-07	SIG
EW_Slope_PTR	chr3.s_230498845	3	230498845	5.5229	-15.0784		225.13	0.6864	4.58029e-07	SUG
EW_Slope_PTR	chr4.s_10996517	4	10996517	4.4637	0.15	-19.1617	92.4048	0.2818	3.43892e-05	SUG
EW_Slope_PTR	chr4.s_12226035	4	12226035	7.9123	-21.4128	-13.936	206.155	0.6286	1.2246e-08	SIG
EW_Slope_PTR	chr4.s_16201916	4	16201916	10.2787	20.6105		193.5	0.59	5.98857e-12	SIG
EW_Slope_PTR	chr4.s_34237070	4	34237070	20.5206	41.1547	-4.2408	854.62	2.6058	3.02094e-21	SIG
EW_Slope_PTR	chr4.s_76367977	4	76367977	7.4501	17.5266		253.669	0.7735	4.70471e-09	SIG
EW_Slope_PTR	chr5.s_32045457	5	32045457	8.1156	-18.2977		265.235	0.8087	9.7587e-10	SIG
EW_Slope_PTR	chr5.s_161458555	5	161458555	3.0514	-11.1964		105.059	0.3203	0.000177861	SUG
EW_Slope_PTR	chr6.s_140059339	6	140059339	5.4222	-14.9397		206.845	0.6307	5.8249e-07	SUG
EW_Slope_PTR	chr6.s_151675667	6	151675667	4.9962	-14.3383		187.797	0.5726	1.6138e-06	SUG
EW_Slope_PTR	chr7.s_4118198	7	4118198	16.4846	-17.4872	-32.6146	146.168	0.4457	3.28124e-17	SIG
EW_Slope_PTR	chr7.s_132100974	7	132100974	6.748	16.6754		179.716	0.548	2.48316e-08	SIG
EW_Slope_PTR	chr7.s_162842670	7	162842670	6.0667	22.2777	-1.8474	249.838	0.7618	8.58137e-07	SUG
EW_Slope_PTR	chr7.s_174270130	7	174270130	4.4859	13.5836		183.869	0.5606	5.49131e-06	SUG
EW_Slope_PTR	chr8.s_2516963	8	2516963	8.5557	-18.7906		247.712	0.7553	3.45467e-10	SIG
EW_Slope_PTR	chr8.s_105179488	8	105179488	5.2578	-14.7104		183.55	0.5597	8.62931e-07	SUG
EW_Slope_PTR	chr8.s_125433518	8	125433518	7.6422	17.7525		195.528	0.5962	2.98673e-09	SIG
EW_Slope_PTR	chr8.s_129648281	8	129648281	8.4945	18.7228		230.97	0.7043	3.99108e-10	SIG
EW_Slope_PTR	chr8.s_171311928	8	171311928	3.2123	-11.4886		76.1741	0.2323	0.000120006	SUG
EW_Slope_PTR	chr9.s_44964329	9	44964329	5.2092	14.642		212.132	0.6468	9.69271e-07	SUG
EW_Slope_PTR	chr10.s_5378075	10	5378075	13.2778	-23.4541		214.879	0.6552	5.30476e-15	SIG
EW_Slope_PTR	chr10.s_78336812	10	78336812	7.0574	17.0556		153.756	0.4688	1.19244e-08	SIG
EW_Slope_PTS	chr1.s_2726761	1	2726761	7.1412	0.0001		0	0.9289	9.77701e-09	SIG
EW_Slope_PTS	chr1.s_176078244	1	176078244	7.5392	-0.0001		0	0.8659	3.81106e-09	SIG
EW_Slope_PTS	chr1.s_215260880	1	215260880	11.7486	0	-0.0001	0	0.6475	1.78599e-12	SIG
EW_Slope_PTS	chr1.s_279749764	1	279749764	10.6545	0.0001		0	1.175	2.47772e-12	SIG
EW_Slope_PTS	chr1.s_289003237	1	289003237	5.0276	-0.0001		0	0.5862	1.49685e-06	SUG
EW_Slope_PTS	chr1.s_301352416	1	301352416	5.4573	-0.0001		0	0.6928	5.35656e-07	SUG
EW_Slope_PTS	chr2.s_219955913	2	219955913	4.4444	-0.0001		0	0.5529	6.06881e-06	SUG
EW_Slope_PTS	chr3.s_58695020	3	58695020	6.1418	-0.0001		0	0.3932	1.04824e-07	SIG
EW_Slope_PTS	chr3.s_139961659	3	139961659	11.0218	0.0001		0	0.7025	1.04621e-12	SIG
EW_Slope_PTS	chr4.s_76367977	4	76367977	5.7426	0.0001		0	0.6211	2.71213e-07	SIG
EW_Slope_PTS	chr5.s_12047820	5	12047820	5.5012	-0.0001		0	0.6703	4.82335e-07	SUG
EW_Slope_PTS	chr5.s_166454235	5	166454235	9.3398	-0.0001		0	0.8032	5.44658e-11	SIG
EW_Slope_PTS	chr5.s_208796825	5	208796825	4.3049	-0.0001		0	0.5509	8.49155e-06	SUG
EW_Slope_PTS	chr6.s_143688476	6	143688476	9.6275	0	-0.0001	0	0.4917	2.35955e-10	SIG
EW_Slope_PTS	chr6.s_149867771	6	149867771	4.298	-0.0001		0	0.5306	8.6332e-06	SUG
EW_Slope_PTS	chr7.s_35695342	7	35695342	31.1461	0.0002		0	0.8213	4.73897e-33	SIG
EW_Slope_PTS	chr7.s_165540032	7	165540032	5.1943	0.0001		0	0.4389	1.00428e-06	SUG
EW_Slope_PTS	chr7.s_173469658	7	173469658	13.3498	-0.0001	0	0	1.4114	4.47431e-14	SIG
EW_Slope_PTS	chr8.s_17127334	8	17127334	6.0634	-0.0001		0	0.416	1.26312e-07	SIG
EW_Slope_PTS	chr8.s_43510437	8	43510437	20.7841	0	-0.0002	0	1.1819	1.64704e-21	SIG
EW_Slope_PTS	chr8.s_129648281	8	129648281	14.0565	0.0001		0	1.2213	8.58939e-16	SIG
EW_Slope_PTS	chr8.s_151242031	8	151242031	10.4659	0	-0.0001	0	0.5078	3.42326e-11	SIG
EW_Slope_PTS	chr9.s_44964329	9	44964329	6.0125	0.0001		0	0.7793	1.42592e-07	SIG
EW_Slope_PTS	chr9.s_49750198	9	49750198	10.0151	-0.0001		0	0.9787	1.11242e-11	SIG
EW_Slope_PTS	chr9.s_143969088	9	143969088	5.0283	0.0001		0	0.4946	1.49416e-06	SUG
EW_Slope_PTS	chr10.s_115290223	10	115290223	12.52	0	-0.0001	0	0.9729	3.02326e-13	SIG
EW_Slope_PTT	chr1.s_2726761	1	2726761	5.7978	0.0268		0.0007	0.7701	2.37762e-07	SIG
EW_Slope_PTT	chr1.s_176078244	1	176078244	5.7921	-0.0268		0.0006	0.6791	2.41027e-07	SIG
EW_Slope_PTT	chr1.s_215260880	1	215260880	11.0862	-0.0177	-0.0494	0.0006	0.6027	8.20693e-12	SIG
EW_Slope_PTT	chr1.s_279749764	1	279749764	6.8033	0.029		0.0007	0.7646	2.17782e-08	SIG
EW_Slope_PTT	chr1.s_289003237	1	289003237	6.6162	-0.0286		0.0007	0.7896	3.39489e-08	SIG
EW_Slope_PTT	chr1.s_301352416	1	301352416	4.0152	-0.0223		0.0005	0.5205	1.70808e-05	SUG
EW_Slope_PTT	chr2.s_219955913	2	219955913	5.0818	-0.0251		0.0006	0.6467	1.31451e-06	SUG
EW_Slope_PTT	chr3.s_58695020	3	58695020	7.5062	-0.0305		0.0005	0.4918	4.12066e-09	SIG
EW_Slope_PTT	chr3.s_139961659	3	139961659	14.2182	0.0421		0.0009	0.9289	5.88558e-16	SIG
EW_Slope_PTT	chr4.s_11889830	4	11889830	13.2063	-0.0142	-0.0555	0.0005	0.5936	6.22641e-14	SIG
EW_Slope_PTT	chr4.s_76367977	4	76367977	7.3302	0.0301		0.0007	0.8115	6.24971e-09	SIG
EW_Slope_PTT	chr5.s_12047820	5	12047820	7.8316	-0.0311		0.0009	0.9774	1.90887e-09	SIG
EW_Slope_PTT	chr6.s_143688476	6	143688476	9.35	0.0035	-0.048	0.0006	0.6792	4.46999e-10	SIG
EW_Slope_PTT	chr7.s_35695342	7	35695342	27.5552	0.0589		0.0007	0.7406	1.96184e-29	SIG
EW_Slope_PTT	chr7.s_168429822	7	168429822	10.3937	-0.0507	-0.0033	0.0012	1.2693	4.04272e-11	SIG
EW_Slope_PTT	chr7.s_173459459	7	173459459	15.5848	-0.0624	-0.0024	0.0017	1.8478	2.60466e-16	SIG
EW_Slope_PTT	chr8.s_17127334	8	17127334	5.3536	-0.0257		0.0003	0.3752	6.86272e-07	SUG
EW_Slope_PTT	chr8.s_129648281	8	129648281	10.4464	0.036		0.0009	0.9251	4.03839e-12	SIG
EW_Slope_PTT	chr8.s_151678278	8	151678278	13.0215	-0.0193	-0.0535	0.0009	0.9338	9.52743e-14	SIG
EW_Slope_PTT	chr9.s_44964329	9	44964329	6.3281	0.028		0.0008	0.8387	6.7303e-08	SIG
EW_Slope_PTT	chr9.s_49750198	9	49750198	8.7706	-0.033		0.0008	0.8753	2.08127e-10	SIG
EW_Slope_PTT	chr10.s_5378075	10	5378075	11.4685	-0.0377		0.0006	0.6026	3.66964e-13	SIG
EW_Slope_PTT	chr10.s_78331734	10	78331734	6.2395	0.0278		0.0004	0.4547	8.30897e-08	SIG
EW_Slope_PTT	chr10.s_87521466	10	87521466	8.841	-0.0101	-0.0457	0.0004	0.4706	1.44329e-09	SIG
EW_Slope_RH2M	chr1.s_2726761	1	2726761	4.168	-0.2941		0.0858	0.5258	1.18111e-05	SUG
EW_Slope_RH2M	chr1.s_86356213	1	86356213	3.8475	-0.2825		0.0604	0.3703	2.56236e-05	SUG
EW_Slope_RH2M	chr1.s_121493650	1	121493650	8.1787	-0.4127		0.1648	1.0095	8.4094e-10	SIG
EW_Slope_RH2M	chr1.s_181659992	1	181659992	4.3396	0.3001		0.0879	0.5386	7.80904e-06	SUG
EW_Slope_RH2M	chr1.s_215260880	1	215260880	19.5444	0.5088	0.7504	0.1722	1.055	2.85966e-20	SIG
EW_Slope_RH2M	chr1.s_279749764	1	279749764	6.5555	-0.3692		0.1143	0.7004	3.92108e-08	SIG
EW_Slope_RH2M	chr1.s_282618832	1	282618832	8.5249	-0.065	0.5932	0.0923	0.5653	2.98855e-09	SIG
EW_Slope_RH2M	chr2.s_33410819	2	33410819	9.8789	-0.4539		0.1408	0.8625	1.53233e-11	SIG
EW_Slope_RH2M	chr3.s_62215036	3	62215036	13.5933	-0.4511	0.6044	0.2321	1.4218	2.5539e-14	SIG
EW_Slope_RH2M	chr3.s_135882551	3	135882551	5.1101	-0.3258		0.103	0.6313	1.22852e-06	SUG
EW_Slope_RH2M	chr4.s_16201916	4	16201916	9.2726	-0.4396		0.088	0.5393	6.38069e-11	SIG
EW_Slope_RH2M	chr4.s_34237070	4	34237070	18.3531	-0.8768	0.0509	0.384	2.3528	4.44218e-19	SIG
EW_Slope_RH2M	chr4.s_76367977	4	76367977	8.0378	-0.4091		0.1382	0.8467	1.17276e-09	SIG
EW_Slope_RH2M	chr5.s_1464521	5	1464521	14.2616	-0.5463		0.1068	0.6545	5.31824e-16	SIG
EW_Slope_RH2M	chr5.s_11409399	5	11409399	15.9986	0.732	-0.3675	0.3348	2.0511	1.00469e-16	SIG
EW_Slope_RH2M	chr5.s_12047820	5	12047820	3.1985	0.2576		0.0617	0.3782	0.000124113	SUG
EW_Slope_RH2M	chr5.s_32045457	5	32045457	8.6896	0.4255		0.1434	0.8786	2.51957e-10	SIG
EW_Slope_RH2M	chr5.s_211954109	5	211954109	3.9625	-0.2868		0.0763	0.4672	1.93993e-05	SUG
EW_Slope_RH2M	chr6.s_140059339	6	140059339	5.3668	0.3339		0.1033	0.633	6.65029e-07	SUG
EW_Slope_RH2M	chr6.s_147220192	6	147220192	11.3389	0.209	0.6556	0.0816	0.4998	4.58728e-12	SIG
EW_Slope_RH2M	chr6.s_153599874	6	153599874	4.5506	-0.3074		0.0938	0.5749	4.7006e-06	SUG
EW_Slope_RH2M	chr7.s_155138044	7	155138044	6.351	-0.3634		0.1272	0.7793	6.37309e-08	SIG
EW_Slope_RH2M	chr7.s_174270130	7	174270130	3.2741	-0.2606		0.0677	0.4146	0.000103192	SUG
EW_Slope_RH2M	chr8.s_2516963	8	2516963	12.2756	0.5064		0.1799	1.1024	5.53673e-14	SIG
EW_Slope_RH2M	chr8.s_17127334	8	17127334	5.0839	0.325		0.0553	0.3388	1.308e-06	SUG
EW_Slope_RH2M	chr8.s_105179488	8	105179488	6.8902	0.3786		0.1216	0.7448	1.77204e-08	SIG
EW_Slope_RH2M	chr8.s_129648281	8	129648281	7.9962	-0.408		0.1097	0.672	1.29376e-09	SIG
EW_Slope_RH2M	chr9.s_44964329	9	44964329	8.9041	-0.4307		0.1836	1.1246	1.51952e-10	SIG
EW_Intercept_DL	chr1.s_2726761	1	2726761	4.6318	58.1943		3359.73	0.5643	3.86778e-06	SUG
EW_Intercept_DL	chr1.s_146391402	1	146391402	24.2562	-189.042	-16.9072	14972.9	2.515	5.5556e-25	SIG
EW_Intercept_DL	chr1.s_215260880	1	215260880	12.8081	-23.5552	-135.375	4119.51	0.6919	1.5573e-13	SIG
EW_Intercept_DL	chr1.s_279749764	1	279749764	5.9149	65.7977		3630.71	0.6098	1.79865e-07	SIG
EW_Intercept_DL	chr1.s_282618832	1	282618832	5.8044	34.913	-85.4076	2600.26	0.4368	1.56978e-06	SUG
EW_Intercept_DL	chr1.s_301352416	1	301352416	4.2606	-55.8052		3019.39	0.5072	9.44798e-06	SUG
EW_Intercept_DL	chr2.s_33410819	2	33410819	5.5426	63.6832		2771.54	0.4655	4.37014e-07	SUG
EW_Intercept_DL	chr3.s_135882551	3	135882551	7.5941	74.6057		5403.37	0.9076	3.34718e-09	SIG
EW_Intercept_DL	chr3.s_136873692	3	136873692	7.2661	0.2644	-103.228	2670.5	0.4486	5.4217e-08	SIG
EW_Intercept_DL	chr4.s_11889830	4	11889830	14.0811	-6.309	-143.917	4852.14	0.815	8.30587e-15	SIG
EW_Intercept_DL	chr4.s_147700979	4	147700979	14.2963	102.647		4541.9	0.7629	4.90427e-16	SIG
EW_Intercept_DL	chr5.s_11409399	5	11409399	24.3378	-178.428	65.993	18046.1	3.0312	4.60371e-25	SIG
EW_Intercept_DL	chr5.s_12047820	5	12047820	4.2424	-55.6857		2885.54	0.4847	9.87086e-06	SUG
EW_Intercept_DL	chr5.s_29297928	5	29297928	8.7836	-80.2757		4515.97	0.7585	2.01864e-10	SIG
EW_Intercept_DL	chr6.s_140059339	6	140059339	12.9057	-97.4708		8804.61	1.4789	1.26673e-14	SIG
EW_Intercept_DL	chr6.s_150880434	6	150880434	5.4538	63.1691		3609.05	0.6062	5.40126e-07	SUG
EW_Intercept_DL	chr6.s_153599874	6	153599874	5.4602	63.2062		3967.75	0.6665	5.31977e-07	SUG
EW_Intercept_DL	chr7.s_132100974	7	132100974	6.8423	70.7952		3239.21	0.5441	1.98518e-08	SIG
EW_Intercept_DL	chr7.s_162842670	7	162842670	7.0491	99.7673	-19.3664	5126.71	0.8611	8.93627e-08	SIG
EW_Intercept_DL	chr8.s_2516963	8	2516963	8.4255	-78.6109		4335.41	0.7282	4.69614e-10	SIG
EW_Intercept_DL	chr8.s_17127334	8	17127334	7.3778	-73.5292		2831.22	0.4756	5.58321e-09	SIG
EW_Intercept_DL	chr8.s_105179488	8	105179488	4.2057	-55.4431		2607.35	0.4379	1.07853e-05	SUG
EW_Intercept_DL	chr8.s_129648281	8	129648281	9.6661	84.2426		4676.02	0.7854	2.52735e-11	SIG
EW_Intercept_DL	chr8.s_171311928	8	171311928	5.663	-64.3746		2391.67	0.4017	3.27878e-07	SUG
EW_Intercept_DL	chr9.s_44964329	9	44964329	8.274	77.896		6003.96	1.0085	6.71435e-10	SIG
EW_Intercept_DL	chr10.s_4902437	10	4902437	12.8811	-137.691	-2.3564	8165.44	1.3715	1.31649e-13	SIG
EW_Intercept_DL	chr10.s_30808638	10	30808638	7.3252	20.9157	-101.514	3311.11	0.5562	4.73221e-08	SIG
EW_Intercept_DL	chr10.s_78336812	10	78336812	4.3277	56.2447		1672.1	0.2809	8.03684e-06	SUG
EW_Intercept_DL	chr10.s_115290223	10	115290223	20.1847	54.1293	-164.163	10974.7	1.8434	6.54738e-21	SIG
EW_Intercept_DTR	chr1.s_146391402	1	146391402	9.7516	-14.2953	-0.417	88.3014	1.0796	1.77338e-10	SIG
EW_Intercept_DTR	chr1.s_176078244	1	176078244	8.729	-9.5671		80.1524	0.98	2.29601e-10	SIG
EW_Intercept_DTR	chr1.s_215260880	1	215260880	9.2519	-3.2087	-13.5669	40.9333	0.5005	5.60332e-10	SIG
EW_Intercept_DTR	chr1.s_279749764	1	279749764	3.9932	6.4582		34.9781	0.4277	1.80139e-05	SUG
EW_Intercept_DTR	chr1.s_282618832	1	282618832	5.8049	2.4504	-10.7588	33.4271	0.4087	1.56795e-06	SUG
EW_Intercept_DTR	chr1.s_301352416	1	301352416	3.022	-5.616		30.5788	0.3739	0.00019115	SUG
EW_Intercept_DTR	chr2.s_33440992	2	33440992	8.3146	9.3357		59.5607	0.7282	6.10198e-10	SIG
EW_Intercept_DTR	chr2.s_118713239	2	118713239	16.4467	-13.174		108.285	1.324	3.24089e-18	SIG
EW_Intercept_DTR	chr2.s_154231281	2	154231281	4.4947	6.8532		26.2261	0.3207	5.37684e-06	SUG
EW_Intercept_DTR	chr2.s_219955913	2	219955913	4.4562	-6.8237		44.2782	0.5414	5.89836e-06	SUG
EW_Intercept_DTR	chr3.s_58695020	3	58695020	14.0463	-12.1627		72.2841	0.8838	8.79547e-16	SIG
EW_Intercept_DTR	chr3.s_135878351	3	135878351	8.2392	9.293		83.7513	1.024	7.28899e-10	SIG
EW_Intercept_DTR	chr4.s_10997279	4	10997279	8.342	-1.2546	-13.1649	38.8846	0.4754	4.5526e-09	SIG
EW_Intercept_DTR	chr4.s_14369191	4	14369191	13.1595	11.7682		63.9557	0.782	6.99444e-15	SIG
EW_Intercept_DTR	chr4.s_147700979	4	147700979	11.323	10.9079		51.2902	0.6271	5.16197e-13	SIG
EW_Intercept_DTR	chr4.s_215800496	4	215800496	4.9498	-7.1932		40.1688	0.4911	1.80326e-06	SUG
EW_Intercept_DTR	chr5.s_161458555	5	161458555	7.5892	-8.9165		66.6288	0.8147	3.38561e-09	SIG
EW_Intercept_DTR	chr6.s_143741677	6	143741677	8.9912	0.7731	-13.7113	50.1537	0.6132	1.02126e-09	SIG
EW_Intercept_DTR	chr7.s_174270130	7	174270130	5.4579	7.5549		56.8773	0.6954	5.34868e-07	SUG
EW_Intercept_DTR	chr8.s_2516963	8	2516963	6.0126	-7.9313		44.1323	0.5396	1.42537e-07	SIG
EW_Intercept_DTR	chr8.s_80553291	8	80553291	12.4059	6.2562	-14.8892	101.581	1.242	3.93157e-13	SIG
EW_Intercept_DTR	chr8.s_105179488	8	105179488	3.1311	-5.7167		27.7205	0.3389	0.000146344	SUG
EW_Intercept_DTR	chr8.s_129648281	8	129648281	9.7653	10.1234		67.5253	0.8256	2.00158e-11	SIG
EW_Intercept_DTR	chr8.s_145334977	8	145334977	4.1	-6.5443		42.7864	0.5231	1.39162e-05	SUG
EW_Intercept_DTR	chr9.s_44964329	9	44964329	9.6755	10.0764		100.466	1.2284	2.47216e-11	SIG
EW_Intercept_DTR	chr10.s_5378075	10	5378075	16.8134	-13.3221		69.3267	0.8476	1.37794e-18	SIG
EW_Intercept_DTR	chr10.s_78336812	10	78336812	5.976	7.907		33.0468	0.4041	1.55507e-07	SIG
EW_Intercept_DTR	chr10.s_115290223	10	115290223	19.9139	-1.5142	-20.467	94.6386	1.1571	1.22134e-20	SIG
EW_Intercept_GDD	chr1.s_2726761	1	2726761	6.0276	-16.3934		266.613	0.758	1.37529e-07	SIG
EW_Intercept_GDD	chr1.s_215260880	1	215260880	16.6061	15.4673	35.439	299.387	0.8512	2.48053e-17	SIG
EW_Intercept_GDD	chr1.s_279749764	1	279749764	5.1011	-15.0752		190.587	0.5418	1.25531e-06	SUG
EW_Intercept_GDD	chr1.s_301352416	1	301352416	4.4667	14.103		192.838	0.5482	5.75126e-06	SUG
EW_Intercept_GDD	chr2.s_65236418	2	65236418	6.3096	16.7743		276.805	0.787	7.03331e-08	SIG
EW_Intercept_GDD	chr3.s_135882551	3	135882551	6.7762	-17.3869		293.47	0.8343	2.32247e-08	SIG
EW_Intercept_GDD	chr3.s_136873692	3	136873692	7.8859	-9.6832	24.7157	251.151	0.714	1.30133e-08	SIG
EW_Intercept_GDD	chr3.s_204151955	3	204151955	6.2549	23.2668	-4.0632	269.99	0.7676	5.56333e-07	SUG
EW_Intercept_GDD	chr4.s_11889830	4	11889830	16.5319	7.6398	37.7966	269.956	0.7675	2.94238e-17	SIG
EW_Intercept_GDD	chr4.s_34237070	4	34237070	19.937	-42.315	-2.9948	878.905	2.4988	1.15794e-20	SIG
EW_Intercept_GDD	chr4.s_76367977	4	76367977	12.4102	-23.5843		459.325	1.3059	4.04042e-14	SIG
EW_Intercept_GDD	chr5.s_12047820	5	12047820	4.6741	14.4279		193.708	0.5507	3.49368e-06	SUG
EW_Intercept_GDD	chr5.s_214436493	5	214436493	4.8351	14.6753		215.359	0.6123	2.37404e-06	SUG
EW_Intercept_GDD	chr7.s_132100974	7	132100974	4.9565	-14.8591		142.698	0.4057	1.77464e-06	SUG
EW_Intercept_GDD	chr7.s_163044067	7	163044067	3.7789	12.9681		139.867	0.3976	3.02532e-05	SUG
EW_Intercept_GDD	chr7.s_168429822	7	168429822	12.4447	32.8587	6.0516	476.649	1.3551	3.5954e-13	SIG
EW_Intercept_GDD	chr7.s_173453377	7	173453377	10.9155	31.1784	2.4188	414.771	1.1792	1.21594e-11	SIG
EW_Intercept_GDD	chr8.s_686095	8	686095	8.4456	-19.4241		228.737	0.6503	4.47931e-10	SIG
EW_Intercept_GDD	chr8.s_17127334	8	17127334	5.0699	15.0288		118.278	0.3363	1.35252e-06	SUG
EW_Intercept_GDD	chr8.s_105179488	8	105179488	7.7869	18.6463		294.91	0.8384	2.12139e-09	SIG
EW_Intercept_GDD	chr8.s_129648281	8	129648281	9.7578	-20.8899		287.533	0.8175	2.03713e-11	SIG
EW_Intercept_GDD	chr8.s_151242031	8	151242031	12.212	-14.6316	29.6798	443.057	1.2596	6.14422e-13	SIG
EW_Intercept_GDD	chr8.s_151678278	8	151678278	8.1372	18.0913	19.9877	249.144	0.7083	7.29644e-09	SIG
EW_Intercept_GDD	chr8.s_169177094	8	169177094	16.4837	11.6332	36.7046	234.5	0.6667	3.2875e-17	SIG
EW_Intercept_GDD	chr9.s_44964329	9	44964329	6.5561	-17.1007		289.358	0.8227	3.91515e-08	SIG
EW_Intercept_GDD	chr9.s_49750198	9	49750198	14.3501	25.381		478.991	1.3618	4.32505e-16	SIG
EW_Intercept_GDD	chr10.s_78331734	10	78331734	4.4854	-14.1326		108.67	0.309	5.49869e-06	SUG
EW_Intercept_GDD	chr10.s_87521466	10	87521466	7.6705	2.0502	26.0995	156.844	0.4459	2.13689e-08	SIG
EW_Intercept_PAR	chr1.s_2726761	1	2726761	6.2596	-20.4346		414.263	0.7314	7.92032e-08	SIG
EW_Intercept_PAR	chr1.s_28975366	1	28975366	4.8617	17.9986		311.156	0.5494	2.22747e-06	SUG
EW_Intercept_PAR	chr1.s_32325206	1	32325206	7.5277	-22.4207		316.703	0.5592	3.91608e-09	SIG
EW_Intercept_PAR	chr1.s_72234214	1	72234214	11.6516	27.9414		423.277	0.7473	2.38899e-13	SIG
EW_Intercept_PAR	chr1.s_146391402	1	146391402	18.7391	50.1924	-2.2085	1134.84	2.0036	1.82642e-19	SIG
EW_Intercept_PAR	chr1.s_166688633	1	166688633	10.5056	-3.1077	37.3617	391.497	0.6912	3.12429e-11	SIG
EW_Intercept_PAR	chr1.s_181659992	1	181659992	3.7684	15.839		244.825	0.4322	3.10334e-05	SUG
EW_Intercept_PAR	chr1.s_215260880	1	215260880	13.3235	15.1833	39.4881	359.828	0.6353	4.75362e-14	SIG
EW_Intercept_PAR	chr1.s_279749764	1	279749764	7.8659	-22.922		440.632	0.778	1.76041e-09	SIG
EW_Intercept_PAR	chr1.s_282618832	1	282618832	8.2881	-15.599	29.4291	363.82	0.6423	5.1551e-09	SIG
EW_Intercept_PAR	chr1.s_301352416	1	301352416	4.1026	16.5287		264.88	0.4677	1.38288e-05	SUG
EW_Intercept_PAR	chr2.s_33440992	2	33440992	5.6096	-19.3394		255.598	0.4513	3.72405e-07	SUG
EW_Intercept_PAR	chr3.s_62215036	3	62215036	13.6326	-28.4649	31.9342	786.736	1.389	2.33311e-14	SIG
EW_Intercept_PAR	chr3.s_135878351	3	135878351	4.8033	-17.8898		310.377	0.548	2.56217e-06	SUG
EW_Intercept_PAR	chr4.s_11889830	4	11889830	14.5672	15.8281	41.3076	271.731	0.4798	2.71261e-15	SIG
EW_Intercept_PAR	chr4.s_34237070	4	34237070	20.7663	-52.8212	-3.9715	1369.1	2.4172	1.71595e-21	SIG
EW_Intercept_PAR	chr4.s_76367977	4	76367977	9.4872	-25.1905		524.019	0.9252	3.85031e-11	SIG
EW_Intercept_PAR	chr5.s_11409399	5	11409399	14.5959	40.094	-18.8182	980.045	1.7303	2.53886e-15	SIG
EW_Intercept_PAR	chr5.s_12047820	5	12047820	3.2137	14.6236		198.998	0.3513	0.000119584	SUG
EW_Intercept_PAR	chr5.s_32045457	5	32045457	7.3775	22.1946		390.241	0.689	5.58726e-09	SIG
EW_Intercept_PAR	chr6.s_140059339	6	140059339	12.7534	29.2459		792.664	1.3995	1.80938e-14	SIG
EW_Intercept_PAR	chr6.s_151675667	6	151675667	6.4453	20.737		392.814	0.6935	5.09474e-08	SIG
EW_Intercept_PAR	chr7.s_132100974	7	132100974	7.2942	-22.0682		314.749	0.5557	6.80503e-09	SIG
EW_Intercept_PAR	chr7.s_162842670	7	162842670	12.5534	-40.9869	1.9034	841.515	1.4857	2.79928e-13	SIG
EW_Intercept_PAR	chr7.s_174270130	7	174270130	5.786	-19.6425		384.479	0.6788	2.44557e-07	SIG
EW_Intercept_PAR	chr8.s_686095	8	686095	10.0157	-25.8883		406.313	0.7174	1.11098e-11	SIG
EW_Intercept_PAR	chr8.s_2516963	8	2516963	8.426	23.7295		395.042	0.6975	4.69148e-10	SIG
EW_Intercept_PAR	chr8.s_17127334	8	17127334	7.9373	23.0265		277.657	0.4902	1.48712e-09	SIG
EW_Intercept_PAR	chr8.s_105179488	8	105179488	7.0943	21.7619		401.696	0.7092	1.0925e-08	SIG
EW_Intercept_PAR	chr8.s_129648281	8	129648281	7.2818	-22.0493		320.333	0.5656	7.00796e-09	SIG
EW_Intercept_PAR	chr8.s_149946253	8	149946253	11.3222	5.1495	38.5919	347.176	0.613	4.76638e-12	SIG
EW_Intercept_PAR	chr8.s_173858724	8	173858724	6.1453	28.1797	-5.0171	405.766	0.7164	7.16073e-07	SUG
EW_Intercept_PAR	chr9.s_44964329	9	44964329	9.6242	-25.3732		637.025	1.1247	2.78957e-11	SIG
EW_Intercept_PAR	chr10.s_5378075	10	5378075	7.9127	22.9907		206.471	0.3645	1.57584e-09	SIG
EW_Intercept_PAR	chr10.s_87521466	10	87521466	9.9402	3.7917	36.2874	296.101	0.5228	1.14857e-10	SIG
EW_Intercept_PRE	chr1.s_32325206	1	32325206	5.855	-4.6976		13.9028	0.4037	2.07465e-07	SIG
EW_Intercept_PRE	chr1.s_86356213	1	86356213	7.0514	-5.1578		20.1401	0.5848	1.20952e-08	SIG
EW_Intercept_PRE	chr1.s_156547662	1	156547662	28.8807	-10.5326		77.9143	2.2623	9.06062e-31	SIG
EW_Intercept_PRE	chr1.s_156622906	1	156622906	31.7313	-9.445	12.4554	113.221	3.2874	1.86173e-32	SIG
EW_Intercept_PRE	chr1.s_215260880	1	215260880	13.3184	0.3914	10.05	24.441	0.7097	4.80956e-14	SIG
EW_Intercept_PRE	chr1.s_240660474	1	240660474	6.0001	4.7557		20.3754	0.5916	1.46853e-07	SIG
EW_Intercept_PRE	chr1.s_279749764	1	279749764	6.0036	-4.7571		18.9784	0.551	1.45621e-07	SIG
EW_Intercept_PRE	chr2.s_219285547	2	219285547	5.1217	4.3923		11.8844	0.3451	1.19477e-06	SUG
EW_Intercept_PRE	chr3.s_43084358	3	43084358	6.9925	1.0119	7.1901	13.3869	0.3887	1.01807e-07	SIG
EW_Intercept_PRE	chr3.s_139753318	3	139753318	10.1885	6.2078		32.45	0.9422	7.40228e-12	SIG
EW_Intercept_PRE	chr4.s_33729234	4	33729234	7.0898	-5.1719		26.0181	0.7554	1.1042e-08	SIG
EW_Intercept_PRE	chr4.s_76367977	4	76367977	3.6852	-3.7235		11.4494	0.3324	3.79685e-05	SUG
EW_Intercept_PRE	chr4.s_170396066	4	170396066	11.2964	6.5396		32.4075	0.941	5.49391e-13	SIG
EW_Intercept_PRE	chr4.s_187212212	4	187212212	3.4351	3.5946		12.8668	0.3736	6.9714e-05	SUG
EW_Intercept_PRE	chr5.s_12047820	5	12047820	3.9788	3.8695		13.9332	0.4046	1.86483e-05	SUG
EW_Intercept_PRE	chr5.s_28457775	5	28457775	29.5047	15.0336	-0.879	96.7512	2.8092	3.13645e-30	SIG
EW_Intercept_PRE	chr5.s_170446412	5	170446412	20.4987	-2.8931	12.1664	48.5542	1.4098	3.17725e-21	SIG
EW_Intercept_PRE	chr5.s_213345063	5	213345063	12.1357	0.2734	-9.5887	23.9857	0.6964	7.3236e-13	SIG
EW_Intercept_PRE	chr6.s_113976701	6	113976701	20.0164	-3.4353	11.8642	53.7787	1.5615	9.64478e-21	SIG
EW_Intercept_PRE	chr6.s_140059339	6	140059339	11.9401	6.7251		41.9145	1.217	1.21512e-13	SIG
EW_Intercept_PRE	chr6.s_153599874	6	153599874	3.3838	-3.5676		12.6409	0.367	7.89796e-05	SUG
EW_Intercept_PRE	chr7.s_35695342	7	35695342	28.3801	-10.4388		21.4844	0.6238	2.89403e-30	SIG
EW_Intercept_PRE	chr7.s_132100974	7	132100974	10.6279	-6.3414		25.99	0.7546	2.63733e-12	SIG
EW_Intercept_PRE	chr7.s_165795926	7	165795926	6.4708	-4.9397		23.6876	0.6878	4.79507e-08	SIG
EW_Intercept_PRE	chr7.s_174270130	7	174270130	4.124	-3.9397		15.4669	0.4491	1.31336e-05	SUG
EW_Intercept_PRE	chr8.s_686095	8	686095	13.7875	-7.2322		31.7101	0.9207	1.61047e-15	SIG
EW_Intercept_PRE	chr8.s_16923042	8	16923042	3.3305	3.5393		12.5132	0.3633	8.99387e-05	SUG
EW_Intercept_PRE	chr8.s_43510437	8	43510437	23.8886	4.9962	12.5657	25.1598	0.7305	1.29503e-24	SIG
EW_Intercept_PRE	chr8.s_105004497	8	105004497	11.9652	6.7323		37.8271	1.0983	1.14564e-13	SIG
EW_Intercept_PRE	chr8.s_117700276	8	117700276	13.0299	5.2305	-8.4505	39.9659	1.1604	9.34486e-14	SIG
EW_Intercept_PRE	chr8.s_129648281	8	129648281	3.0644	-3.3946		7.5925	0.2205	0.000172283	SUG
EW_Intercept_PRE	chr8.s_173858724	8	173858724	9.3741	7.921	-2.8434	33.774	0.9806	4.22898e-10	SIG
EW_Intercept_PRE	chr9.s_1921113	9	1921113	6.9419	-2.6405	6.7381	14.9632	0.4345	1.14369e-07	SIG
EW_Intercept_PRE	chr9.s_22901226	9	22901226	11.5702	6.6192		43.4986	1.263	2.89099e-13	SIG
EW_Intercept_PRE	chr10.s_4902437	10	4902437	11.4041	9.2766	-0.5493	38.8069	1.1268	3.94789e-12	SIG
EW_Intercept_PRE	chr10.s_8711966	10	8711966	8.9148	-5.8038		22.5004	0.6533	1.48192e-10	SIG
EW_Intercept_PRE	chr10.s_87521466	10	87521466	13.618	-0.8098	10.1354	28.2904	0.8214	2.41284e-14	SIG
EW_Intercept_PRE	chr10.s_147029959	10	147029959	4.4691	4.1018		12.7139	0.3692	5.71866e-06	SUG
EW_Intercept_PTR	chr1.s_121493650	1	121493650	8.4091	-33.8441		1108.23	0.9873	4.88218e-10	SIG
EW_Intercept_PTR	chr1.s_181659992	1	181659992	3.9694	23.2104		525.733	0.4684	1.90769e-05	SUG
EW_Intercept_PTR	chr1.s_215260880	1	215260880	8.4607	22.9546	42.1887	466.172	0.4153	3.46402e-09	SIG
EW_Intercept_PTR	chr1.s_220940945	1	220940945	7.8289	-0.7881	46.1644	542.464	0.4833	1.48388e-08	SIG
EW_Intercept_PTR	chr1.s_279749764	1	279749764	5.8251	-28.1383		663.999	0.5916	2.22801e-07	SIG
EW_Intercept_PTR	chr1.s_282618832	1	282618832	5.0899	-15.0097	34.0621	431.338	0.3843	8.13281e-06	SUG
EW_Intercept_PTR	chr1.s_301352416	1	301352416	5.0918	26.2999		670.621	0.5975	1.28346e-06	SUG
EW_Intercept_PTR	chr2.s_33410819	2	33410819	8.2305	-33.4804		766.043	0.6825	7.44023e-10	SIG
EW_Intercept_PTR	chr2.s_118713239	2	118713239	12.7632	41.7701		1088.59	0.9698	1.76833e-14	SIG
EW_Intercept_PTR	chr2.s_219955913	2	219955913	6.4009	29.5032		827.731	0.7374	5.66147e-08	SIG
EW_Intercept_PTR	chr3.s_58695020	3	58695020	3.9905	23.272		264.638	0.2358	1.81302e-05	SUG
EW_Intercept_PTR	chr3.s_62215036	3	62215036	21.2063	-49.0808	58.5673	2466.54	2.1974	6.23029e-22	SIG
EW_Intercept_PTR	chr3.s_204151968	3	204151968	9.2855	50.1528	-3.5431	1179.13	1.0505	5.18668e-10	SIG
EW_Intercept_PTR	chr3.s_230498845	3	230498845	4.7366	25.3622		636.935	0.5674	3.0072e-06	SUG
EW_Intercept_PTR	chr4.s_10996517	4	10996517	4.6152	-2.365	35.324	331.991	0.2958	2.42657e-05	SUG
EW_Intercept_PTR	chr4.s_12226035	4	12226035	8.2986	41.4698	23.2553	755.221	0.6728	5.03147e-09	SIG
EW_Intercept_PTR	chr4.s_16201916	4	16201916	12.2695	-40.946		763.706	0.6804	5.61707e-14	SIG
EW_Intercept_PTR	chr4.s_34237070	4	34237070	24.2309	-81.7539	2.9605	3325.26	2.9625	5.88787e-25	SIG
EW_Intercept_PTR	chr4.s_76367977	4	76367977	8.0565	-33.1221		905.959	0.8071	1.12223e-09	SIG
EW_Intercept_PTR	chr5.s_32045457	5	32045457	9.5469	36.0781		1031.16	0.9187	3.34536e-11	SIG
EW_Intercept_PTR	chr6.s_140059339	6	140059339	5.9816	28.5158		753.584	0.6714	1.5345e-07	SIG
EW_Intercept_PTR	chr6.s_151675667	6	151675667	5.5401	27.4381		687.706	0.6127	4.3965e-07	SUG
EW_Intercept_PTR	chr7.s_4118198	7	4118198	14.8175	25.4526	58.3967	489.101	0.4357	1.52414e-15	SIG
EW_Intercept_PTR	chr7.s_132100974	7	132100974	7.8705	-32.7352		692.566	0.617	1.74117e-09	SIG
EW_Intercept_PTR	chr7.s_162842670	7	162842670	7.3281	-44.6536	-0.8046	993.328	0.885	4.70052e-08	SIG
EW_Intercept_PTR	chr7.s_174270130	7	174270130	4.9352	-25.8905		667.974	0.5951	1.86782e-06	SUG
EW_Intercept_PTR	chr8.s_686095	8	686095	6.8098	-30.4362		561.611	0.5003	2.14445e-08	SIG
EW_Intercept_PTR	chr8.s_2516963	8	2516963	6.9973	30.8548		667.898	0.595	1.37481e-08	SIG
EW_Intercept_PTR	chr8.s_80553291	8	80553291	11.6698	-18.5992	53.2915	1173.67	1.0456	2.14098e-12	SIG
EW_Intercept_PTR	chr8.s_105179488	8	105179488	6.6403	30.053		766.09	0.6825	3.20592e-08	SIG
EW_Intercept_PTR	chr8.s_125433518	8	125433518	8.2842	-33.5902		700.027	0.6237	6.55455e-10	SIG
EW_Intercept_PTR	chr8.s_129648281	8	129648281	6.7369	-30.272		603.802	0.5379	2.54936e-08	SIG
EW_Intercept_PTR	chr9.s_44964329	9	44964329	7.4673	-31.8803		1005.66	0.8959	4.51738e-09	SIG
EW_Intercept_PTR	chr10.s_5378075	10	5378075	13.292	42.6359		710.08	0.6326	5.13138e-15	SIG
EW_Intercept_PTR	chr10.s_87521466	10	87521466	8.8214	4.9443	48.7979	536.957	0.4784	1.50966e-09	SIG
EW_Intercept_PTS	chr1.s_2726761	1	2726761	5.3921	-8.4127		70.2123	0.6618	6.25958e-07	SUG
EW_Intercept_PTS	chr1.s_32325206	1	32325206	7.4453	-9.8938		61.6711	0.5813	4.75832e-09	SIG
EW_Intercept_PTS	chr1.s_156547662	1	156547662	5.1471	-8.2185		47.4391	0.4471	1.12432e-06	SUG
EW_Intercept_PTS	chr1.s_215260880	1	215260880	14.4887	0.3612	19.586	94.3813	0.8896	3.24954e-15	SIG
EW_Intercept_PTS	chr1.s_279749764	1	279749764	7.9637	-10.2346		87.8441	0.8279	1.39721e-09	SIG
EW_Intercept_PTS	chr1.s_289003237	1	289003237	3.9241	7.1724		45.8246	0.4319	2.12877e-05	SUG
EW_Intercept_PTS	chr1.s_301352416	1	301352416	4.1214	7.3511		52.3927	0.4938	1.3217e-05	SUG
EW_Intercept_PTS	chr2.s_113737342	2	113737342	4.1814	7.4046		53.7037	0.5062	1.14359e-05	SUG
EW_Intercept_PTS	chr3.s_136873692	3	136873692	10.9362	-4.1586	16.4706	91.7559	0.8648	1.15939e-11	SIG
EW_Intercept_PTS	chr3.s_139753318	3	139753318	13.0953	13.1519		145.65	1.3728	8.12956e-15	SIG
EW_Intercept_PTS	chr5.s_11617226	5	11617226	9.91	11.4261		64.8535	0.6113	1.42445e-11	SIG
EW_Intercept_PTS	chr5.s_12047820	5	12047820	9.8693	11.4025		120.987	1.1403	1.56718e-11	SIG
EW_Intercept_PTS	chr5.s_166454235	5	166454235	5.2503	8.3008		45.1125	0.4252	8.78543e-07	SUG
EW_Intercept_PTS	chr5.s_170446412	5	170446412	12.6364	0.2576	18.2655	82.3985	0.7766	2.31233e-13	SIG
EW_Intercept_PTS	chr5.s_213345063	5	213345063	20.3924	0.2893	-23.2866	138.097	1.3016	4.0584e-21	SIG
EW_Intercept_PTS	chr6.s_140059339	6	140059339	5.9347	8.8278		72.2215	0.6807	1.7158e-07	SIG
EW_Intercept_PTS	chr7.s_163044067	7	163044067	3.8139	7.0706		41.5792	0.3919	2.77962e-05	SUG
EW_Intercept_PTS	chr7.s_168429822	7	168429822	12.7278	18.3405	-0.027	157.018	1.4799	1.8737e-13	SIG
EW_Intercept_PTS	chr7.s_173459459	7	173459459	10.2878	16.239	2.8271	109.561	1.0326	5.15947e-11	SIG
EW_Intercept_PTS	chr8.s_686095	8	686095	7.6571	-10.0344		61.0435	0.5753	2.88334e-09	SIG
EW_Intercept_PTS	chr8.s_43510437	8	43510437	25.5037	-4.7931	25.6544	218.579	2.0602	3.1425e-26	SIG
EW_Intercept_PTS	chr8.s_105003722	8	105003722	9.4559	11.1592		103.931	0.9796	4.14424e-11	SIG
EW_Intercept_PTS	chr8.s_129648281	8	129648281	7.9491	-10.2252		68.8899	0.6493	1.44613e-09	SIG
EW_Intercept_PTS	chr8.s_151242031	8	151242031	14.0654	-0.1815	19.2899	94.1437	0.8873	8.61249e-15	SIG
EW_Intercept_PTS	chr8.s_173858724	8	173858724	7.6517	13.6279	-3.9236	97.6171	0.9201	2.23148e-08	SIG
EW_Intercept_PTS	chr9.s_22901226	9	22901226	9.8334	11.3815		128.609	1.2122	1.7052e-11	SIG
EW_Intercept_PTS	chr9.s_49750198	9	49750198	9.7058	11.3068		95.0584	0.8959	2.30238e-11	SIG
EW_Intercept_PTS	chr9.s_144090621	9	144090621	4.1751	-7.399		45.8796	0.4324	1.16097e-05	SUG
EW_Intercept_PTS	chr10.s_8711966	10	8711966	5.687	-8.6407		49.8726	0.4701	3.09662e-07	SIG
EW_Intercept_PTS	chr10.s_87521466	10	87521466	9.2445	4.5637	14.9252	45.0573	0.4247	5.6998e-10	SIG
EW_Intercept_PTS	chr10.s_147029959	10	147029959	5.1051	8.1848		50.6224	0.4771	1.24334e-06	SUG
EW_Intercept_PTT	chr1.s_2726761	1	2726761	6.6667	-9.7653		94.6047	0.8386	3.01165e-08	SIG
EW_Intercept_PTT	chr1.s_32325206	1	32325206	5.5778	-8.9282		50.2209	0.4452	4.01814e-07	SUG
EW_Intercept_PTT	chr1.s_156547662	1	156547662	3.4058	-6.9704		34.1245	0.3025	7.4861e-05	SUG
EW_Intercept_PTT	chr1.s_176078244	1	176078244	4.497	8.0132		56.2291	0.4984	5.3476e-06	SUG
EW_Intercept_PTT	chr1.s_215260880	1	215260880	16.4917	3.5352	21.5353	104.573	0.9269	3.2281e-17	SIG
EW_Intercept_PTT	chr1.s_279749764	1	279749764	8.4087	-10.975		101.013	0.8954	4.88689e-10	SIG
EW_Intercept_PTT	chr1.s_289003237	1	289003237	6.6309	9.7389		84.4877	0.7489	3.27809e-08	SIG
EW_Intercept_PTT	chr1.s_301352416	1	301352416	3.6621	7.2287		50.6627	0.4491	4.01568e-05	SUG
EW_Intercept_PTT	chr3.s_136873692	3	136873692	10.6022	-6.694	16.1133	110.404	0.9786	2.50123e-11	SIG
EW_Intercept_PTT	chr3.s_139753318	3	139753318	10.3653	12.195		125.227	1.11	4.88547e-12	SIG
EW_Intercept_PTT	chr4.s_76367977	4	76367977	5.0375	-8.4829		59.4241	0.5267	1.46188e-06	SUG
EW_Intercept_PTT	chr5.s_11617226	5	11617226	9.1056	11.4241		64.8303	0.5747	9.45284e-11	SIG
EW_Intercept_PTT	chr5.s_12047820	5	12047820	9.4089	11.6142		125.522	1.1126	4.62877e-11	SIG
EW_Intercept_PTT	chr5.s_170446412	5	170446412	6.1229	-2.3368	13.024	51.5904	0.4573	7.53966e-07	SUG
EW_Intercept_PTT	chr6.s_140059339	6	140059339	7.7718	10.5484		103.118	0.914	2.19892e-09	SIG
EW_Intercept_PTT	chr6.s_151675667	6	151675667	7.9895	10.6961		104.508	0.9264	1.31437e-09	SIG
EW_Intercept_PTT	chr7.s_79404740	7	79404740	12.6407	-1.483	19.0055	101.936	0.9036	2.28965e-13	SIG
EW_Intercept_PTT	chr7.s_163044067	7	163044067	6.4093	9.5739		76.232	0.6757	5.5496e-08	SIG
EW_Intercept_PTT	chr7.s_168429822	7	168429822	6.2688	13.3629	0.9163	81.2858	0.7205	5.3886e-07	SUG
EW_Intercept_PTT	chr7.s_169147227	7	169147227	8.2723	10.8851		50.9479	0.4516	6.74129e-10	SIG
EW_Intercept_PTT	chr7.s_173459459	7	173459459	17.1583	21.9135	3.9892	198.981	1.7638	6.95594e-18	SIG
EW_Intercept_PTT	chr8.s_686095	8	686095	12.585	-13.4497		109.668	0.9721	2.68336e-14	SIG
EW_Intercept_PTT	chr8.s_105003722	8	105003722	6.6859	9.7794		79.8186	0.7075	2.87731e-08	SIG
EW_Intercept_PTT	chr8.s_129648281	8	129648281	9.4252	-11.6243		89.0321	0.7892	4.45542e-11	SIG
EW_Intercept_PTT	chr8.s_151242031	8	151242031	15.1861	2.6343	20.7573	93.2357	0.8264	6.52259e-16	SIG
EW_Intercept_PTT	chr8.s_169177094	8	169177094	17.3024	8.8289	20.5278	69.5558	0.6165	4.99123e-18	SIG
EW_Intercept_PTT	chr8.s_173858724	8	173858724	8.9797	15.5496	-3.9283	125.793	1.115	1.04858e-09	SIG
EW_Intercept_PTT	chr9.s_22901574	9	22901574	9.9902	11.9705		142.082	1.2594	1.17952e-11	SIG
EW_Intercept_PTT	chr9.s_49750198	9	49750198	6.4012	9.5678		68.0666	0.6033	5.65731e-08	SIG
EW_Intercept_RH2M	chr1.s_121803152	1	121803152	12.0485	28.4147		779.281	1.4721	9.42487e-14	SIG
EW_Intercept_RH2M	chr1.s_181659992	1	181659992	3.2307	-14.6607		209.754	0.3962	0.000114721	SUG
EW_Intercept_RH2M	chr1.s_215260880	1	215260880	11.8752	-25.9157	-30.3326	357.157	0.6747	1.33428e-12	SIG
EW_Intercept_RH2M	chr1.s_220940945	1	220940945	8.5727	2.1741	-33.7779	306.271	0.5786	2.67661e-09	SIG
EW_Intercept_RH2M	chr1.s_282618832	1	282618832	5.3247	-4.4073	-26.3096	176.136	0.3327	4.73704e-06	SUG
EW_Intercept_RH2M	chr2.s_33410819	2	33410819	8.6835	24.0892		396.567	0.7491	2.55594e-10	SIG
EW_Intercept_RH2M	chr2.s_40207714	2	40207714	6.0715	-7.3875	27.4802	236.462	0.4467	8.48695e-07	SUG
EW_Intercept_RH2M	chr2.s_219955913	2	219955913	5.1854	-18.5885		328.579	0.6207	1.02586e-06	SUG
EW_Intercept_RH2M	chr3.s_62215036	3	62215036	13.384	23.3014	-35.4021	704.776	1.3314	4.13484e-14	SIG
EW_Intercept_RH2M	chr3.s_135882551	3	135882551	5.6551	19.4158		365.957	0.6913	3.34133e-07	SUG
EW_Intercept_RH2M	chr3.s_230498845	3	230498845	5.0408	-18.3264		332.564	0.6282	1.45015e-06	SUG
EW_Intercept_RH2M	chr4.s_12226035	4	12226035	9.0975	-27.558	-21.3748	357.575	0.6755	7.99573e-10	SIG
EW_Intercept_RH2M	chr4.s_16201916	4	16201916	3.514	15.2917		106.516	0.2012	5.75376e-05	SUG
EW_Intercept_RH2M	chr4.s_31548946	4	31548946	4.5874	17.4795		210.99	0.3986	4.30276e-06	SUG
EW_Intercept_RH2M	chr4.s_34237070	4	34237070	6.4161	29.2564	-0.7858	425.149	0.8031	3.8381e-07	SUG
EW_Intercept_RH2M	chr4.s_147700979	4	147700979	14.1126	30.7787		408.365	0.7714	7.53275e-16	SIG
EW_Intercept_RH2M	chr4.s_212017751	4	212017751	9.7913	-25.5914		490.257	0.9261	1.8827e-11	SIG
EW_Intercept_RH2M	chr5.s_1464521	5	1464521	17.0475	33.8689		410.601	0.7756	7.9846e-19	SIG
EW_Intercept_RH2M	chr5.s_11409399	5	11409399	12.7223	-36.649	19.0679	850.883	1.6074	1.89749e-13	SIG
EW_Intercept_RH2M	chr5.s_12047820	5	12047820	3	-14.1262		185.69	0.3508	0.000201711	SUG
EW_Intercept_RH2M	chr5.s_29297928	5	29297928	7.191	-21.9081		336.351	0.6354	8.68777e-09	SIG
EW_Intercept_RH2M	chr5.s_161458555	5	161458555	5.2719	-18.7435		294.426	0.5562	8.3421e-07	SUG
EW_Intercept_RH2M	chr6.s_140059339	6	140059339	5.3134	-18.8174		328.154	0.6199	7.55544e-07	SUG
EW_Intercept_RH2M	chr6.s_147220192	6	147220192	12.076	-7.9497	-39.4375	314.961	0.595	8.40341e-13	SIG
EW_Intercept_RH2M	chr6.s_153599874	6	153599874	6.1761	20.2948		409.065	0.7727	9.66119e-08	SIG
EW_Intercept_RH2M	chr7.s_129510505	7	129510505	4.286	16.8935		255.285	0.4822	8.88558e-06	SUG
EW_Intercept_RH2M	chr8.s_2516963	8	2516963	7.7267	-22.7145		361.969	0.6838	2.44585e-09	SIG
EW_Intercept_RH2M	chr8.s_80553291	8	80553291	13.4661	5.3131	-42.1593	529.674	1.0006	3.42322e-14	SIG
EW_Intercept_RH2M	chr8.s_105179488	8	105179488	8.385	-23.6687		475.172	0.8976	5.16774e-10	SIG
EW_Intercept_RH2M	chr8.s_129648281	8	129648281	5.175	18.5698		227.21	0.4292	1.05172e-06	SUG
EW_Intercept_RH2M	chr8.s_145334977	8	145334977	4.3257	-16.9718		287.758	0.5436	8.07556e-06	SUG
EW_Intercept_RH2M	chr8.s_163131732	8	163131732	4.0964	-16.5143		200.001	0.3778	1.40371e-05	SUG
EW_Intercept_RH2M	chr8.s_171311928	8	171311928	7.718	-22.7016		297.431	0.5619	2.49677e-09	SIG
EW_Intercept_RH2M	chr9.s_95034597	9	95034597	7.9552	23.05		521.674	0.9855	1.42556e-09	SIG
