# Supplementary material for: Leveraging Automated Machine Learning for Environmental Data‐Driven Genetic Analysis and Genomic Prediction in Maize Hybrids
Source: Adv Sci (Weinh). 2025 Mar 6;12(17):2412423. doi: 10.1002/advs.202412423 (PMC12061318; doi:10.1002/advs.202412423)
Supplement: Supplementary file 2 — Supplemental Tables [file ADVS-12-2412423-s002.zip › advs202412423-sup-0002-Tables/Supplementary Table 16.xlsx]

## Sheet: Main
Table S16. The trait-associated markers (TAMs) of the multiple environments (Main and G×E) and phenotypic plasticity (Slope and Intercept) for 3 traits in the Wheat286 dataset.
Sheet 1. The information of the Main-TAMs for 3 traits in the Wheat286 dataset.
Trait	Marker	Chromosome	Position (cM)	LOD (Q)	Add	Variance	r2(%)	P-value	Significance
PH	BobWhite_c46349_402	1A	70	6.8867	0.9391	0.542	0.9206	1.787e-08	SIG
PH	RAC875_c3751_96	1A	70	11.8013	-1.2132	0.4276	0.7262	1.68192e-13	SIG
PH	BobWhite_c15867_215	2A	116	16.3447	1.458	1.633	2.7734	4.11128e-18	SIG
PH	wsnp_Ex_c4923_8767234	3A	104	28.9554	1.9167	0.7352	1.2486	7.61918e-31	SIG
PH	GENE-4918_402	3B	57	20.5102	-1.5993	0.7006	1.1898	2.51445e-22	SIG
PH	Kukri_c2289_635	3D	152	19.938	-1.5704	0.5515	0.9366	9.52005e-22	SIG
PH	BS00022184_51	4B	71	12.9041	-1.2588	0.7346	1.2475	1.27156e-14	SIG
PH	RAC875_c60218_63	4D	83	7.0978	0.9483	0.8398	1.4262	1.08348e-08	SIG
PH	Tdurum_contig48766_257	5A	49	57.5729	-2.7743	1.626	2.7615	1.31152e-59	SIG
PH	wsnp_Ku_c3201_5970486	5B	75	21.9125	1.6978	2.0852	3.5414	9.63913e-24	SIG
PH	BS00036878_51	6A	80	5.9202	0.8526	0.3992	0.678	1.77632e-07	SIG
PH	IAAV7384	6A	80	5.9573	0.8876	0.6144	1.0434	1.62585e-07	SIG
PH	BobWhite_c1059_1825	6B	68	6.9256	-0.9264	0.8567	1.455	1.62937e-08	SIG
PH	Tdurum_contig92540_1265	7B	71	7.2185	-0.9394	0.767	1.3026	8.14079e-09	SIG
FT	Tdurum_contig29563_257	2D	8	9.2531	-0.482	0.1179	0.1123	6.68048e-11	SIG
FT	wsnp_Ex_c12850_20377830	3A	85	16.0498	-0.6346	0.206	0.1963	8.17907e-18	SIG
FT	BobWhite_c25670_425	3B	30	10.2102	0.5005	0.0925	0.0881	7.03307e-12	SIG
FT	Kukri_c24488_1603	3D	4	10.0668	-0.5088	0.1256	0.1197	9.85148e-12	SIG
FT	BS00096604_51	4B	71	18.2249	-0.6955	0.3795	0.3615	5.13734e-20	SIG
FT	Kukri_c6669_145	5A	91	7.1284	-0.4191	0.157	0.1496	1.00777e-08	SIG
FT	wsnp_Ex_c621_1230852	5A	91	12.0984	0.5589	0.2533	0.2413	8.38593e-14	SIG
FT	RAC875_c9154_1444	5D	56	7.3943	0.4262	0.0871	0.083	5.36958e-09	SIG
FT	wsnp_Ex_c25505_34771897	6B	59	15.746	-0.6284	0.3906	0.3722	1.66174e-17	SIG
FT	Kukri_c34147_152	7A	177	22.3694	-0.7568	0.1605	0.1529	3.33257e-24	SIG
FT	BobWhite_c44404_312	7B	44	13.1539	0.5718	0.2452	0.2337	7.08705e-15	SIG
FT	Kukri_rep_c103248_582	7D	86	11.533	0.5375	0.2884	0.2748	3.15491e-13	SIG
YLD	Tdurum_contig55429_116	1B	135	27.3737	0.2208	0.011	0.9437	2.98927e-29	SIG
YLD	RAC875_c38018_278	2A	110	8.2239	0.1245	0.0123	1.0539	7.55756e-10	SIG
YLD	tplb0048g05_866	2B	114	15.8279	0.1653	0.0094	0.8038	1.3726e-17	SIG
YLD	BS00021850_51	3D	152	32.4128	0.2411	0.0116	0.9969	2.51487e-34	SIG
YLD	IAAV5038	4B	23	6.1722	0.1041	0.0063	0.5439	9.75091e-08	SIG
YLD	Kukri_c13045_302	5D	69	45.1354	0.2877	0.0186	1.5922	4.04871e-47	SIG
YLD	BS00010576_51	6A	79	11.5414	-0.1411	0.0168	1.4434	3.09335e-13	SIG

## Sheet: G×E
Table S16. The trait-associated markers (TAMs) of the multiple environments (Main and G×E) and phenotypic plasticity (Slope and Intercept) for 3 traits in the Wheat286 dataset.
Sheet 2. The information of the G×E-TAMs for 3 traits in the Wheat286 dataset.
Trait	Marker	Chromosome	Position (cM)	LOD (QE)	Add*Env1	Add*Env2	Add*Env3	Add*Env4	Variance	r2(%)	P-value	Significance
PH	BS00065222_51	4B	118	6.8202	1.04	0.409	-1.4848	0.0358	0.8637	1.4668	6.97798e-07	SIG
PH	RAC875_c30829_1711	5B	57	31.5833	-0.9821	-1.3134	3.4585	-1.1629	4.0008	6.7947	2.53547e-31	SIG
FT	BS00062673_51	3D	4	5.05	-0.0019	-0.5312	0.0798	0.4532	0.1235	0.1177	3.57275e-05	SUG
FT	Kukri_c9411_676	5A	90	27.0819	-0.1831	-0.4466	-0.769	1.3986	0.6951	0.6623	7.45557e-27	SIG
FT	Tdurum_contig30953_142	6A	136	9.0042	0.2547	-0.775	0.0752	0.445	0.2173	0.207	5.21281e-09	SIG
YLD	wsnp_Ex_c20495_29571203	1A	95	5.9513	0.0334	-0.0064	0.1271	-0.154	0.0103	0.879	4.83961e-06	SUG
YLD	Tdurum_contig14847_144	1B	41	6.7267	-0.1011	-0.0295	-0.0561	0.1866	0.0123	1.0514	8.59808e-07	SIG
YLD	GENE-0762_185	2D	100	4.4772	0.1257	0.0329	-0.0516	-0.107	0.0077	0.6641	0.0001264	SUG
YLD	Kukri_c7218_1145	3A	86	21.33	0.0513	0.1686	0.1065	-0.3265	0.0372	3.1934	3.74297e-21	SIG
YLD	BS00111091_51	4A	127	3.9955	-0.0079	-0.0973	-0.0291	0.1344	0.0071	0.6096	0.000363832	SUG
YLD	CAP12_c6094_263	5B	71	9.3014	0.155	0.0174	0.0254	-0.1977	0.016	1.3734	2.67028e-09	SIG
YLD	Excalibur_c24932_199	5B	71	6.735	0.0921	-0.1728	-0.0049	0.0855	0.0114	0.9789	8.44097e-07	SIG

## Sheet: PP
Table S16. The trait-associated markers (TAMs) of the multiple environments (Main and G×E) and phenotypic plasticity (Slope and Intercept) for 3 traits in the Wheat286 dataset.
Sheet 3. The information of the PP-TAMs for 3 traits in the Wheat286 dataset.
Trait	Marker	Chromosome	Position (cM)	LOD	Add	Variance	r2(%)	P-value	Significance
PH_Slope_DL	Kukri_c59535_186	1B	160	4.1516	-2.9258	6.1145	3.1718	1.22861e-05	SUG
PH_Slope_DL	Excalibur_rep_c71645_94	3B	9	17.044	6.1642	8.5818	4.4517	8.04959e-19	SIG
PH_Slope_DL	wsnp_Ex_c1279_2451582	5A	58	19.1835	6.599	8.7432	4.5354	5.51179e-21	SIG
PH_Slope_DL	RAC875_c30829_1711	5B	57	37.1952	9.8817	23.0355	11.9493	3.87966e-39	SIG
PH_Slope_DL	Excalibur_c15844_1470	6D	36	8.7588	-4.2466	5.9615	3.0924	2.14002e-10	SIG
PH_Slope_DTR	Kukri_c59535_186	1B	160	5.0957	-1.0787	0.8312	3.6355	1.27165e-06	SIG
PH_Slope_DTR	Excalibur_rep_c71645_94	3B	9	17.9659	2.1062	1.0019	4.3824	9.39193e-20	SIG
PH_Slope_DTR	wsnp_Ex_c1279_2451582	5A	58	19.1964	2.1885	0.9616	4.2062	5.34914e-21	SIG
PH_Slope_DTR	RAC875_c30829_1711	5B	57	25.0849	2.5519	1.5362	6.7196	6.06636e-27	SIG
PH_Slope_DTR	Excalibur_c4261_342	6B	108	7.5462	1.3212	0.9837	4.3026	3.74855e-09	SIG
PH_Slope_DTR	Excalibur_c15844_1470	6D	36	11.2354	-1.6109	0.8578	3.7521	6.33978e-13	SIG
PH_Slope_DTR	RAC875_c10372_671	7B	150	4.4094	-1.0025	1.0041	4.3921	6.60185e-06	SUG
PH_Slope_GDD	Excalibur_c7241_284	2A	143	12.2866	-0.8716	0.1525	2.5663	5.39684e-14	SIG
PH_Slope_GDD	Excalibur_rep_c71645_94	3B	9	12.0225	-0.8613	0.1675	2.8185	1.00184e-13	SIG
PH_Slope_GDD	wsnp_Ex_c1279_2451582	5A	58	16.3206	-1.0217	0.2096	3.5258	4.34844e-18	SIG
PH_Slope_GDD	RAC875_c30829_1711	5B	57	32.6399	-1.5414	0.5605	9.4299	1.48558e-34	SIG
PH_Slope_GDD	Ra_c70188_270	6A	82	8.6336	-0.721	0.4407	7.4143	2.87489e-10	SIG
PH_Slope_GDD	Excalibur_c4261_342	6B	108	6.9749	-0.6494	0.2377	3.9983	1.44976e-08	SIG
PH_Slope_GDD	Excalibur_c15844_1470	6D	36	13.1592	0.9006	0.2681	4.5106	6.99961e-15	SIG
PH_Slope_PAR	Excalibur_rep_c71645_94	3B	9	19.692	-0.3571	0.0288	5.5945	1.68732e-21	SIG
PH_Slope_PAR	wsnp_Ex_c1279_2451582	5A	58	22.7481	-0.3888	0.0304	5.8966	1.38224e-24	SIG
PH_Slope_PAR	RAC875_c30829_1711	5B	57	32.7851	-0.485	0.0555	10.7766	1.06104e-34	SIG
PH_Slope_PAR	BS00036878_51	6A	80	7.7019	0.2136	0.025	4.8656	2.59382e-09	SIG
PH_Slope_PRE	Kukri_c59535_186	1B	160	4.0415	1.9028	2.5861	3.0949	1.60276e-05	SUG
PH_Slope_PRE	Excalibur_rep_c71645_94	3B	9	17.0285	-4.0628	3.728	4.4615	8.34546e-19	SIG
PH_Slope_PRE	wsnp_Ex_c1279_2451582	5A	58	19.3294	-4.3709	3.8357	4.5905	3.92433e-21	SIG
PH_Slope_PRE	RAC875_c30829_1711	5B	57	36.9585	-6.4888	9.9326	11.887	6.71113e-39	SIG
PH_Slope_PRE	Excalibur_c15844_1470	6D	36	8.5977	2.7727	2.5414	3.0414	3.12865e-10	SIG
PH_Slope_PTR	Excalibur_rep_c71645_94	3B	9	15.6561	-10.6411	25.5733	3.9312	2.0494e-17	SIG
PH_Slope_PTR	wsnp_Ex_c1279_2451582	5A	58	16.0409	-10.7884	23.3685	3.5923	8.3506e-18	SIG
PH_Slope_PTR	RAC875_c30829_1711	5B	57	33.1385	-16.5989	64.997	9.9916	4.67772e-35	SIG
PH_Slope_PTR	Ra_c70188_270	6A	82	8.73	-7.7342	50.716	7.7963	2.29052e-10	SIG
PH_Slope_PTR	Excalibur_c4261_342	6B	108	6.9309	-6.902	26.8457	4.1268	1.6093e-08	SIG
PH_Slope_PTR	Excalibur_c15844_1470	6D	36	11.4501	8.8948	26.1547	4.0206	3.83134e-13	SIG
PH_Slope_PTS	Excalibur_rep_c71645_94	3B	9	19.876	0.0001	0	5.6331	1.09978e-21	SIG
PH_Slope_PTS	wsnp_Ex_c1279_2451582	5A	58	22.8824	0.0001	0	5.9146	1.01161e-24	SIG
PH_Slope_PTS	RAC875_c30829_1711	5B	57	32.0514	0.0002	0	10.4263	5.81168e-34	SIG
PH_Slope_PTS	BS00036878_51	6A	80	7.9128	-0.0001	0	4.9876	1.57576e-09	SIG
PH_Slope_PTT	Excalibur_c7241_284	2A	143	12.3547	-0.0837	0.0014	2.5895	4.60108e-14	SIG
PH_Slope_PTT	Excalibur_rep_c71645_94	3B	9	11.8813	-0.0819	0.0015	2.7902	1.39441e-13	SIG
PH_Slope_PTT	wsnp_Ex_c1279_2451582	5A	58	16.1827	-0.0973	0.0019	3.5021	5.99885e-18	SIG
PH_Slope_PTT	RAC875_c30829_1711	5B	57	32.5331	-0.1472	0.0051	9.4175	1.90306e-34	SIG
PH_Slope_PTT	Ra_c70188_270	6A	82	8.5267	-0.0685	0.004	7.3373	3.69929e-10	SIG
PH_Slope_PTT	Excalibur_c4261_342	6B	108	7.0033	-0.0623	0.0022	4.0272	1.35535e-08	SIG
PH_Slope_PTT	Excalibur_c15844_1470	6D	36	13.091	0.0859	0.0024	4.4977	8.2115e-15	SIG
PH_Slope_RH2M	Excalibur_c7241_284	2A	143	12.3487	-0.4806	0.0464	2.8885	4.66602e-14	SIG
PH_Slope_RH2M	Excalibur_rep_c71645_94	3B	9	14.093	-0.5172	0.0604	3.7624	7.88668e-16	SIG
PH_Slope_RH2M	wsnp_Ex_c1279_2451582	5A	58	19.677	-0.6256	0.0786	4.8947	1.74753e-21	SIG
PH_Slope_RH2M	RAC875_c30829_1711	5B	57	32.791	-0.8501	0.1705	10.6179	1.04662e-34	SIG
PH_Slope_RH2M	Excalibur_c15844_1470	6D	36	9.3331	0.4105	0.0557	3.469	5.53317e-11	SIG
PH_Intercept_DL	Kukri_c59535_186	1B	160	4.2574	32.5515	756.832	3.2058	9.52006e-06	SUG
PH_Intercept_DL	Excalibur_rep_c71645_94	3B	9	16.5095	-66.4745	997.993	4.2273	2.79903e-18	SIG
PH_Intercept_DL	wsnp_Ex_c1279_2451582	5A	58	19.5192	-73.2039	1075.92	4.5574	2.52299e-21	SIG
PH_Intercept_DL	RAC875_c30829_1711	5B	57	36.9466	-108.036	2753.41	11.6628	6.89894e-39	SIG
PH_Intercept_DL	Excalibur_c15844_1470	6D	36	9.3666	48.3469	772.703	3.273	5.11324e-11	SIG
PH_Intercept_DTR	Kukri_c59535_186	1B	160	4.8822	11.6081	96.246	3.4868	2.12045e-06	SIG
PH_Intercept_DTR	Excalibur_rep_c71645_94	3B	9	14.3753	-20.4202	94.1756	3.4118	4.0775e-16	SIG
PH_Intercept_DTR	wsnp_Ex_c1279_2451582	5A	58	16.668	-22.2007	98.9574	3.585	1.93443e-18	SIG
PH_Intercept_DTR	RAC875_c30829_1711	5B	57	26.8837	-29.2942	202.441	7.3341	9.3204e-29	SIG
PH_Intercept_DTR	Excalibur_c4261_342	6B	108	6.7246	-13.6768	105.413	3.8189	2.62501e-08	SIG
PH_Intercept_DTR	Excalibur_c15844_1470	6D	36	14.4524	20.3738	137.22	4.9712	3.40566e-16	SIG
PH_Intercept_GDD	Excalibur_rep_c71645_94	3B	9	21.9243	8.6867	17.0421	7.5958	9.37864e-24	SIG
PH_Intercept_GDD	RAC875_c30829_1711	5B	57	34.5446	11.4556	30.958	13.7981	1.79944e-36	SIG
PH_Intercept_PAR	Excalibur_rep_c71645_94	3B	9	19.3575	10.6561	25.6459	5.9045	3.67607e-21	SIG
PH_Intercept_PAR	RAC875_c30829_1711	5B	57	39.5162	16.5306	64.4633	14.8414	1.79801e-41	SIG
PH_Intercept_PAR	Kukri_c14877_303	6A	79	8.1443	6.6076	37.0171	8.5225	9.12129e-10	SIG
PH_Intercept_PRE	BS00022908_51	3A	122	23.7873	5.6709	6.4785	7.2579	1.2354e-25	SIG
PH_Intercept_PRE	Excalibur_rep_c71645_94	3B	9	21.615	5.3464	6.4556	7.2324	1.92519e-23	SIG
PH_Intercept_PRE	RAC875_c30829_1711	5B	57	26.1299	5.9616	8.3841	9.3928	5.36149e-28	SIG
PH_Intercept_PTR	Excalibur_rep_c71645_94	3B	9	19.5835	7.814	13.7901	5.931	2.17248e-21	SIG
PH_Intercept_PTR	RAC875_c30829_1711	5B	57	40.7463	12.2932	35.6504	15.3329	1.04288e-42	SIG
PH_Intercept_PTR	Kukri_c14877_303	6A	79	8.3201	4.8678	20.0904	8.6407	6.02254e-10	SIG
PH_Intercept_PTS	Kukri_c59535_186	1B	160	4.987	2.9388	6.1689	2.9206	1.64951e-06	SIG
PH_Intercept_PTS	Excalibur_rep_c71645_94	3B	9	11.9807	-4.6214	4.8235	2.2836	1.1048e-13	SIG
PH_Intercept_PTS	BS00021850_51	3D	152	24.9815	-7.0377	9.9112	4.6923	7.71258e-27	SIG
PH_Intercept_PTS	wsnp_Ex_c1279_2451582	5A	58	21.2559	-6.4004	8.225	3.894	4.43754e-23	SIG
PH_Intercept_PTS	BS00066224_51	5D	172	9.7056	4.1499	6.8037	3.2211	2.30346e-11	SIG
PH_Intercept_PTS	Excalibur_c4261_342	6B	108	9.3889	-4.091	9.4317	4.4653	4.85238e-11	SIG
PH_Intercept_PTS	Excalibur_c15844_1470	6D	36	17.9222	5.7642	10.984	5.2002	1.0398e-19	SIG
PH_Intercept_PTS	RAC875_c10372_671	7B	150	4.5964	2.822	7.9571	3.7672	4.21088e-06	SUG
PH_Intercept_PTT	Excalibur_rep_c71645_94	3B	9	21.7744	8.7601	17.3317	7.5377	1.32886e-23	SIG
PH_Intercept_PTT	RAC875_c30829_1711	5B	57	34.5732	11.6059	31.7755	13.8195	1.6841e-36	SIG
PH_Intercept_RH2M	Excalibur_rep_c71645_94	3B	9	20.016	51.3416	595.328	6.1903	7.93912e-22	SIG
PH_Intercept_RH2M	wsnp_Ex_c1279_2451582	5A	58	19.9231	51.2021	526.368	5.4732	9.85532e-22	SIG
PH_Intercept_RH2M	RAC875_c30829_1711	5B	57	33.7565	70.3751	1168.35	12.1486	1.11723e-35	SIG
FT_Slope_DL	RAC875_c50422_299	2B	126	8.0209	-5.4609	21.2099	7.0583	1.22068e-09	SIG
FT_Slope_DL	Tdurum_contig30953_142	6A	136	12.5063	-6.8856	14.579	4.8516	3.22606e-14	SIG
FT_Slope_DTR	RAC875_c50422_299	2B	126	6.9968	0.7273	0.3762	6.5116	1.37645e-08	SIG
FT_Slope_DTR	IACX198	7B	35	4.014	0.5413	0.2661	4.6066	1.713e-05	SUG
FT_Slope_GDD	RAC875_c50422_299	2B	126	6.7171	0.1433	0.0146	6.1147	2.67175e-08	SIG
FT_Slope_GDD	IAAV2968	7A	216	7.4303	-0.1517	0.0108	4.534	4.93118e-09	SIG
FT_Slope_PAR	RAC875_c50422_299	2B	126	6.6256	-0.048	0.0016	5.4806	3.32027e-08	SIG
FT_Slope_PAR	Tdurum_contig30953_142	6A	136	9.457	-0.0575	0.001	3.4013	4.13338e-11	SIG
FT_Slope_PAR	IAAV2968	7A	216	5.8743	0.0452	0.001	3.2183	1.98136e-07	SIG
FT_Slope_PRE	RAC875_c50422_299	2B	126	6.3294	-0.6584	0.3083	5.1804	6.70883e-08	SIG
FT_Slope_PRE	Tdurum_contig30953_142	6A	136	9.3323	-0.8022	0.1979	3.3256	5.54389e-11	SIG
FT_Slope_PRE	IAAV2968	7A	216	6.0019	0.6425	0.1943	3.2648	1.46222e-07	SIG
FT_Slope_PTR	RAC875_c50422_299	2B	126	6.6324	1.7078	2.0744	5.9241	3.2669e-08	SIG
FT_Slope_PTR	IAAV2968	7A	216	7.7288	-1.8585	1.6255	4.6421	2.43416e-09	SIG
FT_Slope_PTS	RAC875_c50422_299	2B	126	6.9123	0	0	6.2282	1.68178e-08	SIG
FT_Slope_PTS	IAAV2968	7A	216	7.6669	0	0	4.6322	2.81779e-09	SIG
FT_Slope_PTT	RAC875_c50422_299	2B	126	6.4703	0.0128	0.0001	5.9061	4.80077e-08	SIG
FT_Slope_PTT	IAAV2968	7A	216	7.2975	-0.0137	0.0001	4.4693	6.75257e-09	SIG
FT_Slope_RH2M	RAC875_c50422_299	2B	126	8.9027	-0.1637	0.019	9.0814	1.5246e-10	SIG
FT_Intercept_DL	RAC875_c50422_299	2B	126	8.0223	57.1959	2326.72	7.0518	1.21658e-09	SIG
FT_Intercept_DL	Tdurum_contig30953_142	6A	136	12.3792	71.7062	1581.08	4.7919	4.34485e-14	SIG
FT_Intercept_DTR	RAC875_c50422_299	2B	126	7.4204	-8.3122	49.1411	6.9073	5.0478e-09	SIG
FT_Intercept_DTR	IAAV2968	7A	216	7.7649	8.5455	34.3655	4.8305	2.23493e-09	SIG
FT_Intercept_GDD	RAC875_c50422_299	2B	126	6.2962	-1.8982	2.5628	5.7604	7.26108e-08	SIG
FT_Intercept_GDD	IAAV2968	7A	216	7.8598	2.1422	2.1595	4.854	1.7858e-09	SIG
FT_Intercept_GDD	RAC875_c29314_291	7D	91	4.4028	1.601	2.5077	5.6367	6.70687e-06	SUG
FT_Intercept_PAR	wsnp_Ku_c14202_22436656	5B	68	5.2423	1.3985	1.6034	5.4341	8.95409e-07	SIG
FT_Intercept_PRE	wsnp_Ra_rep_c74497_72390803	2B	119	5.5323	-0.9072	0.5562	4.2115	4.47903e-07	SIG
FT_Intercept_PRE	BS00041063_51	5A	93	8.99	1.1624	1.0255	7.7641	1.24127e-10	SIG
FT_Intercept_PRE	wsnp_Ku_c14202_22436656	5B	68	7.8221	1.0811	0.9581	7.2542	1.95237e-09	SIG
FT_Intercept_PTR	IAAV2968	7A	216	7.9342	2.2716	2.4285	4.7844	1.49806e-09	SIG
FT_Intercept_PTR	IACX198	7B	35	5.5695	-1.8682	3.1703	6.2458	4.09769e-07	SIG
FT_Intercept_PTR	RAC875_c29314_291	7D	91	5.6031	1.915	3.588	7.0687	3.78231e-07	SIG
FT_Intercept_PTS	IAAV2968	7A	216	7.6735	1.7108	1.3774	4.7564	2.77412e-09	SIG
FT_Intercept_PTS	IACX198	7B	35	4.7991	-1.3253	1.5954	5.5093	2.58802e-06	SUG
FT_Intercept_PTS	RAC875_c29314_291	7D	91	5.7024	1.4816	2.1478	7.4169	2.98465e-07	SIG
FT_Intercept_PTT	IAAV2968	7A	216	9.2121	2.4767	2.8868	6.265	7.3573e-11	SIG
FT_Intercept_RH2M	RAC875_c50422_299	2B	126	9.055	12.6512	113.835	9.1904	1.06512e-10	SIG
YLD_Slope_DL	GENE-0480_265	1B	78	4.6835	-0.6522	0.4249	6.4168	3.41628e-06	SUG
YLD_Slope_DL	wsnp_Ex_c24145_33393887	5D	204	7.1991	-0.8213	0.3284	4.9595	8.52367e-09	SIG
YLD_Slope_DL	BobWhite_rep_c49390_455	7B	72	5.1446	-0.7115	0.4336	6.5486	1.13122e-06	SIG
YLD_Slope_DTR	GENE-0480_265	1B	78	5.8739	0.372	0.1383	7.7912	1.98311e-07	SIG
YLD_Slope_DTR	wsnp_Ex_c24145_33393887	5D	204	6.0174	0.3788	0.0699	3.936	1.40919e-07	SIG
YLD_Slope_DTR	BobWhite_rep_c49390_455	7B	72	4.6283	0.3414	0.0998	5.6246	3.8997e-06	SUG
YLD_Slope_DTR	RAC875_c53629_483	7D	124	3.4044	0.287	0.0763	4.2982	7.51221e-05	SUG
YLD_Slope_PAR	wsnp_Ku_c1765_3452586	6A	140	3.4574	0.0282	0.0008	5.0745	6.60308e-05	SUG
YLD_Slope_PRE	wsnp_Ku_c1765_3452586	6A	140	4.0307	0.2939	0.0839	5.6549	1.64515e-05	SUG
YLD_Slope_PRE	BobWhite_c11808_975	6D	21	4.7296	-0.332	0.0928	6.2572	3.05837e-06	SUG
YLD_Slope_PTT	GENE-0480_265	1B	78	5.4196	-0.0037	0	7.7443	5.86173e-07	SIG
YLD_Slope_PTT	RAC875_c53629_483	7D	124	4.1671	-0.0033	0	5.7243	1.18376e-05	SUG
YLD_Slope_RH2M	RAC875_c53629_483	7D	124	3.6211	0.0168	0.0003	5.2006	4.43596e-05	SUG
YLD_Intercept_DL	GENE-0480_265	1B	78	4.6549	7.0264	49.3213	6.3538	3.65854e-06	SUG
YLD_Intercept_DL	wsnp_Ex_c24145_33393887	5D	204	7.3182	8.9539	39.0352	5.0287	6.42835e-09	SIG
YLD_Intercept_DL	BobWhite_rep_c49390_455	7B	72	5.1488	7.6936	50.698	6.5312	1.11979e-06	SIG
YLD_Intercept_DTR	GENE-0480_265	1B	78	4.7265	-3.3964	11.5237	6.5247	3.081e-06	SUG
YLD_Intercept_DTR	wsnp_Ex_c24145_33393887	5D	204	6.7017	-4.0986	8.1793	4.6311	2.77172e-08	SIG
YLD_Intercept_DTR	BobWhite_rep_c49390_455	7B	72	5.1029	-3.6723	11.5509	6.5401	1.24987e-06	SIG
YLD_Intercept_GDD	wsnp_BE403597A_Ta_2_1	2A	105	11.1319	1.3324	0.6412	5.6066	8.08175e-13	SIG
YLD_Intercept_GDD	Kukri_c6364_578	6A	25	6.9502	-1.0253	0.5134	4.4886	1.53723e-08	SIG
YLD_Intercept_GDD	BobWhite_rep_c49390_455	7B	72	4.5738	0.8392	0.6032	5.2741	4.44543e-06	SUG
YLD_Intercept_GDD	RAC875_c53629_483	7D	124	4.7945	0.8472	0.6647	5.8116	2.61708e-06	SUG
YLD_Intercept_PAR	wsnp_BE403597A_Ta_2_1	2A	105	10.566	2.0782	1.5599	5.3959	3.04975e-12	SIG
YLD_Intercept_PAR	Kukri_c6364_578	6A	25	6.4146	-1.5772	1.2147	4.2018	5.47954e-08	SIG
YLD_Intercept_PAR	BobWhite_rep_c49390_455	7B	72	4.544	1.3421	1.5427	5.3365	4.7764e-06	SUG
YLD_Intercept_PAR	RAC875_c53629_483	7D	124	4.6097	1.3321	1.6431	5.6837	4.07799e-06	SUG
YLD_Intercept_PRE	wsnp_BE403597A_Ta_2_1	2A	105	11.4335	3.0633	3.3893	5.89	3.98359e-13	SIG
YLD_Intercept_PRE	Kukri_c6364_578	6A	25	7.137	-2.3559	2.7103	4.7099	9.87354e-09	SIG
YLD_Intercept_PRE	BobWhite_rep_c49390_455	7B	72	4.5182	1.8893	3.0574	5.3131	5.08209e-06	SUG
YLD_Intercept_PRE	RAC875_c53629_483	7D	124	4.2384	1.8007	3.0026	5.218	9.96613e-06	SUG
YLD_Intercept_PTR	wsnp_BE403597A_Ta_2_1	2A	105	10.2395	1.35	0.6583	5.1698	6.56532e-12	SIG
YLD_Intercept_PTR	Kukri_c6364_578	6A	25	6.7039	-1.0667	0.5556	4.3635	2.75709e-08	SIG
YLD_Intercept_PTR	BobWhite_rep_c49390_455	7B	72	4.5859	0.891	0.68	5.3409	4.31798e-06	SUG
YLD_Intercept_PTR	RAC875_c53629_483	7D	124	4.7397	0.893	0.7384	5.7994	2.98466e-06	SUG
YLD_Intercept_PTS	wsnp_BE403597A_Ta_2_1	2A	105	9.8338	1.3402	0.6487	4.9704	1.70393e-11	SIG
YLD_Intercept_PTS	Kukri_c6364_578	6A	25	6.4262	-1.0585	0.5471	4.1919	5.33026e-08	SIG
YLD_Intercept_PTS	BobWhite_rep_c49390_455	7B	72	4.5506	0.9005	0.6946	5.3219	4.70083e-06	SUG
YLD_Intercept_PTS	RAC875_c53629_483	7D	124	4.7491	0.9071	0.7619	5.8373	2.91814e-06	SUG
YLD_Intercept_PTT	wsnp_BE403597A_Ta_2_1	2A	105	11.0832	0.9382	0.3179	5.4852	9.0599e-13	SIG
YLD_Intercept_PTT	Excalibur_c6714_246	5A	23	6.5938	-0.6963	0.4278	7.3815	3.58066e-08	SIG
YLD_Intercept_PTT	Kukri_rep_c107983_607	6B	108	6.6717	0.7121	0.385	6.6428	2.97556e-08	SIG
YLD_Intercept_PTT	Excalibur_c15844_1470	6D	36	10.2045	-0.8699	0.2501	4.3161	7.12845e-12	SIG
YLD_Intercept_RH2M	Excalibur_c9676_163	1A	29	4.7363	1.4215	1.7928	6.502	3.00931e-06	SUG
YLD_Intercept_RH2M	wsnp_Ra_c1992_3876325	4B	69	8.9902	1.9568	1.8866	6.8421	1.24079e-10	SIG
