# Supplementary material for: Leveraging Automated Machine Learning for Environmental Data‐Driven Genetic Analysis and Genomic Prediction in Maize Hybrids
Source: Adv Sci (Weinh). 2025 Mar 6;12(17):2412423. doi: 10.1002/advs.202412423 (PMC12061318; doi:10.1002/advs.202412423)
Supplement: Supplementary file 2 — Supplemental Tables [file ADVS-12-2412423-s002.zip › advs202412423-sup-0002-Tables/Supplementary Table 17.xlsx]

## Sheet: PH-QTLs
Table S17. The quantitative trait locus (QTL) information of the genotype-environment interactions (G×E) and phenotypic plasticity (PP) for 3 traits in the Maize2808 dataset.
Sheet 1. The information of the G×E-QTLs and PP-QTLs for plant height (PH). Red bold font represents co-location QTLs.
Traits	QTL	Chromosome	Confidence Interval			Traits	QTL	Chromosome	Confidence Interval
PH_G×E	QTL1_1	1	6700735	8700735		PH_PP	QTL1_1	1	132538	2824854
PH_G×E	QTL1_2	1	279273166	281273166		PH_PP	QTL1_2	1	6962445	8962445
PH_G×E	QTL3_1	3	200140635	202140635		PH_PP	QTL1_3	1	11978462	15395186
PH_G×E	QTL5_1	5	10838847	12838847		PH_PP	QTL1_4	1	16081203	18081203
PH_G×E	QTL5_2	5	188877969	190877969		PH_PP	QTL1_5	1	23504417	25504417
PH_G×E	QTL5_3	5	214979417	218675122		PH_PP	QTL1_6	1	38855301	40855301
PH_G×E	QTL6_1	6	21129761	23129761		PH_PP	QTL1_7	1	49866110	51866110
PH_G×E	QTL8_1	8	6512976	8512976		PH_PP	QTL1_8	1	57053310	59053310
PH_G×E	QTL8_2	8	134082356	136082356		PH_PP	QTL1_9	1	103984511	105984511
PH_G×E	QTL10_1	10	139494646	141494646		PH_PP	QTL1_10	1	149206051	151206051
PH_G×E	QTL10_2	10	146251798	148251798		PH_PP	QTL1_11	1	153308616	155308616
						PH_PP	QTL1_12	1	191522193	193522193
						PH_PP	QTL1_13	1	196106901	198106901
						PH_PP	QTL1_14	1	201790624	204564723
						PH_PP	QTL1_15	1	204936414	207477816
						PH_PP	QTL1_16	1	207806758	209806758
						PH_PP	QTL1_17	1	214386497	216386497
						PH_PP	QTL1_18	1	219172839	221172839
						PH_PP	QTL1_19	1	228433026	230433026
						PH_PP	QTL1_20	1	246683450	249734272
						PH_PP	QTL1_21	1	256267619	259613616
						PH_PP	QTL1_22	1	262261871	265575457
						PH_PP	QTL1_23	1	272441193	274441193
						PH_PP	QTL1_24	1	275598802	277598802
						PH_PP	QTL1_25	1	278482106	282240020
						PH_PP	QTL1_26	1	285604163	287604163
						PH_PP	QTL1_27	1	289205171	291205171
						PH_PP	QTL1_28	1	299527553	301527553
						PH_PP	QTL2_1	2	0	1132819
						PH_PP	QTL2_2	2	1813201	3813201
						PH_PP	QTL2_3	2	7896028	9896028
						PH_PP	QTL2_4	2	12882190	14882190
						PH_PP	QTL2_5	2	16397918	18397918
						PH_PP	QTL2_6	2	22254523	24256947
						PH_PP	QTL2_7	2	29803513	31803624
						PH_PP	QTL2_8	2	36469876	38469876
						PH_PP	QTL2_9	2	70458099	72458099
						PH_PP	QTL2_10	2	173881131	175881131
						PH_PP	QTL2_11	2	179106709	181106709
						PH_PP	QTL2_12	2	196401398	199974228
						PH_PP	QTL2_13	2	204581279	206581279
						PH_PP	QTL2_14	2	207791787	209791787
						PH_PP	QTL2_15	2	215325469	218762868
						PH_PP	QTL2_16	2	218953317	221571415
						PH_PP	QTL3_1	3	4578698	10680445
						PH_PP	QTL3_2	3	17104760	19104760
						PH_PP	QTL3_3	3	29438273	31438273
						PH_PP	QTL3_4	3	57489128	59489128
						PH_PP	QTL3_5	3	125998504	127998504
						PH_PP	QTL3_6	3	149398359	151398359
						PH_PP	QTL3_7	3	156690799	158690799
						PH_PP	QTL3_8	3	166841842	169248930
						PH_PP	QTL3_9	3	170399795	172399795
						PH_PP	QTL3_10	3	194574646	196574646
						PH_PP	QTL3_11	3	195909416	197909416
						PH_PP	QTL3_12	3	209132490	213084133
						PH_PP	QTL3_13	3	215497965	219426571
						PH_PP	QTL3_14	3	223668344	225668344
						PH_PP	QTL3_15	3	229245739	231245739
						PH_PP	QTL4_1	4	3118064	5118064
						PH_PP	QTL4_2	4	15156110	17156207
						PH_PP	QTL4_3	4	79945812	81945812
						PH_PP	QTL4_4	4	111781111	113781111
						PH_PP	QTL4_5	4	120792735	122792735
						PH_PP	QTL4_6	4	170475111	172475111
						PH_PP	QTL4_7	4	177494238	180798241
						PH_PP	QTL4_8	4	181757976	183757976
						PH_PP	QTL4_9	4	213471648	215471648
						PH_PP	QTL4_10	4	217685778	219685778
						PH_PP	QTL4_11	4	229510800	231510800
						PH_PP	QTL5_1	5	59896	2059896
						PH_PP	QTL5_2	5	8816445	10816445
						PH_PP	QTL5_3	5	11298256	13298256
						PH_PP	QTL5_4	5	68778039	70947573
						PH_PP	QTL5_5	5	173349489	175349489
						PH_PP	QTL5_6	5	182175324	184375671
						PH_PP	QTL5_7	5	200126641	202724578
						PH_PP	QTL5_8	5	205623108	207623108
						PH_PP	QTL5_9	5	209150102	211150102
						PH_PP	QTL5_10	5	211737616	215935363
						PH_PP	QTL6_1	6	0	1369357
						PH_PP	QTL6_2	6	94894554	96894554
						PH_PP	QTL6_3	6	102573959	104573959
						PH_PP	QTL6_4	6	108785807	111205306
						PH_PP	QTL6_5	6	123667934	125667934
						PH_PP	QTL6_6	6	128546856	130546856
						PH_PP	QTL6_7	6	160654177	163058440
						PH_PP	QTL6_8	6	164490136	166490136
						PH_PP	QTL6_9	6	167180256	169354331
						PH_PP	QTL7_1	7	20149205	22149205
						PH_PP	QTL7_2	7	101442733	103442733
						PH_PP	QTL7_3	7	131100974	133100974
						PH_PP	QTL7_4	7	143798842	145798842
						PH_PP	QTL7_5	7	155062881	158940093
						PH_PP	QTL7_6	7	159066197	161103882
						PH_PP	QTL8_1	8	11802963	13802963
						PH_PP	QTL8_2	8	64170712	66170712
						PH_PP	QTL8_3	8	69197148	74258246
						PH_PP	QTL8_4	8	98887717	100887717
						PH_PP	QTL8_5	8	111152434	113152434
						PH_PP	QTL8_6	8	119315094	121315094
						PH_PP	QTL8_7	8	134082356	137098907
						PH_PP	QTL8_8	8	158912825	160912825
						PH_PP	QTL8_9	8	168077391	170077391
						PH_PP	QTL9_1	9	615721	2615721
						PH_PP	QTL9_2	9	4257093	6257093
						PH_PP	QTL9_3	9	22961490	24961490
						PH_PP	QTL9_4	9	45878103	47878103
						PH_PP	QTL9_5	9	59628462	61628462
						PH_PP	QTL9_6	9	89607227	91607227
						PH_PP	QTL9_7	9	104502268	106502268
						PH_PP	QTL9_8	9	113472673	116731323
						PH_PP	QTL9_9	9	136538273	138992446
						PH_PP	QTL9_10	9	153188103	155188103
						PH_PP	QTL10_1	10	11757596	13757596
						PH_PP	QTL10_2	10	16938162	18938162
						PH_PP	QTL10_3	10	111448274	113448274
						PH_PP	QTL10_4	10	122903868	126127577
						PH_PP	QTL10_5	10	133125857	135125857
						PH_PP	QTL10_6	10	138420272	140420272
						PH_PP	QTL10_7	10	141032441	143500508

## Sheet: FT-QTLs
Table S17. The quantitative trait locus (QTL) information of the genotype-environment interactions (G×E) and phenotypic plasticity (PP) for 3 traits in the Maize2808 dataset.
Sheet 2. The information of the G×E-QTLs and PP-QTLs for flowering time (FT). Red bold font represents co-location QTLs.
Traits	QTL	Chromosome	Confidence Interval			Traits	QTL	Chromosome	Confidence Interval
FT_G×E	QTL1_1	1	5242766	7242766		FT_PP	QTL1_1	1	68245	2068245
FT_G×E	QTL1_2	1	79977673	81977673		FT_PP	QTL1_2	1	1011224	3011224
FT_G×E	QTL1_3	1	83078268	85078268		FT_PP	QTL1_3	1	16487160	20331813
FT_G×E	QTL1_4	1	154465910	156465910		FT_PP	QTL1_4	1	38536105	40536105
FT_G×E	QTL1_5	1	214223673	216223673		FT_PP	QTL1_5	1	41185527	43185527
FT_G×E	QTL1_6	1	217777499	219777499		FT_PP	QTL1_6	1	47923824	49923824
FT_G×E	QTL2_1	2	218904018	220904018		FT_PP	QTL1_7	1	74923136	76923136
FT_G×E	QTL3_1	3	155811064	159395908		FT_PP	QTL1_8	1	82886981	84886981
FT_G×E	QTL6_1	6	22118483	24118483		FT_PP	QTL1_9	1	88235781	90235781
FT_G×E	QTL6_2	6	165999837	167999837		FT_PP	QTL1_10	1	180669096	182669096
FT_G×E	QTL7_1	7	16989337	18989337		FT_PP	QTL1_11	1	188717984	190717984
FT_G×E	QTL7_2	7	160650788	162650788		FT_PP	QTL1_12	1	193247508	196223000
FT_G×E	QTL7_3	7	172059166	174059166		FT_PP	QTL1_13	1	204548484	206548484
FT_G×E	QTL8_1	8	0	1261240		FT_PP	QTL1_14	1	205311090	207311090
FT_G×E	QTL8_2	8	1426887	3426887		FT_PP	QTL1_15	1	210719353	212719353
FT_G×E	QTL8_3	8	122039857	124039857		FT_PP	QTL1_16	1	246504405	248504405
FT_G×E	QTL8_4	8	126754247	129246911		FT_PP	QTL1_17	1	271735699	273735699
FT_G×E	QTL8_5	8	169515706	171515706		FT_PP	QTL1_18	1	285559746	287559746
FT_G×E	QTL9_1	9	345485	2345485		FT_PP	QTL1_19	1	295701009	297701157
FT_G×E	QTL9_2	9	41344998	43344998		FT_PP	QTL2_1	2	548445	2548445
						FT_PP	QTL2_2	2	23344961	25344961
						FT_PP	QTL2_3	2	32800687	34800687
						FT_PP	QTL2_4	2	55305906	57305906
						FT_PP	QTL2_5	2	64077242	66077242
						FT_PP	QTL2_6	2	122477643	125951108
						FT_PP	QTL2_7	2	136905111	138905111
						FT_PP	QTL2_8	2	180903917	182903917
						FT_PP	QTL2_9	2	182836029	185017351
						FT_PP	QTL2_10	2	192844355	194844355
						FT_PP	QTL2_11	2	206713247	208713247
						FT_PP	QTL2_12	2	218619387	222980279
						FT_PP	QTL2_13	2	227714488	229714488
						FT_PP	QTL3_1	3	1591610	3591610
						FT_PP	QTL3_2	3	5989312	7989312
						FT_PP	QTL3_3	3	8867492	10867492
						FT_PP	QTL3_4	3	16293404	18293404
						FT_PP	QTL3_5	3	29138166	31138166
						FT_PP	QTL3_6	3	151928308	153928308
						FT_PP	QTL3_7	3	155349617	162603443
						FT_PP	QTL3_8	3	167098532	169098532
						FT_PP	QTL3_9	3	199842166	201842166
						FT_PP	QTL3_10	3	203455010	205455010
						FT_PP	QTL3_11	3	209994453	211994453
						FT_PP	QTL3_12	3	214830373	216830373
						FT_PP	QTL3_13	3	228629206	230643829
						FT_PP	QTL4_1	4	4793118	6793118
						FT_PP	QTL4_2	4	13387014	15387014
						FT_PP	QTL4_3	4	16066494	18066494
						FT_PP	QTL4_4	4	29955993	31955993
						FT_PP	QTL4_5	4	82460202	84460202
						FT_PP	QTL4_6	4	161713642	164493972
						FT_PP	QTL4_7	4	180452150	182452150
						FT_PP	QTL4_8	4	194499839	196499839
						FT_PP	QTL4_9	4	199473772	201473772
						FT_PP	QTL4_10	4	228493985	230493985
						FT_PP	QTL4_11	4	236459394	238809034
						FT_PP	QTL5_1	5	3497688	5497688
						FT_PP	QTL5_2	5	7465650	9465650
						FT_PP	QTL5_3	5	10617095	12617095
						FT_PP	QTL5_4	5	16976723	18976723
						FT_PP	QTL5_5	5	26039975	28039975
						FT_PP	QTL5_6	5	47870560	49870560
						FT_PP	QTL5_7	5	65845171	67845171
						FT_PP	QTL5_8	5	130405768	132405768
						FT_PP	QTL5_9	5	143210700	145210700
						FT_PP	QTL5_10	5	166706862	168706862
						FT_PP	QTL5_11	5	194874991	197384146
						FT_PP	QTL6_1	6	1177705	3177705
						FT_PP	QTL6_2	6	60800998	62800998
						FT_PP	QTL6_3	6	63491818	65491818
						FT_PP	QTL6_4	6	119198604	121404530
						FT_PP	QTL6_5	6	139060558	142057951
						FT_PP	QTL6_6	6	161316758	163316818
						FT_PP	QTL6_7	6	164833011	168730254
						FT_PP	QTL7_1	7	11936657	13936657
						FT_PP	QTL7_2	7	93041150	95041150
						FT_PP	QTL7_3	7	104413899	106413899
						FT_PP	QTL7_4	7	165423882	167423882
						FT_PP	QTL7_5	7	167952567	169952567
						FT_PP	QTL8_1	8	3600902	5600902
						FT_PP	QTL8_2	8	82275132	84275132
						FT_PP	QTL8_3	8	86246389	88246389
						FT_PP	QTL8_4	8	88299979	90299979
						FT_PP	QTL8_5	8	124616553	126616553
						FT_PP	QTL8_6	8	127246911	129247936
						FT_PP	QTL8_7	8	158426785	160426785
						FT_PP	QTL8_8	8	171753043	173753043
						FT_PP	QTL9_1	9	10708974	12710416
						FT_PP	QTL9_2	9	19233725	21233725
						FT_PP	QTL9_3	9	39005513	41005513
						FT_PP	QTL9_4	9	41344998	43344998
						FT_PP	QTL9_5	9	61923062	63923062
						FT_PP	QTL9_6	9	103690941	106034162
						FT_PP	QTL9_7	9	138552649	140965063
						FT_PP	QTL9_8	9	144636842	146636842
						FT_PP	QTL9_9	9	150579788	152585321
						FT_PP	QTL10_1	10	66763052	68763052
						FT_PP	QTL10_2	10	69929548	71929548
						FT_PP	QTL10_3	10	73603563	75621951
						FT_PP	QTL10_4	10	75657312	77657312
						FT_PP	QTL10_5	10	79755695	81755695
						FT_PP	QTL10_6	10	81065858	86712237
						FT_PP	QTL10_7	10	128915722	131054432
						FT_PP	QTL10_8	10	141808004	143808004

## Sheet: EW-QTLs
Table S17. The quantitative trait locus (QTL) information of the genotype-environment interactions (G×E) and phenotypic plasticity (PP) for 3 traits in the Maize2808 dataset.
Sheet 3. The information of the G×E-QTLs and PP-QTLs for ear weight (EW). Red bold font represents co-location QTLs.
Traits	QTL	Chromosome	Confidence Interval			Traits	QTL	Chromosome	Confidence Interval
EW_G×E	QTL1_1	1	145717049	147717049		EW_PP	QTL1_1	1	1726761	3726761
EW_G×E	QTL1_2	1	205555783	207555783		EW_PP	QTL1_2	1	27975366	29975366
EW_G×E	QTL1_3	1	278486814	281368146		EW_PP	QTL1_3	1	31325206	33325206
EW_G×E	QTL1_4	1	285193110	287193110		EW_PP	QTL1_4	1	71234214	73234214
EW_G×E	QTL3_1	3	138762652	140762652		EW_PP	QTL1_5	1	85356213	87356213
EW_G×E	QTL3_2	3	225712978	227712978		EW_PP	QTL1_6	1	120493650	122803152
EW_G×E	QTL4_1	4	8648941	10648941		EW_PP	QTL1_7	1	145391402	147391402
EW_G×E	QTL4_2	4	25043533	27043533		EW_PP	QTL1_8	1	155547662	157622906
EW_G×E	QTL4_3	4	28366312	30366312		EW_PP	QTL1_9	1	165688633	167688633
EW_G×E	QTL4_4	4	75367977	77367977		EW_PP	QTL1_10	1	175078244	177078244
EW_G×E	QTL5_1	5	179098578	181098578		EW_PP	QTL1_11	1	180659992	182659992
EW_G×E	QTL6_1	6	168245606	170245606		EW_PP	QTL1_12	1	214260880	216260880
EW_G×E	QTL7_1	7	135858024	137858024		EW_PP	QTL1_13	1	219940945	221940945
EW_G×E	QTL8_1	8	93462396	95462396		EW_PP	QTL1_14	1	239660474	241660474
EW_G×E	QTL8_2	8	104003722	106179488		EW_PP	QTL1_15	1	278749764	280749764
EW_G×E	QTL8_3	8	126496152	128496152		EW_PP	QTL1_16	1	281618832	283618832
EW_G×E	QTL9_1	9	45363339	47363339		EW_PP	QTL1_17	1	288003237	290003237
EW_G×E	QTL10_1	10	4280080	6465212		EW_PP	QTL1_18	1	300352416	302352416
EW_G×E	QTL10_2	10	7858581	9858581		EW_PP	QTL2_1	2	32410819	34440992
EW_G×E	QTL10_3	10	10731217	12731217		EW_PP	QTL2_2	2	39207714	41207714
						EW_PP	QTL2_3	2	64236418	66236418
						EW_PP	QTL2_4	2	112737342	114737342
						EW_PP	QTL2_5	2	117713239	119713239
						EW_PP	QTL2_6	2	153231281	155231281
						EW_PP	QTL2_7	2	218285547	220955913
						EW_PP	QTL3_1	3	42084358	44084358
						EW_PP	QTL3_2	3	57695020	59695020
						EW_PP	QTL3_3	3	61215036	63215036
						EW_PP	QTL3_4	3	134878351	137873692
						EW_PP	QTL3_5	3	138753318	140961659
						EW_PP	QTL3_6	3	203151955	205151968
						EW_PP	QTL3_7	3	229498845	231498845
						EW_PP	QTL4_1	4	9996517	11997279
						EW_PP	QTL4_2	4	10889830	12889830
						EW_PP	QTL4_3	4	11226035	13226035
						EW_PP	QTL4_4	4	13369191	17201916
						EW_PP	QTL4_5	4	30548946	32548946
						EW_PP	QTL4_6	4	32729234	35237070
						EW_PP	QTL4_7	4	75367977	77367977
						EW_PP	QTL4_8	4	146700979	148700979
						EW_PP	QTL4_9	4	169396066	171396066
						EW_PP	QTL4_10	4	186212212	188212212
						EW_PP	QTL4_11	4	211017751	213017751
						EW_PP	QTL4_12	4	214800496	216800496
						EW_PP	QTL5_1	5	464521	2464521
						EW_PP	QTL5_2	5	10409399	13047820
						EW_PP	QTL5_3	5	27457775	30297928
						EW_PP	QTL5_4	5	31045457	33045457
						EW_PP	QTL5_5	5	160458555	162458555
						EW_PP	QTL5_6	5	165454235	168471918
						EW_PP	QTL5_7	5	169446412	171446412
						EW_PP	QTL5_8	5	207796825	209796825
						EW_PP	QTL5_9	5	210954109	215436493
						EW_PP	QTL6_1	6	112976701	114976701
						EW_PP	QTL6_2	6	139059339	141059339
						EW_PP	QTL6_3	6	142688476	144741677
						EW_PP	QTL6_4	6	146220192	148220192
						EW_PP	QTL6_5	6	148550500	154599874
						EW_PP	QTL7_1	7	3118198	5118198
						EW_PP	QTL7_2	7	34695342	36695342
						EW_PP	QTL7_3	7	78404740	80404740
						EW_PP	QTL7_4	7	128510505	130510505
						EW_PP	QTL7_5	7	131100974	133100974
						EW_PP	QTL7_6	7	154138044	156138044
						EW_PP	QTL7_7	7	161842670	164044067
						EW_PP	QTL7_8	7	164540032	166795926
						EW_PP	QTL7_9	7	167429822	169429822
						EW_PP	QTL7_10	7	168147227	170147227
						EW_PP	QTL7_11	7	172453377	175270130
						EW_PP	QTL8_1	8	0	1686095
						EW_PP	QTL8_2	8	1516963	3516963
						EW_PP	QTL8_3	8	15923042	17923042
						EW_PP	QTL8_4	8	16127334	18127334
						EW_PP	QTL8_5	8	42510437	44510437
						EW_PP	QTL8_6	8	79553291	81553291
						EW_PP	QTL8_7	8	104003722	106179488
						EW_PP	QTL8_8	8	116700276	118700276
						EW_PP	QTL8_9	8	124433518	126433518
						EW_PP	QTL8_10	8	128648281	130648281
						EW_PP	QTL8_11	8	144334977	146334977
						EW_PP	QTL8_12	8	148946253	152678278
						EW_PP	QTL8_13	8	162131732	164131732
						EW_PP	QTL8_14	8	168177094	170177094
						EW_PP	QTL8_15	8	170311928	172311928
						EW_PP	QTL8_16	8	172858724	174858724
						EW_PP	QTL9_1	9	921113	2921113
						EW_PP	QTL9_2	9	21901226	23901574
						EW_PP	QTL9_3	9	43964329	45964329
						EW_PP	QTL9_4	9	48750198	50750198
						EW_PP	QTL9_5	9	94034597	96034597
						EW_PP	QTL9_6	9	142969088	144969088
						EW_PP	QTL9_7	9	143090621	145090621
						EW_PP	QTL10_1	10	3902437	6378075
						EW_PP	QTL10_2	10	7711966	9711966
						EW_PP	QTL10_3	10	29808638	31808638
						EW_PP	QTL10_4	10	77331734	79336812
						EW_PP	QTL10_5	10	86521466	88521466
						EW_PP	QTL10_6	10	114290223	116290223
						EW_PP	QTL10_7	10	146029959	148029959
