# Supplementary material for: Leveraging Automated Machine Learning for Environmental Data‐Driven Genetic Analysis and Genomic Prediction in Maize Hybrids
Source: Adv Sci (Weinh). 2025 Mar 6;12(17):2412423. doi: 10.1002/advs.202412423 (PMC12061318; doi:10.1002/advs.202412423)
Supplement: Supplementary file 2 — Supplemental Tables [file ADVS-12-2412423-s002.zip › advs202412423-sup-0002-Tables/Supplementary Table 18.xlsx]

## Sheet: PH_QTLs
Table S18. The quantitative trait locus (QTL) information of the genotype-environment interactions (G×E) and phenotypic plasticity (PP) for 3 traits in the Wheat286 dataset.
Sheet 1. The information of the G×E-QTLs and PP-QTLs for plant height (PH). Red bold font represents co-location QTLs.
Traits	QTL	Chromosome	Confidence Interval			Traits	QTL	Chromosome	Confidence Interval
PP_G×E	QTL4B_1	4B	108	128		PH_PP	QTL1B_1	1B	150	170
PP_G×E	QTL5B_1	5B	47	67		PH_PP	QTL2A_1	2A	133	153
						PH_PP	QTL3A_1	3A	112	132
						PH_PP	QTL3B_1	3B	0	19
						PH_PP	QTL3D_1	3D	142	162
						PH_PP	QTL5A_1	5A	48	68
						PH_PP	QTL5B_1	5B	47	67
						PH_PP	QTL5D_1	5D	162	182
						PH_PP	QTL6A_1	6A	69	92
						PH_PP	QTL6B_1	6B	98	118
						PH_PP	QTL6D_1	6D	26	46
						PH_PP	QTL7B_1	7B	140	160

## Sheet: FT_QTLs
Table S18. The quantitative trait locus (QTL) information of the genotype-environment interactions (G×E) and phenotypic plasticity (PP) for 3 traits in the Wheat286 dataset.
Sheet 2. The information of the G×E-QTLs and PP-QTLs for flowering time (FT). Red bold font represents co-location QTLs.
Traits	QTL	Chromosome	Confidence Interval			Traits	QTL	Chromosome	Confidence Interval
FT_G×E	QTL3D_1	3D	0	14		FT_PP	QTL2B_1	2B	109	136
FT_G×E	QTL5A_1	5A	80	100		FT_PP	QTL5A_1	5A	83	103
FT_G×E	QTL6A_1	6A	126	146		FT_PP	QTL5B_1	5B	58	78
						FT_PP	QTL6A_1	6A	126	146
						FT_PP	QTL7A_1	7A	206	226
						FT_PP	QTL7B_1	7B	25	45
						FT_PP	QTL7D_1	7D	81	101

## Sheet: YLD_QTLs
Table S18. The quantitative trait locus (QTL) information of the genotype-environment interactions (G×E) and phenotypic plasticity (PP) for 3 traits in the Wheat286 dataset.
Sheet 3. The information of the G×E-QTLs and PP-QTLs for yield (YLD). Red bold font represents co-location QTLs.
Traits	QTL	Chromosome	Confidence Interval			Traits	QTL	Chromosome	Confidence Interval
YLD_G×E	QTL1A_1	1A	85	105		YLD_PP	QTL1B_1	1B	150	170
YLD_G×E	QTL1B_1	1B	31	51		YLD_PP	QTL2A_1	2A	133	153
YLD_G×E	QTL2D_1	2D	90	110		YLD_PP	QTL3A_1	3A	112	132
YLD_G×E	QTL3A_1	3A	76	96		YLD_PP	QTL3B_1	3B	0	19
YLD_G×E	QTL4A_1	4A	117	137		YLD_PP	QTL3D_1	3D	142	162
YLD_G×E	QTL5B_1	5B	61	81		YLD_PP	QTL5A_1	5A	48	68
						YLD_PP	QTL5B_1	5B	47	67
						YLD_PP	QTL5D_1	5D	162	182
						YLD_PP	QTL6A_1	6A	69	92
						YLD_PP	QTL6B_1	6B	98	118
						YLD_PP	QTL6D_1	6D	26	46
						YLD_PP	QTL7B_1	7B	140	160
