# Supplementary material for: Leveraging Automated Machine Learning for Environmental Data‐Driven Genetic Analysis and Genomic Prediction in Maize Hybrids
Source: Adv Sci (Weinh). 2025 Mar 6;12(17):2412423. doi: 10.1002/advs.202412423 (PMC12061318; doi:10.1002/advs.202412423)
Supplement: Supplementary file 2 — Supplemental Tables [file ADVS-12-2412423-s002.zip › advs202412423-sup-0002-Tables/Supplementary Table 2.xlsx]

## Sheet: Maize1000&Maize180
Table S2. Environmental parameter values of development stage-environment windows.
Sheet 1. Values of development stage-environment windows in seven environments for Maize1000 and Maize180 datasets.
Environment	Stage	GDD_Threshold	Days_After_Sowing	DL_Window	GDD_Window	PTT_Window	PTR_Window	DTR_Window	PTS_Window	PAR_Window	RH_Window	PRE_Window
DEH1_2020	V0	150	1-9	14.2172	16.6933	237.259	1.17456	9.16889	63378.5	99.1278	80.7922	1.72778
DEH1_2020	VE	216	10-13	14.3833	18.155	261.116	1.2623	8.945	68681.8	102.727	83.75	1.7525
DEH1_2020	V1	282	14-16	14.4597	22.5833	326.577	1.56167	8.74	81516.9	98.2467	87.23	0.97
DEH1_2020	V2	348	17-19	14.5175	19.3217	280.463	1.33111	10.43	84255.4	146.183	62.4967	0.0333333
DEH1_2020	V3	414	20-22	14.568	23.7083	345.423	1.62724	11.7167	118958	115.89	70.8733	1.82
DEH1_2020	V4	480	23-25	14.611	25.1383	367.281	1.72058	10.5167	112767	140.547	73	0.886667
DEH1_2020	V5	546	26-28	14.6462	22.9367	335.955	1.56596	13.4733	131277	151.06	69.71	0.0333333
DEH1_2020	V6	612	29-30	14.6696	24.885	365.051	1.69638	8.28	88438.6	107.945	71.56	11.105
DEH1_2020	V7	678	31-34	14.6894	19.15	281.298	1.30368	8.635	71705.9	130.995	67.5625	0.6225
DEH1_2020	V8	744	35-37	14.7027	20.9933	308.663	1.42783	8.11333	76871.3	105.817	79.46	2.18667
DEH1_2020	V9	810	38-40	14.7049	24.13	354.828	1.64096	10.2533	107246	132.887	79.17	1.20667
DEH1_2020	V10	876	41-42	14.7004	25.9725	381.806	1.76679	10.415	116997	155.16	68.06	0.995
DEH1_2020	V11	942	43-45	14.6897	25.3267	372.034	1.72415	10.5733	115820	121.93	65.0433	1.28667
DEH1_2020	V12	1008	46-48	14.6694	26.575	389.845	1.81157	10.01	114393	140.37	63.2267	0.756667
DEH1_2020	V13	1074	49-50	14.6464	24.8875	364.511	1.69923	10.445	111969	121.84	67.125	4.53
DEH1_2020	V14	1140	51-53	14.6175	27.2567	398.432	1.86462	11.3333	132468	141.617	63.06	0.543333
DEH1_2020	V15	1188	54-54	14.5909	27.99	408.398	1.91833	12.56	149687	133.59	75.19	16.03
DEH1_2020	V16	1236	55-56	14.5683	26.26	382.559	1.80257	8.93	99436.8	129.44	75.5	6.44
DEH1_2020	V17	1284	57-58	14.5354	26.2575	381.669	1.80642	7.075	78643	118.205	83.815	36.355
DEH1_2020	V18	1332	59-60	14.4993	27.0875	392.754	1.86818	9.835	111657	136.71	74.63	1.74
DEH1_2020	V19	1380	61-62	14.4599	26.265	379.793	1.81639	9.44	103673	141.12	69.875	0.915
DEH1_2020	V20	1428	63-63	14.4285	25.235	364.104	1.74897	11.43	120094	125.8	70.31	0.74
DEH1_2020	VT	1528	64-67	14.3718	27.28	392.022	1.89836	9.525	108279	125.545	75.3125	1.0275
DEH1_2020	R1_1	1628	68-70	14.2858	29.7233	424.645	2.08051	10.2267	123942	137.423	76.5867	4.23
DEH1_2020	R1_2	1753	71-75	14.177	28.04	397.497	1.978	9.556	108182	126.996	74.238	4.798
DEH1_2020	R1_3	1853	76-78	14.0592	28.7817	404.659	2.04712	10.2167	116250	141.97	68.6233	1.78333
DEH1_2020	R2_1	1953	79-82	13.9484	27.1187	378.219	1.94446	7.4525	79335	98.71	80.5175	6.3175
DEH1_2020	R2_2	2053	83-86	13.8146	25.6037	353.72	1.85332	7.7225	75672.7	102.08	82.065	18.855
DEH1_2020	R3_1	2153	87-90	13.6738	26.2587	359.018	1.9206	9.0375	88724.9	126.1	82.0775	1.1075
DEH1_2020	R3_2	2253	91-94	13.5267	25.8212	349.338	1.90859	6.2675	60059.1	76.6275	87.1425	7.6625
DEH1_2020	R4_1	2353	95-98	13.3743	23.2275	310.629	1.73687	7.82	65527.5	98.0025	82.03	9.8625
DEH1_2020	R4_2	2453	99-102	13.2173	24.275	320.787	1.83699	9.06	76535.4	101.082	84.2175	2.1725
DEH1_2020	R5_1	2578	103-107	13.036	27.238	355.068	2.08952	9.376	86707.4	115.908	80.452	2.674
DEH1_2020	R5_2	2703	108-112	12.83	24.375	312.711	1.90001	8.802	70125.8	87.52	82.66	7.842
DEH1_2020	R5_3	2828	113-117	12.6203	24.021	303.31	1.90242	10.862	81607.7	118.638	75.938	3.49
DEH1_2020	R6	2953	118-122	12.4078	24.199	300.284	1.95017	6.402	47550.6	73.32	87.96	7.884
DEH1_2021	V0	150	1-8	13.6184	20.4756	278.882	1.50339	12.9812	96354.3	117.947	75.6388	0.72625
DEH1_2021	VE	216	9-12	13.8316	15.1525	209.458	1.09617	10.33	60086.3	109.843	74.4375	3.2675
DEH1_2021	V1	282	13-17	13.9803	14.256	199.311	1.01969	12.032	66928.8	111.81	67.972	0.548
DEH1_2021	V2	348	18-21	14.1191	15.35	216.736	1.08715	15.615	95434.9	122.845	69.1725	0.0075
DEH1_2021	V3	414	22-24	14.2191	19.335	274.948	1.35969	15.63	122363	143.167	69.4767	0
DEH1_2021	V4	480	25-27	14.2985	22.4783	321.487	1.57169	15.3833	139405	133.067	69.79	0.00333333
DEH1_2021	V5	546	28-30	14.3719	21.2667	305.675	1.47959	11.1467	99752.8	86.11	76.8967	1.26667
DEH1_2021	V6	612	31-34	14.4492	17.95	259.251	1.24282	7.325	58992.9	82.1875	82.405	13.7975
DEH1_2021	V7	678	35-38	14.5262	19.2512	279.697	1.32504	11.1425	89154.5	117.587	80.3125	3.655
DEH1_2021	V8	744	39-41	14.5832	24.9583	363.989	1.71137	10.91	117105	124.49	81.3567	1.40667
DEH1_2021	V9	810	42-43	14.6176	26.95	393.945	1.84366	9.56	110101	137.61	84.345	1.45
DEH1_2021	V10	876	44-46	14.6462	23.5617	345.067	1.60883	6.75667	71428.3	75.7833	84.8533	11.79
DEH1_2021	V11	942	47-49	14.6733	21.8467	320.57	1.48884	9.14	86639.4	128.93	81.1067	2.08333
DEH1_2021	V12	1008	50-52	14.6922	21.5683	316.881	1.46804	10.0167	92738.9	149.423	67.5633	0.78
DEH1_2021	V13	1074	53-55	14.7027	24.725	363.529	1.68164	11.37	120032	125.083	73.94	1.31667
DEH1_2021	V14	1140	56-57	14.7053	24.605	361.824	1.67321	9.9	104058	83.075	82.875	6.03
DEH1_2021	V15	1188	58-60	14.7016	18.8333	276.879	1.28105	12.12	98781.6	150.06	69.2467	0.13
DEH1_2021	V16	1236	61-62	14.6924	25.785	378.842	1.755	7.75	86329.2	128.59	80.375	1.345
DEH1_2021	V17	1284	63-64	14.6808	27.585	404.968	1.87899	9.28	110375	156.505	76.5	0.04
DEH1_2021	V18	1332	65-65	14.6697	29.105	426.962	1.98402	9.97	124892	156.64	68.75	0.04
DEH1_2021	V19	1380	66-67	14.6564	25.1925	369.242	1.71882	8.135	90641	91.525	78.88	28.79
DEH1_2021	V20	1428	68-69	14.6356	21.8875	320.334	1.49551	10.465	98326.8	137.375	74.78	1.51
DEH1_2021	VT	1528	70-73	14.5974	26.9275	393.055	1.84476	9.435	107271	124.293	77.8125	8.595
DEH1_2021	R1_1	1628	74-77	14.535	26.4337	384.204	1.81868	8.8875	99123.8	137.438	79.5125	4.5925
DEH1_2021	R1_2	1753	78-81	14.4596	28.16	407.184	1.94749	9.355	109937	138.94	76.39	1.3425
DEH1_2021	R1_3	1853	82-85	14.3718	26.085	374.913	1.8149	9.655	104282	113.897	73.1875	2.965
DEH1_2021	R2_1	1953	86-89	14.2726	23.7425	338.902	1.66334	11.155	107638	118.037	66.4075	1.1275
DEH1_2021	R2_2	2053	90-93	14.1629	26.8225	379.872	1.89393	9.275	99998.4	114.477	72.89	1.3175
DEH1_2021	R3_1	2153	94-97	14.0436	24.5187	344.379	1.74567	8.5075	82581.6	98.5175	71.015	2.605
DEH1_2021	R3_2	2253	98-101	13.9157	22.0312	306.566	1.58328	8.4375	72825.3	93.5625	72.6725	3.35
DEH1_2021	R4_1	2353	102-106	13.7624	24.432	336.193	1.77556	10.064	93528.1	97.824	79.924	7.31
DEH1_2021	R4_2	2453	107-109	13.6194	28.6383	390.028	2.10282	10.45	111035	130.63	75.6067	2.07
DEH1_2021	R5_1	2578	110-114	13.47	26.189	352.764	1.94429	7.81	74550	102.414	82.138	3.878
DEH1_2021	R5_2	2703	115-119	13.2766	25.909	344.012	1.95135	7.242	66414.5	86.152	82.45	7.162
DEH1_2021	R5_3	2828	120-123	13.097	27.9438	365.964	2.13372	10.2075	97831.4	118.59	75.0775	1.4675
DEH1_2021	R6	2953	124-128	12.9129	26.19	338.185	2.02827	8.18	71555.7	93.08	81.138	6.574
IAH2_2021	V0	150	1-11	13.8925	14.63	202.972	1.0546	15.0655	85006.6	119.645	60.9709	1.88
IAH2_2021	VE	216	12-17	14.2252	9.58	136.316	0.673274	12.8633	51230.7	119.977	61.57	3.85
IAH2_2021	V1	282	18-22	14.4187	14.47	208.692	1.00331	9.024	54660.3	64.864	80.674	1.94
IAH2_2021	V2	348	23-25	14.5474	20.66	300.568	1.4201	8.36	73129.7	82.4433	84.5833	6.47333
IAH2_2021	V3	414	26-28	14.636	22.9817	336.37	1.57017	9.71	95705.6	106.897	76.5833	0.543333
IAH2_2021	V4	480	29-31	14.7177	19.46	286.332	1.32256	9.92667	85582.5	101.95	67.48	5.69333
IAH2_2021	V5	546	32-37	14.8251	13.7658	204.239	0.92783	13.875	91049.1	111.453	63.8033	0.358333
IAH2_2021	V6	612	38-40	14.9163	24.0733	359.116	1.61376	16.3733	174104	156.183	54.9167	0.0466667
IAH2_2021	V7	678	41-42	14.9583	24.505	366.558	1.6382	12.69	139616	140.73	67.315	0
IAH2_2021	V8	744	43-45	14.9937	26.3383	394.917	1.75659	15.1767	179720	146.097	61.1467	0.0333333
IAH2_2021	V9	810	46-47	15.0231	24.1	362.054	1.60421	11.36	122898	121.79	53.03	3.07
IAH2_2021	V10	876	48-50	15.0456	23.225	349.433	1.54365	18.0433	188948	153.93	40.7533	0.0266667
IAH2_2021	V11	942	51-53	15.0642	25.3483	381.856	1.68267	17.0933	199214	133.903	52.8133	2.39
IAH2_2021	V12	1008	54-56	15.0731	21.6833	326.833	1.43856	11.8867	119689	144.257	52.8333	5.49
IAH2_2021	V13	1074	57-59	15.0723	21.3683	322.067	1.41774	15.5833	149082	126.67	68.23	5.99667
IAH2_2021	V14	1140	60-62	15.0618	22.3683	336.912	1.48509	8.29	84625.1	92.4	77.3733	6.41667
IAH2_2021	V15	1188	63-64	15.0459	23.2175	349.327	1.54312	11.175	117350	126.045	71.655	2.19
IAH2_2021	V16	1236	65-66	15.0282	23.175	348.281	1.54209	12.18	127373	143.605	57.44	0.045
IAH2_2021	V17	1284	67-68	15.0064	23.45	351.901	1.56266	13.88	146565	139.145	56.655	0.005
IAH2_2021	V18	1332	69-70	14.9805	25.1975	377.466	1.68205	13.465	152239	143.52	57.815	0.08
IAH2_2021	V19	1380	71-72	14.9505	23.8975	357.297	1.59836	7.285	81378.2	113.59	67.405	7.32
IAH2_2021	V20	1428	73-74	14.9166	19.405	289.443	1.30096	12.37	107740	78.785	74.94	12.83
IAH2_2021	VT	1528	75-79	14.8472	20.733	307.822	1.39645	11.59	105479	96.66	79.064	7.224
IAH2_2021	R1_1	1628	80-84	14.7302	21.33	314.188	1.44809	12.104	112052	132.004	66.4	0.218
IAH2_2021	R1_2	1753	85-89	14.5922	23.836	347.75	1.63382	13.38	135330	120.69	57.186	0.014
IAH2_2021	R1_3	1853	90-93	14.4522	25.2138	364.344	1.74488	14.5125	152802	120.84	53.205	0.07
IAH2_2021	R2_1	1953	94-98	14.298	22.122	316.436	1.54657	10.408	91697.8	108.538	62.162	6.41
IAH2_2021	R2_2	2053	99-102	14.1321	20.615	291.266	1.45908	13.86	113541	106.39	68.22	3.16
IAH2_2021	R3_1	2153	103-107	13.9554	24.973	348.425	1.78994	9.398	91400.9	93.038	70.626	2.638
IAH2_2021	R3_2	2253	108-111	13.7698	20.765	286.017	1.50757	15.545	121298	138.74	44.075	0.0275
IAH2_2021	R4_1	2353	112-116	13.5763	23.259	315.661	1.71384	14.218	120803	117.674	63.974	2.16
IAH2_2021	R4_2	2453	117-120	13.3765	22.6625	303.015	1.69495	13.275	107648	111.305	61.7025	1.17
IAH2_2021	R5_1	2578	121-125	13.1711	25.409	334.699	1.92899	9.862	87454.8	85.384	69.662	5.16
IAH2_2021	R5_2	2703	126-131	12.9143	19.94	257.527	1.54399	10.1233	67748.2	82.21	75.8633	7.135
IAH2_2021	R5_3	2828	132-137	12.6289	19.6983	248.864	1.55925	15.9033	99757.7	111.728	58.7083	0.0333333
IAH2_2021	R6	2953	138-143	12.3398	20.6058	254.327	1.66958	14.6717	92931.3	78.7683	66.7083	0.295
IAH3_2021	V0	150	1-14	14.2841	11.9786	171.508	0.836704	11.9829	54947	99.305	71.75	3.835
IAH3_2021	VE	216	15-17	14.5669	20.9067	304.55	1.4352	6.56	58262	68.5733	86.7867	2.88333
IAH3_2021	V1	282	18-20	14.6529	22.7167	332.866	1.55032	9.28	90504.3	93.0567	83.46	1.04333
IAH3_2021	V2	348	21-24	14.744	12.54	184.778	0.851032	8.515	49211.5	105.32	72.0925	3.49
IAH3_2021	V3	414	25-29	14.8456	16.395	243.488	1.10394	16.706	122161	125.09	66.588	0.004
IAH3_2021	V4	480	30-32	14.9214	24.0133	358.314	1.60932	14.4133	154155	146.487	70.27	0.00333333
IAH3_2021	V5	546	33-34	14.9607	25.085	375.289	1.67673	13.6	152699	134.305	78.5	0.485
IAH3_2021	V6	612	35-37	14.9934	26.3283	394.756	1.75597	14.1767	167722	135.387	70.46	0.2
IAH3_2021	V7	678	38-39	15.0202	23.9625	359.916	1.59538	16.305	174456	156.49	48.935	0.045
IAH3_2021	V8	744	40-42	15.0399	22.3317	335.864	1.48484	15.9767	160852	153.673	53.52	0.03
IAH3_2021	V9	810	43-45	15.0552	25.8883	389.753	1.71957	14.4967	170131	123.677	55.8133	2.03333
IAH3_2021	V10	876	46-48	15.0609	18.2833	275.362	1.21397	12.8067	104434	118.367	60.0467	10.0133
IAH3_2021	V11	942	49-51	15.0568	22.5683	339.804	1.49889	11.83	118622	112.63	79.98	3.73
IAH3_2021	V12	1008	52-54	15.0432	22.585	339.751	1.50134	8.08333	82467.9	92.53	80.54	4.33
IAH3_2021	V13	1074	55-57	15.02	23.5517	353.745	1.56803	9.77	104020	111.247	72.98	1.14333
IAH3_2021	V14	1140	58-60	14.9874	22.4933	337.112	1.50084	13.5933	137291	137.613	61.1233	0.0833333
IAH3_2021	V15	1188	61-62	14.9534	26.1675	391.293	1.74994	11.585	135518	146.48	62.91	0.07
IAH3_2021	V16	1236	63-64	14.9216	21.52	321.125	1.44215	7.38	70471.2	93.875	70.34	0.425
IAH3_2021	V17	1284	65-66	14.886	19.4725	289.873	1.30808	6.215	54242.3	74.595	81.19	12.19
IAH3_2021	V18	1332	67-69	14.8359	20.3833	302.39	1.37399	9.66	87342.5	82.8633	69.6467	0.4
IAH3_2021	V19	1380	70-71	14.7805	22.67	335.081	1.53375	9.59	95334.5	78.555	82	16.63
IAH3_2021	V20	1428	72-73	14.7321	21.1275	311.25	1.43413	12.795	117366	118.975	71.815	0.07
IAH3_2021	VT	1528	74-78	14.6387	22.669	331.803	1.54877	13.234	128385	113.104	66.514	0.002
IAH3_2021	R1_1	1628	79-82	14.5058	24.8562	360.598	1.71337	13.5375	140550	128.012	56.2375	0.175
IAH3_2021	R1_2	1753	83-87	14.3581	24.129	346.522	1.68017	10.946	110373	105.074	66.326	1.37
IAH3_2021	R1_3	1853	88-92	14.1795	19.585	277.714	1.3812	14.278	112051	112.78	61.048	0.794
IAH3_2021	R2_1	1953	93-96	14.0072	24.365	341.254	1.73964	11	104857	98.8875	78.0925	4.505
IAH3_2021	R2_2	2053	97-100	13.8458	24.6325	341.146	1.77861	12.785	119951	100.127	62.5175	1.81
IAH3_2021	R3_1	2153	101-105	13.6563	19.798	270.293	1.45016	17.168	126662	133.036	56.962	0.012
IAH3_2021	R3_2	2253	106-110	13.4378	22.539	302.935	1.67698	13.95	113354	122.854	67.5	6.14
IAH3_2021	R4_1	2353	111-114	13.2351	25.4825	337.278	1.92532	12.09	108694	107.735	79.6875	11.8325
IAH3_2021	R4_2	2453	115-118	13.0509	22.7787	297.419	1.74461	10.5825	82792.8	96.54	77.3925	2.675
IAH3_2021	R5_1	2578	119-124	12.8164	19.0325	243.89	1.4853	11.4583	72501.5	85.9683	72.4167	2.305
IAH3_2021	R5_2	2703	125-131	12.5067	19.8714	248.411	1.58969	15.3857	95044.5	95.6614	70.0171	0.314286
IAH3_2021	R5_3	2828	132-137	12.1936	19.9033	242.646	1.63267	15.94	93822.3	95.6083	62.02	0.153333
IAH3_2021	R6	2953	138-144	11.8792	16.3093	193.855	1.37223	16.8043	76144.2	92.0686	61.41	0.934286
IAH4_2021	V0	150	1-10	13.9094	15.129	210.195	1.08899	14.848	87201.8	121.421	57.732	0.758
IAH4_2021	VE	216	11-17	14.2385	10.0986	143.848	0.708971	12.9914	53885.3	108.696	60.7771	3.23429
IAH4_2021	V1	282	18-21	14.4305	15.4825	223.427	1.07288	8.005	51774.1	62.185	82.485	3.45
IAH4_2021	V2	348	22-25	14.5571	21.2013	308.649	1.45633	7.5775	68300.2	78.1575	83.6875	5.9575
IAH4_2021	V3	414	26-27	14.6448	23.0175	337.089	1.57171	9.495	93674.1	103.325	75.685	0.3
IAH4_2021	V4	480	28-31	14.7246	16.6187	244.54	1.1294	8.9675	69335	91.85	70.9225	4.21
IAH4_2021	V5	546	32-36	14.8305	15.046	223.238	1.01409	14.956	100446	126.534	60.762	0.056
IAH4_2021	V6	612	37-39	14.9101	23.6883	353.222	1.58863	16.4167	172154	155.933	53.7867	0.03
IAH4_2021	V7	678	40-42	14.9594	24.7	369.504	1.6511	13.18	145993	138.263	67.52	0.04
IAH4_2021	V8	744	43-44	14.9939	26.525	397.718	1.76903	14.64	174602	148.125	60.34	0.01
IAH4_2021	V9	810	45-47	15.0216	24.7233	371.376	1.64589	15.0733	166925	139.543	45.52	0.843333
IAH4_2021	V10	876	48-50	15.0464	23.3817	351.809	1.55397	16.7367	176864	152.127	43.5	0.32
IAH4_2021	V11	942	51-52	15.0601	27.0225	406.96	1.79432	15.815	198346	109.365	50.785	1.665
IAH4_2021	V12	1008	53-55	15.0666	21.86	329.352	1.45091	12.2133	123321	136.757	50.7733	5.47667
IAH4_2021	V13	1074	56-58	15.0658	21.0817	317.608	1.39933	15.6233	145910	122.8	69.0433	5.44
IAH4_2021	V14	1140	59-61	15.0553	23.2483	350.015	1.54418	8.91	93611.9	100.593	76.75	3.41
IAH4_2021	V15	1188	62-63	15.0394	23.4675	352.937	1.5604	9.375	99314.9	89.685	69.625	1.725
IAH4_2021	V16	1236	64-65	15.0218	23.845	358.196	1.58736	12.17	130928	132.285	56.905	0.165
IAH4_2021	V17	1284	66-67	15	23.505	352.578	1.56699	13.49	142548	136.24	54.75	0
IAH4_2021	V18	1332	68-69	14.9742	25.4525	381.124	1.69979	13.745	156767	144.09	54.875	0.045
IAH4_2021	V19	1380	70-71	14.9443	24.1	360.175	1.61258	8.88	98290.6	107.235	60.935	2.21
IAH4_2021	V20	1428	72-73	14.9104	19.905	296.783	1.33501	9.82	86816.4	95.055	70.41	10.52
IAH4_2021	VT	1528	74-78	14.8412	21.165	314.087	1.42623	10.698	99827	98.974	73.426	7.088
IAH4_2021	R1_1	1628	79-83	14.7244	21.813	321.174	1.48147	12.058	114072	114.738	65.324	0.36
IAH4_2021	R1_2	1753	84-88	14.5868	24.43	356.294	1.6751	13.164	136719	121.296	58.586	0.008
IAH4_2021	R1_3	1853	89-92	14.4471	25.3375	366.011	1.75402	15.08	159252	123.802	50.2475	0.0325
IAH4_2021	R2_1	1953	93-96	14.3111	23.1862	331.911	1.61973	10.1975	96189.4	103.575	61.44	5.58
IAH4_2021	R2_2	2053	97-101	14.1465	20.522	290.233	1.4511	13.252	108444	107.392	61.15	1.438
IAH4_2021	R3_1	2153	102-105	13.9716	25.0738	350.275	1.79488	9.5675	93731.7	90.35	75.36	3.945
IAH4_2021	R3_2	2253	106-109	13.8081	23.0787	318.808	1.67071	14.3925	123808	120.445	45.4675	0.17
IAH4_2021	R4_1	2353	110-114	13.6166	22.127	301.171	1.6257	14.898	121331	128.186	58.012	0.002
IAH4_2021	R4_2	2453	115-118	13.4185	22.76	305.436	1.69602	13.18	108136	124.48	65.28	7.04
IAH4_2021	R5_1	2578	119-123	13.2146	26.677	352.536	2.01874	11.214	104915	111.1	72.29	5.504
IAH4_2021	R5_2	2703	124-129	12.9594	20.5133	265.957	1.58226	10.2367	70914.7	80.4583	71.8233	5.12
IAH4_2021	R5_3	2828	130-135	12.6754	20.0425	254.124	1.58079	14.0117	89912.7	104.507	60.75	0.0383333
IAH4_2021	R6	2953	136-141	12.3874	21.015	260.368	1.69625	14.3833	93041.6	83.6983	64.97	0.246667
WIH2_2020	V0	150	1-11	14.6256	13.7236	200.88	0.937612	10.4055	61733	86.9336	84.6927	6.81364
WIH2_2020	VE	216	12-14	14.8403	22.35	331.7	1.50595	12.76	125641	123.74	86.8933	0.383333
WIH2_2020	V1	282	15-18	14.9301	18.6238	277.949	1.24787	7.6925	62732.3	103.89	84.11	9.585
WIH2_2020	V2	348	19-22	15.0191	19.6037	294.523	1.30485	15.7575	137374	137.898	80.3875	3.8025
WIH2_2020	V3	414	23-24	15.0761	23.325	351.652	1.54714	12.89	136542	140.415	78.625	1.57
WIH2_2020	V4	480	25-28	15.1228	21.2937	322.043	1.40796	14.6425	143455	132.935	79.955	4.92
WIH2_2020	V5	546	29-31	15.1661	19.7283	299.191	1.30086	12.87	114801	123.53	79.42	7.46333
WIH2_2020	V6	612	32-35	15.1954	15.4562	234.877	1.01711	16.2125	117726	156.472	70.155	0
WIH2_2020	V7	678	36-38	15.2116	21.885	332.906	1.4387	15.7033	158951	139.603	74.19	0.08
WIH2_2020	V8	744	39-41	15.2141	21.1467	321.729	1.38993	9.21333	91235.3	89.3967	87.6033	11.87
WIH2_2020	V9	810	42-45	15.2039	18.8475	286.551	1.23967	11.795	102944	115.685	81.7175	3.6725
WIH2_2020	V10	876	46-48	15.1805	23.5667	357.75	1.55245	12.12	131563	114.567	83.6467	2.88667
WIH2_2020	V11	942	49-50	15.1555	24.8575	376.727	1.64017	12.555	143329	140.16	80.035	0.09
WIH2_2020	V12	1008	51-53	15.1232	24.7217	373.864	1.63472	14.65	165409	143.21	71.48	0.14
WIH2_2020	V13	1074	54-55	15.0847	25.73	388.126	1.70572	13.22	154718	136.25	81.405	2.94
WIH2_2020	V14	1140	56-58	15.0393	25.705	386.591	1.70917	13.09	152128	113.397	85.8367	10.2067
WIH2_2020	V15	1188	59-60	14.9881	22.9625	344.169	1.53203	10.715	110324	137.2	83.03	13.885
WIH2_2020	V16	1236	61-62	14.9426	21.615	322.985	1.44653	12.37	119319	137.695	77.535	0.02
WIH2_2020	V17	1284	63-64	14.8934	21.7275	323.611	1.4588	6.995	69532.4	77.87	85.5	13.7
WIH2_2020	V18	1332	65-67	14.8266	23.8433	353.487	1.60828	11.6933	122631	120.863	82.96	1.15667
WIH2_2020	V19	1380	68-68	14.7698	24.865	367.25	1.68351	6.09	66066.8	146.87	77.62	1.6
WIH2_2020	V20	1428	69-71	14.7091	21.2233	312.164	1.44293	9.53333	87479.1	115.003	81.9367	0.26
WIH2_2020	VT	1528	72-75	14.5957	23.3188	340.246	1.59816	13.5975	133865	123.015	84.33	4.5925
WIH2_2020	R1_1	1628	76-79	14.4557	22.97	332.073	1.58888	10.825	103505	125.817	79.0925	0.8075
WIH2_2020	R1_2	1753	80-86	14.2457	18.1936	259.254	1.27681	12.1729	90490.7	104.264	74.2314	1.63143
WIH2_2020	R1_3	1853	87-91	13.9992	22.315	312.374	1.59414	13.202	113925	99.238	81.94	3.442
WIH2_2020	R2_1	1953	92-96	13.7808	20.615	284.099	1.49591	14.534	114237	122.188	74.762	0.646
WIH2_2020	R2_2	2053	97-101	13.5531	20.175	273.405	1.48878	14.846	109962	124.588	69.61	0.066
WIH2_2020	R3_1	2153	102-105	13.3417	23.9875	319.99	1.79821	13.11	111933	97.9025	76.485	7.3975
WIH2_2020	R3_2	2253	106-109	13.1495	24.5113	322.43	1.86338	11.4975	99463.4	101.515	81.125	11.325
WIH2_2020	R4_1	2353	110-114	12.9293	17.546	226.808	1.35741	13.064	76610.9	93.444	75.912	3.012
WIH2_2020	R4_2	2453	115-122	12.6059	13.7713	173.912	1.09057	8.2375	41425.4	57.7075	81.6887	5.81375
WIH2_2020	R5_1	2578	123-130	12.2028	15.1862	185.523	1.24319	11.5675	51708.7	71.9375	80.9137	1.93875
WIH2_2020	R5_2	2703	131-137	11.8229	17.1807	202.924	1.45472	14.1043	66766.3	69.5886	79.7957	0.614286
WIH2_2020	R5_3	2828	138-149	11.3447	10.4058	118.148	0.916753	11.4008	29360.4	60.1375	77.3075	1.4725
WIH2_2020	R6	2953	150-163	10.7081	8.8075	95.0357	0.816486	11.6571	26170.8	44.4879	76.5257	5.535
WIH2_2021	V0	150	1-11	14.92	15.3155	228.502	1.02656	13.5236	97189.7	116.798	70.3009	2.16909
WIH2_2021	VE	216	12-13	15.0648	24.9475	375.834	1.65599	15.595	176483	152.105	68.125	0.19
WIH2_2021	V1	282	14-16	15.1073	25.5733	386.343	1.69279	11.78	137597	132.607	76.4167	0.43
WIH2_2021	V2	348	17-19	15.1499	25.8383	391.447	1.70552	15.4367	183071	138.827	72.3133	0.476667
WIH2_2021	V3	414	20-21	15.1782	22.9275	347.993	1.51058	14.635	153483	157.635	61.185	0.17
WIH2_2021	V4	480	22-25	15.2022	20.35	309.366	1.33862	16.335	153900	139.873	58.4675	0.8125
WIH2_2021	V5	546	26-28	15.2184	21.665	329.703	1.42362	11.13	112590	117.81	73.92	12.01
WIH2_2021	V6	612	29-31	15.221	16.2917	247.975	1.07035	11.41	85580	114.56	65.6667	0.14
WIH2_2021	V7	678	32-34	15.2133	21.8517	332.435	1.43636	7.11	72587.7	63.1833	84.1667	14.9867
WIH2_2021	V8	744	35-38	15.1912	21.94	333.287	1.44429	8.48	86480.1	100.99	84.4375	4.7125
WIH2_2021	V9	810	39-41	15.1561	20.0283	303.55	1.32148	13.15	120834	144.78	66.8967	0.00666667
WIH2_2021	V10	876	42-43	15.1228	25.225	381.465	1.66805	12.76	146661	131.765	69.5	0.06
WIH2_2021	V11	942	44-47	15.0734	19.975	301.15	1.32492	9.39	87514.8	88.2925	78.2325	5.505
WIH2_2021	V12	1008	48-50	15.005	19.1633	287.547	1.27713	10.96	94667.6	104.84	69.81	0.153333
WIH2_2021	V13	1074	51-53	14.9366	21.995	328.534	1.47254	9.65667	94826.1	84.7133	76.9567	13.4633
WIH2_2021	V14	1140	54-56	14.8599	20.0233	297.554	1.34744	14.4733	127586	129.53	71.3533	0.00666667
WIH2_2021	V15	1188	57-59	14.7753	21.155	312.574	1.43177	12.55	116439	93.3067	70.3967	0.0233333
WIH2_2021	V16	1236	60-61	14.6993	24.0975	354.2	1.63944	13.205	137341	99.58	72.5	0.12
WIH2_2021	V17	1284	62-63	14.6349	24.8425	363.593	1.69736	12.475	131006	126.32	64.625	0.475
WIH2_2021	V18	1332	64-65	14.5674	23.5125	342.515	1.61405	15.275	152392	114.415	59.31	1.065
WIH2_2021	V19	1380	66-67	14.4972	24.475	354.814	1.68828	11.53	118583	82.95	77.595	8.69
WIH2_2021	V20	1428	68-69	14.4243	19.0775	275.182	1.32258	11.495	91094.9	100.715	69.095	0.445
WIH2_2021	VT	1528	70-74	14.2903	19.591	279.906	1.37122	14.658	117528	110.506	62.502	0.308
WIH2_2021	R1_1	1628	75-79	14.0878	23.108	325.497	1.64053	10.696	99729.8	64.564	89.598	16.168
WIH2_2021	R1_2	1753	80-84	13.8732	20.73	287.725	1.49358	14.34	112820	117.336	68.076	0.418
WIH2_2021	R1_3	1853	85-89	13.6485	22.152	302.212	1.62377	15.012	123283	119.79	69.212	0.042
WIH2_2021	R2_1	1953	90-94	13.4156	22.61	303.254	1.6858	12.52	101176	92.742	78.398	3.96
WIH2_2021	R2_2	2053	95-98	13.2003	24.5012	323.415	1.85619	10.8025	92523.9	91.23	80.89	6.1725
WIH2_2021	R3_1	2153	99-103	12.9805	18.22	236.624	1.40298	11.9	73630	83.396	73.386	0.724
WIH2_2021	R3_2	2253	104-108	12.7325	17.968	228.807	1.41105	12.388	72269.8	86.084	70.714	1.052
WIH2_2021	R4_1	2353	109-114	12.4562	18.26	227.41	1.46627	11.4133	65161.9	65.3017	74.3233	2.84333
WIH2_2021	R4_2	2453	115-119	12.1778	18.253	222.227	1.49929	17.154	93233.8	99.148	64.324	0.014
WIH2_2021	R5_1	2578	120-127	11.8479	16.0187	189.824	1.35193	14.4675	65361.7	82.7425	68.7338	2.98875
WIH2_2021	R5_2	2703	128-134	11.4686	18.5321	212.479	1.61647	14.4443	70850.9	68.1571	75.6871	2.19714
WIH2_2021	R5_3	2828	135-141	11.1187	18.3321	203.801	1.64912	7.19286	33317.5	43.5429	85.4029	3.4
WIH2_2021	R6	2953	142-150	10.7283	12.8622	138.099	1.19813	12.32	34526.6	56.2633	71.3067	0.486667

## Sheet: Maize331
Table S2. Environmental parameter values of development stage-environment windows.
Sheet 2. Values of development stage-environment windows in eleven environments for Maize331 dataset.
Environment	Stage	GDD_Threshold	Days_After_Sowing	DL_Window	GDD_Window	PTT_Window	PTR_Window	DTR_Window	PTS_Window	PAR_Window	RH_Window	PRE_Window
MIH1_2020	V0	150	1-8	14.8672	19.2694	286.238	1.29722	11.3863	95468.8	118.677	79.5863	1.92375
MIH1_2020	VE	216	9-11	14.9849	22.2717	333.734	1.4863	14.63	145835	135.377	77.73	0.843333
MIH1_2020	V1	282	12-15	15.0429	20.3513	306.128	1.35295	14.7125	135606	147.082	74.3125	0.205
MIH1_2020	V2	348	16-17	15.0834	23.5475	355.175	1.56116	16.845	180518	116.7	82.03	13.585
MIH1_2020	V3	414	18-22	15.1169	15.598	235.773	1.03191	13.324	94191.1	152.918	73.102	0.416
MIH1_2020	V4	480	23-25	15.1409	20.1967	305.798	1.33391	17.62	163044	153.347	70.4367	0
MIH1_2020	V5	546	26-28	15.1467	24.0717	364.606	1.58923	14.47	159449	121.957	76.6233	1.08667
MIH1_2020	V6	612	29-31	15.1425	20.61	312.092	1.36105	9.84	94477.6	116.6	80.8533	8.21
MIH1_2020	V7	678	32-34	15.1285	21.5	325.254	1.4212	13.3467	130670	124.93	79.6267	11.2033
MIH1_2020	V8	744	35-37	15.1045	23.4767	354.598	1.55431	13.4667	144066	153.713	74.1067	0
MIH1_2020	V9	810	38-40	15.0709	25.1217	378.596	1.66694	14.77	168749	154.183	73.4167	0
MIH1_2020	V10	876	41-42	15.0359	25.3275	380.824	1.68446	14.055	160751	145.835	69.125	0.1
MIH1_2020	V11	942	43-45	14.9941	26.4267	396.242	1.76248	14.4933	172229	138.087	73.1667	0.616667
MIH1_2020	V12	1008	46-47	14.9465	25.52	381.453	1.70734	10.08	118265	103.045	82.095	33.11
MIH1_2020	V13	1074	48-50	14.8925	21.5417	320.829	1.44639	12.07	115149	138.877	79.2067	0.0166667
MIH1_2020	V14	1140	51-53	14.8204	22.7517	337.173	1.53523	11.7367	117020	106.54	78.7533	5.32
MIH1_2020	V15	1188	54-55	14.7544	24.0075	354.202	1.62721	14.165	148253	141.98	79.845	0.02
MIH1_2020	V16	1236	56-57	14.6978	23.8225	350.148	1.62078	8.615	88174.5	89.015	84.91	5.68
MIH1_2020	V17	1284	58-59	14.6379	23.1875	339.41	1.58411	10.485	104166	107.555	84.875	0.24
MIH1_2020	V18	1332	60-61	14.5751	22.155	322.922	1.52001	11.9	111617	138.56	78.75	0.015
MIH1_2020	V19	1380	62-63	14.5093	24.505	355.526	1.68904	14.79	152463	132.465	76	0.05
MIH1_2020	V20	1428	64-65	14.4408	23.83	344.14	1.65011	11.75	116541	113.355	79.655	0.485
MIH1_2020	VT	1528	66-70	14.3142	21.437	306.917	1.49731	11.126	98063.2	98.93	80.362	6.922
MIH1_2020	R1_1	1628	71-75	14.1217	18.355	259.234	1.29964	12.69	92342.5	113.958	76.938	1.184
MIH1_2020	R1_2	1753	76-81	13.8953	22.5283	313.054	1.62125	14.3567	123754	129.238	73.2717	0.616667
MIH1_2020	R1_3	1853	82-85	13.6789	22.64	309.726	1.65493	13.3	113087	115.153	73.405	1.54
MIH1_2020	R2_1	1953	86-90	13.4763	20.527	276.489	1.52399	15.426	115106	130.25	65.974	0
MIH1_2020	R2_2	2053	91-94	13.2681	24.5837	326.159	1.85299	12.3575	107081	100.98	66.3775	0.4825
MIH1_2020	R3_1	2153	95-99	13.0549	21.738	284.008	1.66387	11.068	81361.6	101.356	75.514	6.978
MIH1_2020	R3_2	2253	100-104	12.8139	19.706	252.626	1.5372	12.824	83035.4	94.422	71.352	2.72
MIH1_2020	R4_1	2353	105-110	12.5448	15.2692	191.631	1.2167	9.07167	45294.6	61.6717	80.6667	7.36167
MIH1_2020	R4_2	2453	111-117	12.2235	14.9486	182.89	1.2219	11.3514	50911	85.1286	74.9557	0.988571
MIH1_2020	R5_1	2578	118-125	11.8512	15.1538	179.221	1.28141	16.4725	69422.4	90.025	70.39	0.00125
MIH1_2020	R5_2	2703	126-137	11.3578	11.0171	125.306	0.968899	10.8892	30659.2	60.5058	78.5408	1.86417
MIH1_2020	R5_3	2828	138-149	10.7804	10.1458	109.92	0.93667	13.0175	32913.1	45.9933	74.1033	2.34583
MIH1_2020	R6	2953	150-166	10.1305	7.62794	77.0622	0.755489	10.0994	17605.7	40.7288	78.5512	2.62
MIH1_2021	V0	150	1-9	14.507	16.9178	245.811	1.16439	16.3111	113344	116.99	62.9656	0.338889
MIH1_2021	VE	216	10-12	14.6975	21.57	316.992	1.46776	14.5733	135016	100.633	71.52	1.24667
MIH1_2021	V1	282	13-17	14.8069	14.035	207.607	0.948821	11.154	75341.2	104.684	64.05	4.87
MIH1_2021	V2	348	18-22	14.9247	15.81	236.054	1.0589	15.984	110015	123.666	60.012	0.966
MIH1_2021	V3	414	23-24	14.9942	24.2275	363.281	1.61575	13.195	143257	138.01	57.31	0.06
MIH1_2021	V4	480	25-27	15.0356	24.8967	374.327	1.65589	9.32	105736	107.89	75.79	2.02333
MIH1_2021	V5	546	28-30	15.0771	25.0783	378.108	1.66334	13.81	157514	135.833	70.5033	2.28
MIH1_2021	V6	612	31-33	15.1091	22.4033	338.483	1.48282	12.5733	129356	139.603	66.0633	1.00667
MIH1_2021	V7	678	34-36	15.1315	18.08	273.578	1.19486	16.68	138389	157.95	50.8733	0.18
MIH1_2021	V8	744	37-39	15.1439	21.6133	327.311	1.42719	10.9	108970	100.7	72.15	10.7067
MIH1_2021	V9	810	40-43	15.1455	16.305	246.945	1.07657	12.205	88935.6	92.7625	68.2175	10.3475
MIH1_2021	V10	876	44-46	15.1342	23.0083	348.206	1.52032	6.92333	74344.8	65.1533	89.6467	29.3333
MIH1_2021	V11	942	47-49	15.1136	24.5017	370.308	1.62117	9.60333	107486	109.643	89.1867	5.98667
MIH1_2021	V12	1008	50-52	15.0832	19.98	301.366	1.32464	12.4	112341	136.163	77.0833	0.0166667
MIH1_2021	V13	1074	53-55	15.0433	25.5383	384.165	1.69773	12.7033	145797	133.107	80.4167	0.58
MIH1_2021	V14	1140	56-57	15.0031	22.9925	344.978	1.53243	8.815	92622.3	80.365	86.69	7.315
MIH1_2021	V15	1188	58-60	14.9563	18.9883	284.001	1.26956	9.66333	82048.5	94.21	76.0233	0.8
MIH1_2021	V16	1236	61-62	14.9039	21.29	317.286	1.42857	6.88	66450.3	66.285	88.75	6.69
MIH1_2021	V17	1284	63-64	14.8576	22.975	341.356	1.54634	9.62	97782.6	104.39	84.715	1.46
MIH1_2021	V18	1332	65-67	14.7946	20.8283	308.129	1.40792	9.86333	90725	92.42	80.7933	7.76333
MIH1_2021	V19	1380	68-69	14.7265	22.84	336.347	1.55098	12.51	123899	103.645	78.565	0.355
MIH1_2021	V20	1428	70-71	14.6682	19.62	287.794	1.33757	12.06	101589	125.08	69.905	0.02
MIH1_2021	VT	1528	72-76	14.5583	23.517	342.338	1.61552	12.022	119774	109.494	76.424	7.868
MIH1_2021	R1_1	1628	77-80	14.4052	21.3	306.92	1.47821	11.825	104325	125.938	73.6275	0.54
MIH1_2021	R1_2	1753	81-86	14.2194	20.0625	285.162	1.41152	13.755	111641	115.05	67.1133	1.59
MIH1_2021	R1_3	1853	87-90	14.0208	25.5712	358.492	1.82402	9.6875	97059.2	98.5675	79.33	3.925
MIH1_2021	R2_1	1953	91-94	13.8531	23.43	324.687	1.69077	10.5	93425.1	107.752	80.6425	13.2375
MIH1_2021	R2_2	2053	95-99	13.6566	21.583	294.627	1.5811	13.258	106624	114.028	74.05	0.01
MIH1_2021	R3_1	2153	100-103	13.4535	24.4187	328.532	1.815	12.1375	107401	111.858	69.39	0.705
MIH1_2021	R3_2	2253	104-107	13.2681	26.0113	345.102	1.96057	10.9175	99898.6	106.922	77.235	3.9275
MIH1_2021	R4_1	2353	108-111	13.0789	24.26	317.445	1.85404	11.06	91451.7	111.82	73.1425	1.89
MIH1_2021	R4_2	2453	112-116	12.8624	18.876	242.748	1.46784	12.348	76556.4	98.824	65.814	0.626
MIH1_2021	R5_1	2578	117-123	12.5693	19.0471	239.347	1.51586	13.2829	79902.4	91.9486	69.0529	1.46143
MIH1_2021	R5_2	2703	124-129	12.2484	20.1383	246.711	1.64392	12.37	74918	85.3483	72.8133	1.87167
MIH1_2021	R5_3	2828	130-137	11.9009	15.9212	189.7	1.33638	10.275	49533.4	63.1825	78.7887	9.625
MIH1_2021	R6	2953	138-144	11.5294	17.4921	201.661	1.5174	13.5071	62427.8	78.21	75.51	2.72571
MNH1_2020	V0	150	1-10	14.7541	15.063	222.416	1.02017	8.99	60860.7	82.447	84.275	8.603
MNH1_2020	VE	216	11-14	14.9661	20.6363	308.834	1.37892	8.2725	76738.7	102.222	82.4525	7.1675
MNH1_2020	V1	282	15-18	15.0659	17.2763	260.353	1.1464	14.3925	118149	145.428	74.235	1.0125
MNH1_2020	V2	348	19-20	15.1309	24.08	364.335	1.59152	15.72	175027	143.16	75.72	4.79
MNH1_2020	V3	414	21-23	15.1774	22.3667	339.456	1.47373	12.62	130725	137.357	71.8533	2.83
MNH1_2020	V4	480	24-26	15.2246	25.3917	386.572	1.66783	13.6767	162518	126.667	81.0833	6.05
MNH1_2020	V5	546	27-29	15.2619	19.1433	292.174	1.25428	12.6	114220	138.567	69.8567	0.18
MNH1_2020	V6	612	30-33	15.2922	21.1575	323.565	1.38346	13.255	133377	141.37	75.2825	0.355
MNH1_2020	V7	678	34-35	15.3077	24.8225	379.976	1.62157	11.745	136574	112.67	79.53	9.955
MNH1_2020	V8	744	36-38	15.3119	20.885	319.789	1.36397	9.31667	92882.8	99.81	78.9767	7.22
MNH1_2020	V9	810	39-42	15.3054	19.4162	297.17	1.2686	11.8075	108097	127.68	74.9225	0.5375
MNH1_2020	V10	876	43-45	15.2853	22.9167	350.287	1.49927	12.16	130041	123.347	81.48	8.56
MNH1_2020	V11	942	46-47	15.2622	24.095	367.74	1.57875	10.48	117903	81.38	90.44	11.045
MNH1_2020	V12	1008	48-50	15.2316	25.4417	387.52	1.67031	11.0767	130637	141.37	79.6867	0.343333
MNH1_2020	V13	1074	51-53	15.186	25.63	389.223	1.68771	11.34	134328	135.29	76.2267	0.346667
MNH1_2020	V14	1140	54-55	15.1409	26.3075	398.311	1.73755	12.145	146785	135.2	83.13	0.895
MNH1_2020	V15	1188	56-57	15.0999	23.18	350.021	1.53509	6.83	71114.7	95.36	81.535	1.86
MNH1_2020	V16	1236	58-59	15.0548	22.45	337.994	1.49116	10.6	107420	129.985	78.31	5.95
MNH1_2020	V17	1284	60-61	15.0059	22.4	336.132	1.49275	9.42	95057.6	99.9	80	3.365
MNH1_2020	V18	1332	62-64	14.9392	20.7033	309.252	1.38602	14.2933	132486	132.363	76.6033	1.97
MNH1_2020	V19	1380	65-66	14.8673	24.52	364.568	1.64916	11.37	124272	137.76	79.285	1.285
MNH1_2020	V20	1428	67-68	14.8057	21.855	323.576	1.47613	10.81	103492	120.505	78.065	1.11
MNH1_2020	VT	1528	69-73	14.6896	22.22	326.279	1.51322	11.888	112927	112.682	82.338	9.752
MNH1_2020	R1_1	1628	74-77	14.5281	21.4612	311.804	1.47717	11.4375	103837	135.45	75.7375	0.1025
MNH1_2020	R1_2	1753	78-84	14.3115	18.4414	263.987	1.28831	11.7486	88172.5	115.526	72.6871	0.132857
MNH1_2020	R1_3	1853	85-88	14.0795	23.0975	325.214	1.64046	8.93	82712.5	79.1175	82.205	4.9375
MNH1_2020	R2_1	1953	89-93	13.8782	21.367	296.506	1.53979	12.306	100709	100.366	78.026	4.284
MNH1_2020	R2_2	2053	94-98	13.6455	20.383	278.122	1.49386	12.486	94837.8	122.064	68.05	0.528
MNH1_2020	R3_1	2153	99-102	13.4291	24.24	325.489	1.80525	12.12	106054	108.73	73.69	7.2025
MNH1_2020	R3_2	2253	103-106	13.2322	25.2	333.506	1.90417	10.45	92876.5	104.762	68.845	3.41
MNH1_2020	R4_1	2353	107-111	13.0065	17.854	232.218	1.37274	11.612	70473.1	106.534	63.936	4.568
MNH1_2020	R4_2	2453	112-118	12.7004	14.2743	181.653	1.12173	8.86286	49410.2	73.25	71.5286	5.16571
MNH1_2020	R5_1	2578	119-127	12.2865	13.8811	170.445	1.13059	11.1911	48197.4	71.7622	74.95	0.653333
MNH1_2020	R5_2	2703	128-134	11.8699	18.4579	218.823	1.55705	13.7671	71291.4	71.9	70.9014	1.00429
MNH1_2020	R5_3	2828	135-145	11.4032	11.2595	128.713	0.985212	11.3309	33702.2	58.2673	67.1136	0.482727
MNH1_2020	R6	2953	146-156	10.8438	11.5559	125.828	1.06147	12.8791	37077.5	62.0464	60.6209	1.51818
MNH1_2021	V0	150	1-9	14.6705	17.985	264.099	1.22481	10.4456	79440.3	95.0278	77.2856	4.38444
MNH1_2021	VE	216	10-12	14.867	23.4383	348.47	1.57648	9.89	103126	122.81	73.6633	5.11667
MNH1_2021	V1	282	13-17	14.9791	11.337	169.776	0.757049	9.182	45728	106.48	68.626	6.188
MNH1_2021	V2	348	18-21	15.0884	19.4037	292.832	1.28574	16.7375	147836	140.405	57.72	0.105
MNH1_2021	V3	414	22-23	15.1504	27.545	417.328	1.81806	15.7	197915	157.685	51.375	0
MNH1_2021	V4	480	24-26	15.1943	27.4167	416.576	1.80441	13.1067	165933	149.26	61.3167	0.0466667
MNH1_2021	V5	546	27-28	15.2318	28.295	430.988	1.85761	14.32	187923	148.505	58.75	0.4
MNH1_2021	V6	612	29-31	15.2619	24.2833	370.601	1.59115	14.8	165687	146.3	47.27	0.62
MNH1_2021	V7	678	32-34	15.289	22.1817	339.138	1.45081	15.15	157440	160.523	50.5233	0.123333
MNH1_2021	V8	744	35-36	15.3039	24.4125	373.604	1.59519	16.045	182725	131.38	49.5	1.03
MNH1_2021	V9	810	37-40	15.3112	18.6025	284.825	1.21497	11.64	101437	126.665	50.1375	3.4825
MNH1_2021	V10	876	41-43	15.3075	23.0183	352.351	1.50374	14.37	153640	135.003	58.27	0.346667
MNH1_2021	V11	942	44-46	15.2926	20.9717	320.707	1.37138	9.04333	89547.4	86.17	72.83	10.9467
MNH1_2021	V12	1008	47-49	15.2672	22.7167	346.819	1.48794	11.92	126293	135.893	58.6233	0.473333
MNH1_2021	V13	1074	50-52	15.2316	23.1267	352.245	1.51838	13.66	147099	143.907	51.5433	0.303333
MNH1_2021	V14	1140	53-54	15.1945	25.8325	392.523	1.70008	9.845	118760	108.415	60.25	7.365
MNH1_2021	V15	1188	55-57	15.1503	17.2633	261.532	1.13953	7.68667	61291.2	91.6667	69.3967	4.71667
MNH1_2021	V16	1236	58-60	15.0888	19.7967	298.707	1.31202	10.6333	95989.7	122.033	67.52	1.41667
MNH1_2021	V17	1284	61-62	15.0309	19.92	299.426	1.32522	9.28	85639.9	80.35	74.315	12.315
MNH1_2021	V18	1332	63-64	14.98	20.0125	299.787	1.33595	12.105	108717	134.475	63.935	0.05
MNH1_2021	V19	1380	65-67	14.911	21.7	323.559	1.45535	13.0733	126154	129.67	57.6867	0
MNH1_2021	V20	1428	68-69	14.8369	23.605	350.219	1.591	11.68	121172	91.645	60.12	0
MNH1_2021	VT	1528	70-73	14.7405	24.97	368.088	1.6939	11.49	123826	119.362	52.4075	0.9475
MNH1_2021	R1_1	1628	74-77	14.6018	25.33	369.848	1.7348	11.81	127761	101.565	57.4675	1.195
MNH1_2021	R1_2	1753	78-83	14.4122	20.025	288.601	1.38949	12.0567	100140	103.433	55.02	0.345
MNH1_2021	R1_3	1853	84-87	14.2084	22.6825	322.26	1.59654	9.89	90620.8	70.415	75.8275	5.9775
MNH1_2021	R2_1	1953	88-92	14.0132	22.28	312.329	1.58938	10.568	91091.5	119.166	53.974	0.21
MNH1_2021	R2_2	2053	93-96	13.8095	20.7638	286.666	1.50398	15.7825	124308	128.925	47.64	0
MNH1_2021	R3_1	2153	97-101	13.5979	22.311	303.564	1.63983	11.602	96035.5	108.558	59.098	2.91
MNH1_2021	R3_2	2253	102-106	13.3557	21.761	290.676	1.62915	10.53	82068.7	70.93	78.462	19.842
MNH1_2021	R4_1	2353	107-110	13.1324	21.55	283.061	1.64067	10.79	79036.1	106.138	77.1225	4.6875
MNH1_2021	R4_2	2453	111-116	12.8796	18.3767	236.673	1.42693	10.61	65330.2	83.3533	76.615	4.34667
MNH1_2021	R5_1	2578	117-122	12.5717	18.1967	228.725	1.44775	13.16	75883.9	90.32	67.5833	0.085
MNH1_2021	R5_2	2703	123-129	12.2346	18.0179	220.358	1.47336	15.7357	85892	91.7557	65.7686	1.07
MNH1_2021	R5_3	2828	130-137	11.8439	15.4875	183.454	1.30764	15.2625	64724.9	76.085	66.375	1.73875
MNH1_2021	R6	2953	138-144	11.4545	19.3329	221.641	1.68645	12.32	63073.4	67.4471	78.1257	1.12857
NYH2_2020	V0	150	1-8	14.7925	21.3612	316.103	1.44355	12.6575	117361	117.821	81.445	2.3075
NYH2_2020	VE	216	9-12	14.9356	13.0525	194.927	0.874008	10.735	62143.5	111.127	70.1425	0.5425
NYH2_2020	V1	282	13-15	15.0028	20.525	307.958	1.36797	13.2367	123369	110.757	81.6467	2.1
NYH2_2020	V2	348	16-19	15.0572	17.8687	269.043	1.18677	13.2925	107772	152.403	64.3275	0.2725
NYH2_2020	V3	414	20-22	15.0995	21.015	317.296	1.39186	11.0633	106844	125.11	70.46	0.933333
NYH2_2020	V4	480	23-27	15.1307	14.014	212.063	0.926103	15.524	102790	151.236	63.388	0.002
NYH2_2020	V5	546	28-30	15.1459	22.1283	335.153	1.46101	14.1433	143226	131.19	72.73	1.99
NYH2_2020	V6	612	31-33	15.145	24.795	375.521	1.63717	12.2433	139194	135.647	72.8767	3.91
NYH2_2020	V7	678	34-36	15.1342	19.8783	300.843	1.31347	11.8567	107838	128.277	65.44	1.29667
NYH2_2020	V8	744	37-39	15.1136	21.0717	318.464	1.39424	10.69	102747	117.657	77.1667	6.54667
NYH2_2020	V9	810	40-42	15.0832	21.6767	326.942	1.43719	11.1067	111197	121.8	70.6033	0.396667
NYH2_2020	V10	876	43-45	15.0433	23.3217	350.84	1.55028	13.7633	144611	138.453	64.29	0.1
NYH2_2020	V11	942	46-48	14.9941	24.735	370.869	1.64969	13.2833	147105	131.57	62.75	2.44333
NYH2_2020	V12	1008	49-50	14.9465	26.5475	396.792	1.77617	12.705	150733	128.905	65.16	3.77
NYH2_2020	V13	1074	51-53	14.8925	23.5133	350.201	1.57874	8.76	91690.2	115.337	77.71	13.6
NYH2_2020	V14	1140	54-56	14.8204	21.1483	313.419	1.42701	11.43	106287	111.037	72.77	3.80667
NYH2_2020	V15	1188	57-58	14.7544	23.3125	343.962	1.58004	11.035	111979	137.015	66.28	0.535
NYH2_2020	V16	1236	59-60	14.6978	25.35	372.589	1.72475	11.62	127402	125.545	71.375	2.32
NYH2_2020	V17	1284	61-62	14.6379	21.745	318.294	1.48556	11.34	105592	102.575	73.065	1.895
NYH2_2020	V18	1332	63-64	14.5751	23.07	336.255	1.5828	10.12	98953.8	114.715	76.31	4.54
NYH2_2020	V19	1380	65-66	14.5093	23.3025	338.097	1.60607	12.665	124254	136.945	63.06	0.01
NYH2_2020	V20	1428	67-68	14.4408	24.9675	360.56	1.72891	11.195	117142	133.005	68.595	3.095
NYH2_2020	VT	1528	69-73	14.3142	21.768	311.556	1.52092	12.356	110451	113.198	64.388	2.126
NYH2_2020	R1_1	1628	74-78	14.1217	20.513	289.791	1.45205	9.158	73179.3	99.128	72.11	4.36
NYH2_2020	R1_2	1753	79-83	13.9166	23.555	327.764	1.69283	12.622	115447	119.734	64.152	0.908
NYH2_2020	R1_3	1853	84-88	13.7009	21.876	299.712	1.59676	12.348	101428	116.058	69.162	1.946
NYH2_2020	R2_1	1953	89-93	13.4763	19.224	259.003	1.4269	13.904	97112.6	120.056	61.248	0.186
NYH2_2020	R2_2	2053	94-97	13.2681	22.0087	292.13	1.65814	12.0675	95500.2	104.058	66.2525	3.99
NYH2_2020	R3_1	2153	98-103	13.0309	19.1475	249.64	1.46868	10.6483	68408	78.79	75.83	3.895
NYH2_2020	R3_2	2253	104-108	12.7652	18.632	237.979	1.45879	10.484	62529	89.5	71.876	1.598
NYH2_2020	R4_1	2353	109-113	12.5202	19.855	248.677	1.58532	11.638	74679.4	79.908	66.136	0.108
NYH2_2020	R4_2	2453	114-120	12.2235	13.1043	160.247	1.07168	12.18	47216.9	70.5071	67.2071	0.692857
NYH2_2020	R5_1	2578	121-130	11.8016	14.4825	170.211	1.23241	15.715	61897.8	87.796	65.387	0.089
NYH2_2020	R5_2	2703	131-139	11.333	11.915	135.229	1.04997	8.72778	25832.9	50.2811	73.2767	4.64111
NYH2_2020	R5_3	2828	140-150	10.851	11.0991	120.639	1.02131	11.5955	31074.3	58.4582	68.76	1.01636
NYH2_2020	R6	2953	151-165	10.2585	8.33433	86.1784	0.806235	7.126	14068	31.4827	84.78	4.024
NYH2_2021	V0	150	1-8	14.7101	19.8862	292.416	1.35243	14.5125	125809	115.915	72.7113	1.3175
NYH2_2021	VE	216	9-14	14.8913	12.0742	179.915	0.810307	9.365	55406.5	87.6967	75.445	5.27333
NYH2_2021	V1	282	15-17	14.9849	20.555	308.048	1.37157	11.4567	107534	118.927	77.46	4.72
NYH2_2021	V2	348	18-20	15.0356	23.7833	357.596	1.58181	12.3533	132988	119.92	79.0833	3.09667
NYH2_2021	V3	414	21-23	15.0771	20.9117	315.272	1.38705	11.6433	108985	126.257	70.21	0.893333
NYH2_2021	V4	480	24-26	15.1091	20.7083	312.885	1.37059	11.2033	105994	120.453	71.2067	2.3
NYH2_2021	V5	546	27-30	15.1339	15.7837	238.87	1.04294	12.3475	89299.2	118.68	62.1425	0.655
NYH2_2021	V6	612	31-33	15.1459	22.2317	336.718	1.46783	13.2367	135010	115.273	76.8333	8.41333
NYH2_2021	V7	678	34-37	15.1436	16.745	253.573	1.10578	12.265	95000.3	123.552	61.765	0.1475
NYH2_2021	V8	744	38-40	15.1285	25.8417	390.935	1.70819	11.1833	131615	120.807	66.06	0.893333
NYH2_2021	V9	810	41-42	15.1094	26.1125	394.547	1.72821	10.985	131456	120.45	72.59	10.315
NYH2_2021	V10	876	43-46	15.0769	19.3612	291.922	1.2841	7.8575	68635.5	100.32	78.7325	7.3175
NYH2_2021	V11	942	47-49	15.0279	22.235	334.131	1.47964	13.1233	130335	117.43	77	5.89
NYH2_2021	V12	1008	50-52	14.9757	21.225	317.868	1.41726	8.60333	82059.4	87.6867	84.2267	5.45
NYH2_2021	V13	1074	53-55	14.9147	20.6367	307.757	1.38379	8.86667	82585.2	77.5033	86.1867	13.0933
NYH2_2021	V14	1140	56-58	14.8453	23.0533	342.242	1.55287	8.88667	90593.3	99.4167	81.25	4.09
NYH2_2021	V15	1188	59-60	14.7815	19.945	294.82	1.34931	6.24	54275.9	68.2	88.785	19.815
NYH2_2021	V16	1236	61-62	14.7265	21.505	316.679	1.46036	11.84	110498	91.975	81.88	0.88
NYH2_2021	V17	1284	63-65	14.653	18.6867	273.826	1.27523	9.88667	78801.5	112.06	75.23	2.00667
NYH2_2021	V18	1332	66-67	14.5751	20.1375	293.491	1.38171	13.935	119005	107.395	77.095	0.685
NYH2_2021	V19	1380	68-70	14.4923	21.4467	310.842	1.47972	11.9933	108787	120.827	74.2933	2.13667
NYH2_2021	V20	1428	71-72	14.4055	17.875	257.505	1.24082	9.23	68790.5	80.755	79.72	3.355
NYH2_2021	VT	1528	73-78	14.2576	17.54	249.995	1.23066	12.6967	90918.1	118.75	67.3517	3.02667
NYH2_2021	R1_1	1628	79-82	14.0616	23.075	324.421	1.64126	12.545	113639	116.69	69.7475	1.68
NYH2_2021	R1_2	1753	83-87	13.8743	24.752	343.489	1.78368	9.24	88120.6	96.286	76.586	1.556
NYH2_2021	R1_3	1853	88-92	13.6566	20.167	275.279	1.47747	9.522	68715.6	73.234	83.764	19.132
NYH2_2021	R2_1	1953	93-97	13.4305	23.518	315.82	1.75135	8.596	72940.5	91.18	79.948	2.754
NYH2_2021	R2_2	2053	98-101	13.2211	24.11	318.807	1.82336	10.02	84897.2	82.62	78.7975	1.7025
NYH2_2021	R3_1	2153	102-105	13.0311	21.695	282.832	1.66417	8.125	60791.1	73.025	83.03	2.4725
NYH2_2021	R3_2	2253	106-111	12.7895	17	217.326	1.32986	10.6667	59391.7	89.4733	76	1.31167
NYH2_2021	R4_1	2353	112-117	12.4956	18.0275	225.221	1.44305	10.3517	58096	77.22	78.2183	3.72667
NYH2_2021	R4_2	2453	118-122	12.2236	19.71	240.935	1.61246	10.316	60878.1	69.072	84.712	4.314
NYH2_2021	R5_1	2578	123-129	11.9257	17.1114	204.088	1.43477	10.6857	51000.1	72.7829	78.33	6.65714
NYH2_2021	R5_2	2703	130-138	11.5295	14.6411	168.803	1.27006	10.18	39598.6	62.0144	82.36	4.72111
NYH2_2021	R5_3	2828	139-145	11.1381	17.6314	196.352	1.58333	7.01429	31052	51.1714	84.6871	0.171429
NYH2_2021	R6	2953	146-152	10.8031	16.1343	174.58	1.4912	7.43143	29724.3	47.6271	84.8657	4.91
OHH1_2020	V0	150	1-7	14.7148	22.7129	334.213	1.54355	13.3657	129768	137.437	78.1171	1.35143
OHH1_2020	VE	216	8-10	14.7778	23.4233	346.133	1.58509	13.4733	138916	135.39	79.6267	2.92
OHH1_2020	V1	282	11-13	14.8034	17.845	264.157	1.20551	10.7967	85598.8	114.917	72.3333	0.886667
OHH1_2020	V2	348	14-17	14.822	19.6112	290.683	1.32309	12.9675	111305	112.02	78.325	0.3625
OHH1_2020	V3	414	18-20	14.8292	23.9817	355.628	1.6172	14.5567	153468	132.467	74.8933	3.24333
OHH1_2020	V4	480	21-23	14.8255	21.7783	322.877	1.46897	9.29	89042.6	120.04	80.3333	4.53333
OHH1_2020	V5	546	24-26	14.813	21.685	321.216	1.46394	11.7567	111216	109.13	81.3333	2.18667
OHH1_2020	V6	612	27-28	14.796	24.6425	364.609	1.66549	10.115	109526	109.005	79.69	1.425
OHH1_2020	V7	678	29-31	14.7727	24.5967	363.363	1.66499	12.06	129282	141.383	67.8733	0.49
OHH1_2020	V8	744	32-34	14.7372	25.8067	380.313	1.75115	13.8	154567	142.113	66.06	0.593333
OHH1_2020	V9	810	35-36	14.7015	26.5775	390.726	1.80782	12.695	145798	129.36	71.75	3.445
OHH1_2020	V10	876	37-39	14.6598	26.2883	385.379	1.79324	12.57	142045	136.257	74.1033	2.27667
OHH1_2020	V11	942	40-41	14.6131	23.2425	339.656	1.59047	10.165	101469	118.895	74.97	1.675
OHH1_2020	V12	1008	42-44	14.5609	22.9233	333.765	1.5744	13.7	133527	145.66	67.3967	0.0566667
OHH1_2020	V13	1074	45-47	14.4918	25.0983	363.713	1.73194	12.8367	135577	126.66	67.25	0.0266667
OHH1_2020	V14	1140	48-49	14.4292	26.7375	385.81	1.85297	11.365	126951	136.06	74.72	4.24
OHH1_2020	V15	1188	50-51	14.3758	24.57	353.229	1.70905	9.08	93347.2	100.04	82.685	8.825
OHH1_2020	V16	1236	52-53	14.3196	24.3725	349.007	1.70203	9.575	95495.9	109.74	76.44	2.9
OHH1_2020	V17	1284	54-55	14.2608	24.645	351.451	1.7282	13.88	139222	142.77	64.25	0
OHH1_2020	V18	1332	56-57	14.1995	25.3525	360.011	1.78536	10.865	111684	135.76	73.5	6.31
OHH1_2020	V19	1380	58-59	14.1358	22.8875	323.545	1.61906	10.775	99627.4	95.47	65.875	2.985
OHH1_2020	V20	1428	60-61	14.0698	23.57	331.621	1.67524	9.13	85210.7	101.25	77.405	6.995
OHH1_2020	VT	1528	62-66	13.949	20.069	280.015	1.43839	9.682	74335	101.676	75.276	4.352
OHH1_2020	R1_1	1628	67-71	13.767	22.166	305.087	1.61049	12.836	107533	125.45	70.924	1.382
OHH1_2020	R1_2	1753	72-76	13.5748	23.122	313.897	1.70322	11.288	96329.2	99.66	73.488	2.566
OHH1_2020	R1_3	1853	77-81	13.3741	19.635	262.629	1.468	12.886	90438.4	108.52	60.474	0.594
OHH1_2020	R2_1	1953	82-86	13.1664	23.739	312.484	1.80346	12.902	106105	102.196	71.112	1.048
OHH1_2020	R2_2	2053	87-90	12.9747	23.215	301.316	1.78863	9.17	69966.4	92.8675	74.6725	2.84
OHH1_2020	R3_1	2153	91-94	12.8012	21.7775	278.704	1.70169	11.135	78343.1	73.4375	75.2225	2.4325
OHH1_2020	R3_2	2253	95-99	12.6033	20.672	260.427	1.64093	14.348	93583.9	112.562	65.188	7.384
OHH1_2020	R4_1	2353	100-104	12.3811	21.24	263.031	1.7152	11.42	76172.1	79.382	74.426	1.602
OHH1_2020	R4_2	2453	105-110	12.1348	15.045	182.702	1.23896	13.1433	58455.8	88.9933	65.9483	0.0416667
OHH1_2020	R5_1	2578	111-118	11.8206	16.075	189.768	1.3618	15.8	69808.3	86.3912	64.7887	0
OHH1_2020	R5_2	2703	119-128	11.4194	12.593	143.876	1.10238	12.494	41492	68.33	72.045	1.758
OHH1_2020	R5_3	2828	129-136	11.0259	15.0675	166.221	1.36593	13.3325	48069.5	57.1	70.1012	0.9775
OHH1_2020	R6	2953	137-149	10.5872	10.0977	106.929	0.95371	8.91231	22331.8	41.9669	78.0615	4.51
WIH1_2020	V0	150	1-15	14.4652	10.5717	153.347	0.728882	10.8413	47331.4	103.409	79.3213	5.108
WIH1_2020	VE	216	16-19	14.7747	19.1887	283.583	1.29842	10.7625	92179.6	97.3175	87.5	3.6425
WIH1_2020	V1	282	20-21	14.8562	23.4175	347.902	1.57625	11.265	116082	125.69	85.875	1.78
WIH1_2020	V2	348	22-26	14.94	16.131	240.967	1.07986	11.482	80022	108.294	81.75	5.302
WIH1_2020	V3	414	27-29	15.0231	23.47	352.593	1.56226	14.5533	154129	150.897	77.71	3.69667
WIH1_2020	V4	480	30-32	15.0745	21.0817	317.772	1.3986	12.8367	122042	141.27	78.8567	0.24
WIH1_2020	V5	546	33-35	15.1166	22.3733	338.203	1.48008	12.8533	132059	105.61	82.9367	12.51
WIH1_2020	V6	612	36-38	15.1491	17.3883	263.403	1.14788	14.47	117366	149.81	72.8933	0.11
WIH1_2020	V7	678	39-42	15.1742	17.2775	262.186	1.13855	16.685	133582	155.73	71.39	0
WIH1_2020	V8	744	43-45	15.1863	21.86	331.973	1.43945	12.9267	129903	111.617	77.8333	1.86667
WIH1_2020	V9	810	46-49	15.184	19.36	293.965	1.27501	10.48	94211.5	111.05	82.97	4.955
WIH1_2020	V10	876	50-52	15.1686	20.945	317.699	1.38084	12.4967	120546	121.717	81.1033	6.24333
WIH1_2020	V11	942	53-55	15.1444	24.0617	364.394	1.58884	11.8967	131341	111.597	87.0033	6.04
WIH1_2020	V12	1008	56-57	15.1169	24.695	373.311	1.6336	12.38	139628	139.675	75.595	0.02
WIH1_2020	V13	1074	58-60	15.0822	25.2217	380.398	1.67228	13.6567	156703	144.65	75.7067	0.113333
WIH1_2020	V14	1140	61-62	15.0415	26.32	395.891	1.74983	13.05	155405	125.225	81.095	10.56
WIH1_2020	V15	1188	63-64	15.0042	25.35	380.355	1.68953	12.67	144544	109.095	85.81	5.725
WIH1_2020	V16	1236	65-66	14.963	23.0825	345.386	1.54263	10.615	109569	137.2	83.405	30.955
WIH1_2020	V17	1284	67-69	14.9058	22.2067	331.003	1.48983	10.9533	107935	128.317	80.0633	0.826667
WIH1_2020	V18	1332	70-71	14.8434	21.2425	315.298	1.43117	7.405	70687.8	91.97	86.565	13.35
WIH1_2020	V19	1380	72-73	14.7893	24.2225	358.223	1.63789	11.965	126515	112.415	86	1.45
WIH1_2020	V20	1428	74-75	14.7319	23.0875	340.147	1.56707	7.735	76462.7	130.26	79.685	0.725
WIH1_2020	VT	1528	76-80	14.6231	21.813	318.93	1.4919	12.414	115919	123.294	83.788	0.074
WIH1_2020	R1_1	1628	81-84	14.4711	24.4387	353.701	1.68859	11.2525	115215	124.105	81.4525	5.5525
WIH1_2020	R1_2	1753	85-90	14.2858	19.2183	274.694	1.34459	10.5433	83711.4	102.342	78.6783	1.01167
WIH1_2020	R1_3	1853	91-95	14.0664	20.557	289.041	1.46207	14.178	114524	105.586	78.472	1.676
WIH1_2020	R2_1	1953	96-100	13.8541	21.393	296.41	1.54404	14.178	115429	118.354	77.85	5.29
WIH1_2020	R2_2	2053	101-104	13.6546	20.2737	276.843	1.48471	12.7025	96258.1	114.235	75.485	0.7125
WIH1_2020	R3_1	2153	105-109	13.448	21.387	287.515	1.59093	14.674	113096	118.404	72.026	0.15
WIH1_2020	R3_2	2253	110-113	13.236	26.0775	345.131	1.97041	12.565	114769	99.345	77.1875	5.57
WIH1_2020	R4_1	2353	114-118	13.0193	19.384	252.58	1.48765	12.196	79577.2	85.626	79.438	5.608
WIH1_2020	R4_2	2453	119-123	12.7745	18.199	232.534	1.42437	14.87	88181.2	102.382	72.312	3.598
WIH1_2020	R5_1	2578	124-133	12.4015	14.32	177.228	1.15721	7.802	37628.8	47.782	86.806	7.405
WIH1_2020	R5_2	2703	134-141	11.9499	14.65	174.84	1.22766	14.365	60009.9	78.2587	78.2175	0.225
WIH1_2020	R5_3	2828	142-151	11.499	11.664	134.777	1.00958	9.452	28886.7	52.494	81.218	1.463
WIH1_2020	R6	2953	152-161	11.0058	12.6885	139.618	1.1533	15.666	48240	62.246	74.207	0.83
WIH1_2021	V0	150	1-11	14.468	13.7573	199.529	0.948597	12.7455	70385.5	101.055	72.8418	1.17091
WIH1_2021	VE	216	12-15	14.7165	21.2612	312.888	1.44474	9.4525	87412.9	90.83	85	2.9125
WIH1_2021	V1	282	16-18	14.8165	16.2667	240.902	1.09839	8.16667	67738.5	96.4667	78.08	5.42
WIH1_2021	V2	348	19-24	14.9282	13.125	196.101	0.878458	14.5367	89542	123.98	65.895	0.21
WIH1_2021	V3	414	25-27	15.0231	23.3683	351.094	1.55537	17.2233	180054	147.11	68.6433	0.05
WIH1_2021	V4	480	28-29	15.0668	25.3125	381.379	1.68002	10.645	122277	129.9	80.875	0.41
WIH1_2021	V5	546	30-32	15.1036	25.92	391.487	1.71614	13.9133	164616	147.567	72.5433	0.276667
WIH1_2021	V6	612	33-34	15.1343	25.4875	385.728	1.68412	13.625	159649	131.885	70.03	0.93
WIH1_2021	V7	678	35-38	15.1613	20.8987	316.844	1.37846	15.7325	151351	150.68	56.6875	0
WIH1_2021	V8	744	39-41	15.1812	22.9867	348.967	1.51415	15.0133	158453	141.903	64.3567	9.54333
WIH1_2021	V9	810	42-44	15.1871	17.0783	259.371	1.12453	10.35	79853.4	103.177	69.3133	2.88333
WIH1_2021	V10	876	45-47	15.1829	20.7883	315.622	1.36922	10.21	95345.8	71.8867	77.6867	3.93667
WIH1_2021	V11	942	48-50	15.1686	21.8533	331.485	1.44069	6.39333	64257.5	84.2033	85.98	8.86
WIH1_2021	V12	1008	51-53	15.1444	22.725	344.158	1.50055	8.92333	93294.6	119.447	79	5.32333
WIH1_2021	V13	1074	54-56	15.1103	21.105	318.879	1.39684	14.37	139206	136.327	65.1267	0
WIH1_2021	V14	1140	57-59	15.0666	24.2033	364.693	1.60629	9.70667	110764	100.29	77.8733	3.35667
WIH1_2021	V15	1188	60-62	15.0137	17.85	267.98	1.18898	9.59333	78132.3	99.0033	69.8533	0.11
WIH1_2021	V16	1236	63-64	14.963	19.7025	294.813	1.31673	9.095	80407.2	103.77	73.03	1.165
WIH1_2021	V17	1284	65-66	14.9179	22.0375	328.757	1.47724	9.905	97282.7	77.31	76.405	13.03
WIH1_2021	V18	1332	67-69	14.8562	21.0183	312.264	1.41474	10.9233	100666	119.377	76.3133	0.926667
WIH1_2021	V19	1380	70-71	14.7893	20.7625	307.061	1.4039	15.525	141032	119.99	63.595	0
WIH1_2021	V20	1428	72-73	14.7319	21.29	313.656	1.4451	10.89	102194	84.96	71.405	0.21
WIH1_2021	VT	1528	74-77	14.6394	24.89	364.367	1.70025	12.63	134136	112.95	67.435	0.065
WIH1_2021	R1_1	1628	78-81	14.5061	24.1225	349.909	1.663	13.35	135544	98.6825	66.455	4.51
WIH1_2021	R1_2	1753	82-88	14.3046	19.6071	280.426	1.37095	13.0943	105076	107.709	62.0814	0.182857
WIH1_2021	R1_3	1853	89-92	14.0872	23.0987	325.381	1.63979	9.7025	89418.6	57.9425	85.955	13.4025
WIH1_2021	R2_1	1953	93-97	13.8975	22.554	313.579	1.62222	13.576	117848	108.216	72.398	2.372
WIH1_2021	R2_2	2053	98-102	13.677	20.949	286.398	1.53238	15.734	123356	123.822	66.128	0.098
WIH1_2021	R3_1	2153	103-106	13.4713	22.1037	297.815	1.64056	13.4375	107800	107.08	73.9225	3.2375
WIH1_2021	R3_2	2253	107-110	13.2836	24.5138	325.617	1.84552	11.6175	100499	76.58	80.67	4.3525
WIH1_2021	R4_1	2353	111-114	13.092	22.5775	295.725	1.72374	12.32	96396.2	99.51	72.565	1.32
WIH1_2021	R4_2	2453	115-120	12.8483	17.9733	230.896	1.39914	11.7867	70611.2	83.215	69.625	0.598333
WIH1_2021	R5_1	2578	121-127	12.5265	18.3957	230.39	1.46892	12.6629	73510.7	71.5671	71.9029	2.40857
WIH1_2021	R5_2	2703	128-134	12.176	19.06	231.99	1.56605	15.3914	86893.4	85.5886	66.0886	2.11714
WIH1_2021	R5_3	2828	135-141	11.8243	15.6093	184.439	1.32113	14.6729	65102.1	87.1357	65.4643	1.02714
WIH1_2021	R6	2953	142-148	11.4739	18.8329	216.041	1.64183	14.4457	72098.7	68.1571	74.9743	1.85857
WIH3_2020	V0	150	1-8	14.9089	20.0994	299.823	1.34744	10.5262	94906.2	98.7362	87.5925	7.59
WIH3_2020	VE	216	9-12	15.0659	15.2487	222.218	0.978887	12.9325	87473.4	116.72	78.9825	0.24
WIH3_2020	V1	282	13-15	15.1406	22.4917	340.523	1.48558	16.0433	166158	147.877	79.6267	4.22667
WIH3_2020	V2	348	16-19	15.2019	19.92	302.823	1.31036	14.115	131059	144.468	79.3425	1.8775
WIH3_2020	V3	414	20-22	15.2506	19.8783	303.14	1.30352	11.0433	101352	94.27	82.8567	14.26
WIH3_2020	V4	480	23-26	15.2849	14.5838	222.91	0.954135	13.2925	90809.2	141.455	73.9225	0.0625
WIH3_2020	V5	546	27-29	15.3057	21.1433	323.617	1.38139	15.2533	150781	156.72	74.8567	0
WIH3_2020	V6	612	30-32	15.3119	21.5233	329.562	1.40566	10.8067	110170	100.697	82.2933	8.60333
WIH3_2020	V7	678	33-36	15.3054	17.89	273.811	1.16888	11.08	93737.6	107.675	82.7975	8.0525
WIH3_2020	V8	744	37-39	15.2853	21.5433	329.288	1.40945	11.64	117963	125.463	82.6433	2.64667
WIH3_2020	V9	810	40-42	15.2565	24.5	373.779	1.6059	10.6267	121533	116.093	84.5833	2.76333
WIH3_2020	V10	876	43-45	15.2175	24.13	367.192	1.5857	14.8933	166182	144.003	71.48	0.516667
WIH3_2020	V11	942	46-47	15.1777	25.3425	384.641	1.66972	13.485	157441	129.12	82.5	6.38
WIH3_2020	V12	1008	48-50	15.1308	23.9767	362.793	1.5846	11.6933	128872	104.833	87.5433	7.24
WIH3_2020	V13	1074	51-53	15.0663	22.265	335.467	1.47773	11.3433	114614	143.4	80.8767	3.82667
WIH3_2020	V14	1140	54-56	14.9929	21.1967	312.807	1.39153	10.1667	96084.6	85.2333	82.25	7.52
WIH3_2020	V15	1188	57-58	14.9254	22.8325	325.843	1.46285	13.945	136201	144.205	79.655	0.095
WIH3_2020	V16	1236	59-60	14.8673	24.605	365.817	1.65494	9.43	103165	127.93	83.63	2.79
WIH3_2020	V17	1284	61-62	14.8057	19.815	293.378	1.33832	10.51	91238.5	99.9	80.25	0.78
WIH3_2020	V18	1332	63-65	14.7241	20.435	300.862	1.38798	9.79	87756.9	110.963	83.3967	0.163333
WIH3_2020	V19	1380	66-67	14.6379	24.8925	364.365	1.7006	12.485	132712	111.045	88.97	5.505
WIH3_2020	V20	1428	68-69	14.5656	22.885	333.35	1.57109	11.48	110641	124.465	80.03	2.335
WIH3_2020	VT	1528	70-74	14.4321	20.564	296.848	1.42458	11.796	101930	109.642	78.638	1.444
WIH3_2020	R1_1	1628	75-79	14.2292	17.305	246.131	1.2167	14.294	100988	117.364	74.924	0.27
WIH3_2020	R1_2	1753	80-85	13.9908	22.1442	309.878	1.58249	13.7517	117390	99.5283	80.4983	2.14333
WIH3_2020	R1_3	1853	86-90	13.7396	20.218	277.853	1.4712	13.348	102279	119.52	75.55	0.462
WIH3_2020	R2_1	1953	91-95	13.5018	21.909	295.703	1.6233	14.506	115081	107.004	75.602	0.376
WIH3_2020	R2_2	2053	96-99	13.2818	24.7625	328.843	1.8647	11.425	100439	88.2125	82.9975	10.3775
WIH3_2020	R3_1	2153	100-104	13.057	18.057	235.963	1.38185	11.586	68961.3	84.648	80.76	6.954
WIH3_2020	R3_2	2253	105-110	12.7774	16.7242	213.718	1.30879	11.9183	65348.5	93.8167	73.3017	0.825
WIH3_2020	R4_1	2353	111-118	12.4164	12.9344	160.222	1.04426	7.97875	34025.2	51.8787	87.5787	6.51375
WIH3_2020	R4_2	2453	119-125	12.0262	13.7471	165.272	1.14358	13.4657	53158.8	83.6629	75.9743	0.132857
WIH3_2020	R5_1	2578	126-133	11.6359	15.1744	176.997	1.30106	8.60625	37143.8	50.2512	85.6562	2.155
WIH3_2020	R5_2	2703	134-145	11.1214	10.0792	111.699	0.909695	12.775	33378.8	61.32	77.0942	1.49917
WIH3_2020	R5_3	2828	146-169	10.2456	5.39813	53.5543	0.511837	10.5229	11832.8	44.8612	78.4737	3.70542
WIH3_2020	R6	2953	170-190	9.32359	5.67557	49.9762	0.557232	9.6481	9360.08	30.189	85.3329	3.04238
WIH3_2021	V0	150	1-15	14.2037	10.3903	147.194	0.733574	14.0207	60869.2	109.315	69.3033	2.28267
WIH3_2021	VE	216	16-20	14.6014	14.613	213.471	1.00033	13.702	86707.2	102.516	73.176	1.532
WIH3_2021	V1	282	21-23	14.7406	19.5783	288.636	1.32801	7.19	60541.1	55.9	85.4367	2.20333
WIH3_2021	V2	348	24-26	14.8366	21.255	315.313	1.43279	11.57	107891	83.37	86.3767	3.98
WIH3_2021	V3	414	27-32	14.9653	11.9175	178.183	0.797092	11.1217	60350.2	99.8883	71.5233	4.52
WIH3_2021	V4	480	33-36	15.0884	17.9887	271.472	1.192	16.8975	138869	127.078	70.905	1.2925
WIH3_2021	V5	546	37-39	15.1595	25.1483	381.247	1.65887	14.3633	165270	151.55	70.1667	0.04
WIH3_2021	V6	612	40-41	15.2025	25.895	393.671	1.70333	13.55	162404	138.94	78.905	0.625
WIH3_2021	V7	678	42-44	15.2382	25.2233	384.353	1.65529	14.68	171962	135.067	75.8733	1.01333
WIH3_2021	V8	744	45-47	15.2721	21.2467	324.471	1.39125	14.7867	145135	148.357	66.8333	0.156667
WIH3_2021	V9	810	48-50	15.2957	19.9183	304.67	1.3022	16.5433	155009	140.707	64.4367	3.73
WIH3_2021	V10	876	51-53	15.3089	20.8867	319.747	1.36437	10.94	108954	121.163	75.1433	9.95667
WIH3_2021	V11	942	54-57	15.3107	16.6388	254.746	1.08676	11.0675	86134.8	100.72	72.14	4.695
WIH3_2021	V12	1008	58-60	15.2987	20.5633	314.596	1.34411	6.80667	66195.6	76.0067	86.21	16.6867
WIH3_2021	V13	1074	61-63	15.2768	21.3567	326.257	1.398	10.7333	107015	114.06	86.1467	4.29333
WIH3_2021	V14	1140	64-67	15.2379	21.115	321.732	1.38576	13.76	135271	142.32	70.315	0.0125
WIH3_2021	V15	1188	68-69	15.1945	25.8175	392.291	1.6991	11.855	141063	108.97	77.25	5.69
WIH3_2021	V16	1236	70-71	15.1598	16.3775	248.277	1.08034	5.785	43883.1	69.605	84.065	13.04
WIH3_2021	V17	1284	72-74	15.1103	18.5233	279.884	1.22591	12.6867	107278	139.837	70.6267	0
WIH3_2021	V18	1332	75-76	15.0548	20.445	307.774	1.35813	11.93	110272	126.505	76.25	0.1
WIH3_2021	V19	1380	77-78	15.0059	21.16	317.522	1.41012	9.28	88382.4	93.795	79.34	27.73
WIH3_2021	V20	1428	79-81	14.9392	19.7167	294.558	1.31977	13.6667	120046	132.183	73.7533	0.01
WIH3_2021	VT	1528	82-86	14.8207	21.443	317.758	1.44704	12.622	119531	94.996	76.288	0.108
WIH3_2021	R1_1	1628	87-90	14.6726	23.15	339.672	1.57777	13.93	138388	123.965	72.3425	4.2425
WIH3_2021	R1_2	1753	91-96	14.4897	20.0408	290.501	1.38259	11.5183	95712	113.962	77.2383	3.05167
WIH3_2021	R1_3	1853	97-101	14.2709	20.735	295.896	1.45304	10.774	91017.9	74.198	77.514	8.458
WIH3_2021	R2_1	1953	102-105	14.0795	23.0938	325.126	1.64037	10.5925	97642.3	66.8375	89.7975	11.78
WIH3_2021	R2_2	2053	106-110	13.8782	18.89	262.191	1.36099	14.624	105956	125.378	65.872	0.004
WIH3_2021	R3_1	2153	111-115	13.6455	22.645	308.94	1.6599	13.386	112594	116.13	75.54	0.338
WIH3_2021	R3_2	2253	116-120	13.4046	21.115	282.955	1.57571	12.194	92482.1	88.56	80.788	4.4
WIH3_2021	R4_1	2353	121-124	13.1824	21.825	287.715	1.65559	9.98	75624.2	85.45	85.185	14.0725
WIH3_2021	R4_2	2453	125-130	12.9304	17.2325	222.859	1.33256	10.085	58413.4	81.3567	79.305	0.835
WIH3_2021	R5_1	2578	131-137	12.5974	17.0771	215.087	1.35596	13.4914	73715.1	85.1743	72.7057	0.75
WIH3_2021	R5_2	2703	138-144	12.2346	17.2057	210.433	1.4069	14.8314	76539.2	88.3443	72.4814	0.58
WIH3_2021	R5_3	2828	145-153	11.8179	14.545	171.954	1.23049	15.0567	61160.2	78.3956	71.9778	2.13444
WIH3_2021	R6	2953	154-160	11.4029	18.2921	208.592	1.60423	11.6643	56138.5	59.1229	80.8457	1.50571

## Sheet: Maize359
Table S2. Environmental parameter values of development stage-environment windows.
Sheet 3. Values of development stage-environment windows in eighteen environments for Maize359 dataset.
Environment	Stage	GDD_Threshold	Days_After_Sowing	DL_Window	GDD_Window	PTT_Window	PTR_Window	DTR_Window	PTS_Window	PAR_Window	RH_Window	PRE_Window
DEH1_2022	V0	150	1-11	13.5992	14.4355	196.419	1.06099	11.3745	59184.3	111.09	78.7673	2.87818
DEH1_2022	VE	216	12-16	13.8821	12.841	178.269	0.924968	6.534	33282.3	78.624	79.35	6.066
DEH1_2022	V1	282	17-20	14.028	16.0525	225.239	1.14405	6.095	38914.2	72.0325	89.39	3.785
DEH1_2022	V2	348	21-23	14.134	20.7317	293.019	1.46681	11.6633	96484.6	119.623	82.02	0.823333
DEH1_2022	V3	414	24-27	14.2326	22.5725	321.375	1.58544	12.755	116729	134.81	81.015	2.7875
DEH1_2022	V4	480	28-29	14.3113	23.515	336.499	1.64326	9.79	95156.8	130.855	79.845	0.42
DEH1_2022	V5	546	30-33	14.3833	18.6325	268.043	1.29521	7.26	56880.3	77.2825	87.8125	5.0525
DEH1_2022	V6	612	34-36	14.4597	22.325	322.822	1.5439	11.1567	104653	148.07	81.0833	0.616667
DEH1_2022	V7	678	37-38	14.5085	26.3475	382.257	1.81603	12.325	137217	139.165	79.72	0.805
DEH1_2022	V8	744	39-41	14.552	23.2133	337.786	1.59527	12.26	120538	129.933	77.5833	1.39667
DEH1_2022	V9	810	42-45	14.6042	21.22	309.939	1.45283	11.805	104925	143.722	75.155	0.4525
DEH1_2022	V10	876	46-47	14.6411	23.1725	339.26	1.58275	11.205	110317	142.02	74.75	0.4
DEH1_2022	V11	942	48-50	14.6652	23.1267	339.17	1.57692	9.71333	98219.7	92.5233	81.98	4.00333
DEH1_2022	V12	1008	51-53	14.6868	23.1417	339.878	1.57567	10.0433	100233	109.513	80.2733	5.02333
DEH1_2022	V13	1074	54-56	14.7002	22.8233	335.498	1.55263	11.8867	117799	143.387	69.4167	0.53
DEH1_2022	V14	1140	57-59	14.7051	20.86	306.749	1.41855	12.46	110719	124.01	71.3133	11.6933
DEH1_2022	V15	1188	60-61	14.703	20.9125	307.475	1.42234	8.755	79667.2	106.3	83.815	21.1
DEH1_2022	V16	1236	62-63	14.6969	24.0125	352.908	1.63386	13.005	134890	154.92	78.06	0.055
DEH1_2022	V17	1284	64-65	14.6871	23.6025	346.656	1.607	8.925	90417.1	122.55	78.875	5.025
DEH1_2022	V18	1332	66-67	14.6735	23.9875	351.976	1.63477	12.295	126695	149.71	74.19	0.125
DEH1_2022	V19	1380	68-69	14.6564	27.245	399.312	1.85892	9.07	106047	138.52	78.25	0.45
DEH1_2022	V20	1428	70-71	14.6356	24.555	359.38	1.67775	10.61	111370	132.325	74.5	3.215
DEH1_2022	VT	1528	72-75	14.5974	25.3263	369.702	1.73496	8.5725	92944.4	101.605	81.155	4.675
DEH1_2022	R1_1	1628	76-79	14.535	22.89	332.689	1.5749	9.74	94453.6	108.015	82.53	12.4875
DEH1_2022	R1_2	1753	80-84	14.449	26.123	377.466	1.80788	9.366	102276	126.586	79.15	3.626
DEH1_2022	R1_3	1853	85-88	14.3481	28.1175	403.424	1.95971	9.325	107995	137.808	78.8125	1.9375
DEH1_2022	R2_1	1953	89-91	14.2597	28.8667	411.625	2.02438	10.66	125163	142.37	73.27	0.71
DEH1_2022	R2_2	2053	92-95	14.1629	27.1212	384.119	1.91494	8.0425	88232.5	100.22	83.0325	10.6475
DEH1_2022	R3_1	2153	96-99	14.0436	26.2737	368.993	1.87081	9.7075	100532	113.882	78.345	4.395
DEH1_2022	R3_2	2253	100-102	13.9323	27.8633	388.19	1.99997	11.42	123621	136.227	78.1867	1.18333
DEH1_2022	R4_1	2353	103-106	13.8146	27.5613	380.722	1.99523	9.0025	94565.9	120.422	82.1875	3.825
DEH1_2022	R4_2	2453	107-109	13.6918	28.1117	384.945	2.05294	9.24333	97591.9	120.13	78.1233	21.4267
DEH1_2022	R5_1	2578	110-115	13.5264	22.7075	307.165	1.67872	10.035	83334.7	122.232	74.455	0.77
DEH1_2022	R5_2	2703	116-120	13.3158	24.68	328.594	1.8537	10.888	94880.2	109.482	80.586	13.73
DEH1_2022	R5_3	2828	121-125	13.1171	26.4	346.268	2.01281	11.304	102602	116.294	81.486	1.548
DEH1_2022	R6	2953	126-130	12.9129	25.997	335.747	2.013	10.882	94009.2	117.74	80.564	1.134
GAH1_2022	V0	150	1-9	12.555	16.8856	211.929	1.34543	15.5222	81664.8	115.814	76.8211	2.27667
GAH1_2022	VE	216	10-13	12.7612	20.3562	259.767	1.5952	12.8625	85129.9	90.255	83.485	1.23
GAH1_2022	V1	282	14-16	12.8696	18.7083	240.699	1.45411	12.4433	76260.9	117.563	74.6867	1.00333
GAH1_2022	V2	348	17-20	12.9758	18.68	242.443	1.43928	16.555	103311	133.222	75.735	0.0675
GAH1_2022	V3	414	21-23	13.0795	21.955	287.176	1.6785	15.41	115658	127.003	78.5	1.48667
GAH1_2022	V4	480	24-26	13.166	20.1317	265.054	1.52907	15.33	107006	141.35	63.2067	0.0533333
GAH1_2022	V5	546	27-29	13.2501	23.035	305.234	1.73838	14.1167	114258	119.23	78.98	3.82667
GAH1_2022	V6	612	30-32	13.3316	25.275	336.96	1.89585	14.07	126412	132.9	74.3767	1.3
GAH1_2022	V7	678	33-34	13.3973	22.445	300.69	1.67541	10.43	83782.6	107.72	74.655	1.68
GAH1_2022	V8	744	35-38	13.4731	19.22	258.966	1.42648	14.955	104850	148.423	60.89	0.0025
GAH1_2022	V9	810	39-41	13.5574	21.9717	297.894	1.62056	13.25	106743	117.93	70.4167	2.66667
GAH1_2022	V10	876	42-44	13.6255	25.0333	341.097	1.83722	14.6733	136429	143.623	65.5833	0.99
GAH1_2022	V11	942	45-46	13.6792	25.6675	351.115	1.87637	16.745	160723	138.715	61.315	0.385
GAH1_2022	V12	1008	47-49	13.7298	25.8533	354.956	1.88304	11.08	108098	110.587	74.0633	3.14333
GAH1_2022	V13	1074	50-51	13.7775	25.485	351.119	1.84976	11.9	115146	87.39	84.03	7.31
GAH1_2022	V14	1140	52-54	13.8216	25.005	345.606	1.80914	9.73667	93196.9	108.657	78.6033	3.92333
GAH1_2022	V15	1188	55-56	13.8625	24.6325	341.471	1.7769	14.795	140211	153.88	58.47	0.075
GAH1_2022	V16	1236	57-58	13.8925	25.785	358.219	1.85603	14.34	142725	135.02	76.06	3.045
GAH1_2022	V17	1284	59-60	13.9202	26.4175	367.739	1.89777	15.005	153615	143.62	61.845	0.21
GAH1_2022	V18	1332	61-61	13.9394	26.66	371.624	1.91257	13.94	144424	132.7	59.31	0.22
GAH1_2022	V19	1380	62-63	13.957	25.8925	361.382	1.85516	10.885	109805	123.55	67.5	1.935
GAH1_2022	V20	1428	64-65	13.9784	26.1225	365.152	1.86877	11.875	121235	128.825	71.59	1.695
GAH1_2022	VT	1528	66-69	14.0053	27.1238	379.879	1.93666	11.9925	127637	120.55	66.1575	2.2
GAH1_2022	R1_1	1628	70-72	14.0297	29.1183	408.525	2.07546	12.5333	143804	119.733	69.54	1.96
GAH1_2022	R1_2	1753	73-77	14.0467	29.136	409.263	2.07423	12.636	145556	146.672	62.738	1.43
GAH1_2022	R1_3	1853	78-80	14.0534	27.645	388.506	1.96714	16.8467	187646	152.073	50.7067	0.0633333
GAH1_2022	R2_1	1953	81-84	14.0495	28.4362	399.518	2.02399	13.6425	155356	131.275	58.6125	1.445
GAH1_2022	R2_2	2053	85-87	14.0376	27.595	387.366	1.9658	13.7233	149244	124.357	64.1067	3.09333
GAH1_2022	R3_1	2153	88-91	14.0168	27.5962	386.808	1.96882	10.8675	117911	114.8	69.9075	3.9725
GAH1_2022	R3_2	2253	92-94	13.9881	28.975	405.302	2.07142	12.15	137770	140.367	65.6033	2.75667
GAH1_2022	R4_1	2353	95-98	13.951	28.1962	393.376	2.02104	9.8925	108910	99.495	72.14	5.4525
GAH1_2022	R4_2	2453	99-102	13.8994	26.6475	370.386	1.91716	7.76	79919.2	85.815	78.4375	4.835
GAH1_2022	R5_1	2578	103-106	13.8382	26.3612	364.792	1.90497	10.4425	105388	116.963	71.675	2.2
GAH1_2022	R5_2	2703	107-111	13.7585	27.606	379.808	2.00652	10.16	106185	111.51	73.45	2.542
GAH1_2022	R5_3	2828	112-115	13.6686	27.7312	379.045	2.02885	12.1475	125869	140.678	65.25	1.2175
GAH1_2022	R6	2953	116-120	13.5688	28.383	385.118	2.09182	11.774	123072	140.502	62.114	0.178
GAH2_2022	V0	150	1-10	12.964	16.624	215.515	1.28239	14.644	81078.4	110.52	78.005	5.068
GAH2_2022	VE	216	11-13	13.1771	19.8683	261.815	1.50775	15.0967	104264	113.47	79.73	0.716667
GAH2_2022	V1	282	14-17	13.287	17.6612	234.708	1.32898	17.0625	106011	137.222	69.295	0.01
GAH2_2022	V2	348	18-20	13.3935	23.0667	308.961	1.72213	13.62	113166	122.557	78.9367	1.15667
GAH2_2022	V3	414	21-22	13.4671	24.3825	328.355	1.81056	13.965	123342	123.535	77.405	1.405
GAH2_2022	V4	480	23-26	13.5523	18.9138	256.244	1.39606	10.3025	71256.8	103.62	75.0475	0.5775
GAH2_2022	V5	546	27-29	13.6474	20.1	274.334	1.4727	16.72	124696	146.773	63.1033	0.106667
GAH2_2022	V6	612	30-32	13.7247	22.1467	303.966	1.61359	13.18	110160	111.99	69.8967	1.98667
GAH2_2022	V7	678	33-35	13.7978	22.5883	311.658	1.63716	17.03	146346	145.38	60.2267	0.433333
GAH2_2022	V8	744	36-38	13.8664	25.87	358.723	1.86567	14.14	140625	125.567	69.6233	1.61333
GAH2_2022	V9	810	39-40	13.92	24.5125	341.204	1.76101	10.765	102908	100.46	78.5	10.47
GAH2_2022	V10	876	41-43	13.9698	22.8283	318.899	1.63417	8.38333	75057.4	80.8133	82.6867	9.07333
GAH2_2022	V11	942	44-46	14.0248	22.8983	321.142	1.63272	13.0567	117276	141.517	68.6667	0.516667
GAH2_2022	V12	1008	47-49	14.0742	25.1433	353.88	1.78645	13.66	136288	133.27	64.3967	0.53
GAH2_2022	V13	1074	50-51	14.1109	26.0575	367.692	1.84663	13.285	138089	137.76	67.215	1.985
GAH2_2022	V14	1140	52-54	14.1432	23.39	330.807	1.65381	12.1867	113924	137.437	63.0433	0.276667
GAH2_2022	V15	1188	55-56	14.1714	24.9	352.871	1.75704	10.28	102551	97.305	72	3.04
GAH2_2022	V16	1236	57-58	14.1906	24.32	345.11	1.71384	12.56	122320	133.645	65.22	0.47
GAH2_2022	V17	1284	59-60	14.2069	26.59	377.765	1.87161	13.15	141319	134.64	61.535	0.605
GAH2_2022	V18	1332	61-62	14.2202	29.4025	418.11	2.06765	12.385	146920	127.055	71.72	8.905
GAH2_2022	V19	1380	63-63	14.2283	29.795	423.932	2.09407	14.1	174921	140.24	79.12	2.23
GAH2_2022	V20	1428	64-65	14.2345	29.365	417.996	2.06295	14.255	172488	140.825	72.565	1.13
GAH2_2022	VT	1528	66-69	14.2416	25.915	369.07	1.81968	16.395	172521	153.965	48.845	0.0525
GAH2_2022	R1_1	1628	70-72	14.2418	28.2167	401.856	1.98126	15.5933	182655	137.007	53.98	0.406667
GAH2_2022	R1_2	1753	73-77	14.2298	26.884	382.558	1.88925	11.66	127196	102.36	68.802	4.046
GAH2_2022	R1_3	1853	78-81	14.2027	27.4237	389.487	1.93091	11.9825	132946	116.38	70.03	1.475
GAH2_2022	R2_1	1953	82-84	14.1713	28.57	404.871	2.01606	12.5467	143949	125.273	66.7467	3.37667
GAH2_2022	R2_2	2053	85-88	14.1306	27.63	390.44	1.95528	11.215	124423	102.335	80.25	10.445
GAH2_2022	R3_1	2153	89-92	14.074	25.6762	361.355	1.82444	8.6675	88541.3	89.02	76.6725	6.685
GAH2_2022	R3_2	2253	93-95	14.0161	26.7817	375.373	1.91079	11.9233	125443	141.277	68.2067	0.653333
GAH2_2022	R4_1	2353	96-99	13.9502	26.8062	373.949	1.92159	10.2025	106497	109.278	74.4375	1.6575
GAH2_2022	R4_2	2453	100-103	13.8663	27.5087	381.443	1.98387	11.0275	116724	130.143	66.045	0.4975
GAH2_2022	R5_1	2578	104-107	13.7739	28.1337	387.507	2.04257	10.9675	117069	128.023	61.655	0.06
GAH2_2022	R5_2	2703	108-112	13.6604	27.438	374.817	2.00858	11.384	116691	109.17	68.8	2.594
GAH2_2022	R5_3	2828	113-116	13.5384	27.18	367.971	2.00765	11.66	116157	122.695	68.5625	0.785
GAH2_2022	R6	2953	117-121	13.4083	26.529	355.72	1.97851	10.526	100592	105.516	71.662	2.212
IAH1_2022	V0	150	1-7	14.244	23.3536	332.456	1.64052	13.1957	125646	124.316	81.9029	4.32143
IAH1_2022	VE	216	8-10	14.4081	19.3383	278.668	1.342	13.65	110096	106.59	81.4167	2.93667
IAH1_2022	V1	282	11-15	14.5262	14.795	214.869	1.01873	10.158	60865	93.48	78.078	3.678
IAH1_2022	V2	348	16-18	14.6334	17.635	258.066	1.20509	10.79	81293.8	92.8633	86.8133	15.15
IAH1_2022	V3	414	19-21	14.7051	21.9717	323.144	1.49393	13.1767	124768	126.563	81.1667	2.15333
IAH1_2022	V4	480	22-25	14.7788	20.225	298.876	1.36863	11.055	95917.8	130.345	76.015	9.0575
IAH1_2022	V5	546	26-28	14.8421	20.7433	307.889	1.39754	13.4333	122311	100.38	80.54	3.55
IAH1_2022	V6	612	29-31	14.887	20.425	304.059	1.37204	10.7167	96822.9	132.803	75.46	2.07333
IAH1_2022	V7	678	32-34	14.9231	20.545	306.61	1.37666	10.4767	97896.8	85.4867	82.5433	2.81667
IAH1_2022	V8	744	35-37	14.9501	27.73	414.574	1.8548	12.18	150822	125.253	86.3767	3.28667
IAH1_2022	V9	810	38-39	14.9659	25.2075	377.252	1.68433	13.145	148699	160.24	76.41	0.05
IAH1_2022	V10	876	40-42	14.9748	22.8183	341.701	1.52378	14.8567	152146	163.607	74.54	0
IAH1_2022	V11	942	43-45	14.9772	25.75	385.663	1.71928	13.7933	159204	159.923	75.6033	0.426667
IAH1_2022	V12	1008	46-48	14.9701	23.1367	346.362	1.54551	9.5	99372.1	108.73	81.5833	3.86667
IAH1_2022	V13	1074	49-51	14.9538	21.6133	323.191	1.44539	15.46	149922	159.677	69.71	0.00333333
IAH1_2022	V14	1140	52-53	14.9333	24.1325	360.384	1.61599	9.495	104041	108.955	80.72	2.6
IAH1_2022	V15	1188	54-56	14.9062	22.9167	341.579	1.53749	14.7267	150421	122.833	78.27	2.02
IAH1_2022	V16	1236	57-57	14.8805	29.28	435.7	1.96768	13.79	179882	157.5	86.62	4.83
IAH1_2022	V17	1284	58-59	14.8583	24.745	367.667	1.66541	7.15	78098.2	82.24	89.5	15.55
IAH1_2022	V18	1332	60-61	14.8255	23.2625	344.884	1.56906	7.755	78398.5	101.645	88.715	26.085
IAH1_2022	V19	1380	62-63	14.7891	23.6075	349.123	1.59632	11.685	120359	123.465	84.5	3.47
IAH1_2022	V20	1428	64-65	14.749	23.4975	346.561	1.59318	13.175	134779	155.445	79.97	0.395
IAH1_2022	VT	1528	66-70	14.6697	23.977	351.736	1.63446	9.022	93794.2	109.856	86.802	8.646
IAH1_2022	R1_1	1628	71-74	14.5544	25.51	371.292	1.7527	14.03	151387	147.99	81.7475	1.495
IAH1_2022	R1_2	1753	75-79	14.4232	23.973	345.849	1.66174	11.234	113489	117.374	82.748	4.85
IAH1_2022	R1_3	1853	80-83	14.2788	21.5337	307.491	1.50803	13.7225	119663	133.607	77	0.045
IAH1_2022	R2_1	1953	84-87	14.1398	25.4987	360.555	1.80331	11.4075	115880	122.3	85.0625	5.955
IAH1_2022	R2_2	2053	88-91	13.9923	26.1375	365.725	1.868	9.39	97208.2	95.4325	87.39	12.275
IAH1_2022	R3_1	2153	92-96	13.817	22.035	304.398	1.59511	13.218	111438	110.89	79.324	0.436
IAH1_2022	R3_2	2253	97-100	13.6338	21.3875	291.611	1.56863	9.55	75397.3	103.483	80.845	1.645
IAH1_2022	R4_1	2353	101-105	13.4433	21.452	288.387	1.59577	12.948	100336	105.11	80.6	7.016
IAH1_2022	R4_2	2453	106-109	13.2472	22.5675	298.95	1.70363	12.35	98006.7	107.035	78.875	0.6825
IAH1_2022	R5_1	2578	110-115	13.0234	23.2	302.232	1.78095	13.1933	102468	102.068	80.9267	1.87
IAH1_2022	R5_2	2703	116-120	12.7723	21.774	278.204	1.70422	9.24	67199.2	76.372	86.64	2.648
IAH1_2022	R5_3	2828	121-127	12.4936	19.575	244.715	1.56591	13.5186	83538.5	93.66	76.1186	3.91571
IAH1_2022	R6	2953	128-133	12.1886	21.3792	260.465	1.75489	13.8783	87149.1	83.565	78.2717	1.37333
IAH3_2022	V0	150	1-8	14.357	20.3712	292.197	1.42028	15.1175	126604	115.289	76.0487	1.61625
IAH3_2022	VE	216	9-12	14.5517	15.275	222.133	1.05039	12.16	80372.8	112.515	74.89	1.955
IAH3_2022	V1	282	13-17	14.6795	13.782	202.386	0.938529	10.428	61941.5	83.412	80.95	10.362
IAH3_2022	V2	348	18-20	14.7802	21.79	322.112	1.47404	13.8733	130183	119.287	80.81	0.356667
IAH3_2022	V3	414	21-23	14.8462	19.2283	285.43	1.29534	12.8767	106572	128.403	73.5833	1.09
IAH3_2022	V4	480	24-27	14.9125	18.21	271.573	1.22105	13.4	108381	111.612	79.8425	9.73
IAH3_2022	V5	546	28-30	14.9676	19.085	285.657	1.27509	11.85	101462	139.703	74.3767	15.4267
IAH3_2022	V6	612	31-34	15.0098	21.6962	325.686	1.44534	11.0525	110656	95.02	86.28	2.68
IAH3_2022	V7	678	35-36	15.0367	27.19	408.842	1.80827	12.75	156868	136.71	85	3.755
IAH3_2022	V8	744	37-39	15.0512	22.705	341.735	1.50853	14.6367	150876	158.57	75.6667	0.00333333
IAH3_2022	V9	810	40-42	15.0601	24.9817	376.227	1.65879	16.2633	183746	158.83	81.1667	0.583333
IAH3_2022	V10	876	43-44	15.0603	23.92	360.242	1.58828	15.23	165147	161.22	70.625	0
IAH3_2022	V11	942	45-47	15.0534	21.6583	326.037	1.43874	10.8567	106506	108.603	79.8733	2.4
IAH3_2022	V12	1008	48-51	15.0325	21.81	327.838	1.45095	15.99	156676	157	75.2025	0.45
IAH3_2022	V13	1074	52-53	15.0051	22.0025	330.156	1.46631	12.395	120442	100.015	72.75	0.32
IAH3_2022	V14	1140	54-56	14.9745	24.815	371.563	1.65728	14.8967	164359	135.947	85.6667	4.99667
IAH3_2022	V15	1188	57-58	14.938	24.18	361.203	1.61868	7.91	85399.7	73.435	88.655	1.675
IAH3_2022	V16	1236	59-60	14.9043	22.99	342.657	1.54248	8.2	82683.1	111.37	84.655	38.005
IAH3_2022	V17	1284	61-62	14.8667	23.475	348.989	1.57907	10.48	108269	122.555	84.97	1.725
IAH3_2022	V18	1332	63-64	14.8254	22.0375	326.709	1.4865	12.975	125665	153.195	77.785	0.2
IAH3_2022	V19	1380	65-66	14.7805	23.8325	352.251	1.61246	10.475	108799	131.775	86.655	4.53
IAH3_2022	V20	1428	67-68	14.7321	23.7725	350.216	1.61367	7.855	81137.4	98.695	85.41	0.94
IAH3_2022	VT	1528	69-73	14.6387	24.386	356.984	1.66585	13.716	143022	147.444	77.226	0.42
IAH3_2022	R1_1	1628	74-77	14.5058	23.09	335.038	1.59131	11.875	115472	117.74	81.64	8.935
IAH3_2022	R1_2	1753	78-83	14.3407	21.2175	304.263	1.47961	13.3083	115388	137.677	76.165	0.1
IAH3_2022	R1_3	1853	84-87	14.1611	24.4575	346.393	1.72687	13.355	130726	127.418	83.6425	2.5825
IAH3_2022	R2_1	1953	88-91	14.0072	23.7125	332.259	1.69232	11.095	103182	113.777	82.985	3.35
IAH3_2022	R2_2	2053	92-96	13.825	21.533	297.67	1.55769	11.374	94100.3	110.854	79.012	0.228
IAH3_2022	R3_1	2153	97-101	13.6133	20.438	278.187	1.50158	13.24	100532	107.992	77.638	1.766
IAH3_2022	R3_2	2253	102-105	13.4156	20.315	272.547	1.51425	11.755	85566.4	100.125	74.6525	1.4525
IAH3_2022	R4_1	2353	106-110	13.2122	22.413	296.079	1.69669	12.746	99359.4	105.708	84.198	10.87
IAH3_2022	R4_2	2453	111-115	12.981	22.161	287.621	1.70753	13.758	101767	106.624	74.3	0.66
IAH3_2022	R5_1	2578	116-120	12.7454	20.579	262.301	1.61458	9.862	65578.3	86.88	81.024	0.914
IAH3_2022	R5_2	2703	121-127	12.4587	18.185	226.708	1.45877	14.41	82081.9	95.17	72.76	2.84429
IAH3_2022	R5_3	2828	128-133	12.1453	21.85	265.26	1.79992	14.3867	93523.3	83.3233	81.1233	8.23
IAH3_2022	R6	2953	134-141	11.8067	14.3494	169.727	1.21325	13.0337	50035.1	81.3725	68.9775	0.18125
IAH4_2022	V0	150	1-10	14.716	16.2785	239.91	1.10456	11.185	82746.7	104.416	78.305	4.788
IAH4_2022	VE	216	11-14	14.8759	17.7488	264.043	1.19306	14.4175	112518	132.625	68.235	1.3875
IAH4_2022	V1	282	15-17	14.9378	19.74	294.867	1.3215	11.52	101795	115.563	82.8967	17.1233
IAH4_2022	V2	348	18-20	14.981	19.6083	293.753	1.30888	11.15	98038.1	120.023	79.04	9.42667
IAH4_2022	V3	414	21-23	15.0152	24.5367	368.442	1.63404	12.5333	139591	109.677	86.7267	2.09667
IAH4_2022	V4	480	24-26	15.0399	25.285	380.272	1.68125	11.85	135117	139.527	79.9367	3.69
IAH4_2022	V5	546	27-28	15.0536	23.6225	355.603	1.56923	13.285	142227	161.01	73	0
IAH4_2022	V6	612	29-31	15.0601	26.8317	404.088	1.78164	12.5967	152729	158.773	81.8333	0.773333
IAH4_2022	V7	678	32-34	15.0593	24.0017	361.448	1.59381	13.01	142059	135.417	75.0867	6.63
IAH4_2022	V8	744	35-36	15.0514	21.6925	326.509	1.4412	10.625	102908	126.835	78.31	2.895
IAH4_2022	V9	810	37-40	15.0325	22.8225	343.058	1.51831	15.84	162072	156.007	75.39	0.3475
IAH4_2022	V10	876	41-42	15.0051	22.6475	339.833	1.5093	11.745	118483	101.765	71	0.145
IAH4_2022	V11	942	43-45	14.9745	25.5717	382.899	1.70779	14.2433	162794	136.03	86.5833	5.78
IAH4_2022	V12	1008	46-48	14.9298	23.8183	355.596	1.59539	6.58333	69873.7	74.8967	87.73	4.92333
IAH4_2022	V13	1074	49-50	14.886	24.24	360.83	1.62841	10.75	115687	151.575	82.22	0.225
IAH4_2022	V14	1140	51-53	14.8359	23.03	341.676	1.55229	11.52	116184	137.567	76.6867	0.863333
IAH4_2022	V15	1188	54-55	14.7805	25.9675	383.805	1.75691	12.525	141691	145.67	82.72	1.965
IAH4_2022	V16	1236	56-57	14.7321	24.305	358.058	1.64983	7.3	77253.7	98.755	82.75	0.785
IAH4_2022	V17	1284	58-59	14.6803	25.31	371.549	1.72413	14.15	154366	151.755	75.685	0.035
IAH4_2022	V18	1332	60-61	14.6253	24.82	363.007	1.69703	12.16	128828	147.485	64.78	0
IAH4_2022	V19	1380	62-63	14.5672	26.715	389.147	1.83399	14.9	168545	137.65	73.94	10.925
IAH4_2022	V20	1428	64-65	14.5062	22.2025	322.11	1.53038	9.425	87559.1	109.545	75.88	1.72
IAH4_2022	VT	1528	66-69	14.409	21.1775	305.171	1.46963	12.58	110560	133.465	70.155	0.2875
IAH4_2022	R1_1	1628	70-74	14.2527	24.44	348.199	1.71546	14.516	143413	132.308	69.7	0.842
IAH4_2022	R1_2	1753	75-78	14.0851	25.2287	355.264	1.79161	13.8975	138089	123.715	74.955	1.715
IAH4_2022	R1_3	1853	79-83	13.907	22.31	310.224	1.60447	13.444	115657	134.02	64.698	0.386
IAH4_2022	R2_1	1953	84-88	13.6991	21.354	292.593	1.55849	9.544	77082.7	96.538	74.974	4.256
IAH4_2022	R2_2	2053	89-92	13.5043	20.885	282.065	1.54641	11	84481	94.8	74.17	2.0575
IAH4_2022	R3_1	2153	93-97	13.3032	21.501	286	1.61644	13.13	99521.4	112.498	65.088	1.478
IAH4_2022	R3_2	2253	98-101	13.0973	23.125	302.944	1.76525	11.805	93008.1	98.9875	75.83	10.53
IAH4_2022	R4_1	2353	102-106	12.8872	22.011	283.691	1.70783	12.978	95626.5	102.35	69.8	0.534
IAH4_2022	R4_2	2453	107-111	12.6503	21.295	269.346	1.68367	12.678	86613.5	95.888	73	0.272
IAH4_2022	R5_1	2578	112-118	12.3625	17.9264	221.405	1.45153	13.9929	77231.9	84.58	64.7414	2.59143
IAH4_2022	R5_2	2703	119-123	12.0727	21.752	262.588	1.80193	12.284	79618.3	75.91	78.814	15.63
IAH4_2022	R5_3	2828	124-132	11.7343	13.605	159.799	1.15843	14.5344	54040	87.0244	65.2222	0.596667
IAH4_2022	R6	2953	133-142	11.279	13.5675	153.253	1.20131	16.704	56998.3	81.042	62.506	0.273
ILH1_2022	V0	150	1-7	14.1849	22.9264	325.028	1.61719	15.4329	141081	122.121	78.2857	1.73143
ILH1_2022	VE	216	8-10	14.3389	21.1767	303.688	1.47669	13.1067	115078	90.5733	88.6867	10.6967
ILH1_2022	V1	282	11-14	14.4361	15.8163	228.309	1.09569	10.5775	70152.9	109.505	78.595	3.0725
ILH1_2022	V2	348	15-18	14.5366	18.5138	269.078	1.27383	10.0775	79089.1	91.105	87.3575	8.4925
ILH1_2022	V3	414	19-21	14.6146	23.7433	347.029	1.62449	12.46	124722	128.833	81.1467	0.0766667
ILH1_2022	V4	480	22-24	14.6733	21.025	308.49	1.43295	11.5433	102679	125.803	76.02	8.99667
ILH1_2022	V5	546	25-27	14.7242	21.715	319.741	1.47476	14.13	132737	110.89	72.58	12.81
ILH1_2022	V6	612	28-30	14.767	19.8317	292.842	1.34303	11.63	99259.1	107.43	81.23	2.70667
ILH1_2022	V7	678	31-33	14.8015	21.4267	317.162	1.44753	12.6933	119496	77.5467	83.3133	4.66333
ILH1_2022	V8	744	34-36	14.8273	28.715	425.772	1.9366	13.6933	172943	132.533	87.9567	4.88
ILH1_2022	V9	810	37-38	14.8424	28.34	420.63	1.90941	11.97	149330	154.725	80.375	1.755
ILH1_2022	V10	876	39-41	14.8509	21.95	325.977	1.47802	17.5867	170052	162.617	69.75	0
ILH1_2022	V11	942	42-43	14.8536	26.4625	393.063	1.78156	14.865	173236	143.115	80.53	0.455
ILH1_2022	V12	1008	44-46	14.8497	23.9167	355.155	1.61059	13.96	147283	113.87	71.44	0.393333
ILH1_2022	V13	1074	47-49	14.837	20.85	309.355	1.40525	12.5667	114264	151.917	74.02	1.38333
ILH1_2022	V14	1140	50-52	14.8155	24.065	356.529	1.62434	14.8033	155654	126.79	77.2933	1.73667
ILH1_2022	V15	1188	53-54	14.7912	23.755	351.368	1.60601	14.03	145220	135.11	75.56	0.005
ILH1_2022	V16	1236	55-56	14.7673	27.1475	400.882	1.83841	14.885	174777	136.395	85.345	3.445
ILH1_2022	V17	1284	57-58	14.7397	26.3975	389.101	1.79087	7.435	85833.4	81.045	89.19	17.975
ILH1_2022	V18	1332	59-60	14.7084	23.8325	350.541	1.62032	8.145	83776.5	90.835	86.5	65.93
ILH1_2022	V19	1380	61-62	14.6736	22.7875	334.368	1.55299	13.335	131032	135.24	76.875	1.16
ILH1_2022	V20	1428	63-64	14.6353	23.5875	345.211	1.61168	11.335	114491	150.315	81.465	0.81
ILH1_2022	VT	1528	65-68	14.5712	23.2862	339.292	1.59818	9.2025	90995.5	91.2375	86.6875	4.155
ILH1_2022	R1_1	1628	69-72	14.4753	24.625	356.44	1.70125	12.9	133082	151.28	80.25	0.1425
ILH1_2022	R1_2	1753	73-77	14.353	23.914	343.306	1.66581	9.296	92893.4	94.284	86.548	8.534
ILH1_2022	R1_3	1853	78-82	14.2016	21.933	311.51	1.54429	12.73	111845	126.154	81.136	1.662
ILH1_2022	R2_1	1953	83-86	14.0528	24.98	351.02	1.77769	10.565	104379	103.528	90.3275	7.7375
ILH1_2022	R2_2	2053	87-90	13.9115	26.21	364.614	1.8841	9.21	93522	96.3075	88.7325	21.25
ILH1_2022	R3_1	2153	91-94	13.7629	20.6025	283.576	1.49684	12.14	94256.8	116.815	80.685	1.2225
ILH1_2022	R3_2	2253	95-99	13.5878	21.094	286.605	1.55253	10.656	82461.6	100.986	83.286	1.094
ILH1_2022	R4_1	2353	100-104	13.3854	21.645	289.717	1.61715	11.962	92564.9	111.532	81.572	8.284
ILH1_2022	R4_2	2453	105-108	13.1973	21.345	281.672	1.61754	13.105	97281.6	108.877	78.035	1.1675
ILH1_2022	R5_1	2578	109-114	12.9826	22.6317	293.9	1.7428	12.8667	97829.2	116.85	83.095	1.67833
ILH1_2022	R5_2	2703	115-120	12.7193	22.2075	282.49	1.74587	8.14833	58451.7	83.1667	87.51	19.5583
ILH1_2022	R5_3	2828	121-126	12.4516	18.7042	232.995	1.50158	12.3683	72949.6	86.2583	81.2717	4.44333
ILH1_2022	R6	2953	127-132	12.1811	21.6242	263.282	1.77613	14.1617	90177.4	93.66	82.73	10.5667
INH1_2022	V0	150	1-8	14.2648	20.5744	293.326	1.44316	13.6762	115921	114.576	80.1075	11.3025
INH1_2022	VE	216	9-11	14.431	19.2167	277.242	1.33198	9.12	77896	84.1133	83.8133	3.27667
INH1_2022	V1	282	12-15	14.5247	17.3888	252.64	1.19684	12.5525	91942.8	114.077	82	7.765
INH1_2022	V2	348	16-19	14.6207	18.91	276.547	1.29305	12.64	104829	122.157	82.11	1.035
INH1_2022	V3	414	20-21	14.6845	24.3525	357.595	1.65843	8.345	88670.9	94.84	85.03	6.235
INH1_2022	V4	480	22-25	14.7398	20.0862	296.072	1.3627	15.2475	132589	138.312	69.9375	4.215
INH1_2022	V5	546	26-28	14.7949	19.985	295.657	1.35089	10.4833	92029.6	85.1833	83.9367	16.1933
INH1_2022	V6	612	29-31	14.8328	19.1067	283.406	1.28813	13.2533	111317	104.153	78.8333	6.38
INH1_2022	V7	678	32-34	14.862	24.935	370.6	1.67769	12.9433	143032	109.37	87.9367	8.57667
INH1_2022	V8	744	35-36	14.8798	29.1075	433.115	1.95617	10.895	140586	153.695	82.715	1.43
INH1_2022	V9	810	37-39	14.8909	21.8233	324.962	1.46558	13.1	123208	153.833	72.0633	0.01
INH1_2022	V10	876	40-42	14.8962	24.63	366.894	1.65344	16.6	179840	151.707	78.08	0.55
INH1_2022	V11	942	43-45	14.8924	22.2483	331.333	1.49393	15.0567	149071	115.79	71.02	0.0266667
INH1_2022	V12	1008	46-48	14.8796	20.515	305.261	1.37871	13.0033	116338	146.66	74.3733	0.403333
INH1_2022	V13	1074	49-51	14.8578	23.435	348.184	1.57732	15.5233	159955	134.483	78.44	5.29667
INH1_2022	V14	1140	52-54	14.8271	23.5717	349.495	1.58979	15.4767	160582	132.703	75.54	0.36
INH1_2022	V15	1188	55-56	14.7952	27.2075	402.546	1.83892	12.415	150364	133.15	89.47	7.015
INH1_2022	V16	1236	57-58	14.7652	23.3075	344.146	1.57851	6.625	67998.3	53.34	87.19	15.395
INH1_2022	V17	1284	59-60	14.7316	22.415	330.22	1.52151	12.61	121123	151.69	71.87	0.005
INH1_2022	V18	1332	61-62	14.6945	22.815	335.252	1.55264	13.47	132553	139.305	79.62	1.165
INH1_2022	V19	1380	63-64	14.6538	22.29	326.644	1.52106	13.61	130035	143.98	79.47	0.96
INH1_2022	V20	1428	65-66	14.6099	21.7625	317.919	1.48971	11.595	109693	73.17	90.685	24.68
INH1_2022	VT	1528	67-70	14.5375	24.3425	353.846	1.67462	10.395	108177	122.252	83.64	2.845
INH1_2022	R1_1	1628	71-74	14.4309	24.595	354.941	1.70427	10.6	109483	97.86	86.6575	8.425
INH1_2022	R1_2	1753	75-80	14.2815	22.0475	314.883	1.54374	10.7883	96624	110.808	82.8017	2.015
INH1_2022	R1_3	1853	81-84	14.1175	23.985	338.557	1.69922	13.205	126203	115.545	85.435	11.1675
INH1_2022	R2_1	1953	85-88	13.976	25.8513	361.273	1.84983	9.8375	99393.5	106.392	90.3425	11.5375
INH1_2022	R2_2	2053	89-93	13.8076	21.618	298.628	1.56498	10.492	84765	111.688	82.812	12.73
INH1_2022	R3_1	2153	94-98	13.6109	20.449	278.299	1.50259	11.266	85009.5	102.322	84.162	2.28
INH1_2022	R3_2	2253	99-102	13.4265	21.355	286.698	1.59067	12.555	96384	107.63	81.33	8.595
INH1_2022	R4_1	2353	103-107	13.236	21.105	279.346	1.59455	13.026	96243.2	109.478	79.95	2.186
INH1_2022	R4_2	2453	108-111	13.0408	23.1913	302.424	1.77843	12.9425	102407	112.838	85.28	7.38
INH1_2022	R5_1	2578	112-117	12.8193	21.7517	278.796	1.69712	10.6467	75823.9	88.26	84.99	4.905
INH1_2022	R5_2	2703	118-123	12.549	20.3058	254.879	1.6178	12.4383	79587.7	92.105	82.6683	2.61167
INH1_2022	R5_3	2828	124-130	12.2525	19.2993	236.214	1.57688	13.1043	77484.2	81.6186	83.2943	2.34429
INH1_2022	R6	2953	131-136	11.9542	18.9583	226.94	1.58383	13.72	76621.9	87.7433	82.24	4.13833
MIH1_2022	V0	150	1-9	14.7238	16.6683	245.393	1.13223	10.7878	77452	97.31	82.1233	4.57222
MIH1_2022	VE	216	10-12	14.8809	23.7117	352.894	1.59324	12.3633	128581	140.023	79.8767	0.0933333
MIH1_2022	V1	282	13-16	14.956	18.0837	270.41	1.20936	12.8075	100925	124.422	74.265	6.885
MIH1_2022	V2	348	17-20	15.0275	17.4325	261.957	1.16009	10.145	79404.9	77.5575	84.7975	13.905
MIH1_2022	V3	414	21-23	15.0771	17.965	270.865	1.19152	13.2633	108296	124.553	80.58	1.74
MIH1_2022	V4	480	24-26	15.1091	22.0583	333.288	1.45991	12.7033	127951	125.98	86.3333	12.8533
MIH1_2022	V5	546	27-29	15.1315	25.005	378.353	1.65256	12.2167	140470	156.707	79.7267	1.16333
MIH1_2022	V6	612	30-32	15.1439	19.15	290.01	1.26451	15.44	136346	139.913	70.1233	0.00666667
MIH1_2022	V7	678	33-35	15.1464	24.11	365.182	1.59179	14.1267	156844	161.457	75.8967	0.39
MIH1_2022	V8	744	36-38	15.1389	23.05	348.951	1.52257	14.2133	149638	135.923	71.3567	0.18
MIH1_2022	V9	810	39-41	15.1216	18.8133	284.48	1.24417	15.2267	130834	146.42	72.0233	2.6
MIH1_2022	V10	876	42-44	15.0944	22.405	338.202	1.48427	14.63	148703	121.117	80.6667	9.71333
MIH1_2022	V11	942	45-47	15.0576	23.5567	354.694	1.56449	14.4867	153928	125.183	77.5833	41.8833
MIH1_2022	V12	1008	48-50	15.0115	21.82	327.548	1.45357	10.5467	103536	91.4267	82.0633	11.5367
MIH1_2022	V13	1074	51-53	14.9563	19.7483	295.348	1.32047	16.05	140906	136.17	73.6633	1.41667
MIH1_2022	V14	1140	54-57	14.8808	20.6737	307.659	1.38922	11.7225	106733	119.495	80.14	5.475
MIH1_2022	V15	1188	58-59	14.8077	22.5775	334.319	1.52472	9.345	92435.5	83.615	88.97	15.935
MIH1_2022	V16	1236	60-61	14.7544	25.075	369.96	1.69952	13.07	142688	144.03	80.375	0.305
MIH1_2022	V17	1284	62-63	14.6978	26.4725	389.096	1.80108	10.945	125097	138.07	84.565	33.89
MIH1_2022	V18	1332	64-64	14.6533	25.215	369.483	1.72077	12.87	139360	149.43	78.94	0.72
MIH1_2022	V19	1380	65-66	14.6069	25.0275	365.582	1.71337	10.735	114898	93.55	90.25	39.935
MIH1_2022	V20	1428	67-69	14.5259	20.48	297.472	1.40999	12.44	107608	122.027	79.21	1.03667
MIH1_2022	VT	1528	70-73	14.4052	21.0525	303.263	1.46147	13.07	113854	127.888	79.3425	0.6775
MIH1_2022	R1_1	1628	74-78	14.2389	24.28	345.669	1.70547	11.052	108789	99.954	87.286	3.982
MIH1_2022	R1_2	1753	79-83	14.0411	23.618	331.779	1.6813	10.724	98556.4	111.544	85.014	8.224
MIH1_2022	R1_3	1853	84-88	13.8315	18.228	252.105	1.31797	10.52	75111.6	93.3	78.012	3.534
MIH1_2022	R2_1	1953	89-93	13.612	20.902	284.479	1.5358	13.94	107776	118.994	79.788	0.778
MIH1_2022	R2_2	2053	94-98	13.3844	21.426	286.775	1.60085	11.764	90037.9	108.308	81.888	1.974
MIH1_2022	R3_1	2153	99-102	13.1739	21.6475	285.11	1.64365	12.35	92862.6	90.435	85.925	1.5775
MIH1_2022	R3_2	2253	103-107	12.959	22.027	285.382	1.70019	12.206	90340.4	113.428	81.128	1.866
MIH1_2022	R4_1	2353	108-112	12.7165	18.779	238.782	1.47692	9.846	59866.9	77.626	82.5	0.762
MIH1_2022	R4_2	2453	113-117	12.471	18.77	234.232	1.50416	11.156	66125.8	75.436	84.236	1.432
MIH1_2022	R5_1	2578	118-124	12.1739	20.0193	243.654	1.64494	12.4414	73627.8	85.73	83.6714	2.07857
MIH1_2022	R5_2	2703	125-133	11.7768	12.9161	152.371	1.09501	9.03222	34003.8	65.2822	81.4656	2.16667
MIH1_2022	R5_3	2828	134-144	11.2843	11.1032	125.4	0.983276	15.72	45618.4	80.3336	72.3827	0.13
MIH1_2022	R6	2953	145-157	10.7104	9.66615	103.495	0.903121	10.7569	28014.3	51.8854	78.5608	2.97692
MNH1_2022	V0	150	1-9	14.9769	16.9722	254.395	1.13234	11.8156	97555.4	104.037	77.8189	2.59667
MNH1_2022	VE	216	10-14	15.1399	16.139	244.357	1.06593	10.426	77743.5	117.636	75.14	14.452
MNH1_2022	V1	282	15-17	15.21	18.1383	275.886	1.19252	11.7833	99303.4	119.32	68.7933	0.11
MNH1_2022	V2	348	18-20	15.2506	21.5183	328.179	1.41093	10.4167	104809	100.81	79.8133	1.26
MNH1_2022	V3	414	21-23	15.2811	24.0283	367.178	1.57243	9.71667	112757	85.6267	83.7067	10.48
MNH1_2022	V4	480	24-26	15.3013	21.98	336.322	1.43648	12.5333	128748	157.79	72.6467	0
MNH1_2022	V5	546	27-28	15.3104	27.8425	426.28	1.81853	14.975	195263	156.885	81.125	1.025
MNH1_2022	V6	612	29-31	15.3116	24.9083	381.386	1.62676	12.3967	143111	150.693	71.4567	0.406667
MNH1_2022	V7	678	32-34	15.3037	22.2583	340.646	1.4544	10.3833	108340	130.19	77.6033	1.79333
MNH1_2022	V8	744	35-37	15.2853	21.945	335.423	1.43575	16.9033	173548	142.36	72.48	1.29
MNH1_2022	V9	810	38-40	15.2565	21.81	332.758	1.4295	10.82	110430	109.427	73.4133	2.75333
MNH1_2022	V10	876	41-43	15.2175	24.4583	372.177	1.60733	11.9767	134973	110.173	82.7933	2.77667
MNH1_2022	V11	942	44-46	15.1687	24.275	368.218	1.60035	8.41667	94217.2	103.647	83.46	5.51667
MNH1_2022	V12	1008	47-48	15.1209	23.235	351.328	1.53664	10.7	113937	119.75	79.875	0.395
MNH1_2022	V13	1074	49-51	15.0663	22.0783	332.658	1.46533	10.77	107233	141.267	76.0033	0.89
MNH1_2022	V14	1140	52-54	14.9929	23.02	345.135	1.5354	10.8533	112064	123.8	79.1033	0.886667
MNH1_2022	V15	1188	55-56	14.9254	24.5375	366.221	1.64406	13.125	143749	144.945	71.56	0.12
MNH1_2022	V16	1236	57-58	14.8673	25.235	375.182	1.69733	10.23	114240	131.015	68.595	0.375
MNH1_2022	V17	1284	59-60	14.8057	24.2725	359.356	1.63948	11.855	127274	145.705	60.44	0.81
MNH1_2022	V18	1332	61-62	14.7409	22.1375	326.347	1.50168	8.475	82148.8	99.5	76.935	6.9
MNH1_2022	V19	1380	63-65	14.6554	20.0067	293.162	1.36535	10.8	93009.4	107.773	69.44	1.82667
MNH1_2022	V20	1428	66-67	14.5656	18.5775	270.589	1.27545	11.305	89173.7	125.38	64.375	0.005
MNH1_2022	VT	1528	68-72	14.4321	22.607	326.191	1.56683	12.698	119743	129.604	66.886	7.75
MNH1_2022	R1_1	1628	73-76	14.2504	22.0087	313.603	1.54459	9.8125	87486	92.0775	78.8425	5.95
MNH1_2022	R1_2	1753	77-82	14.0352	19.8233	278.225	1.41244	9	71408.9	104.337	71.5833	1.31667
MNH1_2022	R1_3	1853	83-87	13.7862	19.763	272.375	1.434	10.498	79431.2	95.4	72.876	0.738
MNH1_2022	R2_1	1953	88-92	13.55	20.033	271.416	1.47866	11.402	83976.4	99.874	70.8	1.982
MNH1_2022	R2_2	2053	93-97	13.3064	21.393	284.631	1.60795	10.57	79709.7	76.652	77.45	20.684
MNH1_2022	R3_1	2153	98-102	13.057	21.455	280.051	1.64374	12.89	94159.8	119.828	69.964	0.364
MNH1_2022	R3_2	2253	103-107	12.8031	19.083	244.205	1.49126	12.326	77267.4	102.646	76.136	0.078
MNH1_2022	R4_1	2353	108-113	12.52	17.1425	214.82	1.36803	11.715	61230.6	85.94	68.385	4.44833
MNH1_2022	R4_2	2453	114-118	12.2346	19.607	239.865	1.60276	10.854	63898.6	63.684	81.064	7.662
MNH1_2022	R5_1	2578	119-126	11.896	15.4519	184.089	1.29712	12.4838	58806.3	79.7237	72.1412	0.515
MNH1_2022	R5_2	2703	127-135	11.4546	14.2378	162.657	1.24642	13.8811	50123.2	70.2444	69.1178	1.14111
MNH1_2022	R5_3	2828	136-150	10.8446	7.46967	81.5219	0.684673	13.2787	21686.3	59.792	65.7667	0.200667
MNH1_2022	R6	2953	151-162	10.1928	10.4596	106.776	1.02488	15.3242	34118.9	52.8017	72.4108	1.25917
MOH2_2022	V0	150	45297	14.0489	25.465	357.643	1.81319	12.15	122986	119.727	80.4467	3.61833
MOH2_2022	VE	216	7-10	14.2001	20.635	293.044	1.45304	13.3	109862	115.415	80.6725	1.17
MOH2_2022	V1	282	11-13	14.2968	16.98	242.669	1.18812	10.0467	74595.7	91.2067	83.46	12.42
MOH2_2022	V2	348	14-17	14.385	16.195	233.007	1.12562	8.17	53605	71.2175	86	12.1775
MOH2_2022	V3	414	18-21	14.4753	21.565	312.234	1.48943	12.955	117225	133.982	79.985	0.0875
MOH2_2022	V4	480	22-23	14.5353	22.47	326.587	1.54599	5.62	53382.3	57.39	88.845	33.33
MOH2_2022	V5	546	24-27	14.5873	20.2138	294.886	1.38561	13.2975	114486	137.62	72.235	0.0975
MOH2_2022	V6	612	28-30	14.639	23.1067	338.252	1.57846	9.27333	92094.9	107.637	86.6067	33.2167
MOH2_2022	V7	678	31-33	14.6746	22.93	336.502	1.5625	13.0533	128932	132.35	81.2267	4.17667
MOH2_2022	V8	744	34-35	14.6982	29.1725	428.79	1.98473	10.71	135581	121.14	90.655	3.43
MOH2_2022	V9	810	36-37	14.7128	29.8575	439.287	2.02936	9.095	117618	149.175	83	0.61
MOH2_2022	V10	876	38-39	14.7237	29.2675	430.924	1.98779	10.765	136230	151.24	86.565	3.07
MOH2_2022	V11	942	40-42	14.7318	25.25	371.977	1.71398	13.24	144670	162.65	78	0
MOH2_2022	V12	1008	43-45	14.7339	26.1133	384.753	1.77232	13.18	149724	140.437	76.75	0.39
MOH2_2022	V13	1074	46-47	14.7294	27.185	400.416	1.84564	11.195	134333	116.64	84.44	2.055
MOH2_2022	V14	1140	48-50	14.7186	22.3317	328.693	1.51723	11.57	110687	148.513	72.4367	0.716667
MOH2_2022	V15	1188	51-52	14.7023	24.985	367.334	1.69941	15.91	171658	159.855	74.405	0
MOH2_2022	V16	1236	53-54	14.6849	24.5875	361.076	1.67429	9.195	102360	99.575	87.81	12.3
MOH2_2022	V17	1284	55-56	14.6639	27.4125	401.965	1.86943	12.265	145167	139.7	86.62	2.415
MOH2_2022	V18	1332	57-57	14.6459	30.37	444.795	2.07362	12.37	164112	160.81	81.19	1.68
MOH2_2022	V19	1380	58-59	14.6256	28.5075	416.947	1.94912	8.335	102306	113.755	90	9.405
MOH2_2022	V20	1428	60-61	14.5958	26.665	389.203	1.82687	8.73	99544.1	114.43	85.845	1.68
MOH2_2022	VT	1528	62-65	14.5442	26.3175	382.774	1.80945	13.2425	148196	158.13	77.6875	0.2725
MOH2_2022	R1_1	1628	66-68	14.4756	28.4017	411.12	1.96209	13.31	157800	122.423	80.3767	11.4333
MOH2_2022	R1_2	1753	69-73	14.3849	27.094	389.709	1.88368	12.83	145245	141.608	79.474	11.066
MOH2_2022	R1_3	1853	74-76	14.2836	29.3	418.496	2.05137	15.0667	185560	145.587	76.54	0.873333
MOH2_2022	R2_1	1953	77-80	14.1858	23.3775	331.592	1.64814	8.23	77924.1	73.64	88.7175	15.995
MOH2_2022	R2_2	2053	81-84	14.0652	24.49	344.377	1.74159	11.105	108708	115.127	81.56	0.5275
MOH2_2022	R3_1	2153	85-88	13.9358	28.8137	401.573	2.06747	10.8825	122315	124.417	85.4525	4.545
MOH2_2022	R3_2	2253	89-91	13.8164	29.075	401.73	2.1043	10.0567	111962	119.593	83.5633	1.71333
MOH2_2022	R4_1	2353	92-96	13.6729	24.678	337.394	1.80505	12.12	111696	132.978	77.174	0.028
MOH2_2022	R4_2	2453	97-100	13.5046	22.8987	309.287	1.69538	7.9325	67330	94.94	83.095	21.0875
MOH2_2022	R5_1	2578	101-105	13.3295	23.021	306.843	1.72719	12.07	98574.1	123.144	80.464	1.604
MOH2_2022	R5_2	2703	106-110	13.1287	24.996	328.104	1.90431	12.984	111887	123.02	80.064	0.698
MOH2_2022	R5_3	2828	111-115	12.9224	24.935	322.294	1.92919	12.838	105668	108.894	76.976	1.824
MOH2_2022	R6	2953	116-121	12.6905	22.5992	286.782	1.78093	9.80833	71742.8	80.965	81.78	1.34833
NCH1_2022	V0	150	1-9	13.2875	17.5367	232.913	1.32044	15.3756	95628	127.289	74.9922	2.04333
NCH1_2022	VE	216	10-13	13.5092	19.5663	264.467	1.44759	15.4575	111639	106.108	84.59	3.1525
NCH1_2022	V1	282	14-16	13.6223	22.355	304.497	1.64122	11.55	96671.6	93.0233	85.1033	2.94667
NCH1_2022	V2	348	17-20	13.7303	14.2825	196.056	1.04048	9.105	50129	94.4075	77.6725	5.6225
NCH1_2022	V3	414	21-24	13.8474	18.16	251.541	1.31107	9.26	65453.4	86.0425	87.735	2.925
NCH1_2022	V4	480	25-27	13.9436	22.6667	316.038	1.62569	13.3067	116623	130.423	77.9567	1.54333
NCH1_2022	V5	546	28-29	14.0083	22.625	316.96	1.615	15.42	137272	139.135	72.75	0.81
NCH1_2022	V6	612	30-32	14.0693	27.14	381.829	1.92908	13.1333	141363	128.057	83.52	5.07
NCH1_2022	V7	678	33-35	14.1376	20.33	287.367	1.43826	7.20667	60538.2	63.3933	85.6233	6.57667
NCH1_2022	V8	744	36-38	14.2002	21.5433	305.933	1.51705	10.5467	91621.4	103.29	82.9167	6.92
NCH1_2022	V9	810	39-41	14.2566	24.16	344.46	1.69455	15.3867	151167	147.9	74.3933	0.09
NCH1_2022	V10	876	42-43	14.299	27.4025	391.833	1.91637	14.855	165968	142.875	67.28	0.17
NCH1_2022	V11	942	44-46	14.3365	23.3	334.025	1.6253	12.1867	115833	129.903	69.8367	0.426667
NCH1_2022	V12	1008	47-49	14.3753	23.08	331.797	1.60546	14.4267	137226	137.68	70.8333	1
NCH1_2022	V13	1074	50-52	14.4071	24.4267	351.904	1.69553	11.5267	116358	127.303	69.1667	1.06667
NCH1_2022	V14	1140	53-54	14.4282	26.0775	376.255	1.80738	14.305	155759	119.015	71.315	1.21
NCH1_2022	V15	1188	55-56	14.4412	26.9925	389.802	1.86914	10.495	117745	114.195	67.25	0.685
NCH1_2022	V16	1236	57-58	14.4509	25.685	371.176	1.77738	12.295	136761	119.655	65.5	0.185
NCH1_2022	V17	1284	59-60	14.4572	22.02	318.346	1.52312	13.6	125160	157.17	47.965	0
NCH1_2022	V18	1332	61-62	14.4602	21.035	304.17	1.45468	16.55	145498	131.8	46.155	0
NCH1_2022	V19	1380	63-64	14.4598	23.56	340.673	1.62934	12.57	127045	88.655	77.905	26.61
NCH1_2022	V20	1428	65-66	14.456	22.805	329.668	1.57755	13.81	131778	142.925	72.59	0.165
NCH1_2022	VT	1528	67-71	14.4405	23.845	344.33	1.65128	13.338	133047	128.34	70.926	1.046
NCH1_2022	R1_1	1628	72-74	14.4117	26.8917	387.551	1.86598	12.65	141402	135.053	73.3133	2.32333
NCH1_2022	R1_2	1753	75-79	14.3688	27.588	396.413	1.91997	11.692	133805	116.6	68.112	6.196
NCH1_2022	R1_3	1853	80-83	14.3066	24.3725	348.691	1.70357	8.645	87209.8	91.7825	85.5325	34.925
NCH1_2022	R2_1	1953	84-87	14.2384	26.135	372.124	1.83551	9.23	97704.5	103.547	84.64	2.7475
NCH1_2022	R2_2	2053	88-91	14.159	27.5938	390.683	1.94894	10.6775	118006	140.732	82.265	1.5875
NCH1_2022	R3_1	2153	92-94	14.0811	28.31	398.628	2.01054	10.9867	123449	123.437	78.27	1.43
NCH1_2022	R3_2	2253	95-98	13.9955	28.5237	399.205	2.03807	9.9975	111790	113.058	77.125	1.75
NCH1_2022	R4_1	2353	99-101	13.9033	28.4117	395.022	2.0435	10.4433	114862	133.63	72.5867	0.833333
NCH1_2022	R4_2	2453	102-105	13.8045	27.5237	379.921	1.994	9.7225	102421	108.305	76.155	3.065
NCH1_2022	R5_1	2578	106-109	13.6847	27.8675	381.381	2.03629	10.67	111396	118.185	75.0125	2.6375
NCH1_2022	R5_2	2703	110-114	13.5419	27.153	367.78	2.00471	9.894	99862	118.062	70.524	1.618
NCH1_2022	R5_3	2828	115-119	13.3748	22.71	303.742	1.69799	9.552	77974.9	101.852	70.774	1.082
NCH1_2022	R6	2953	120-124	13.2001	24.495	323.286	1.85598	10.49	89163.7	95.766	76.19	2.526
NYH2_2022	V0	150	1-9	14.4731	16.8489	243.66	1.16513	12.2867	88804.6	104.697	81.0956	4.39
NYH2_2022	VE	216	10-13	14.6826	17.495	256.725	1.19224	13.68	104580	110.68	80.72	2.6725
NYH2_2022	V1	282	14-17	14.7942	17.7425	262.505	1.1992	10.175	77766.4	93.3775	83.8875	4.675
NYH2_2022	V2	348	18-20	14.8809	20.4283	304.035	1.3726	15.21	138230	140.983	77.27	1.15
NYH2_2022	V3	414	21-24	14.956	18.5188	276.906	1.23849	9.8025	80853.1	125.855	74.97	10.545
NYH2_2022	V4	480	25-28	15.0275	16.9775	255.144	1.1297	12.27	92158	112.552	72.8425	13.0725
NYH2_2022	V5	546	29-32	15.0828	16.4775	248.538	1.09242	9.745	73650.6	98.8475	82.905	7.9775
NYH2_2022	V6	612	33-35	15.1177	18.93	286.181	1.25216	12.38	107812	145.053	74.29	0.286667
NYH2_2022	V7	678	36-39	15.1386	17.9462	271.662	1.18555	9.7775	80925.3	121.838	76.515	2.1375
NYH2_2022	V8	744	40-42	15.1467	18.755	284.077	1.23822	15.7767	136181	131.397	77.3533	8.26
NYH2_2022	V9	810	43-46	15.1406	21.5663	326.521	1.42442	13.4575	133682	133.928	72.9875	8.09
NYH2_2022	V10	876	47-49	15.1216	18.1983	275.194	1.20344	11.25	92313	137.123	73.4967	3.81333
NYH2_2022	V11	942	50-52	15.0944	21.9867	331.865	1.45666	13.76	137077	131.127	77.3333	4.47333
NYH2_2022	V12	1008	53-55	15.0576	19.285	290.383	1.28076	12.3033	106935	119.857	75.71	7.31333
NYH2_2022	V13	1074	56-59	15.0026	19.5525	293.348	1.30323	11.655	102177	130.428	76.97	0.8525
NYH2_2022	V14	1140	60-62	14.936	20.345	303.822	1.36238	17.0167	152033	145.633	70.1667	0.64
NYH2_2022	V15	1188	63-64	14.8812	20.6925	307.938	1.39048	10.905	100224	116.21	78.095	2.28
NYH2_2022	V16	1236	65-67	14.8204	20.75	307.486	1.40027	15.74	142729	127.793	66.71	0.536667
NYH2_2022	V17	1284	68-69	14.7544	23.4225	345.577	1.58753	9.965	101994	97.04	86.625	18.13
NYH2_2022	V18	1332	70-71	14.6978	26.285	386.333	1.78836	10.9	123981	130.415	74.465	1.515
NYH2_2022	V19	1380	72-73	14.6379	24.8725	364.078	1.6992	13.495	143929	127.785	79.315	13.055
NYH2_2022	V20	1428	74-74	14.5912	25.245	368.354	1.73016	12.71	136625	90.59	79.31	1.14
NYH2_2022	VT	1528	75-79	14.4918	21.267	308.191	1.46757	11.242	99293.3	121.524	76.738	10.582
NYH2_2022	R1_1	1628	80-84	14.3142	21.299	304.832	1.48821	12.59	109942	125.716	76.688	0.476
NYH2_2022	R1_2	1753	85-89	14.1217	25.416	358.861	1.80009	10.68	107871	95.414	80.638	2.964
NYH2_2022	R1_3	1853	90-94	13.9166	19.183	267.078	1.37785	10.59	76003	115.964	71.376	1.036
NYH2_2022	R2_1	1953	95-99	13.7009	19.198	263.003	1.40139	14.172	101895	98.15	76.51	3.686
NYH2_2022	R2_2	2053	100-104	13.4763	21.729	292.835	1.61238	10.906	86693.4	90.858	79.3	4.958
NYH2_2022	R3_1	2153	105-109	13.2445	20.882	276.592	1.57658	11.628	85123.8	108.278	76.336	2.62
NYH2_2022	R3_2	2253	110-113	13.0311	21.2675	277.269	1.63132	10.115	74477.8	100.793	75.53	6.2025
NYH2_2022	R4_1	2353	114-118	12.8139	19.084	244.515	1.48951	9.268	57830.6	69.834	83.91	15.526
NYH2_2022	R4_2	2453	119-124	12.5448	19.6467	246.449	1.56628	8.07	50235.7	74.4467	86.49	4.30667
NYH2_2022	R5_1	2578	125-131	12.2235	16.8521	205.909	1.37933	10.9786	54242.4	76.6414	84.3314	5.89286
NYH2_2022	R5_2	2703	132-140	11.8264	13.605	161.09	1.14917	8.04333	30775.5	61.9256	83.7089	9.02
NYH2_2022	R5_3	2828	141-152	11.3089	10.1525	114.823	0.897869	10.9	28711	64.3867	81.5575	1.36917
NYH2_2022	R6	2953	153-165	10.7104	9.85962	105.779	0.919291	12.8854	30869.1	53.8415	81.5638	2.74385
NYH3_2022	V0	150	1-9	14.4731	16.8489	243.66	1.16513	12.2867	88804.6	104.697	81.0956	4.39
NYH3_2022	VE	216	10-13	14.6826	17.495	256.725	1.19224	13.68	104580	110.68	80.72	2.6725
NYH3_2022	V1	282	14-17	14.7942	17.7425	262.505	1.1992	10.175	77766.4	93.3775	83.8875	4.675
NYH3_2022	V2	348	18-20	14.8809	20.4283	304.035	1.3726	15.21	138230	140.983	77.27	1.15
NYH3_2022	V3	414	21-24	14.956	18.5188	276.906	1.23849	9.8025	80853.1	125.855	74.97	10.545
NYH3_2022	V4	480	25-28	15.0275	16.9775	255.144	1.1297	12.27	92158	112.552	72.8425	13.0725
NYH3_2022	V5	546	29-32	15.0828	16.4775	248.538	1.09242	9.745	73650.6	98.8475	82.905	7.9775
NYH3_2022	V6	612	33-35	15.1177	18.93	286.181	1.25216	12.38	107812	145.053	74.29	0.286667
NYH3_2022	V7	678	36-39	15.1386	17.9462	271.662	1.18555	9.7775	80925.3	121.838	76.515	2.1375
NYH3_2022	V8	744	40-42	15.1467	18.755	284.077	1.23822	15.7767	136181	131.397	77.3533	8.26
NYH3_2022	V9	810	43-46	15.1406	21.5663	326.521	1.42442	13.4575	133682	133.928	72.9875	8.09
NYH3_2022	V10	876	47-49	15.1216	18.1983	275.194	1.20344	11.25	92313	137.123	73.4967	3.81333
NYH3_2022	V11	942	50-52	15.0944	21.9867	331.865	1.45666	13.76	137077	131.127	77.3333	4.47333
NYH3_2022	V12	1008	53-55	15.0576	19.285	290.383	1.28076	12.3033	106935	119.857	75.71	7.31333
NYH3_2022	V13	1074	56-59	15.0026	19.5525	293.348	1.30323	11.655	102177	130.428	76.97	0.8525
NYH3_2022	V14	1140	60-62	14.936	20.345	303.822	1.36238	17.0167	152033	145.633	70.1667	0.64
NYH3_2022	V15	1188	63-64	14.8812	20.6925	307.938	1.39048	10.905	100224	116.21	78.095	2.28
NYH3_2022	V16	1236	65-67	14.8204	20.75	307.486	1.40027	15.74	142729	127.793	66.71	0.536667
NYH3_2022	V17	1284	68-69	14.7544	23.4225	345.577	1.58753	9.965	101994	97.04	86.625	18.13
NYH3_2022	V18	1332	70-71	14.6978	26.285	386.333	1.78836	10.9	123981	130.415	74.465	1.515
NYH3_2022	V19	1380	72-73	14.6379	24.8725	364.078	1.6992	13.495	143929	127.785	79.315	13.055
NYH3_2022	V20	1428	74-74	14.5912	25.245	368.354	1.73016	12.71	136625	90.59	79.31	1.14
NYH3_2022	VT	1528	75-79	14.4918	21.267	308.191	1.46757	11.242	99293.3	121.524	76.738	10.582
NYH3_2022	R1_1	1628	80-84	14.3142	21.299	304.832	1.48821	12.59	109942	125.716	76.688	0.476
NYH3_2022	R1_2	1753	85-89	14.1217	25.416	358.861	1.80009	10.68	107871	95.414	80.638	2.964
NYH3_2022	R1_3	1853	90-94	13.9166	19.183	267.078	1.37785	10.59	76003	115.964	71.376	1.036
NYH3_2022	R2_1	1953	95-99	13.7009	19.198	263.003	1.40139	14.172	101895	98.15	76.51	3.686
NYH3_2022	R2_2	2053	100-104	13.4763	21.729	292.835	1.61238	10.906	86693.4	90.858	79.3	4.958
NYH3_2022	R3_1	2153	105-109	13.2445	20.882	276.592	1.57658	11.628	85123.8	108.278	76.336	2.62
NYH3_2022	R3_2	2253	110-113	13.0311	21.2675	277.269	1.63132	10.115	74477.8	100.793	75.53	6.2025
NYH3_2022	R4_1	2353	114-118	12.8139	19.084	244.515	1.48951	9.268	57830.6	69.834	83.91	15.526
NYH3_2022	R4_2	2453	119-124	12.5448	19.6467	246.449	1.56628	8.07	50235.7	74.4467	86.49	4.30667
NYH3_2022	R5_1	2578	125-131	12.2235	16.8521	205.909	1.37933	10.9786	54242.4	76.6414	84.3314	5.89286
NYH3_2022	R5_2	2703	132-140	11.8264	13.605	161.09	1.14917	8.04333	30775.5	61.9256	83.7089	9.02
NYH3_2022	R5_3	2828	141-152	11.3089	10.1525	114.823	0.897869	10.9	28711	64.3867	81.5575	1.36917
NYH3_2022	R6	2953	153-165	10.7104	9.85962	105.779	0.919291	12.8854	30869.1	53.8415	81.5638	2.74385
SCH1_2022	V0	150	1-8	14.735	19.405	285.917	1.31701	11.7975	99128.3	112.21	78.7125	7.25625
SCH1_2022	VE	216	9-11	14.7958	24.7467	366.161	1.67248	12.7667	140582	120.853	86.9767	4.61
SCH1_2022	V1	282	12-13	14.8131	28.04	415.361	1.89291	10.86	133427	150.82	85	1.48
SCH1_2022	V2	348	14-17	14.8252	20.5587	304.779	1.38678	12.5475	109001	142.083	67.3925	0.0875
SCH1_2022	V3	414	18-19	14.8294	24.8975	369.214	1.67893	18.055	196528	149.065	80.75	1.375
SCH1_2022	V4	480	20-22	14.8255	22.3917	331.968	1.51035	14.99	147059	149.237	69.79	0.283333
SCH1_2022	V5	546	23-25	14.813	21.4517	317.775	1.44811	12.0967	111253	137.963	74.21	2.52667
SCH1_2022	V6	612	26-28	14.7917	22.97	339.748	1.55298	17.5133	174841	151.823	68.79	0.656667
SCH1_2022	V7	678	29-31	14.7618	24.4833	361.42	1.65855	12.32	131177	144.897	73.5	1.22
SCH1_2022	V8	744	32-34	14.7235	24.0667	354.354	1.63454	9.37333	98543.1	91.43	87.02	4.5
SCH1_2022	V9	810	35-37	14.6771	21.9467	322.111	1.49531	9.48667	89791.1	98.8	80.5833	10.6833
SCH1_2022	V10	876	38-39	14.6325	23.6275	345.725	1.61475	12.355	124789	142.185	76.31	0.96
SCH1_2022	V11	942	40-42	14.5823	22.2483	324.435	1.5257	12.63	119598	138.297	77.52	5.68333
SCH1_2022	V12	1008	43-45	14.5156	22.57	327.612	1.5549	7.71333	73945.1	76.03	89.04	25.1833
SCH1_2022	V13	1074	46-48	14.442	25.0433	361.67	1.7341	11.2533	117612	143.46	82.3133	0.826667
SCH1_2022	V14	1140	49-51	14.3618	24.6967	354.694	1.71959	10.36	105653	114.337	83.8533	17.3267
SCH1_2022	V15	1188	52-53	14.2905	22.52	321.851	1.57573	5.27	48760.1	70.72	85.5	3.86
SCH1_2022	V16	1236	54-55	14.2304	23.915	340.308	1.68062	8.85	85780.8	98.05	88.405	7.255
SCH1_2022	V17	1284	56-57	14.1679	21.6	306.046	1.52448	10.52	90221	128.16	78.815	0.52
SCH1_2022	V18	1332	58-59	14.1031	21.9475	309.512	1.5563	10.465	91490.7	96.465	84.81	2.265
SCH1_2022	V19	1380	60-61	14.0361	24.645	345.912	1.75587	12.23	119033	130.635	84.25	4.08
SCH1_2022	V20	1428	62-63	13.967	24.2125	338.18	1.73353	9.045	85523	79.015	91.47	5.555
SCH1_2022	VT	1528	64-67	13.8595	25.3337	351.115	1.8279	8.3275	81607.4	110.94	88.6725	6.55
SCH1_2022	R1_1	1628	68-72	13.6912	19.944	273.136	1.4563	9.864	72638.4	98.542	82.364	4.322
SCH1_2022	R1_2	1753	73-78	13.4753	20.95	282.271	1.55494	12.3367	93917.9	117.908	81.0317	0.91
SCH1_2022	R1_3	1853	79-83	13.2502	20.852	276.302	1.57369	11.008	80280.7	107.038	80	1.368
SCH1_2022	R2_1	1953	84-87	13.0605	22.7987	297.698	1.74603	12.8075	99878.3	110.662	82.03	4.13
SCH1_2022	R2_2	2053	88-92	12.8665	21.447	275.975	1.66676	11.162	78956.2	96.728	78.874	2.84
SCH1_2022	R3_1	2153	93-96	12.6696	21.8362	276.717	1.72317	7.7425	53957.6	79.205	87.765	5.215
SCH1_2022	R3_2	2253	97-101	12.4702	20.017	249.634	1.60511	10.254	64362.2	92.642	80.726	1.384
SCH1_2022	R4_1	2353	102-107	12.2245	19.51	238.398	1.59672	12.74	74812.2	90.635	74.3133	0.251667
SCH1_2022	R4_2	2453	108-111	12.0001	21	252.075	1.74951	12.54	77994.3	88.0425	73.61	3.4525
SCH1_2022	R5_1	2578	112-121	11.6864	12.927	151.156	1.10566	11.498	40401.7	74.82	76.319	0.771
SCH1_2022	R5_2	2703	122-131	11.2433	12.116	136.157	1.0783	15.934	49846.4	84.063	64.994	0.084
SCH1_2022	R5_3	2828	132-143	10.7721	10.3446	111.209	0.962454	13.09	34089.5	68.1817	62.6508	0.6
SCH1_2022	R6	2953	144-154	10.3105	12.1405	125.118	1.17819	13.0409	33588.5	51.6591	79.6582	2.11636
WIH1_2022	V0	150	1-7	14.361	23.365	335.519	1.62714	13.99	134909	119.924	84.2157	1.72143
WIH1_2022	VE	216	8-11	14.5573	15.2688	222.281	1.04883	13.5025	90937.4	105.343	80.9525	18.635
WIH1_2022	V1	282	12-16	14.7011	12.218	179.531	0.831506	11.068	56205.6	94.724	77.51	4.282
WIH1_2022	V2	348	17-20	14.8296	15.6487	232.092	1.05512	11.1125	76942.4	82.1325	86.015	11.13
WIH1_2022	V3	414	21-23	14.9176	22.8867	341.436	1.53411	12.0067	121074	103.193	86.71	8.88667
WIH1_2022	V4	480	24-27	14.9937	16.055	240.684	1.07096	12.19	89218.6	129.115	75.1875	7.1725
WIH1_2022	V5	546	28-31	15.0663	16.6725	251.181	1.10666	9.815	75581.5	71.35	85.0625	14.1425
WIH1_2022	V6	612	32-35	15.1224	17.9625	271.642	1.18778	11.77	96490	109.955	80.815	1.0575
WIH1_2022	V7	678	36-38	15.1577	23.5133	356.429	1.55116	15.5733	169631	109.31	88.0833	6.86
WIH1_2022	V8	744	39-41	15.177	21.1317	320.708	1.39238	13.19	128675	157.883	76.1067	0.0166667
WIH1_2022	V9	810	42-44	15.1863	23.615	358.628	1.555	16.6633	179130	157.117	80.6467	0.556667
WIH1_2022	V10	876	45-47	15.1855	23.2633	353.263	1.53195	14.7133	157699	162.363	73.9167	0
WIH1_2022	V11	942	48-50	15.1745	19.0467	289.027	1.25516	9.30667	80446	119.807	78.7933	14.7567
WIH1_2022	V12	1008	51-53	15.1536	22.4567	340.285	1.482	15.0067	153235	120.067	77.7933	0.57
WIH1_2022	V13	1074	54-56	15.1227	21.9117	331.367	1.44891	13.4033	132881	123.327	78.02	0.936667
WIH1_2022	V14	1140	57-59	15.0822	23.36	352.31	1.54889	10.26	109545	82.8	88.7533	22.84
WIH1_2022	V15	1188	60-61	15.0415	22.435	337.46	1.49152	10.25	104430	102.22	84.595	0.495
WIH1_2022	V16	1236	62-63	15.0042	19.9775	299.752	1.33144	13.995	125416	135.425	74.595	0.005
WIH1_2022	V17	1284	64-65	14.963	23.1	345.65	1.54379	12.16	125757	124.495	82.435	1.23
WIH1_2022	V18	1332	66-68	14.9058	19.9567	297.491	1.33876	10.7933	95850.6	113.24	81.46	4.37667
WIH1_2022	V19	1380	69-70	14.8434	21.93	325.507	1.47747	11.31	109566	116.79	84.72	0.755
WIH1_2022	V20	1428	71-72	14.7893	23.9475	354.164	1.61926	13.235	138464	122.645	81.56	0.28
WIH1_2022	VT	1528	73-76	14.7016	24.0587	353.701	1.63648	12.7875	132548	123.515	82.875	4.865
WIH1_2022	R1_1	1628	77-81	14.5572	21.479	312.681	1.47547	10.382	94232.4	132.856	76.524	5.448
WIH1_2022	R1_2	1753	82-87	14.3615	21.3833	307.027	1.4893	13.05	114815	116.268	79.8867	1.61333
WIH1_2022	R1_3	1853	88-91	14.1684	23.7075	335.867	1.67344	12.145	115255	111.375	85.9675	30.9675
WIH1_2022	R2_1	1953	92-96	13.9828	19.65	274.855	1.40485	9.948	77718.3	106.936	78.712	0.408
WIH1_2022	R2_2	2053	97-101	13.7663	19.168	263.851	1.39253	10.584	77374.1	86.94	83.622	1.992
WIH1_2022	R3_1	2153	102-106	13.5405	20.346	275.491	1.50266	11.152	83102.2	88.932	82.474	8.822
WIH1_2022	R3_2	2253	107-111	13.3072	20.567	273.719	1.54542	11.762	85758.5	96.886	80.762	0.83
WIH1_2022	R4_1	2353	112-116	13.0678	21.442	280.213	1.64079	11.888	87045.9	103.98	82.574	3.124
WIH1_2022	R4_2	2453	117-121	12.8238	18.959	243.23	1.47784	9.482	59717.2	68.576	86.3	6.42
WIH1_2022	R5_1	2578	122-128	12.5265	17.7007	221.943	1.41178	9.80143	58905	72.2086	84.3414	16.1214
WIH1_2022	R5_2	2703	129-134	12.2012	19.8542	242.124	1.62812	12.375	72603.6	81.4633	85.72	25.5667
WIH1_2022	R5_3	2828	135-144	11.7992	12.8505	152.127	1.08568	10.765	38676.8	70.257	80.507	0.791
WIH1_2022	R6	2953	145-155	11.2756	11.3323	127.953	1.00384	16.0373	47135.1	74.15	79.2327	0.0945455
WIH2_2022	V0	150	1-9	14.8645	16.8528	250.836	1.1323	12.0744	88655.9	94.0311	82.31	6.57333
WIH2_2022	VE	216	10-14	15.0288	16.129	242.372	1.07333	11.998	87540	115.598	77.586	6.152
WIH2_2022	V1	282	15-18	15.1081	16.09	243.089	1.065	10.045	75876.4	93.3775	80.5625	4.7625
WIH2_2022	V2	348	19-21	15.1552	18.385	278.631	1.2131	11.4367	96731.3	96.7267	81.1033	0.253333
WIH2_2022	V3	414	22-24	15.1847	23.2067	352.409	1.52819	15.4267	166907	109.31	88.2067	6.91667
WIH2_2022	V4	480	25-27	15.2042	20.6467	313.907	1.358	13.4467	128400	157.883	75.29	0.0466667
WIH2_2022	V5	546	28-30	15.2136	23.6667	360.058	1.55561	16.2867	176046	157.117	80.96	0.686667
WIH2_2022	V6	612	31-33	15.2127	22.9967	349.84	1.51168	14.6667	155868	162.363	74.46	0
WIH2_2022	V7	678	34-36	15.2017	18.8867	287.113	1.24239	9.04	77091.9	119.807	79.17	15.5733
WIH2_2022	V8	744	37-39	15.1805	22.015	334.188	1.45026	15.3167	154569	120.067	80.1233	3.31333
WIH2_2022	V9	810	40-42	15.1494	21.535	326.244	1.4215	13.17	128667	123.327	77.4967	0.53
WIH2_2022	V10	876	43-45	15.1085	23.0733	348.595	1.52722	9.40667	99619.7	82.8	88.29	24.7233
WIH2_2022	V11	942	46-48	15.0581	21.6817	326.504	1.43978	11.5167	112850	116.743	79.52	0.143333
WIH2_2022	V12	1008	49-51	14.9987	21.9667	329.452	1.46466	13.3333	130042	124.683	79.4767	0.886667
WIH2_2022	V13	1074	52-55	14.918	19.7963	295.32	1.32701	11.4975	101099	110.39	82.6575	8.5525
WIH2_2022	V14	1140	56-58	14.8266	23.3217	345.762	1.57305	13.2833	136065	125.677	80.8333	0.246667
WIH2_2022	V15	1188	59-60	14.7549	24.3275	358.952	1.64877	10.975	115989	124.2	79.53	2.715
WIH2_2022	V16	1236	61-62	14.6937	24.1075	354.211	1.64075	16.215	168263	122.83	83.72	2.275
WIH2_2022	V17	1284	63-64	14.6294	20.975	306.884	1.43361	9.78	86612.6	136.86	72.75	1.405
WIH2_2022	V18	1332	65-66	14.5621	21.655	315.328	1.48715	11.7	107071	130.195	73.435	0.28
WIH2_2022	V19	1380	67-68	14.492	19.9525	289.165	1.37673	10.865	90357.2	129.08	72.5	3.645
WIH2_2022	V20	1428	69-71	14.4006	21.0817	303.561	1.46408	13.0967	113731	125.843	74.2733	0.176667
WIH2_2022	VT	1528	72-75	14.2662	22.2675	317.681	1.56083	13.88	125604	119.16	81.3275	1.4975
WIH2_2022	R1_1	1628	76-80	14.0835	22.207	312.856	1.57631	10.774	94370.2	103.084	82.488	12.396
WIH2_2022	R1_2	1753	81-86	13.8472	18.7508	259.623	1.35429	9.335	67841.6	82.0767	80.4067	1.88333
WIH2_2022	R1_3	1853	87-91	13.5993	20.059	272.756	1.47521	11.574	85639.3	88.924	82.114	11.292
WIH2_2022	R2_1	1953	92-96	13.3654	20.557	274.735	1.53821	12.534	92074.6	112.282	76.95	1.372
WIH2_2022	R2_2	2053	97-101	13.1251	20.716	271.879	1.57851	11.208	79808.8	89.04	82.614	8.476
WIH2_2022	R3_1	2153	102-106	12.88	19.568	252.2	1.51831	10.148	67337	73.008	82.786	3.416
WIH2_2022	R3_2	2253	107-111	12.6311	19.442	245.557	1.53937	12.496	78332.1	89.97	82.286	3.214
WIH2_2022	R4_1	2353	112-117	12.3545	16.54	204.145	1.34015	10.2233	54789	69.1633	86.0517	8.50167
WIH2_2022	R4_2	2453	118-122	12.0762	20.656	249.497	1.71018	10.648	64558.9	77.72	84.536	22.256
WIH2_2022	R5_1	2578	123-133	11.6713	11.0795	129.344	0.949257	12.2864	36496.3	71.88	79.0564	0.758182
WIH2_2022	R5_2	2703	134-145	11.0964	10.14	112.821	0.911557	13.8692	37197.8	61.0783	77.4875	0.7425
WIH2_2022	R5_3	2828	146-160	10.4497	8.67067	90.2669	0.83309	12.9027	24809.3	57.146	78.3073	2.06467
WIH2_2022	R6	2953	161-172	9.8573	10.7387	105.854	1.08966	13.7233	29180.9	41.0058	85.5257	10.0686
WIH3_2022	V0	150	1-12	14.785	13.4712	188.006	0.860824	11.5075	64021.2	100.603	77.7975	6.00833
WIH3_2022	VE	216	13-15	15.0056	19.9267	299.086	1.32762	12.98	115528	87.14	82.6267	0.206667
WIH3_2022	V1	282	16-19	15.0884	17.6175	265.742	1.16797	12.26	94322.3	145.308	73.69	0.2225
WIH3_2022	V2	348	20-23	15.1683	14.2462	216.129	0.93905	10.7825	69696.4	90.5325	83.295	9.48
WIH3_2022	V3	414	24-27	15.2312	16.59	252.694	1.08918	11.575	90641.8	99.8525	76.1575	0.5925
WIH3_2022	V4	480	28-31	15.2764	21.0625	321.793	1.37862	13.075	134110	104.815	85.7175	3.565
WIH3_2022	V5	546	32-34	15.3013	19.2617	294.721	1.25886	13.59	121957	154.703	73.73	0.136667
WIH3_2022	V6	612	35-37	15.311	23.6283	357.771	1.52612	16.5067	179038	142.79	79.5433	0.72
WIH3_2022	V7	678	38-40	15.3101	23.115	343.684	1.46625	15.7233	165093	155.043	73.04	0.0266667
WIH3_2022	V8	744	41-43	15.2987	18.96	284.971	1.2175	9.86	83112.2	122.88	77.8733	5.73667
WIH3_2022	V9	810	44-46	15.2768	21.02	305.835	1.31051	13.72	127273	86.7833	80.1267	14.4033
WIH3_2022	V10	876	47-49	15.2446	20.5017	307.46	1.32297	15.03	140051	122.92	75.52	0.476667
WIH3_2022	V11	942	50-52	15.2023	22.395	335.387	1.45121	9.59	99328.8	89.0567	86.46	10.6367
WIH3_2022	V12	1008	53-55	15.1503	20.7367	314.191	1.36862	11.64	111161	124.02	77.27	0.78
WIH3_2022	V13	1074	56-59	15.0774	21.125	318.525	1.40104	12.685	122159	111.21	78.4525	0.94
WIH3_2022	V14	1140	60-62	14.9929	19.3183	289.629	1.28854	11.7033	101845	108.703	80.8967	12.14
WIH3_2022	V15	1188	63-64	14.9254	22.535	336.33	1.50991	15.22	153267	143.465	78.285	0.1
WIH3_2022	V16	1236	65-66	14.8673	24.0275	357.227	1.61612	7.755	82452.3	98.465	79.78	1.2
WIH3_2022	V17	1284	67-68	14.8057	22.715	336.313	1.5342	16.6	165223	146.23	75.47	1.08
WIH3_2022	V18	1332	69-70	14.7409	23.205	342.081	1.57411	10.95	112012	112.685	82.595	3.54
WIH3_2022	V19	1380	71-73	14.6554	20.1967	286.175	1.33283	13.3333	111385	132.157	69.04	0.173333
WIH3_2022	V20	1428	74-75	14.5656	18.7725	273.44	1.28879	11.355	90111.8	123.115	70.75	0.37
WIH3_2022	VT	1528	76-80	14.4321	21.53	310.657	1.49215	13.708	122141	118.216	78.088	3.6
WIH3_2022	R1_1	1628	81-84	14.2504	22.2675	317.29	1.56275	11.71	106145	98.95	80.64	6.775
WIH3_2022	R1_2	1753	85-91	14.0128	18.4386	258.447	1.31553	10.4629	77988.6	91.29	78.4829	2.21
WIH3_2022	R1_3	1853	92-96	13.7396	19.181	263.544	1.39605	12.586	91035.8	97.688	76.062	10.618
WIH3_2022	R2_1	1953	97-101	13.5018	19.979	269.718	1.47996	13.05	94939.7	106.578	79.738	5.062
WIH3_2022	R2_2	2053	102-106	13.257	19.976	264.77	1.50717	9.712	68626	75.93	86.574	9.454
WIH3_2022	R3_1	2153	107-111	13.0065	20.692	269.122	1.591	12.02	84923.3	113.678	77.112	1.832
WIH3_2022	R3_2	2253	112-117	12.7262	17.9983	228.866	1.41548	14.7367	86323	97.2183	79.7917	0.106667
WIH3_2022	R4_1	2353	118-123	12.4164	15.99	198.494	1.28817	9.54	48275.3	61.4083	86.1433	6.50167
WIH3_2022	R4_2	2453	124-128	12.1305	19.844	240.738	1.6358	11.968	69525.3	79.146	84.038	8.09
WIH3_2022	R5_1	2578	129-139	11.7139	10.9373	126.199	0.916848	11.1509	31667.7	69.9082	76.2055	1.35545
WIH3_2022	R5_2	2703	140-151	11.1214	10.3704	115.612	0.930463	13.4458	36381.9	62.8492	75.63	0.831667
WIH3_2022	R5_3	2828	152-167	10.4292	7.63281	79.1264	0.736508	12.2375	21267.1	51.5869	77.9262	2.34375
WIH3_2022	R6	2953	168-190	9.58114	5.43348	53.1728	0.55538	10.4309	11836.2	33.5096	83.41	8.84429
