# Supplementary material for: Leveraging Automated Machine Learning for Environmental Data‐Driven Genetic Analysis and Genomic Prediction in Maize Hybrids
Source: Adv Sci (Weinh). 2025 Mar 6;12(17):2412423. doi: 10.1002/advs.202412423 (PMC12061318; doi:10.1002/advs.202412423)
Supplement: Supplementary file 2 — Supplemental Tables [file ADVS-12-2412423-s002.zip › advs202412423-sup-0002-Tables/Supplementary Table 3.xlsx]

## Sheet: Sheet1
Table S3. Phenotypic plasticity parameters of Maize1000 dataset.
Hybrid	PH				FT																GTW										GY
	PAR_Slope	PAR_Intercept	PTS_Slope	PTS_Intercept	DL_Slope	DL_Intercept	DTR_Slope	DTR_Intercept	GDD_Slope	GDD_Intercept	PAR_Slope	PAR_Intercept	PRE_Slope	PRE_Intercept	PTR_Slope	PTR_Intercept	PTS_Slope	PTS_Intercept	PTT_Slope	PTT_Intercept	GDD_Slope	GDD_Intercept	PAR_Slope	PAR_Intercept	PRE_Slope	PRE_Intercept	PTR_Slope	PTR_Intercept	PTS_Slope	PTS_Intercept	DTR_Slope	DTR_Intercept	GDD_Slope	GDD_Intercept	PRE_Slope	PRE_Intercept	PTR_Slope	PTR_Intercept	PTT_Slope	PTT_Intercept
B14A/OH43	-0.897534	367.725	0.00127999	106.464	28.1077	-340.939	2.18642	47.5825	-2.87083	131.061	-0.351663	114.484	1.65671	64.2273	-54.8468	148.07	0.000147036	53.975	-0.189413	129.586	14.7272	340.692	-12.6459	2211.42	7.79587	635.153	203.647	366.672	-0.00348452	1089.95	1.07627	-2.65547	-1.33138	40.6599	-0.918281	14.0301	-18.5681	38.2435	-0.109687	47.7303
B37/H95	-0.872179	366.347	0.00120819	116.822	28.888	-351.048	2.27379	47.9852	-3.20892	139.548	-0.361869	117.074	1.68891	65.4143	-59.429	155.889	0.000154094	54.5039	-0.205192	135.847	12.9041	424.992	-8.27395	1725.76	5.27419	693.287	171.317	458.942	-0.00246486	1013.41	1.20943	-3.87308	-1.32074	40.8136	-0.899588	14.3516	-18.733	38.8866	-0.111503	48.7441
B37/MO17	-0.744615	346.999	0.000968643	141.649	28.097	-339.903	2.03833	49.9837	-2.83607	131.203	-0.324653	111.951	1.54332	65.5051	-55.4028	149.741	0.000136719	55.9823	-0.18102	127.828	10.5981	443.987	-6.75919	1507.94	4.32535	664.381	141.142	471.181	-0.00191236	914.291	0.844691	-1.98973	-0.976289	30.4451	-0.884468	11.7558	-13.3206	28.2303	-0.0864753	37.6872
B37/OH43	-0.917735	362.751	0.00125198	102.553	29.8071	-367.007	2.29349	45.2628	-3.0233	133.082	-0.369733	115.548	1.7601	62.6445	-59.3648	153.277	0.00015371	52.0258	-0.201625	132.205	11.4779	416.26	-7.12834	1545.39	4.4383	656.575	146.22	456.142	-0.00219413	939.841	1.02999	-2.6347	-0.921498	30.7992	-0.550377	12.0294	-13.5539	30.1802	-0.0902368	40.5679
B73/MO17	-0.678645	350.211	0.000916217	158.973	26.9202	-322.156	2.05118	50.3916	-2.86122	132.277	-0.327945	112.907	1.55722	65.9963	-55.4804	150.391	0.00013799	56.3834	-0.18598	129.927	11.0849	431.19	-6.84813	1517.3	4.19861	663.856	153.919	449.74	-0.00197577	920.266	0.822853	1.73057	-0.985691	34.1146	-0.821804	14.9627	-13.2277	31.5466	-0.0841768	40.3603
B73/PHM49	-0.76419	351.735	0.000957584	145.45	29.9943	-367.394	2.29648	47.5814	-3.48835	145.317	-0.362095	116.932	1.70139	65.1999	-65.3964	164.208	0.000155872	54.139	-0.218251	139.781	14.7822	367.808	-9.28753	1834.9	5.65999	677.677	198.831	402.647	-0.00274477	1032.74	1.02853	0.132954	-1.31699	42.5426	-1.0178	16.6352	-18.8975	40.9478	-0.110167	50.1035
B73/PHN82	-0.750428	342.961	0.00103205	129.183	25.0894	-295.868	1.89972	51.4674	-2.78615	130.201	-0.299995	108.894	1.40166	66.0622	-51.7655	144.626	0.000128779	56.9098	-0.17382	125.624	18.4726	288.541	-11.0673	2056.92	6.25314	681.187	259.297	315.061	-0.00328904	1103.16	0.403318	7.5868	-0.580737	25.6792	-0.483162	14.3915	-9.44847	26.6496	-0.0571668	31.9373
B73/TX779	-0.487759	331.6	0.000788502	178.265	19.9117	-224.564	1.52076	50.9566	-2.14925	112.261	-0.244242	97.4448	1.17893	62.4404	-43.2524	128.111	0.000101897	55.4436	-0.142758	111.456	13.9941	371.677	-7.92958	1656.53	4.23742	672.433	184.191	411.006	-0.00246001	985.142	0.531956	2.60538	-0.293846	15.7325	-0.0977377	9.43843	-2.48807	12.7834	-0.0223793	16.67
CG44/CGR01	-0.680525	298.847	0.000924862	106.333	24.1541	-290.412	2.00001	42.2172	-2.61297	118.3	-0.323205	103.608	1.51805	57.4338	-49.264	132.847	0.000134974	48.0129	-0.176204	118.154	3.57892	634.844	-4.05115	1207.38	2.5627	701.985	48.5601	642.617	-0.00108468	844.455	1.12697	-3.99541	-1.06192	33.8068	-0.536979	11.7905	-14.9105	32.03	-0.0895677	40.1544
F42/H95	-0.943816	369.447	0.00121895	110.24	26.7379	-320.47	2.33827	46.4628	-3.03707	135.035	-0.376972	118.123	1.73341	64.3982	-53.8202	147.049	0.000159105	53.0964	-0.202684	134.198	15.5597	369.907	-8.87009	1804.94	5.61353	698.349	209.521	406.212	-0.00269377	1047.21	1.37793	-5.70171	-1.5443	46.1102	-1.08842	15.3141	-21.3562	43.0353	-0.131472	55.756
F42/MO17	-0.656437	336.65	0.000863269	154.477	27.1685	-327.347	2.12814	48.0411	-2.8831	131.182	-0.341432	113.051	1.61042	64.2497	-55.0322	148.193	0.000143384	54.2341	-0.189267	129.4	10.7514	454.327	-6.64922	1508.62	4.25077	678.814	148.706	473.235	-0.00197127	935.048	0.918014	0.440487	-0.942322	32.9913	-0.765986	14.604	-13.3963	31.6624	-0.087973	41.5157
F42/OH43	-0.661613	334.638	0.000805575	158.912	25.8704	-309.747	2.09068	47.0459	-2.59315	123.639	-0.340498	111.553	1.61857	62.8411	-50.9043	140.941	0.00014001	53.2227	-0.179671	125.003	10.4152	455.383	-5.40465	1351.72	3.54508	676.635	135.339	487.397	-0.00171173	898.168	1.25118	-3.916	-1.16509	37.7371	-0.652115	13.8319	-16.5806	36.1201	-0.104135	46.6986
LH74/PHN82	-0.830814	328.149	0.00109625	97.136	25.8385	-309.26	2.22223	45.7147	-2.91569	130.515	-0.359077	113.921	1.67371	62.6676	-53.6627	144.885	0.000150598	52.0858	-0.196825	130.416	10.7283	477.944	-6.92389	1564.81	4.18049	702.353	147.735	497.835	-0.0020661	969.098	0.929838	0.191518	-1.04191	35.1502	-0.681502	14.1628	-14.6645	33.4596	-0.0860455	40.7537
PHW52/PHM49	-0.714763	332.212	0.000969995	130.183	23.3038	-269.379	1.67697	54.1353	-2.51697	124.86	-0.264348	104.769	1.25608	66.9529	-48.6966	140.64	0.000113009	59.0127	-0.156601	120.591	14.0952	382.62	-8.44753	1732.3	5.31097	678.657	185.338	422.522	-0.00256484	1010.59	-0.22263	15.0273	-0.0394192	13.2264	-0.369152	13.7956	-2.66989	16.3358	-0.007991	15.0508
TX714/TX779	-0.392371	323.943	0.000572726	208.12	33.7092	-424.706	2.74798	39.9514	-3.61272	144.968	-0.441796	124.012	2.05609	60.9628	-66.5433	162.847	0.000185887	47.867	-0.238236	143.072	8.29488	517.004	-4.06023	1201.43	3.49439	688.78	101.974	551.635	-0.00134314	867.32	0.341148	6.74648	-0.334928	18.496	-0.33603	12.2138	-4.83265	18.1305	-0.0341937	22.5219
TX777/LH195	-0.95323	386.047	0.00135683	108.889	28.5351	-349.652	2.28777	44.0783	-3.06392	132.702	-0.367713	114.049	1.72715	61.5169	-57.8092	149.821	0.000154391	50.7082	-0.202432	131.216	11.6774	439.196	-9.5113	1860.33	7.34217	665.006	153.11	472.938	-0.00273228	1029.75	0.379833	5.83022	0.0626363	9.00781	0.094978	10.0551	-0.858493	11.7202	-0.01945	17.0544
TX779/LH195	-0.446782	302.814	0.000649259	171.283	26.8104	-324.635	2.13437	45.454	-2.88099	128.614	-0.343019	110.729	1.61751	61.7016	-54.8978	145.479	0.000143892	51.6553	-0.190497	127.264	6.94213	534.311	-5.02866	1303.72	2.31668	682.09	92.8088	551.564	-0.00121836	838.405	0.468355	5.22309	-0.515118	22.6113	-0.395853	12.4692	-5.63796	19.3566	-0.0298016	21.0443
W10004_0006/PHK76	-0.744522	325.838	0.00102355	113.788	22.0017	-256.299	1.75434	47.3806	-2.33174	114.963	-0.281292	100.951	1.31057	60.8017	-43.1328	126.764	0.000118588	52.4432	-0.152162	113.236	6.30102	597.252	-5.06608	1356.11	2.66988	727.635	91.1517	602.048	-0.00136869	903.683	0.633213	3.71819	-0.581177	24.606	-0.305357	12.6023	-9.06812	24.9956	-0.0590299	31.4884
W10004_0006/PHP02	-0.229863	259.013	0.000291749	196.51	23.4305	-277.791	1.88452	45.4435	-2.39691	115.748	-0.306916	103.589	1.47132	59.6377	-47.9859	133.069	0.00012603	51.0301	-0.166577	117.167	9.61907	464.319	-7.85575	1637.49	5.11967	656.461	129.447	486.889	-0.00218979	943.728	1.15286	-3.83051	-1.31473	40.0342	-0.967155	13.977	-17.3818	36.2165	-0.101521	44.7027
W10004_0006/PHZ51	-0.823182	355.775	0.00123413	108.801	25.0809	-299.923	1.93602	46.9145	-2.6844	123.859	-0.311225	106.133	1.49276	61.5625	-53.3163	142.652	0.000129882	52.6093	-0.178435	122.895	11.374	455.637	-8.29798	1723.35	6.00263	683.173	156.937	476.239	-0.0022731	985.917	1.28907	-5.33078	-1.4645	43.5899	-0.922072	13.948	-19.7813	39.9667	-0.10677	46.6399
W10004_0007/PHK76	-0.663471	317.988	0.00102487	115.244	22.7157	-265.939	1.88969	46.7903	-2.51867	119.736	-0.304134	104.637	1.4193	61.2203	-46.5918	132.485	0.000127948	52.2205	-0.167384	118.821	8.41157	554.288	-5.33238	1394.84	3.41328	729.341	123.04	558.557	-0.00144449	919.074	1.12459	-1.71515	-1.1139	37.2402	-0.577057	14.201	-15.1419	34.6286	-0.0903862	42.6845
W10004_0007/PHP02	-1.09259	369.289	0.00148639	60.0213	28.4545	-350.55	2.2537	42.3515	-2.90837	127.319	-0.363729	111.469	1.71345	59.4882	-55.562	144.547	0.000151539	48.943	-0.194374	126.606	7.51063	545.665	-6.22234	1472.35	3.49621	699.004	110.471	548.52	-0.00165434	913.572	1.75024	-9.80672	-1.67896	49.5782	-0.940148	15.1312	-24.0835	47.533	-0.13567	57.5911
W10004_0007/PHZ51	-0.551393	326.532	0.000793224	165.188	24.8793	-294.375	1.98352	49.0266	-2.67609	126.282	-0.317239	109.494	1.47456	64.2264	-49.1515	139.327	0.00013429	54.7276	-0.173209	123.852	4.43296	642.517	-4.19443	1252.39	3.9173	720.769	67.2435	640.995	-0.00126389	892.933	-0.399464	14.3598	0.141864	6.29402	-0.265526	10.5742	1.07782	7.90286	-0.0117031	13.5046
W10004_0008/PHK76	-0.929762	345.706	0.00129037	79.4108	22.8735	-265.848	2.01402	47.9133	-2.42795	120.208	-0.329273	110.214	1.53947	63.1986	-45.2529	132.98	0.000135856	53.7566	-0.171	122.358	6.53782	598.86	-4.67876	1316.58	3.66413	728.236	87.7796	614.518	-0.0013917	913.518	0.50543	5.17637	-0.512134	22.9459	-0.372462	12.7788	-7.69223	22.8413	-0.0542162	29.7594
W10004_0008/PHP02	-0.558499	311.945	0.000825111	145.874	21.9559	-254.63	1.93892	46.4847	-2.56417	120.903	-0.316544	106.406	1.51428	61.087	-50.3798	138.074	0.000130592	52.1317	-0.181291	123.393	11.2031	445.493	-7.3117	1590.28	4.05936	681.858	155.192	464.822	-0.0021987	963.148	-0.132591	13.8364	-0.316526	19.4278	-0.15611	12.8498	-3.1469	16.9516	-0.00343756	13.4004
W10004_0008/PHZ51	-0.923853	380.782	0.00128804	115.463	25.6277	-305.518	2.02652	48.3849	-2.84366	129.644	-0.324558	110.219	1.53755	63.8054	-54.615	146.9	0.00013672	54.2621	-0.186576	127.854	6.807	567.344	-5.56844	1398.66	4.06838	700.371	93.1664	580.86	-0.00158908	911.168	0.805447	0.891465	-0.777345	28.3268	-0.719821	13.5078	-11.4301	27.7995	-0.0760703	36.5502
W10004_0010/PHP02	-0.749911	341.05	0.00104095	126.245	26.4607	-321.198	2.08557	44.2784	-2.85934	126.477	-0.334582	107.985	1.58164	60.1507	-54.7833	143.639	0.000140567	50.3418	-0.188115	124.838	12.9186	415.307	-6.64939	1520.53	4.9753	685.918	170.824	450.372	-0.00219575	972.921	0.814521	2.46009	-0.797069	30.4539	-0.707871	15.139	-11.4106	29.4489	-0.07378	37.449
W10004_0010/PHZ51	-0.941001	379.735	0.00122741	119.823	26.1502	-313.958	1.98937	47.9665	-2.83198	128.596	-0.317723	108.555	1.51514	63.084	-55.3435	147.136	0.000133825	53.7785	-0.184007	126.247	6.13995	587.554	-5.80089	1431.23	3.89657	706.046	84.1865	599.511	-0.00161856	919.12	0.428499	4.88308	-0.246363	15.6769	-0.0861265	10.4166	-4.02249	16.1099	-0.0336348	21.5265
W10004_0011/PHK76	-0.570229	310.232	0.00082037	143.37	22.6739	-264.428	1.87848	47.8055	-2.51176	120.489	-0.301757	105.237	1.40331	62.1763	-46.0517	132.617	0.000127318	53.1894	-0.165614	119.164	11.0983	499.168	-6.57464	1552.62	4.39188	730.873	152.819	519.763	-0.00193826	984.219	0.800539	0.100928	-0.794961	27.8774	-0.501701	11.7919	-11.5921	27.1926	-0.0681093	32.9897
W10004_0011/PHZ51	-1.02398	397.544	0.00134573	113.479	28.7373	-352.485	2.21948	44.903	-3.10639	133.728	-0.354764	112.536	1.67961	61.8069	-59.7105	152.649	0.000149573	51.3579	-0.201909	131.175	6.50586	584.531	-4.29829	1255.63	3.17968	716.357	91.9513	592.883	-0.00124928	881.955	1.04117	-4.26731	-1.20221	35.6854	-1.00256	12.3275	-16.2889	32.7867	-0.101668	42.9627
W10004_0013/PHK76	-0.582574	324.623	0.000859469	151.542	23.214	-273.226	1.72489	48.4831	-2.33605	115.854	-0.277131	101.225	1.32968	61.5347	-46.75	132.711	0.000115318	53.6005	-0.154103	114.646	5.97992	611.874	-3.8801	1220.19	2.86993	733.392	84.4981	619.581	-0.00111042	880.872	0.726807	-0.580044	-0.763217	25.5813	-0.466812	10.0791	-8.85598	21.5131	-0.0619589	29.3213
W10004_0013/PHP02	-1.07491	370.491	0.00149642	62.0615	23.4473	-277.937	1.90861	45.2961	-2.54158	118.923	-0.309184	103.976	1.4768	59.7185	-50.0206	136.063	0.000128204	50.8926	-0.173664	119.495	5.93469	579.931	-4.00371	1202.09	3.14335	698.579	84.4507	586.65	-0.00117119	854.899	1.7398	-11.5188	-1.85135	51.6597	-1.04682	13.7161	-24.7781	46.7366	-0.143304	58.3518
W10004_0013/PHZ51	-0.783802	343.459	0.00101725	127.591	28.5377	-349.967	2.34639	43.1994	-3.07655	132.694	-0.378513	115.138	1.77377	61.0766	-57.6745	149.353	0.000158439	49.9891	-0.205928	132.038	6.88942	563.386	-5.51943	1390.73	4.05089	698.465	97.9908	571.258	-0.00154303	903.817	1.52121	-9.86984	-1.51044	42.9082	-0.764349	11.5953	-20.0398	38.6281	-0.119794	49.3477
W10004_0014/PHK76	-0.729287	348.008	0.00106403	132.791	26.0666	-312.935	1.96694	47.9969	-2.81815	128.102	-0.312969	107.754	1.48317	62.9961	-54.2634	145.4	0.000132564	53.7162	-0.180466	124.934	10.0079	501.709	-7.29024	1615.83	4.42842	707.554	137.27	521.12	-0.00205252	974.366	1.01877	-0.0517189	-0.901778	32.7979	-0.56825	14.5475	-13.4264	32.4362	-0.0838314	40.8341
W10004_0014/PHP02	-0.886203	374.335	0.00114179	131.287	20.9418	-239.402	1.62151	50.1449	-2.30254	115.742	-0.259163	99.5538	1.23195	62.4776	-44.6049	130.259	0.000109259	54.8625	-0.150055	113.973	11.5875	432.879	-6.83716	1529.48	4.4559	675.653	158.584	455.907	-0.00221157	961.053	0.647363	4.08288	-0.930415	33.0838	-0.961477	15.7434	-14.1641	33.1777	-0.0972472	45.0366
W10004_0014/PHZ51	-0.89547	379.867	0.00132635	113.181	24.667	-290.871	1.98272	49.4348	-2.57217	124.473	-0.322923	110.612	1.55764	64.3349	-52.1733	144.026	0.000132494	55.3239	-0.179228	126.144	6.38942	571.2	-4.79396	1299.33	3.08877	700.892	91.0301	578.264	-0.00134732	877.234	1.58188	-8.21417	-1.65505	48.5873	-1.00395	14.9373	-21.7296	43.5542	-0.132819	56.1733
W10004_0018/PHK76	-0.757604	331.016	0.000978926	122.892	30.7283	-381.897	2.2443	44.348	-3.18833	135.17	-0.358196	112.67	1.72157	61.3597	-63.7033	158.03	0.000150291	50.9794	-0.206276	132.248	5.72486	627.245	-5.28663	1399.16	3.09298	741.296	92.4861	616.408	-0.00127687	909.513	1.49834	-7.9091	-1.3425	40.7727	-0.676268	12.9292	-17.026	35.7898	-0.109837	47.6413
W10004_0018/PHP02	-0.773057	338.17	0.00103522	121.362	19.4578	-219.103	1.75539	47.3698	-2.35142	115.381	-0.284422	101.346	1.33114	60.7295	-43.4996	127.286	0.000119207	52.3756	-0.161305	116.11	11.886	444.255	-8.13641	1704.52	5.1628	689.369	165.826	462.915	-0.00224068	982.811	0.427299	4.70726	-0.437758	19.8389	-0.296681	11.0622	-5.65667	18.3715	-0.0359767	22.1335
W10004_0026/PHK76	-0.873973	353.607	0.00116385	109.291	23.7185	-279.703	1.87444	47.847	-2.64274	123.273	-0.298117	104.777	1.38684	62.2341	-48.5411	136.159	0.000127165	53.2061	-0.168488	120.068	4.69534	643.893	-4.61783	1310.98	3.0122	734.291	70.8007	642.945	-0.00121868	895.241	0.276213	8.1192	-0.439841	21.4677	-0.27624	12.5624	-5.1975	19.2639	-0.0356478	23.603
W10004_0026/PHP02	-0.61646	319.381	0.000753036	155.349	25.1896	-302.312	1.94557	46.0164	-2.56049	120.425	-0.316088	105.948	1.53523	60.6135	-52.9018	141.262	0.000129598	51.8402	-0.176658	121.536	8.49697	523.779	-5.83504	1426.94	4.12403	696.14	118.319	537.472	-0.00163781	912.945	0.461972	6.66003	-0.60075	25.9182	-0.331561	13.5735	-7.09665	22.9048	-0.0328057	23.4267
W10004_0026/PHZ51	-0.817027	359.956	0.00116639	121.98	30.0877	-370.931	2.35138	44.8482	-3.20553	137.136	-0.375799	116.495	1.75776	62.8327	-59.8901	154.205	0.000158856	51.6436	-0.20716	134.125	5.73697	595.975	-4.90917	1322.66	4.17185	703.18	82.589	600.974	-0.00135674	887.772	0.992649	-4.11948	-1.00287	30.7124	-0.758543	10.9187	-13.6351	28.365	-0.0788888	34.767
W10004_0027/PHK76	-0.690678	311.466	0.000958906	113.605	24.667	-294.871	1.98272	45.4348	-2.57217	120.473	-0.322923	106.612	1.55764	60.3349	-52.1733	140.026	0.000132494	51.3239	-0.179228	122.144	4.4183	633.205	-4.18737	1241.89	2.32712	721.624	70.1714	626.738	-0.00101798	854.818	-0.0129414	11.0025	-0.0266673	11.4521	-0.206386	11.6651	-0.83178	12.0937	-0.00737673	13.3573
W10004_0027/PHP02	-0.790312	324.269	0.000941949	116.844	26.7608	-326.786	2.26763	41.2084	-2.93404	126.865	-0.369122	111.151	1.75525	58.3415	-57.0993	145.734	0.00015254	47.8336	-0.204129	128.672	8.42832	500.937	-4.95364	1296.22	3.53178	675.6	116.899	515.251	-0.00147827	870.026	-0.249128	14.1312	0.274118	4.8794	-0.0500811	11.3117	4.50392	4.35525	0.00774119	8.47716
W10004_0031/PHK76	-0.717236	345.984	0.00104828	134.099	31.7632	-396.429	2.39	43.4515	-3.35527	139.319	-0.380217	116.053	1.78969	61.7207	-63.7259	158.662	0.000161164	50.3914	-0.213701	135.182	14.0745	422.538	-8.20513	1742.5	4.62398	722.627	199.466	439.752	-0.00247637	1039.78	0.846577	-0.468294	-1.09455	34.6787	-0.88292	13.294	-16.0614	33.8868	-0.078037	36.3584
W10004_0031/PHZ51	-0.562875	339.523	0.000797632	176.299	29.4918	-361.817	2.1461	47.3567	-3.01307	133.445	-0.342189	112.647	1.63526	63.6625	-59.5159	154.072	0.000143827	53.6857	-0.193625	130.27	8.12207	546.012	-5.06693	1347.76	3.81409	711.614	113.126	559.059	-0.00155871	917.216	2.82839	-24.8065	-3.11988	80.4075	-1.93955	17.1618	-43.2543	74.3594	-0.250124	94.623
W10004_0032/PHK76	-1.10864	359.031	0.00149329	47.0448	26.1236	-316.069	2.11502	44.1759	-2.72328	123.785	-0.341115	109.011	1.59425	60.3064	-50.842	138.232	0.000142676	50.3114	-0.181469	122.949	8.51197	551.195	-6.47097	1531.39	4.29357	722.788	119.643	563.161	-0.00179806	959.259	0.770293	1.77451	-0.798581	29.2669	-0.685873	13.8302	-11.8117	28.8291	-0.0852399	40.1294
W10004_0032/PHP02	-1.2364	377.236	0.00164744	31.4882	26.1158	-317.455	2.08172	43.0179	-2.85135	125.007	-0.333246	106.517	1.56088	58.9235	-53.339	140.284	0.000140755	49.0213	-0.18586	122.829	11.3161	455.45	-6.58624	1515.42	4.67349	690.41	153.313	480.386	-0.001947	946.63	-0.495511	16.6306	0.252198	4.89216	-0.185131	11.3622	2.2664	7.22667	0.0105461	7.03643
W10004_0032/PHZ51	-0.90951	356.94	0.00130264	91.5117	30.7431	-380.914	2.45143	43.4205	-3.24088	137.487	-0.393995	118.394	1.84502	62.1266	-60.7743	155.063	0.000165412	50.5273	-0.213523	135.726	11.0703	484.013	-7.82975	1688.14	4.91222	711.619	151.219	506.463	-0.00217941	996.313	1.52409	-8.74543	-1.7832	50.27	-1.16871	14.36	-24.9015	47.0818	-0.134615	55.5534
W10004_0034/PHK76	-0.996658	353.019	0.00132236	75.0021	23.0407	-269.991	1.79642	48.4484	-2.56926	121.511	-0.287517	103.237	1.37308	62.0824	-50.248	138.387	0.000120972	53.6827	-0.168674	119.926	12.3751	438.277	-7.99432	1692.9	5.30159	693.965	175.093	453.866	-0.00228127	993.021	0.998805	-0.851209	-1.23247	39.2764	-0.790711	14.3893	-16.9155	36.6298	-0.0957023	43.8345
W10004_0034/PHP02	0.356948	203.645	-0.000438419	298.916	25.5003	-305.756	1.70905	49.5457	-2.54714	121.241	-0.271652	101.432	1.34306	62.3878	-54.144	144.13	0.000113297	54.7213	-0.163346	118.452	7.247	514.07	-6.98707	1526.77	4.26557	656.131	100.586	526.264	-0.00188621	902.618	1.33086	-4.72001	-1.39613	43.1524	-0.922484	15.0667	-17.7843	38.0875	-0.0974026	44.5677
W10004_0034/PHZ51	-0.621905	343.634	0.00090645	160.216	27.8163	-336.319	2.10747	48.7534	-2.86334	131.262	-0.337772	113.089	1.60332	64.7746	-55.6801	149.615	0.000141519	54.9378	-0.187084	129.214	7.39615	540.079	-5.71455	1402.85	4.81282	682.026	100.992	555.139	-0.00166287	906.284	1.65774	-9.71038	-1.87423	52.9944	-0.98864	14.2994	-24.7435	47.4989	-0.128773	54.2186
W10004_0035/PHK76	-0.880789	353.819	0.00128457	93.954	26.8549	-324.461	2.2042	45.5599	-2.90053	129.853	-0.356196	113.217	1.68011	62.3052	-55.3033	146.879	0.000148571	51.9673	-0.195764	129.743	5.19304	615.925	-4.05396	1226.72	2.52502	721.236	75.2445	619.687	-0.00107821	862.708	0.912607	0.817431	-0.663716	26.9672	-0.257894	12.8982	-10.4642	27.5746	-0.0651151	34.0445
W10004_0035/PHP02	-1.17455	384.211	0.00154307	58.444	25.5941	-310.226	1.97835	43.6798	-2.55433	118.294	-0.320021	104.445	1.52659	58.6438	-50.5456	135.91	0.000132372	49.5372	-0.172401	118.198	7.99424	517.476	-5.77295	1401.34	3.7983	680.18	104.889	540.464	-0.0016407	895.167	0.528386	6.00538	-0.764343	29.7883	-0.810321	15.6243	-11.0394	28.9704	-0.0769509	38.6072
W10004_0037/PHK76	-0.890627	352.768	0.00117626	104.99	23.4789	-275.099	2.13982	46.2211	-2.7388	126.415	-0.347252	112.087	1.60573	62.5661	-49.1263	138.091	0.000145499	52.3029	-0.187999	127.302	11.1081	498.477	-7.9662	1719.94	4.65593	728.666	156.296	513.838	-0.00227935	1023.23	1.44097	-7.77839	-1.53604	44.6095	-1.02211	13.738	-22.3334	43.1887	-0.127886	53.2221
W10004_0037/PHP02	-0.739457	342.396	0.000954189	139.415	24.1445	-287.431	2.01987	44.8532	-2.58385	120.521	-0.329757	107.276	1.58005	60.0562	-51.4448	138.79	0.00013539	50.8075	-0.181798	122.752	9.82498	500.581	-7.93533	1688.18	5.79854	693.074	126.563	532.521	-0.00227109	994.237	1.23392	-3.18126	-1.52268	46.3944	-1.08359	16.0707	-21.3747	43.8387	-0.127418	55.1517
W10004_0037/PHZ51	-0.448641	327.598	0.000615506	199.975	28.9692	-354.376	2.18325	46.7751	-3.02475	133.493	-0.349024	113.311	1.65767	63.3839	-58.7874	152.836	0.000146722	53.1693	-0.196195	130.878	6.11936	611.726	-4.55548	1304.75	3.96688	729.269	78.3792	632.324	-0.00139606	917.056	1.73641	-13.0793	-1.8922	50.9872	-1.13881	12.4799	-25.7334	46.5684	-0.159923	62.4087
W10004_0038/PHK76	-0.577722	304.89	0.000738005	147.22	24.3903	-289.226	2.06885	46.1502	-2.97711	130.68	-0.328611	108.931	1.50793	62.1093	-52.4925	142.08	0.000141535	51.9361	-0.189954	127.116	5.01107	625.164	-4.39358	1272.63	2.48101	726.491	72.1558	629.504	-0.00119194	880.835	1.00827	-1.84298	-1.07481	34.8141	-0.679639	13.0712	-14.6157	32.302	-0.090181	41.0775
W10004_0038/PHZ51	-0.958958	380.666	0.00131485	107.97	22.632	-261.916	1.86727	49.8207	-2.50484	122.242	-0.29938	106.836	1.38733	64.1324	-45.5117	133.749	0.000126688	55.1583	-0.163844	120.508	6.68658	559.231	-5.26433	1351.05	3.55128	692.847	92.9712	570.226	-0.00148792	888.519	0.632457	2.18592	-0.595023	23.3794	-0.469951	11.7144	-8.75817	22.9892	-0.0634775	31.4612
W10004_0039/PHK76	-0.571335	312.561	0.000751566	153.979	26.0666	-313.935	1.96694	46.9969	-2.81815	127.102	-0.312969	106.754	1.48317	61.9961	-54.2634	144.4	0.000132564	52.7162	-0.180466	123.934	10.3261	509.034	-8.92453	1827.68	5.63379	714.389	141.659	529.024	-0.00240108	1029.51	0.421026	3.55898	-0.894063	28.991	-0.773548	11.7311	-10.6511	24.6406	-0.061983	29.7638
W10004_0039/PHP02	-0.826542	347.95	0.00106846	120.833	23.2804	-274.497	1.79349	47.4785	-2.35956	116.054	-0.289646	102.506	1.38452	61.0423	-46.8279	132.521	0.000120043	52.7842	-0.15857	115.75	8.03415	541.089	-5.9076	1442.13	3.90753	704.008	112.263	553.426	-0.00162633	918.053	1.67881	-9.89993	-1.85654	52.6577	-1.2028	15.2154	-24.7777	47.616	-0.142197	58.8547
W10004_0039/PHZ51	-0.843529	367.968	0.00128323	112.617	25.4854	-303.838	1.96879	48.5779	-2.67825	125.728	-0.315158	108.631	1.48412	63.5928	-50.9601	141.3	0.000132655	54.3063	-0.174179	123.557	4.20334	640.095	-5.20758	1366.73	3.30721	716.986	58.5716	646.806	-0.00135284	895.411	1.76651	-12.5721	-1.89102	51.8322	-1.21168	13.641	-25.3217	46.8227	-0.147317	58.9885
W10004_0041/PHK76	-0.608403	318.673	0.000831835	145.952	25.7011	-308.191	2.26895	44.2948	-3.0478	132.383	-0.365003	113.73	1.68246	61.6969	-54.2608	144.796	0.000154646	50.7036	-0.202681	131.317	9.9095	497.584	-6.4462	1507.62	4.09428	703.327	140.051	510.313	-0.00180687	939.501	1.4887	-7.87799	-1.48776	43.9903	-1.07208	14.415	-23.7895	45.8519	-0.144084	59.2158
W10004_0041/PHP02	-0.763848	334.045	0.000951338	128.564	29.9079	-372.802	2.44127	39.4249	-2.99014	128.057	-0.399491	114.989	1.91306	57.7878	-59.9528	149.794	0.000163077	46.6824	-0.211485	130.985	8.1702	517.665	-5.70136	1397.03	3.92121	683.691	112.407	532.974	-0.00160012	894.793	0.932276	0.497691	-1.12363	37.3442	-0.778345	14.883	-15.5303	35.0942	-0.0876782	41.6453
W10004_0041/PHZ51	-0.610802	338.254	0.000934625	152.69	27.4192	-332.413	2.17826	46.1263	-2.89577	130.051	-0.351738	112.954	1.67368	62.6277	-56.5718	148.984	0.000146306	52.5148	-0.194964	129.791	8.04471	520.982	-5.55484	1379.74	3.5236	686.687	118.786	523.318	-0.001675	903.827	0.928663	-0.831388	-1.13078	36.1341	-0.900482	13.9951	-15.8753	34.2391	-0.0905148	41.2383
W10004_0042/PHK76	-0.497847	299.678	0.000667705	159.928	24.6076	-293.003	2.08795	45.354	-2.72928	124.813	-0.338336	109.56	1.59287	61.2112	-51.6634	140.301	0.000140968	51.398	-0.186399	125.399	11.9253	461.258	-7.44628	1639.23	3.67045	717.16	173.922	468.121	-0.00215723	991.08	1.0372	-2.70926	-1.10839	35.0619	-0.83372	13.1672	-15.1857	32.6415	-0.0973314	42.9963
W10004_0042/PHP02	-0.680104	326.964	0.000977229	128.099	24.5342	-293.329	1.84552	46.4441	-2.52514	119.073	-0.297892	103.048	1.44797	60.3197	-52.0176	139.405	0.000123043	51.9565	-0.170294	118.936	12.951	421.074	-8.34664	1731.7	5.54875	688.657	185.259	434.217	-0.00241192	1004.47	-0.185227	12.5884	0.0868568	8.36916	-0.068468	10.6161	0.997983	8.84693	0.0134385	5.76879
W10004_0042/PHZ51	-0.22385	286.444	0.00030962	222.459	26.1408	-314.821	2.06885	46.1502	-2.7136	125.079	-0.333354	109.53	1.57138	61.8867	-51.8443	141.158	0.000139211	52.19	-0.180542	124.158	7.08243	566.942	-5.77306	1429.4	3.81932	708.086	100.579	575.282	-0.00155666	913.485	0.736197	0.483323	-0.741503	26.2647	-0.449765	11.1885	-8.3249	21.8934	-0.0546936	28.0248
W10004_0045/PHK76	-0.756011	350.08	0.00102747	136.209	22.7149	-264.727	2.03022	46.5469	-2.82737	127.498	-0.324193	108.372	1.476	62.2213	-48.6567	136.623	0.000139227	52.1883	-0.183412	125.06	13.0227	430.143	-8.86244	1804.65	4.93248	703.484	177.542	457.098	-0.00252959	1028.84	-0.737646	20.0057	0.653812	-3.79912	0.0403295	10.9085	8.22031	-1.26503	0.0296846	0.961634
W10004_0045/PHP02	-0.887222	367.237	0.00124096	111.95	30.1472	-372.8	2.24615	44.929	-3.04842	132.796	-0.360385	113.546	1.72252	61.9564	-60.4	153.93	0.000150382	51.5694	-0.199989	130.871	9.00069	501.28	-7.37758	1602.27	5.03675	679.444	119.142	525.515	-0.00208732	954.303	1.41136	-5.07391	-1.81721	53.3491	-1.34129	17.3509	-25.4223	50.1689	-0.14178	60.2987
W10004_0046/PHK76	-0.88508	344.871	0.00119108	95.93	22.6907	-264.574	1.90257	47.6581	-2.65642	123.664	-0.304025	105.624	1.40879	62.2571	-48.0865	135.612	0.000129492	53.0519	-0.172701	121.492	6.78956	556.598	-4.72881	1286.27	3.0916	695.671	96.5199	564.435	-0.00135224	872.603	0.35617	4.98618	-0.47763	20.1627	-0.370361	10.7718	-5.56542	17.6517	-0.0341009	20.912
W10004_0046/PHP02	-0.755958	318.957	0.00113044	92.5081	27.8749	-340.976	2.14277	44.5909	-3.01492	130.684	-0.342417	109.876	1.62478	60.8993	-58.2549	149.478	0.000144323	50.8314	-0.195941	128.199	5.30206	577.322	-4.01015	1185.4	2.27918	686.819	78.8857	577.923	-0.00111502	830.927	1.52908	-6.56441	-1.50398	46.162	-0.922366	15.6234	-21.8179	44.6966	-0.132368	57.0296
W10004_0046/PHZ51	-0.374424	315.847	0.000473412	214.258	24.5981	-290.963	1.90497	49.1334	-2.72453	126.612	-0.302703	106.956	1.41879	63.722	-50.9991	141.256	0.00012895	54.6111	-0.173529	123.253	6.88454	550.903	-4.98045	1313.15	3.86725	687.082	94.5434	564.078	-0.00146271	881.924	1.70456	-10.4377	-1.79574	51.0496	-0.761673	13.2383	-23.2286	45.066	-0.124688	52.6677
W10004_0047/PHK76	-0.846423	333.389	0.00118626	89.5515	28.9442	-355.011	2.19612	45.6429	-3.1625	135.421	-0.348916	112.297	1.64716	62.4208	-60.282	153.962	0.000148266	52.0006	-0.201513	131.55	7.3902	578.467	-5.70825	1440.34	3.58716	728.376	108.314	581.881	-0.00156484	933.187	1.58819	-8.45344	-1.5815	46.752	-0.838954	14.1194	-21.2727	42.7057	-0.123177	52.7274
W10004_0047/PHP02	-0.787055	332.972	0.000940665	126.085	25.7613	-311.272	2.0232	44.6191	-2.582	120.282	-0.329529	107.047	1.59052	59.8195	-52.7058	140.384	0.000134893	50.6617	-0.179482	121.824	7.16893	550.197	-4.58221	1271.1	2.72132	700.63	105.9	552.206	-0.00126623	865.159	0.706354	2.89061	-0.610537	25.3322	-0.243103	12.4137	-8.21946	23.7809	-0.0479777	27.7839
W10004_0047/PHZ51	-0.585253	319.686	0.00087921	143.879	26.8056	-323.941	2.08942	46.5388	-2.86733	128.947	-0.335919	110.454	1.6024	62.3778	-56.2277	147.994	0.00014038	52.6622	-0.19037	127.847	3.6648	635.646	-3.14667	1101.14	2.67521	704.062	48.6478	645.299	-0.000905542	826.543	0.730774	-0.423825	-0.900221	28.901	-0.481431	10.3414	-11.6846	25.9614	-0.0765456	34.492
W10004_0053/PHK76	-0.594461	324.062	0.000804	156.371	27.1312	-327.401	2.06003	48.1407	-2.90654	131.08	-0.327283	110.663	1.53367	63.919	-54.541	146.895	0.0001392	54.0912	-0.184306	127.241	11.9616	460.314	-8.35788	1749.05	5.08839	707.695	165.881	480.663	-0.00245946	1025.97	0.202344	8.96989	-0.678053	26.8404	-0.313838	12.6674	-6.93116	21.8208	-0.0236577	19.4763
W10004_0053/PHP02	-0.956648	358.929	0.00132055	85.806	22.6594	-264.017	1.60109	50.8547	-2.30485	116.291	-0.255928	99.6449	1.25152	62.9089	-47.9483	135.515	0.000106558	55.6576	-0.150353	114.567	17.5993	288.977	-10.683	1990.51	7.78598	650.976	231.039	339.386	-0.00332482	1087.23	0.992407	0.603455	-1.11095	37.8901	-0.780238	15.7249	-15.6685	36.1359	-0.0969467	45.6353
W10004_0053/PHZ51	-1.06159	392.869	0.00148722	87.1192	24.4498	-286.094	1.96362	51.231	-2.82	131.341	-0.313197	110.983	1.4727	66.2329	-53.0024	146.806	0.000133061	56.862	-0.182783	128.862	11.9416	444.234	-7.96584	1685.24	5.98098	685.249	158.657	475.468	-0.00240799	1003.46	2.55643	-21.04	-3.1375	81.2798	-1.90695	17.5038	-42.484	73.6751	-0.235981	90.2791
W10004_0055/PHK76	-0.757928	326.853	0.000989381	117.414	23.622	-277.991	2.05702	46.2716	-2.59553	122.57	-0.336592	109.939	1.60246	61.7776	-50.7164	139.553	0.000138286	52.2911	-0.184368	125.36	8.98175	523.79	-6.30749	1495.31	3.86948	709.223	127.798	533.977	-0.00181706	945.09	1.09627	-2.65634	-1.34316	41.1692	-0.788137	13.7548	-17.8418	37.3953	-0.10031	44.779
W10004_0055/PHP02	-0.53616	309.569	0.000717955	159.204	31.4924	-394.269	2.35391	42.0223	-3.09976	132.088	-0.381255	114.384	1.85131	59.7045	-64.1729	157.498	0.000156563	49.0941	-0.210863	132.489	11.0184	448.729	-8.60339	1744.91	5.91512	668.488	158.099	459.15	-0.00238968	984.147	1.18058	-3.62641	-1.52686	45.3981	-1.13181	15.1707	-21.3689	42.7387	-0.126927	53.893
W10004_0055/PHZ51	-0.977203	387.58	0.00145801	95.2569	21.9119	-251.087	1.84829	50.3156	-2.57879	124.114	-0.296432	106.764	1.38594	64.4373	-47.7109	137.178	0.000125503	55.5877	-0.170274	122.829	5.59096	589.569	-5.57644	1393.28	4.37105	692.028	72.8285	606.476	-0.00153648	898.737	1.77551	-13.5787	-2.18277	57.5692	-1.55995	14.1262	-30.6903	53.98	-0.177409	68.3365
W10004_0059/PHP02	-0.564339	305.794	0.000721926	151.652	24.0755	-287.523	1.94212	44.5519	-2.73621	122.66	-0.309538	103.62	1.4412	59.4434	-50.2706	136.019	0.000131846	50.0947	-0.176099	119.861	12.3957	416.097	-7.91662	1661.83	4.34876	678.566	175.496	431.538	-0.00225998	968.861	-0.112784	11.095	0.184504	5.53295	0.128767	9.21734	1.44209	7.56488	0.0103776	6.19523
W10004_0061/PHK76	-0.845423	335.989	0.00113769	98.2049	19.3897	-215.309	1.79957	49.7161	-2.08145	112.443	-0.295407	105.534	1.36592	63.4075	-37.4256	121.445	0.000121789	54.8935	-0.148984	115.036	10.1271	506.263	-7.29251	1623.45	4.07048	717.274	146.3	514.284	-0.00208051	984.96	1.1935	-3.5158	-1.20143	38.2647	-0.693569	13.6979	-17.3396	36.9603	-0.105114	46.7333
W10004_0061/PHP02	-0.695044	309.626	0.00103334	102.159	23.221	-274.628	1.89872	45.3976	-2.51667	118.394	-0.30506	103.454	1.41975	59.9187	-46.318	130.796	0.000128517	50.8583	-0.165741	117.004	12.4132	422.308	-7.88714	1664.9	4.65513	683.163	174.556	439.636	-0.00226881	976.504	0.287876	5.97218	-0.589523	22.8658	-0.447394	11.2362	-7.36368	20.5083	-0.0446532	24.6634
W10004_0061/PHZ51	-0.617967	342.007	0.00082371	169.162	26.0916	-313.301	1.95407	48.1291	-2.6804	125.174	-0.313077	107.768	1.49367	62.9593	-52.7687	143.273	0.00013102	53.8849	-0.175149	123.262	9.05623	524.431	-5.72418	1427.37	4.05499	710.388	127.09	537.482	-0.0016647	929.849	1.58701	-9.24205	-1.91642	53.5652	-1.29803	15.1392	-25.5498	48.3202	-0.143301	58.7763
W10004_0062/PHK76	-0.573982	303.487	0.000816597	136.648	25.8303	-310.581	1.97264	46.8383	-2.68624	124.198	-0.316495	107.1	1.50488	61.82	-52.4045	141.655	0.000132468	52.6267	-0.176434	122.566	5.13331	595.536	-3.71481	1164.04	2.93647	696.725	58.8481	623.66	-0.00113067	846.988	0.555775	3.43783	-0.802533	28.4211	-0.568275	12.4276	-10.7543	26.3071	-0.0534324	28.3639
W10004_0062/PHZ51	-0.746823	336.673	0.00108965	116.276	26.7965	-323.008	1.83618	49.94	-2.70824	126.365	-0.290255	105.483	1.39997	63.8881	-54.5309	146.38	0.000122723	55.3915	-0.169486	122.082	7.3672	544.714	-3.29388	1114.94	2.45975	701.534	100.25	560.26	-0.00111673	847.033	0.936072	-2.21401	-1.3503	39.833	-1.08845	13.4485	-19.3865	38.2143	-0.113612	47.8095
W10004_0063/PHK76	-0.619072	339.434	0.000877436	159.893	24.4896	-289.477	2.15787	46.4358	-2.7348	126.73	-0.349105	112.721	1.60665	62.9629	-48.5787	137.712	0.000146638	52.5786	-0.184712	126.668	6.52422	575.091	-5.44188	1384.5	2.86738	709.413	95.1854	578.792	-0.00144069	895.098	0.520766	2.80628	-0.797081	27.2414	-0.621549	11.5834	-9.93025	24.0149	-0.0643683	31.0317
W10004_0063/PHP02	-0.830261	353.635	0.00107106	125.764	29.0044	-358.091	1.95037	45.9671	-2.6967	123.32	-0.313442	105.614	1.55523	60.5433	-58.727	149.55	0.000128514	51.9587	-0.178313	122.057	7.11554	542.624	-6.61221	1507.04	4.287	681.455	101.824	549.785	-0.0017709	914.739	1.02417	-2.09851	-1.10942	35.5383	-0.866633	13.7507	-16.6649	35.3137	-0.10382	45.6585
W10004_0063/PHZ51	-0.916589	384.767	0.00122612	127.864	22.607	-261.551	1.88014	49.6884	-2.64259	125.17	-0.299271	106.823	1.37683	64.1693	-47.0063	135.875	0.000128231	54.9896	-0.169161	122.18	6.94539	547.634	-5.16764	1333.88	4.41941	681.592	95.7794	560.296	-0.00153604	888.571	1.1118	-3.85027	-1.36186	40.5888	-0.970714	13.4739	-18.5708	37.4833	-0.120148	50.5278
W10004_0064/PHK76	-1.1505	380.403	0.00167346	41.5084	25.5613	-308.246	1.95792	45.3895	-2.82015	125.444	-0.312043	104.937	1.48271	60.2978	-54.5372	143.089	0.000131995	51.0784	-0.18211	122.75	8.42982	539.24	-6.84395	1562.47	4.17108	709.714	118.271	551.433	-0.00191242	958.61	0.591401	1.96621	-0.507994	20.6832	-0.355585	10.5432	-6.5248	18.9211	-0.0458476	24.7415
W10004_0064/PHP02	-0.775243	327.242	0.00100968	113.3	23.9772	-286.385	1.97502	43.9139	-2.55618	118.533	-0.320249	104.674	1.51611	58.8806	-49.2846	134.316	0.000132869	49.6829	-0.174718	119.126	9.77837	487.7	-6.1798	1462.54	4.07024	690.521	139.846	497.672	-0.00179593	925.27	0.941541	0.18687	-1.11548	36.9603	-0.603765	13.9914	-14.1938	32.8904	-0.0843032	40.2976
W10004_0065/PHK76	-0.846082	331.282	0.00134879	67.6216	25.3664	-304.798	2.0451	45.0941	-2.8495	126.668	-0.327976	107.55	1.54876	60.666	-54.2508	143.282	0.000138168	51.0039	-0.187861	125.158	6.9809	571.441	-3.60826	1170.5	2.2603	720.504	95.82	584.873	-0.00104922	856.872	0.458099	5.15838	-0.667755	25.8933	-0.554766	12.9111	-9.92916	25.6061	-0.0543911	29.2275
W10004_0065/PHP02	-0.793204	318.507	0.00108077	93.7786	27.8831	-342.196	2.10581	43.8705	-2.7325	123.581	-0.340257	108.503	1.62981	59.7817	-54.7255	143.357	0.000140605	50.1376	-0.183536	123.199	6.51775	552.075	-4.44495	1241.13	2.71061	687.28	84.6013	572.255	-0.00131272	857.12	1.1453	-2.60609	-1.34924	41.9518	-0.726677	14.1551	-17.6723	37.7852	-0.0914216	42.397
W10004_0065/PHZ51	-0.50234	305.053	0.000626578	169.805	24.8961	-295.52	2.00761	47.8792	-2.82076	128.457	-0.319508	108.88	1.48004	63.3071	-51.1862	141.322	0.000136465	53.5901	-0.180296	125.18	10.9441	470.334	-7.88987	1678.75	4.61078	696.97	146.37	497.442	-0.00219731	981.745	2.37117	-18.2841	-2.65863	70.9016	-1.80947	17.6283	-36.9867	65.9384	-0.215812	83.9235
W10004_0068/PHK76	-0.79997	334.647	0.00106798	110.691	25.6277	-307.518	2.02652	46.3849	-2.84366	127.644	-0.324558	108.219	1.53755	61.8054	-54.615	144.9	0.00013672	52.2621	-0.186576	125.854	10.8267	490.931	-9.68273	1912.75	6.23544	704.07	151.88	506.621	-0.00258591	1044.55	0.154257	9.39107	-0.235561	16.6167	-0.188082	12.0067	-3.91377	17.1322	-0.0271675	20.5099
W10004_0068/PHP02	-0.891803	352.313	0.00119401	102.229	25.8692	-312.449	2.17328	43.4775	-2.76678	124.61	-0.354452	110.597	1.68969	59.8715	-54.3562	143.132	0.000145889	49.8604	-0.193733	126.704	6.72333	562.505	-5.74166	1412.74	3.40837	697.929	96.4278	568.931	-0.00151178	895.417	0.791625	2.81463	-0.933938	33.6435	-0.803212	15.5946	-13.3722	32.4692	-0.07849	39.1298
W10004_0068/PHZ51	-0.929705	379.632	0.00126495	116.452	25.7363	-307.906	2.03607	47.4868	-2.71975	126.21	-0.329421	110.033	1.58002	62.8563	-54.2005	145.51	0.000136437	53.493	-0.184799	126.496	8.64891	536.575	-7.36513	1627.79	4.97606	706.875	122.935	546.586	-0.0020204	973.589	0.570531	3.95334	-0.528888	22.8926	-0.260402	11.8996	-8.00464	22.8757	-0.0434781	25.669
W10004_0069/PHK76	-1.21304	385.341	0.00167068	39.4815	23.81	-281.34	1.93017	46.9746	-2.52851	120.545	-0.310741	106.072	1.45218	61.7049	-47.1243	133.843	0.000130347	52.5584	-0.167637	119.501	9.39474	503.424	-5.96201	1442.99	3.82735	698.838	129.205	521.104	-0.00178554	930.779	0.834299	1.17333	-0.908822	31.9481	-0.46168	13.1144	-13.1773	31.0524	-0.0675324	34.2747
W10004_0069/PHP02	-0.990972	353.571	0.00131178	77.5117	25.3431	-306.048	2.10791	42.8583	-2.75282	123.022	-0.343608	107.935	1.65187	58.7136	-55.1424	142.96	0.000141283	49.0729	-0.192844	125.134	4.75403	590.841	-4.7502	1275.27	2.34506	687.028	64.0525	601.876	-0.0012541	847.667	0.969866	-0.256299	-1.04281	35.2077	-0.673221	14.1671	-15.5565	34.835	-0.0936567	43.3823
W10004_0069/PHZ51	-0.775205	354.705	0.00115198	123.375	20.173	-227.462	1.55165	51.5625	-2.33191	117.066	-0.24392	98.3273	1.13033	63.5341	-42.3856	127.801	0.000105679	55.9536	-0.143737	112.687	7.70115	524.549	-5.69851	1392.55	4.11734	678.259	102.35	544.641	-0.00167082	898.839	1.21561	-4.72218	-1.57218	45.7572	-1.17056	14.6531	-19.8861	39.8424	-0.121705	51.4434
W10004_0070/PHK76	-0.514138	276.681	0.000724712	128.061	23.3961	-275.288	1.97687	46.4949	-2.41627	118.16	-0.322438	107.551	1.51706	61.4772	-45.9813	132.217	0.00013296	52.273	-0.16843	119.75	7.01331	596.793	-5.53001	1428.32	3.69743	737.118	106.44	594.298	-0.00151622	937.031	0.336335	5.97792	-0.572999	23.0829	-0.527513	12.1472	-7.87005	21.8609	-0.0533713	28.2246
W10004_0070/PHZ51	-0.843248	338.118	0.00116605	97.1216	27.8405	-339.473	2.23513	44.6423	-3.03428	132.096	-0.35794	112.837	1.67052	61.7388	-56.2503	147.626	0.000151253	51.0742	-0.197795	129.781	7.71211	550.769	-5.28203	1368.82	3.94598	705.868	105.342	566.417	-0.00152216	908.112	1.37353	-6.58409	-1.66178	47.8461	-1.0987	14.4192	-23.5054	45.3241	-0.139458	57.5396
W10004_0071/PHK76	-0.54035	308.647	0.00073966	155.139	30.2058	-375.457	2.28145	42.7664	-3.20001	134.218	-0.365031	112.334	1.74398	60.0811	-62.9748	155.793	0.000153187	49.463	-0.208846	131.855	6.79467	587.679	-4.76014	1321.25	1.92909	734.556	103.942	583.973	-0.00127895	895.322	1.02545	-2.50688	-1.20764	37.379	-0.940809	13.6524	-15.8803	33.7436	-0.0962072	42.6735
W10004_0071/PHP02	-0.76561	326.217	0.000992709	115.474	26.4314	-322.369	2.06792	42.8597	-2.78355	123.266	-0.332259	106.092	1.57091	58.5883	-53.4959	140.208	0.000139165	48.895	-0.183686	121.846	4.29733	617.75	-4.14017	1217.9	2.77516	700.365	64.9785	616.601	-0.00107565	843.194	0.987425	-0.406185	-1.12396	37.1161	-0.615087	13.9992	-15.7599	35.2031	-0.0816166	39.3457
W10004_0071/PHZ51	-0.976913	375.929	0.00137316	94.0092	26.2487	-316.998	2.21893	44.0087	-2.89838	128.407	-0.358276	112.08	1.67055	60.9387	-53.4947	142.906	0.000150206	50.3887	-0.194793	128.038	2.2423	675.316	-2.19365	992.487	1.25271	719.715	40.0953	664.989	-0.00061772	799.484	1.48031	-7.56215	-1.43552	43.0165	-0.81192	13.5964	-20.8174	41.6069	-0.11215	48.5575
W10004_0072/PHK76	-1.10634	393.995	0.00152559	78.3308	25.5337	-304.843	2.08995	47.0334	-2.87717	129.656	-0.337484	111.152	1.61269	62.8417	-56.411	148.755	0.00014069	53.1284	-0.194942	129.784	4.13296	645.518	-2.66402	1063.82	2.02896	729.203	60.2848	647.882	-0.000747838	829.162	0.573071	4.67686	-0.490395	22.7716	-0.289079	12.7677	-5.9714	20.5794	-0.0302931	21.9341
W10004_0072/PHP02	-1.12042	381.74	0.00143631	75.3418	20.5271	-234.138	1.80874	47.4218	-2.499	119.118	-0.29092	102.767	1.35353	61.251	-45.5268	130.77	0.00012315	52.5448	-0.166876	118.461	12.5652	410.46	-9.12036	1805.32	5.30336	670.603	171.296	436.483	-0.00265465	1012.88	1.44673	-5.40955	-1.56708	47.754	-0.996	16.0729	-22.155	45.3595	-0.123341	54.1135
W10004_0072/PHZ51	-1.00886	400.277	0.00133114	119.762	27.7819	-336.816	2.19982	46.8049	-2.8827	130.674	-0.353294	114.05	1.64906	63.6141	-53.6755	145.763	0.000148449	53.1807	-0.188937	128.797	9.97791	500.206	-7.4497	1632.84	5.31331	699.499	136.379	520.312	-0.0021615	984.771	1.45239	-6.8524	-1.71795	49.8106	-1.09267	15.0824	-23.7318	46.351	-0.128199	54.3932
W10004_0073/PHK76	-0.778601	337.718	0.00102763	121.19	25.5449	-305.707	1.86357	48.6587	-2.52114	121.388	-0.299744	105.683	1.44888	62.7165	-51.47	141.026	0.000124181	54.2321	-0.167008	120.303	7.73593	549.842	-6.09032	1465.91	4.33917	702.903	104.859	566.808	-0.00170324	928.701	1.5049	-6.3443	-1.62232	48.7802	-1.04608	16.0417	-23.6661	47.3968	-0.144076	60.9433
W10004_0073/PHP02	-1.04242	371.363	0.00148432	68.2072	22.9424	-268.854	1.82932	47.8104	-2.38923	117.385	-0.298228	104.291	1.44799	61.5196	-49.262	136.684	0.000121996	53.2709	-0.167293	119.192	9.24701	470.852	-7.59306	1603.6	5.0638	654.623	120.37	498.945	-0.00217534	939.848	0.825498	2.40853	-1.04479	36.1685	-0.820107	15.666	-15.6799	35.9359	-0.0904578	43.2088
W10004_0073/PHZ51	-0.946893	390.04	0.00132605	117.385	27.5149	-333.012	2.26452	46.0404	-2.99507	132.962	-0.366576	115.629	1.73925	63.1977	-57.937	151.726	0.000152434	52.6453	-0.203859	133.388	8.04824	513.543	-6.78288	1520.45	4.80831	670.84	99.2788	546.615	-0.00197708	931.433	2.28583	-17.6701	-2.56425	68.3355	-1.49274	15.9508	-34.8612	62.3294	-0.197492	77.266
W10004_0076/PHK76	-1.01691	356.1	0.0013416	73.367	22.2423	-257.019	2.04162	47.2298	-2.56355	122.69	-0.331245	110.064	1.51941	62.869	-44.9389	132.134	0.000139035	53.0092	-0.175347	123.324	15.5407	385.516	-9.1902	1858.7	6.24408	709.343	211.976	417.517	-0.00267405	1060.09	1.20271	-3.18019	-1.24708	39.7501	-0.710574	14.2126	-17.3657	37.4467	-0.0998858	45.4003
W10004_0076/PHP02	-0.555787	315.328	0.000743771	159.515	24.081	-286.303	1.76185	47.7034	-2.48671	118.657	-0.281662	101.397	1.35638	61.041	-49.9553	136.871	0.000117874	52.9212	-0.161802	116.666	11.7136	451.43	-7.35139	1612.99	5.55689	689.889	159.987	475.216	-0.00223433	985.2	0.983195	-0.409221	-1.08726	36.2272	-0.807063	14.7071	-16.4278	36.1508	-0.102114	46.2704
W10004_0076/PHZ51	-0.000148367	250.217	4.70104e-05	244.455	29.9937	-369.256	2.41481	44.4967	-3.23904	138.148	-0.388725	118.428	1.8329	62.8691	-61.6862	157.06	0.000162825	51.5099	-0.215525	137.055	11.5984	471.146	-7.93906	1700.86	5.86113	704.888	156.517	497.677	-0.00235914	1016.65	1.66144	-10.6595	-1.88514	52.3382	-1.25164	14.4393	-25.7421	48.0931	-0.15472	62.1488
W10004_0078/PHK76	-0.885354	363.786	0.00113526	121.635	27.0773	-328.313	1.98499	47.2115	-2.81415	127.417	-0.314822	107.388	1.48409	62.3929	-53.7158	144.021	0.000133702	52.9918	-0.17718	123.3	8.84534	528.101	-5.79677	1434.83	4.11122	708.732	126.247	537.522	-0.00168263	930.639	0.0595998	9.59934	-0.35238	18.3346	-0.0712603	10.6043	-2.81378	14.5432	-0.0084791	13.2084
W10004_0078/PHP02	-0.702961	340.184	0.000978709	138.468	25.2677	-303.554	2.14826	43.8345	-2.82382	125.922	-0.348717	109.972	1.65202	60.1037	-54.2972	143.148	0.000144831	50.076	-0.194495	127.044	6.19571	576.187	-4.6972	1288.1	3.07607	701.412	81.0135	594.44	-0.00132645	875.256	0.963544	0.398862	-0.95517	33.7935	-0.576627	14.3622	-14.7115	34.1457	-0.0827479	40.2466
W10004_0078/PHZ51	-0.804174	380.005	0.00106181	156.312	26.4435	-316.446	2.13175	48.3041	-2.86902	131.183	-0.342344	113.466	1.60451	64.5704	-53.781	146.713	0.000144033	54.4632	-0.189042	129.629	5.72463	595.438	-1.81531	948.802	1.54308	719.727	87.4077	592.575	-0.000676366	808.203	1.5301	-8.55393	-1.9576	54.5001	-1.46183	15.788	-26.9965	50.4894	-0.161421	64.9446
W10004_0079/PHZ51	-0.973541	373.085	0.00129251	101.416	27.8155	-339.107	2.248	44.51	-3.17203	135.024	-0.357831	112.824	1.66002	61.7757	-57.745	149.753	0.000152797	50.9056	-0.203112	131.453	6.23411	607.833	-5.12012	1371.63	3.71906	729.71	85.6117	619.762	-0.00149101	926.848	1.10924	-3.34066	-1.20919	37.5956	-0.689141	12.8346	-17.3148	36.0773	-0.0941335	42.1489
W10004_0080/PHK76	-0.933692	360.715	0.00126095	97.5572	26.697	-321.553	2.07987	47.4369	-2.99125	132.381	-0.331056	110.64	1.55993	63.3268	-56.6422	149.384	0.000140663	53.4313	-0.192148	129.206	8.2151	553.479	-5.45274	1403.93	3.37059	724.199	119.002	559.478	-0.00158861	930.329	1.0549	-0.716534	-1.21867	39.7769	-0.686726	14.7907	-16.5032	36.8254	-0.0980503	45.4482
W10004_0080/PHP02	-0.826335	352.926	0.00117376	112.963	26.8502	-325.892	2.24394	43.6518	-2.84134	127.095	-0.364011	112.705	1.70823	60.7065	-53.5536	142.89	0.000151264	50.1731	-0.194032	127.698	12.1383	430.329	-7.42341	1610.55	5.24683	680.815	170.899	446.946	-0.00221489	971.828	1.67882	-8.12005	-1.77613	52.6093	-0.984512	16.1287	-23.4604	47.4196	-0.141037	60.2401
W10004_0080/PHZ51	-0.818243	370.115	0.0011416	135.027	24.524	-288.98	2.06552	48.3843	-2.71544	127.319	-0.333582	111.759	1.56091	64.1234	-50.5833	141.564	0.000139708	54.3357	-0.182859	127.086	16.97	324.906	-10.1791	1950.9	6.59653	679.982	228.817	364.022	-0.00315082	1088.23	1.365	-6.04794	-1.75859	50.4803	-1.25175	15.4597	-25.4401	48.6598	-0.1342	56.182
W10004_0086/PHK76	-0.692795	318.863	0.000922521	125.202	18.843	-208.715	1.70906	49.2456	-1.92218	107.657	-0.282074	102.449	1.32113	62.1647	-36.1269	118.197	0.00011495	54.2407	-0.140842	111.077	9.42448	529.48	-6.74408	1564.04	4.53936	720.887	128.519	548.936	-0.00199045	981.248	0.681969	2.4489	-0.746873	27.6953	-0.554695	12.9137	-11.4267	27.8559	-0.0645097	32.6755
W10004_0086/PHP02	-0.950811	329.131	0.00127771	61.9252	25.6574	-309.452	1.97391	45.4253	-2.76511	124.474	-0.316851	105.745	1.51993	60.3672	-54.87	143.763	0.000132483	51.225	-0.182991	123.227	7.73089	525.593	-5.2615	1341.61	3.50037	684.079	104.072	543.677	-0.00150467	881.353	0.303177	4.90681	-0.240725	14.0541	-0.367157	10.0377	-4.10482	14.7388	-0.0399245	22.1734
W10004_0086/PHZ51	-0.67296	335.647	0.000917078	144.967	25.8993	-309.89	1.92209	49.0576	-2.79048	128.114	-0.303461	107.152	1.41924	63.8205	-52.1031	142.926	0.000130043	54.5917	-0.173386	123.308	9.81731	497.543	-7.71339	1658.2	5.35051	692.817	128.643	526.033	-0.00219367	982.059	1.41062	-6.85777	-1.21203	37.7944	-0.681283	12.9377	-16.971	35.6958	-0.104875	45.9406
W10004_0087/PHK76	-1.03478	362.237	0.00149039	59.232	22.8337	-267.465	1.81977	47.7086	-2.51315	119.819	-0.293366	103.476	1.40552	61.4686	-49.6765	137.074	0.000122279	53.04	-0.16907	119.551	11.5968	469.07	-7.56434	1653.56	4.4442	712.138	171.115	472.625	-0.00209954	984.496	0.335812	5.95569	0.0608508	8.64054	0.00230644	10.0151	0.233004	9.67469	-0.0182943	16.2531
W10004_0087/PHP02	-1.03146	346.183	0.00142006	52.1607	25.7433	-312.309	2.2099	41.4014	-2.90037	125.749	-0.35735	109.263	1.67009	58.2403	-53.7685	140.595	0.000149637	47.7509	-0.196437	125.854	15.243	349.39	-9.67879	1874.49	5.65205	670.137	212.807	373.092	-0.00280691	1032.34	0.346009	6.91929	-0.298967	17.9099	-0.232425	12.0342	-5.01673	18.6384	-0.031065	21.6884
W10004_0087/PHZ51	-0.896694	355.894	0.00120383	104.038	29.4324	-362.948	2.25132	44.2759	-3.17018	134.784	-0.357603	112.595	1.67049	61.5389	-59.006	151.347	0.000152301	50.7598	-0.200796	130.525	6.04754	599.529	-4.38923	1270.82	2.77557	723.258	85.3309	607.516	-0.00120215	880.731	1.45318	-7.61625	-1.70896	48.8519	-1.17683	14.6623	-23.1708	44.7551	-0.138206	57.0461
W10004_0092/PHP02	-1.02539	366.057	0.00129803	87.6592	27.486	-336.29	2.1766	43.2434	-2.76493	124.371	-0.354223	110.368	1.70017	59.6348	-55.6172	144.726	0.000145392	49.7146	-0.191416	125.776	9.10615	501.93	-6.80842	1536.77	4.33461	687.211	127.038	516.235	-0.00185678	930.749	1.04929	-1.93003	-0.911844	31.5182	-0.438619	12.5243	-12.1706	29.0434	-0.0816679	38.5889
W10004_0092/PHZ51	-0.929092	385.211	0.00124209	124.896	27.1859	-328.702	1.99454	48.3134	-2.69024	125.983	-0.319684	109.203	1.52656	63.4439	-53.3012	144.631	0.000133419	54.2228	-0.175403	123.942	5.90796	597.568	-5.36369	1383.08	3.76544	711.476	79.8459	610.895	-0.00140461	898.922	1.62059	-8.42597	-1.78739	51.8538	-1.10063	15.5783	-24.8056	48.4265	-0.142668	59.7838
W10004_0093/PHP02	-0.852707	345.873	0.00130293	87.0428	26.6978	-322.764	1.93934	47.6803	-2.68256	124.62	-0.310997	106.905	1.50323	62.3258	-54.5773	145.246	0.000129385	53.4636	-0.176119	122.967	6.54931	558.32	-5.79311	1410.67	3.88402	686.512	88.6316	572.909	-0.00158807	895.974	1.0178	-1.70565	-1.16407	37.0967	-0.860325	14.0414	-16.728	35.7241	-0.09987	44.6292
W10004_0093/PHZ51	-0.670991	355.367	0.00102086	152.233	25.7066	-306.972	2.08869	47.4464	-2.7983	128.38	-0.337128	111.507	1.59764	63.2945	-53.9455	145.647	0.000140674	53.5301	-0.188384	128.123	4.58405	617.822	-5.12377	1343.3	3.58903	701.793	63.118	626.332	-0.00141883	889.719	1.64641	-10.7117	-1.94087	53.3711	-1.40183	14.8013	-26.8388	49.5041	-0.155702	62.2487
W10004_0095/PHK76	-0.643432	336.898	0.000965492	143.75	25.9038	-310.254	2.21507	45.7482	-2.89038	129.937	-0.35694	113.611	1.64979	62.7116	-52.0503	142.551	0.000150393	52.0682	-0.192538	129.029	11.4442	456.932	-7.18395	1591.98	4.42993	696.511	161.103	472.637	-0.0020824	966.791	1.24912	-6.80359	-1.60998	44.9413	-1.01076	12.3432	-21.4603	40.5289	-0.114783	47.4113
W10004_0095/PHP02	-0.804075	343.91	0.00102868	124.278	23.9772	-285.385	1.97502	44.9139	-2.55618	119.533	-0.320249	105.674	1.51611	59.8806	-49.2846	135.316	0.000132869	50.6829	-0.174718	120.126	9.55131	489.629	-7.02741	1561.33	3.38703	691.631	133.564	504.137	-0.00184229	927.23	1.56132	-10.6433	-1.8411	50.1399	-1.0744	12.5387	-23.3125	43.2508	-0.12865	52.0756
W10004_0095/PHZ51	-0.58162	344.595	0.000771036	182.433	26.5099	-318.718	2.20035	46.2995	-2.89254	130.383	-0.354859	113.748	1.65935	63.078	-53.8589	145.524	0.000148758	52.6469	-0.193509	129.734	6.14081	562.709	-4.65744	1268.53	3.36812	684.713	81.504	578.9	-0.00138582	867.358	0.0631553	6.59057	-0.695045	23.1611	-0.886051	10.8736	-9.90114	22.2112	-0.0535307	25.5817
W10004_0097/PHK76	-0.632344	307.386	0.000946222	117.889	25.5765	-306.869	2.09478	45.5838	-2.71836	124.881	-0.337812	109.794	1.57781	61.5641	-50.5758	139.053	0.000141476	51.6425	-0.181342	124.109	6.46055	586.976	-7.03186	1586.6	4.03099	712.111	95.3262	588.959	-0.00177366	944.023	0.539315	3.49868	-0.5566	22.69	-0.441363	11.7852	-7.93771	21.9425	-0.0545024	28.5897
W10004_0097/PHZ51	-0.97564	369.281	0.00142255	81.4733	26.6876	-321.415	2.15935	46.6206	-2.87286	129.865	-0.346687	112.615	1.61617	63.1295	-53.143	144.406	0.00014605	52.8428	-0.188683	128.117	9.01948	511.043	-7.58017	1636.9	5.64503	685.628	120.617	533.403	-0.00211593	967.818	1.80341	-12.7639	-2.31204	61.6616	-1.59911	15.4345	-31.3825	56.1714	-0.161328	64.0141
W10004_0098/PHK76	-1.06389	378.204	0.00128939	96.3646	22.2322	-258.571	1.79476	48.0655	-2.57019	121.131	-0.287631	102.852	1.36785	61.7008	-49.6175	137.09	0.000121221	53.2556	-0.169832	119.891	3.33702	676.631	-4.16439	1257.14	1.90577	742.431	55.1298	668.397	-0.00100174	870.961	0.565392	3.26417	-0.443104	20.1905	-0.10471	10.53	-6.30001	19.5667	-0.0334396	21.4997
W10004_0098/PHP02	-0.720065	341.715	0.00104233	130.226	24.4404	-292.957	2.0431	43.4147	-2.70161	121.824	-0.328828	105.958	1.52894	59.0356	-49.5032	134.827	0.000138447	49.2735	-0.179319	120.773	7.19367	552.193	-5.67986	1406.03	3.4559	698.352	107.058	552.964	-0.00143633	887.423	1.13272	-3.34082	-0.955478	32.1105	-0.342397	11.7422	-12.903	29.7423	-0.070825	34.4972
W10004_0098/PHZ51	-0.833352	367.162	0.00121589	121.231	29.3347	-360.12	1.88124	49.4771	-2.7951	128.212	-0.29699	106.334	1.45838	63.6831	-58.7899	152.439	0.000124641	55.1819	-0.173981	123.495	11.497	456.243	-7.96071	1686.18	5.72799	688.482	164.61	467.675	-0.00221038	982.152	1.20756	-6.87897	-1.26052	36.4156	-0.777729	10.8392	-17.1626	33.5019	-0.0972847	40.8747
W10004_0099/PHK76	-0.491159	304.03	0.000701593	160.92	22.7743	-265.596	1.92499	47.6277	-2.67026	124.158	-0.30878	106.424	1.44076	62.345	-49.1666	137.348	0.000130753	53.1141	-0.176241	122.805	5.95349	627.297	-4.9562	1364.74	2.96026	747.596	86.4441	631.325	-0.00140515	929.783	-0.228843	13.8797	0.0853742	9.16573	-0.179232	11.8187	-0.0154302	11.1303	-0.00742011	13.6335
W10004_0099/PHZ51	-0.559196	343.177	0.000884712	169.74	29.4988	-362.219	2.31993	45.2713	-3.1937	136.984	-0.370119	115.877	1.72533	63.0465	-59.0838	153.158	0.000157026	51.9435	-0.205263	133.629	4.1004	645.827	-3.57564	1173.28	1.87231	729.783	49.9406	663.682	-0.000964472	853.778	0.95767	-1.74139	-0.925063	30.8974	-0.424013	11.5449	-12.4755	28.5795	-0.0699548	33.6795
W10004_0101/PHP02	-1.03544	361.548	0.00141362	67.8487	26.2589	-319.347	1.99892	44.0684	-2.70807	122.162	-0.322586	105.369	1.55761	59.135	-54.929	142.747	0.000133541	50.0094	-0.182229	121.888	3.1775	640.291	-3.35079	1118.95	1.68542	703.801	50.8094	635.099	-0.000874157	816.108	0.823098	1.49046	-0.905425	32.0523	-0.629929	13.9638	-13.3351	31.4706	-0.077862	37.9731
W10004_0101/PHZ51	-0.747811	344.839	0.00106695	127.101	21.9127	-253.299	1.70777	49.559	-2.2701	115.352	-0.276373	102.029	1.32924	62.4362	-45.646	132.04	0.000114225	54.6199	-0.154245	115.59	5.1763	600.135	-3.48339	1141.74	2.69067	703.958	73.6991	605.932	-0.000979184	835.065	1.69539	-10.5508	-1.73813	49.5151	-0.937244	13.7111	-25.2179	47.8265	-0.14129	58.096
W10004_0103/PHK76	-0.914682	368.445	0.0011877	116.459	27.4258	-333.209	2.42236	42.9192	-3.23074	136.472	-0.389697	117.051	1.7921	61.5122	-57.1722	149.138	0.000165145	49.7565	-0.214616	135.269	10.9022	496.881	-8.05559	1724.29	4.8204	721.145	148.51	519.639	-0.00223866	1012.09	1.00626	-0.781509	-1.16422	37.8845	-0.707695	14.2197	-16.3761	35.9804	-0.098533	44.9583
W10004_0103/PHP02	-1.11794	387.784	0.00158202	63.8667	28.7373	-352.485	2.21948	44.903	-3.10639	133.728	-0.354764	112.536	1.67961	61.8069	-59.7105	152.649	0.000149573	51.3579	-0.201909	131.175	11.1944	460.316	-7.8211	1666.31	4.88454	691.021	156.013	478.149	-0.00230366	989.912	0.951981	0.103247	-0.904198	32.1986	-0.423151	13.3171	-12.4663	30.3413	-0.0726473	36.3719
W10004_0103/PHZ51	-1.05615	398.233	0.00141634	101.783	26.5393	-318.546	2.218	46.7182	-2.96833	132.594	-0.357182	114.642	1.67008	63.6404	-55.1463	147.956	0.000150161	53.0936	-0.197937	131.726	7.75673	565.995	-5.64548	1428.91	4.34911	719.478	109.227	576.586	-0.00164654	938.781	2.0211	-13.7427	-2.21789	61.1792	-1.37128	16.1885	-32.1793	59.0256	-0.190176	75.4949
W10004_0106/PHK76	-0.489112	311.058	0.000741601	163.297	23.4745	-277.734	1.84684	46.5305	-2.6389	121.592	-0.293773	102.628	1.37518	60.6751	-49.1792	135.466	0.000125148	51.8265	-0.168846	118.581	5.84218	583.236	-4.80081	1299.33	2.65365	702.947	84.8294	587.187	-0.00123796	863.758	1.01493	-1.78515	-0.907748	31.1536	-0.580839	12.8175	-12.5764	29.3808	-0.0842771	39.2059
W10004_0106/PHP02	-1.41702	415.614	0.00191849	15.6446	24.7507	-296.894	2.00515	44.4044	-2.586	119.967	-0.327677	106.413	1.58961	59.4227	-53.2534	140.763	0.000133755	50.3861	-0.182768	122.457	6.58624	536.027	-4.21604	1199.1	3.01741	670.814	90.9133	547.898	-0.00124448	834.784	1.11247	-1.64258	-1.13654	37.6806	-0.51838	13.8938	-15.3602	34.8818	-0.0852177	40.8504
W10004_0106/PHZ51	-0.925479	378.589	0.00131185	110.17	27.7327	-338.296	2.08505	45.7838	-2.8495	127.768	-0.333017	109.288	1.57135	61.6868	-54.5999	144.878	0.000140258	51.8756	-0.183544	124.901	0.0514734	727.428	0.224711	701.543	-0.722213	733.41	17.9272	700.467	0.000172666	708.654	1.73673	-11.606	-1.82456	50.9263	-1.0091	13.4421	-24.0533	45.5248	-0.13441	55.1993
W10004_0110/PHK76	-0.807989	346.7	0.00111087	116.566	20.4434	-232.115	1.78632	48.4522	-2.48517	119.624	-0.286166	102.966	1.32156	62.1632	-44.4466	130.033	0.000121889	53.4825	-0.163336	118.148	7.26611	581.382	-4.37244	1279.28	2.75515	733.875	101.022	593.34	-0.00133124	906.151	0.241379	7.33125	-0.446636	20.4122	-0.22514	11.1496	-4.87675	17.5727	-0.0285667	19.982
W10004_0110/PHP02	-0.662657	330.677	0.000936671	138.806	23.3805	-277.06	1.91027	45.179	-2.67241	121.604	-0.306699	103.561	1.45032	59.7114	-50.9752	137.322	0.000129118	50.6928	-0.177212	120.51	11.536	452.935	-7.2003	1592.11	4.73077	692.683	167.046	461.457	-0.00209233	966.1	-0.0796637	11.6938	-0.00639811	10.8741	-0.165934	11.3874	0.449482	10.0542	-0.00285724	11.7014
W10004_0110/PHZ51	-1.04426	399.045	0.0014449	100.492	26.2642	-316.324	2.02307	46.9204	-2.75588	126.278	-0.322751	108.49	1.50697	62.4126	-51.3357	140.734	0.000136644	52.7705	-0.176606	123.22	8.28689	541.68	-5.92324	1450.54	3.87654	710.742	117.349	551.962	-0.0016045	922.055	0.445971	4.55104	-0.700129	25.8752	-0.564441	12.1952	-8.79892	23.156	-0.0541903	28.4049
W10004_0112/PHK76	-1.09245	367.723	0.00152691	53.5187	24.83	-295.855	1.86874	48.0055	-2.6429	123.377	-0.296962	104.731	1.39686	62.299	-50.0759	138.442	0.0001261	53.4225	-0.167815	119.956	5.93207	613.641	-5.45519	1410.75	3.39314	730.577	86.4357	617.18	-0.00141196	916.412	1.12167	-4.37985	-0.928378	30.3213	-0.31141	10.4464	-14.0746	30.3274	-0.0638894	30.9629
W10004_0112/PHP02	-0.894501	349.971	0.0012368	94.3421	22.0529	-256.948	1.68608	48.1817	-2.45705	117.726	-0.268038	99.3755	1.27031	61.043	-47.1721	132.611	0.000113832	53.0629	-0.157397	114.981	4.62504	624.763	-4.18395	1237.89	2.73614	715.335	66.8449	628.38	-0.00113699	865.005	1.06333	-1.80303	-1.09595	36.002	-0.647047	13.6489	-15.6066	34.4959	-0.0906001	41.9273
W10004_0112/PHZ51	-0.585195	331.48	0.000700834	177.479	25.4776	-304.224	1.93549	48.4199	-2.80632	127.95	-0.307288	107.136	1.45075	63.2099	-53.457	144.352	0.000130734	54.0162	-0.17857	124.437	11.2861	473.426	-8.15342	1721.65	5.57728	701.707	157.128	491.661	-0.00238563	1014.66	1.72309	-12.3407	-1.97029	53.3401	-1.36826	13.968	-27.4798	49.7659	-0.155172	61.3682
W10004_0115/PHK76	-1.29142	404.161	0.00164107	52.7661	21.4272	-245.9	1.53341	51.6498	-2.34314	117.205	-0.242136	98.0018	1.16543	63.311	-46.5429	133.616	0.000103039	56.142	-0.147448	113.753	8.15481	533.198	-6.00775	1449.15	3.5532	701.294	109.056	553.41	-0.00174248	926.44	0.966387	-1.23844	-1.0997	35.4772	-0.677578	13.1601	-15.3979	33.5727	-0.0923184	41.9023
W10004_0115/PHZ51	-0.893892	382.683	0.00128806	120.86	27.1015	-327.467	2.11265	47.1003	-2.9851	132.25	-0.33499	111.137	1.55129	63.3571	-54.286	146.032	0.000143437	53.1282	-0.187891	127.868	4.21511	607.273	-3.69876	1152.27	2.66299	688.698	54.9757	619.911	-0.00102871	825.353	1.96954	-14.2666	-2.35555	63.161	-1.37885	15.0701	-30.6377	55.564	-0.174402	68.9757
W10004_0116/PHK76	-0.839467	333.493	0.0011302	97.3198	24.524	-291.98	2.06552	45.3843	-2.71544	124.319	-0.333582	108.759	1.56091	61.1234	-50.5833	138.564	0.000139708	51.3357	-0.182859	124.086	7.86582	581.636	-5.12756	1384.67	2.81862	747.798	111.624	591.023	-0.00157939	949.214	0.823066	0.389424	-0.702405	26.3341	-0.425918	12.0524	-9.48681	24.5953	-0.0560066	29.4304
W10004_0116/PHP02	-0.178095	261.267	0.00021436	214.268	25.7191	-312.155	2.08225	42.5125	-2.72943	121.916	-0.337182	106.514	1.60289	58.2761	-53.1982	139.584	0.000139902	48.6145	-0.185726	122.287	12.0315	441.017	-7.54984	1633.98	4.75649	692.236	168.595	458.746	-0.00214744	972.201	0.631743	2.78029	-0.530565	22.4993	-0.357686	11.8544	-7.15886	21.1753	-0.0426327	24.9498
W10004_0118/PHK76	-0.915086	354.075	0.00126458	92.6463	21.5135	-248.362	1.69914	48.7476	-2.32406	115.599	-0.272605	100.653	1.28724	61.6836	-44.4089	129.38	0.000114554	53.684	-0.152879	114.261	9.8719	524.76	-7.06285	1608.26	4.49693	726.958	136.538	542.126	-0.00203052	991.677	1.05175	-1.94407	-1.23311	38.8395	-0.783432	13.909	-17.1619	36.5479	-0.102675	45.757
W10004_0118/PHP02	-0.349267	279.508	0.000500375	177.562	21.73	-252.927	1.85877	45.708	-2.38492	115.493	-0.30239	103.017	1.42888	59.7866	-45.6448	129.738	0.000125266	51.1136	-0.165353	116.782	8.72313	521.594	-7.36651	1614.72	4.92575	693.97	120.328	537.444	-0.00203896	962.499	0.730341	2.32999	-0.642266	25.7837	-0.363134	12.6203	-10.7677	27.3342	-0.0688553	34.6222
W10004_0118/PHZ51	-1.06032	402.504	0.00142095	105.002	28.1268	-342.559	2.20367	46.0653	-2.89069	130.144	-0.354631	113.519	1.66982	62.8413	-55.1199	147.118	0.000148262	52.5011	-0.191192	128.806	7.31205	582.05	-5.19975	1380.78	4.17048	726.268	104.533	589.57	-0.00148542	925.742	0.308271	5.69366	-0.218256	14.3917	-0.105332	9.84676	-3.08987	14.0646	-0.0203077	16.3429
W10004_0119/PHK76	-0.772911	324.303	0.00100285	111.468	28.4791	-349.31	2.31109	43.362	-2.92496	129.272	-0.373867	114.35	1.7523	60.9519	-55.0998	145.49	0.000155635	50.0955	-0.197071	129.054	5.74982	620.588	-4.84382	1339.7	2.97453	736.009	84.3685	623.094	-0.00130879	907.138	0.691397	1.64753	-0.643229	24.6513	-0.39014	11.5732	-9.02456	23.5646	-0.0496576	26.9316
W10004_0119/PHP02	-0.89327	350.41	0.00121241	97.9059	27.5904	-338.506	2.22416	42.0642	-2.92408	127.063	-0.361467	110.593	1.7391	58.8075	-58.7823	148.538	0.000148886	48.6423	-0.202209	128.478	6.66954	554.669	-4.16024	1212.97	3.15974	690.472	88.9519	571.578	-0.00120959	851.345	1.05672	0.231383	-1.18052	39.8793	-0.781876	16.1385	-16.8598	38.3304	-0.104954	48.7689
W10004_0119/PHZ51	-0.725622	351.78	0.00104242	139.632	25.0121	-296.917	2.12072	47.0174	-2.72312	126.682	-0.34227	112.057	1.58423	63.2416	-49.3072	138.949	0.000143742	53.0949	-0.182142	126.06	10.427	485.976	-7.19024	1597.88	5.17116	696.759	137.367	515.082	-0.00213925	978.517	0.368998	5.18077	-0.647382	24.3729	-0.673244	12.3243	-9.33329	23.6549	-0.0568742	29.0158
W10004_0121/PHK76	-0.610369	319.036	0.000913813	136.066	30.1054	-371.288	2.23494	45.9442	-3.04151	133.549	-0.358008	114.146	1.70654	62.9124	-59.86	154.062	0.000149752	52.5383	-0.198219	131.214	6.97891	592.269	-5.71772	1445.62	4.60402	725.795	97.6051	602.85	-0.0015785	938.908	1.58867	-9.55634	-1.83199	51.3509	-1.2104	14.497	-25.8448	48.4685	-0.140228	57.4361
W10004_0121/PHP02	-0.756508	336.188	0.000971451	129.105	27.5689	-337.101	2.33956	41.9696	-3.08746	131.626	-0.379037	113.904	1.78883	59.7237	-58.7622	149.6	0.000157931	48.7446	-0.210985	132.328	4.30829	614.001	-4.32486	1236.67	2.37037	699.549	60.0159	620.908	-0.00117355	851.034	0.699874	3.07484	-0.741524	28.4166	-0.475932	13.4438	-9.93783	26.4648	-0.0647567	33.6025
W10004_0121/PHZ51	-0.640259	344.561	0.000857984	164.923	30.1964	-371.319	2.36093	45.9501	-3.08162	135.702	-0.380662	118.309	1.80023	63.8837	-59.4756	154.815	0.000158573	52.8745	-0.205382	134.766	6.49359	585.831	-6.30056	1498.06	4.88202	706.118	88.6316	599.11	-0.00174116	939.893	1.08786	-2.60019	-1.16784	37.1368	-0.625829	13.0647	-16.6491	35.56	-0.0902924	41.3225
W10004_0122/PHK76	0.130864	240.216	-0.000195596	279.405	26.6142	-320.741	1.91692	48.7107	-2.66872	125.125	-0.306243	107.104	1.47126	63.2379	-53.4972	144.51	0.000128124	54.4013	-0.172579	122.654	8.99174	522.271	-6.4312	1508.94	5.25243	698.798	126.119	535.332	-0.00195157	959.373	0.998512	-1.09909	-1.28813	40.2906	-0.698233	13.7707	-16.0028	35.0088	-0.0877469	40.8744
W10004_0122/PHP02	-1.01878	370.935	0.00134374	87.7216	22.8579	-268.619	1.94742	45.5974	-2.68409	122.652	-0.313534	105.225	1.47273	60.4328	-50.2467	137.085	0.000132013	51.1764	-0.179781	122.118	12.8676	403.816	-8.73711	1759.57	5.25026	671.412	179.712	423.717	-0.00247047	992.027	0.242416	7.99868	-0.366402	19.2677	-0.574109	13.215	-6.00088	19.9393	-0.047666	27.1649
W10004_0122/PHZ51	-0.903815	386.775	0.00121411	132.832	29.4676	-360.663	2.01845	49.4679	-2.84213	130.611	-0.322021	110.898	1.56805	64.6983	-58.9456	154.061	0.000134092	55.5493	-0.182914	127.703	11.1029	456.765	-7.52856	1625.34	4.99311	684.605	152.293	478.295	-0.00213697	964.922	1.39002	-7.10387	-1.45335	42.7864	-1.0225	13.7967	-21.5281	42.0375	-0.131661	54.5647
W10004_0127/PHK76	-0.587426	321.957	0.000674266	170.943	25.8117	-310.748	2.17763	44.2928	-2.87744	127.822	-0.350114	110.908	1.61913	60.9791	-51.9307	140.541	0.000147848	50.5064	-0.190115	126.427	6.98881	594.392	-5.90008	1469.97	4.04651	731.835	98.7927	603.339	-0.00162256	946.363	0.50944	4.58921	-0.691823	26.4935	-0.225597	11.6571	-9.3005	24.7157	-0.0497938	27.7151
W10004_0127/PHP02	-0.699958	328.866	0.000881843	139.34	23.3218	-276.403	1.87497	45.3416	-2.52083	118.182	-0.302053	102.774	1.42885	59.5867	-48.4004	133.458	0.000126313	50.7992	-0.168354	117.526	8.96654	497.487	-7.27033	1584.74	5.22149	673.627	124.257	512.883	-0.0019914	938.606	1.15808	-4.37522	-1.10295	34.7369	-0.709758	12.4736	-14.6236	31.5966	-0.0968282	42.6236
W10004_0127/PHZ51	-0.468708	318.525	0.000650875	184.235	23.785	-279.974	1.94304	47.8424	-2.66626	124.473	-0.310632	107.059	1.44168	62.7417	-48.619	136.969	0.000131891	53.3897	-0.172955	122.172	11.832	467.127	-8.31907	1748.15	5.79869	706.771	161.859	490.754	-0.00233177	1014.96	1.56741	-9.57166	-1.69554	47.9751	-1.03463	13.5263	-23.1473	44.1484	-0.135031	55.3937
W10004_0129/PHP02	-0.70046	329.808	0.000955506	131.221	23.9522	-285.02	1.9879	44.7817	-2.69393	122.461	-0.320141	105.66	1.50561	59.9174	-50.7792	137.443	0.000134413	50.5143	-0.180035	121.798	8.60763	505.089	-7.42135	1602.12	4.53834	677.312	122.343	515.06	-0.00195244	933.268	1.69814	-8.37413	-1.60994	48.81	-0.905202	15.7938	-21.0724	43.8167	-0.120499	53.2273
W10004_0129/PHZ51	-0.674006	344.252	0.000860325	160.387	28.1264	-342.453	2.27394	45.4436	-3.04504	133.524	-0.364661	114.887	1.69817	62.8418	-56.1523	148.687	0.000153901	51.985	-0.199207	131.425	8.45516	542.968	-6.32653	1504.41	5.32269	706.425	116.23	558.963	-0.00183885	954.419	1.98319	-13.222	-2.27256	62.4838	-1.35403	16.1815	-30.1922	56.1056	-0.172474	69.5293
W10004_0132/PHK76	-0.801929	333.109	0.00102424	114.27	24.2971	-288.763	1.99175	46.0421	-2.70192	123.931	-0.321477	107.129	1.52637	61.1446	-52.2236	140.798	0.000134225	51.8347	-0.18229	123.807	5.18036	648.127	-3.99692	1251.75	1.96024	756.873	78.5611	646.379	-0.00105359	891.763	0.850931	-1.14104	-1.03709	32.7521	-0.572116	11.44	-13.6144	29.5954	-0.0670918	32.0118
W10004_0132/PHP02	-0.776985	347.196	0.000968212	138.118	25.0465	-301.42	2.02837	43.9659	-2.70376	122.27	-0.326747	106.095	1.5385	59.402	-51.3118	137.8	0.000136812	49.8521	-0.180289	121.478	4.35605	636.691	-3.06593	1108.69	1.82387	726.973	65.8626	635.532	-0.0007946	830.988	0.611229	4.04454	-0.602272	25.1457	-0.33137	12.7656	-8.13565	23.6566	-0.0530643	29.5172
W10004_0132/PHZ51	-0.721486	355.297	0.00105901	141.604	24.524	-289.98	2.06552	47.3843	-2.71544	126.319	-0.333582	110.759	1.56091	63.1234	-50.5833	140.564	0.000139708	53.3357	-0.182859	126.086	6.57573	587.117	-3.47891	1161.06	2.1728	727.239	94.9329	592.424	-0.00110027	868.937	1.26672	-6.0486	-1.62038	46.146	-0.818106	12.5466	-21.7419	41.9197	-0.106811	45.6653
W10004_0133/PHK76	-0.836362	334.147	0.001216	87.8513	20.1606	-228.181	1.82054	47.9006	-2.28715	115.215	-0.29513	103.899	1.3554	61.8444	-40.2981	123.931	0.000123856	53.0676	-0.155802	115.58	6.87895	590.016	-6.16064	1494.43	3.48334	728.6	98.7643	596.427	-0.00162696	939.915	-0.33836	14.8523	0.346502	2.8734	0.0266324	10.6471	4.09553	4.608	0.0129091	6.35759
W10004_0133/PHP02	-0.94851	349.779	0.00124311	87.0706	21.5795	-250.027	1.838	46.6212	-2.50192	118.68	-0.29515	102.802	1.37043	60.6917	-45.5192	130.259	0.000124919	51.8515	-0.16536	117.485	8.98958	513.031	-5.67563	1408.55	3.55341	700.737	132.508	516.002	-0.00158301	907.428	0.657564	2.90316	-0.372026	19.3299	-0.141409	11.4314	-6.14362	20.0878	-0.048334	27.3266
W10004_0133/PHZ51	-0.617396	341.807	0.000908707	158.641	25.2828	-300.775	2.02267	48.1245	-2.83567	129.174	-0.323221	109.75	1.51679	63.5782	-53.1707	144.545	0.000136908	53.9416	-0.184321	126.846	2.47304	675.69	-1.12136	868.994	0.666766	729.382	39.8918	671.103	-0.000375747	777.275	1.13904	-4.73172	-1.28214	38.2245	-0.937082	12.789	-18.4568	36.7608	-0.113579	47.7396
W10004_0134/PHK76	-1.09565	367.963	0.00154161	51.5886	20.8547	-238.13	1.85877	47.708	-2.51668	120.294	-0.300018	104.717	1.39716	61.8979	-45.9688	132.199	0.000126428	52.9867	-0.170058	120.262	12.3064	443.02	-8.8765	1802.39	6.13278	691.6	176.499	454.786	-0.00248754	1020.02	0.451	4.11583	-0.652011	24.4068	-0.513554	11.6189	-8.16889	21.8364	-0.0536997	27.8635
W10004_0134/PHP02	-0.938994	346.951	0.00141689	64.1157	16.4233	-173.634	1.3955	52.1663	-1.93205	107.567	-0.221287	94.4668	0.99611	63.005	-32.4445	112.658	9.57533e-05	56.0381	-0.121274	104.625	7.07944	544.485	-5.98374	1432.27	3.94572	684.723	97.6381	557.375	-0.00168798	906.156	1.98066	-12.8256	-2.30692	63.6308	-1.61409	17.5797	-32.6877	60.2154	-0.183163	73.5342
W10004_0134/PHZ51	-0.409425	301.451	0.000618797	178.006	27.436	-332.558	2.20235	45.9789	-3.04043	133.226	-0.354007	113.34	1.67916	62.7085	-58.6065	151.979	0.00014848	52.3773	-0.202051	132.119	6.99938	567.606	-3.86124	1197.6	3.07504	711.718	98.6905	576.961	-0.00118267	868.914	0.173359	7.6025	-0.434881	19.5921	-0.276274	10.7997	-5.19668	17.4999	-0.0190518	16.1896
W10004_0138/PHK76	-0.848806	345.717	0.0012421	94.7774	29.6418	-367.111	2.23713	43.3217	-3.05042	131.139	-0.359459	111.729	1.72206	60.258	-60.6738	152.62	0.000149813	49.9316	-0.201632	129.687	2.19907	707.595	-3.77284	1214.16	2.40921	743.334	34.458	705.11	-0.00091557	865.218	1.48223	-7.62826	-1.57739	46.1999	-0.960547	14.1436	-22.1312	43.5352	-0.125048	52.9061
W10004_0138/PHZ51	-1.11396	411.485	0.00154495	92.5643	27.9836	-340.364	2.15233	46.6927	-2.891	130.25	-0.34728	112.69	1.66725	62.9503	-57.8403	151.088	0.00014404	53.0624	-0.194164	129.84	7.80225	556.834	-5.92472	1454.49	3.98654	713.783	115.465	558.693	-0.00159442	924.658	1.61703	-11.0043	-2.01649	54.4421	-1.35655	13.9729	-27.5328	49.8969	-0.152083	60.3681
W10004_0140/PHP02	-0.938447	359.553	0.00124531	97.752	25.8843	-311.669	2.04768	45.7676	-2.77863	125.862	-0.328956	108.374	1.55447	61.346	-53.2297	142.529	0.000137966	51.726	-0.183559	124.506	10.1865	466.16	-7.74525	1639.33	5.2728	670.621	140.56	484.596	-0.00215931	955.372	1.49229	-6.503	-1.78142	52.0866	-1.13288	16.0749	-24.1313	47.7833	-0.146164	61.3425
W10004_0140/PHZ51	-1.03529	397.364	0.00143077	101.585	26.7634	-321.824	2.14847	47.4323	-3.01476	133.581	-0.343572	112.922	1.61477	63.8344	-56.7201	150.195	0.000145389	53.615	-0.196614	131.31	6.98493	548.268	-4.78905	1289.79	2.89879	693.205	98.3633	557.798	-0.00142292	877.042	2.04548	-16.161	-2.43525	63.999	-1.26413	13.6403	-30.3552	54.1659	-0.159866	63.0522
W10004_0144/PHK76	-1.17963	379.738	0.0015248	55.6105	24.5408	-292.125	2.08961	45.2369	-2.86011	127.494	-0.335851	109.146	1.56639	61.2042	-52.618	141.559	0.000141882	51.1982	-0.189946	126.414	7.14527	595.621	-3.53789	1190.06	3.04741	743.343	99.0051	607.91	-0.00112267	893.413	0.603324	2.23318	-0.628077	23.8253	-0.394093	11.1075	-8.59644	22.4408	-0.0520929	27.2793
W10004_0144/PHP02	-0.951311	329.639	0.00128296	61.7333	25.6527	-310.883	2.01365	43.5172	-2.70592	121.716	-0.324667	105.232	1.54805	58.7685	-53.1204	139.773	0.000135177	49.4308	-0.181259	121.183	7.33678	563.538	-3.63781	1174.52	2.76496	717.626	104.632	571.483	-0.0011835	872.869	0.240623	5.16612	-0.368645	16.4644	-0.307083	9.30061	-4.82784	15.325	-0.0366581	20.5627
W10004_0144/PHZ51	-1.01437	369.638	0.00137442	83.1896	25.598	-306.583	2.07914	46.3445	-2.92222	129.814	-0.332265	109.693	1.55517	62.2435	-54.3601	145.037	0.000140957	52.2992	-0.190162	127.482	10.4854	506.67	-7.87234	1702.19	5.38146	717.435	150.877	515.919	-0.00211885	998.223	0.833428	1.01816	-0.878693	31.0972	-0.529813	13.2192	-11.8791	28.9389	-0.0735136	36.1455
W10004_0146/PHK76	-1.26233	401.264	0.0018084	32.8161	25.5691	-305.861	1.99122	47.5475	-2.69208	125.222	-0.319912	108.431	1.51609	62.6807	-52.0402	142.037	0.000133916	53.3685	-0.177719	123.87	5.9067	618.284	-4.91419	1349.57	2.89131	737.941	85.6108	622.523	-0.00133262	911.277	1.38012	-5.72677	-1.43664	43.6635	-0.750187	13.9727	-19.489	40.2353	-0.112599	49.3318
W10004_0146/PHP02	-0.9587	360.386	0.00126076	94.3305	22.8657	-269.233	1.98072	44.7554	-2.55602	119.43	-0.321403	105.72	1.5061	59.8157	-47.7498	133.033	0.000133935	50.4665	-0.175391	120.238	11.964	448.03	-7.71041	1658.76	4.53579	699.12	170.73	460.817	-0.00216507	979.667	1.3132	-3.6917	-1.5536	47.5475	-1.05931	16.4243	-21.1426	43.9405	-0.115833	51.657
W10004_0146/PHZ51	-0.898461	375.8	0.00126365	116.427	26.7806	-322.575	2.1023	47.4066	-3.00508	132.875	-0.335811	111.441	1.5919	63.4147	-57.7223	151.121	0.000141924	53.4936	-0.195688	130.519	8.24009	555.833	-5.56046	1419.86	4.12366	722.163	117.309	565.081	-0.00159447	933.949	0.793781	1.70995	-0.734869	28.0381	-0.308858	12.5534	-10.6287	27.2742	-0.0593069	31.5198
W10004_0147/PHK76	-0.688073	323.445	0.000903168	132.701	25.5855	-307.4	2.08557	45.2784	-2.99109	130.278	-0.332211	108.686	1.54992	61.262	-55.1074	145.1	0.000141729	51.2148	-0.192821	127.317	4.82454	651.06	-5.13058	1383.01	3.29006	742.658	67.4152	658.468	-0.0013667	922.574	0.280177	6.87832	-0.304323	17.1932	-0.212603	11.1169	-3.71776	15.8509	-0.0192316	16.8208
W10004_0147/PHP02	-0.812767	341.292	0.00111068	110.623	25.6519	-309.672	2.15417	43.2738	-3.01461	129.478	-0.344726	108.967	1.60475	59.7696	-55.1853	143.911	0.000146455	49.3985	-0.197287	127.422	8.12723	530.261	-6.61245	1518.47	3.84991	695.748	112.85	543.863	-0.00179425	928.846	0.859369	0.488162	-0.864308	30.5544	-0.377931	12.4005	-11.7614	28.5466	-0.053565	29.1377
W10004_0147/PHZ51	-1.32213	420.248	0.00189283	34.497	27.7319	-336.084	2.22557	46.5404	-3.15819	136.53	-0.353077	114.023	1.62805	63.6878	-56.6648	150.016	0.000151537	52.8433	-0.199572	132.14	8.47597	548.913	-6.40655	1520.49	4.08345	721.05	117.983	562.642	-0.00186893	964.334	1.92804	-13.7238	-2.09401	57.2535	-1.27164	14.6844	-27.1771	50.4117	-0.146874	59.643
W10004_0148/PHK76	-0.981652	371.699	0.00132869	94.6609	25.6519	-307.672	2.15417	45.2738	-3.01461	131.478	-0.344726	110.967	1.60475	61.7696	-55.1853	145.911	0.000146455	51.3985	-0.197287	129.422	5.58271	621.756	-4.27769	1268.68	2.07341	739.206	78.398	629.717	-0.00117023	888.343	1.51892	-7.26418	-1.78729	51.7815	-0.928109	14.8234	-23.291	46.084	-0.123863	53.3112
W10004_0148/PHP02	-0.784049	352.571	0.00113452	122.342	29.6246	-367.359	2.2833	42.3474	-3.0601	130.845	-0.36722	112.21	1.74493	59.6777	-59.6716	150.694	0.000153278	49.053	-0.202559	129.479	5.05427	591.511	-5.43491	1365.55	3.40721	687.731	75.7584	591.205	-0.00145364	878.484	0.768583	1.97523	-1.10026	36.3071	-1.10359	15.6686	-15.9438	35.209	-0.0937842	43.2185
W10004_0148/PHZ51	-0.802056	373.257	0.00105328	150.854	29.6488	-365.513	2.41095	43.2363	-3.23105	136.678	-0.387388	116.959	1.81213	61.6419	-60.2418	153.705	0.000163013	50.1894	-0.21327	135.046	8.33216	539.236	-7.23338	1607.13	4.74912	703.595	119.409	547.346	-0.00192316	957.555	2.40193	-18.9182	-2.59358	69.1609	-1.43992	15.8996	-35.0673	62.7972	-0.198169	77.655
W10004_0149/PHK76	-0.798461	351.421	0.00110263	123.407	24.4902	-290.786	1.75489	49.275	-2.53975	121.284	-0.27778	102.407	1.31962	62.67	-49.3487	137.508	0.000117954	54.4124	-0.159278	117.372	9.41467	525.206	-5.95932	1464.91	3.94881	720.285	136.807	531.408	-0.00174395	948.216	0.501595	5.13855	-0.309518	18.2542	-0.111273	11.6575	-4.69963	18.267	-0.0322109	22.1828
W10004_0149/PHZ51	-0.759186	361.55	0.00104942	144.626	26.7851	-322.956	2.25966	45.475	-2.97998	132.026	-0.364426	114.742	1.69944	62.722	-54.9925	146.922	0.00015303	51.9648	-0.199546	131.416	7.83252	545.736	-5.33671	1373.2	4.29498	701.358	104.964	564.806	-0.0016423	919.811	1.29	-5.69214	-1.52078	44.5198	-0.93686	13.6567	-20.0987	40.0929	-0.125023	52.5047
W10004_0150/PHK76	-0.518973	302.645	0.000637129	164.165	21.8092	-251.585	1.58821	50.9869	-2.29886	116.164	-0.253665	99.3589	1.2303	62.9834	-46.7777	133.85	0.000106176	55.6994	-0.149741	114.374	8.00354	573.435	-5.29149	1399.47	3.92961	735.489	113.34	583.362	-0.00155174	941.048	0.976964	-1.0823	-1.35859	41.6487	-0.945407	14.5078	-18.9028	39.1157	-0.107369	47.3109
W10004_0150/PHP02	-0.58456	317.889	0.000847714	146.012	24.4506	-291.306	1.82309	47.4744	-2.5113	119.579	-0.293137	103.248	1.416	61.2318	-50.9375	138.668	0.000121782	52.8942	-0.166754	118.623	7.12243	565.173	-6.34384	1497.39	4.64708	701.786	95.6428	582.209	-0.00177884	938.369	0.631173	4.11862	-0.653815	26.6335	-0.473198	13.6444	-9.5152	26.0421	-0.0547965	30.4227
W10004_0152/PHK76	-0.873105	353.022	0.00123547	100.054	22.1439	-256.979	1.81207	48.1877	-2.49716	119.879	-0.290692	103.538	1.364	62.0143	-46.7878	133.364	0.000122653	53.3991	-0.16456	118.533	8.46608	541.606	-5.0863	1353.77	4.36908	711.622	117.773	555.433	-0.00157948	923.295	0.937651	-1.25885	-0.968831	32.1327	-0.387095	11.6383	-12.7363	29.2107	-0.0625914	31.4124
W10004_0152/PHP02	-0.675809	334.179	0.00096886	136.839	23.9698	-285.377	1.87146	45.8776	-2.5299	118.875	-0.30235	103.312	1.45439	59.9971	-50.7491	137.3	0.000125308	51.409	-0.171094	118.887	6.62683	552.268	-4.96011	1306	3.10445	687.433	91.0998	564.799	-0.0014052	870.578	0.211807	7.67953	-0.498976	21.5924	-0.392571	11.8043	-4.74892	17.3709	-0.0275502	19.6259
W10004_0152/PHZ51	-0.761016	365.514	0.00108094	144.525	24.4003	-288.387	2.04594	47.3701	-2.7025	125.828	-0.329352	110.009	1.53066	63.0142	-49.4474	138.733	0.000138669	53.2339	-0.179515	124.819	7.9603	546.134	-6.62872	1532.39	4.70858	702.024	105.141	567.928	-0.00190529	953.648	1.88015	-13.1636	-2.30196	61.9624	-1.57997	15.8885	-30.5386	55.4353	-0.190884	74.6073
W10004_0153/PHK76	-1.0271	368.09	0.00139969	77.0669	25.1888	-301.1	2.0861	45.773	-2.86918	128.186	-0.336147	109.683	1.59193	61.6146	-54.9667	145.4	0.000140877	51.808	-0.192686	127.775	3.86425	641.073	-3.23842	1122.32	2.28977	716.722	56.2305	643.496	-0.000867815	832.29	-0.0296844	9.60108	0.0437183	8.24727	-0.0247266	9.3396	0.586627	8.36126	-0.00626967	11.3761
W10004_0153/PHP02	-0.900088	341.74	0.00118066	92.3198	27.5102	-336.444	2.30425	42.1322	-2.93588	128.204	-0.374392	113.117	1.76737	59.599	-56.1874	145.737	0.000155127	48.8511	-0.202127	129.343	12.8147	401.381	-7.80456	1643.45	4.77487	670.877	177.677	423.238	-0.00240792	981.11	-0.648022	16.9212	0.57842	-4.08328	0.192457	8.3059	6.62317	-0.867283	0.0427317	-5.47917
W10004_0153/PHZ51	-0.924368	388.126	0.00125411	126.893	29.0357	-355.648	2.25185	45.7705	-3.04827	133.693	-0.36154	114.592	1.7125	62.8915	-58.8652	152.647	0.000151448	52.353	-0.200662	131.982	10.3598	481.303	-8.77077	1782.2	6.06811	684.58	145.07	496.726	-0.0024562	1008.95	1.13015	-5.37973	-1.25148	36.7715	-0.943821	12.06	-18.1279	35.5116	-0.105678	44.294
W10004_0154/PHK76	-0.449901	282.795	0.000646921	151.185	27.9288	-340.064	2.21781	45.5201	-3.10731	134.348	-0.354879	113.151	1.67437	62.4253	-59.08	152.352	0.000149821	51.9308	-0.203067	132.139	7.78322	562.521	-7.96599	1705.85	5.55246	708.674	103.708	582.407	-0.0021728	996.835	0.340771	5.51133	-0.20861	14.3838	-0.287755	10.7824	-3.85143	15.4186	-0.0272041	18.9024
W10004_0154/PHP02	-0.905718	352.231	0.00119159	100.817	24.9723	-299.535	1.92647	45.8126	-2.80832	125.293	-0.306362	104.319	1.45029	60.5115	-53.7308	142.042	0.000130165	51.3784	-0.180213	122.254	8.32429	511.288	-5.84818	1411.98	4.26484	678.662	110.437	533.312	-0.00169751	903.307	0.479922	5.74256	-0.678355	26.9829	-0.416201	13.2095	-9.02476	25.0977	-0.0376152	24.3643
W10004_0154/PHZ51	-0.477418	315.809	0.000715738	172.575	25.7605	-307.06	2.16373	47.3757	-2.89069	131.044	-0.349589	113.782	1.64722	63.8206	-54.7707	147.521	0.000146172	53.6294	-0.19551	131.063	7.61169	553.036	-6.67531	1536.72	5.15738	697.771	101.032	573.097	-0.00194317	956.745	0.611318	1.39775	-0.52219	20.6789	-0.298748	9.99038	-6.22588	18.1455	-0.0345146	20.5557
W10004_0160/PHK76	-0.859609	347.529	0.00121302	98.8815	27.3188	-331.244	2.13175	46.3041	-2.73727	126.382	-0.344715	111.766	1.63623	62.4591	-53.4569	144.252	0.000142871	52.5901	-0.184336	126.15	8.71197	530.129	-4.61891	1291.71	3.3713	712.517	120.638	545.23	-0.0014476	902.333	1.26843	-4.09792	-1.16413	37.7423	-0.695683	14.032	-15.0524	33.8544	-0.0839829	39.8643
W10004_0160/PHZ51	-0.879504	366.753	0.00126497	109.432	26.6876	-321.415	2.15935	46.6206	-2.87286	129.865	-0.346687	112.615	1.61617	63.1295	-53.143	144.406	0.00014605	52.8428	-0.188683	128.117	4.69283	616.643	-3.66113	1168.32	2.89402	707.764	70.3865	616.287	-0.00103703	846.909	0.0253077	8.93909	0.00904384	9.04006	-0.25672	10.2649	-0.972567	10.7049	-0.0199562	16.0404
W10004_0161/PHP02	-0.871157	328.794	0.00118835	81.8139	26.747	-326.284	2.05412	43.7014	-2.71575	122.525	-0.331273	106.667	1.58094	59.2531	-53.6529	141.131	0.000137576	49.7686	-0.181513	121.863	11.3863	427.581	-8.05961	1666.84	5.30512	660.016	148.725	461.375	-0.00232688	964.374	0.760002	1.88777	-1.06256	35.2584	-0.943556	14.8418	-16.4525	35.7808	-0.101541	45.6681
W10004_0161/PHZ51	-0.875489	355.2	0.00124331	100.996	20.0049	-225.304	1.77563	48.9619	-2.35634	117.286	-0.287725	103.564	1.34759	62.4719	-43.7658	129.465	0.000120406	54.0445	-0.161432	117.95	7.41478	535.597	-5.01005	1313.87	3.16797	688.853	99.2617	553.814	-0.00146421	879.248	1.7142	-11.273	-2.20351	59.6035	-1.67903	16.1618	-30.6133	55.4274	-0.186196	72.8914
W10004_0166/PHK76	-0.711401	337.636	0.00110955	118.944	25.3526	-303.295	1.83159	48.5871	-2.63122	123.328	-0.290127	104.067	1.37444	62.5776	-50.8044	139.679	0.000123204	53.9389	-0.165245	119.348	9.92529	490.5	-7.03584	1572	5.85815	684.956	129.775	519.748	-0.00214339	971.734	0.0639698	10.7964	0.00174196	11.5318	-0.171961	12.2542	-0.787715	12.7533	-0.0210027	18.7224
W10004_0166/PHP02	-0.769424	340.246	0.0010657	120.137	26.3822	-318.85	1.95314	46.8386	-2.75035	125.361	-0.311983	106.329	1.4932	61.661	-54.4203	144.323	0.000130974	52.5899	-0.178293	122.95	8.21406	499.902	-7.36952	1581.44	4.7285	661.622	110.074	519.907	-0.00207647	933.189	0.38422	7.0592	-0.102724	14.0502	0.0679986	11.4443	-3.16404	16.4616	-0.018663	18.0686
W10004_0166/PHZ51	-0.607193	348.465	0.000817949	177.583	25.4018	-302.815	1.94637	48.6082	-2.66441	125.234	-0.310404	107.83	1.45215	63.505	-49.88	139.563	0.000131395	54.244	-0.170639	122.244	14.8962	369.949	-10.7784	2019.49	5.78891	681.644	194.171	414.788	-0.00304896	1072.77	1.87217	-12.5012	-2.37817	64.2611	-1.67366	16.8262	-31.5179	57.4703	-0.186536	73.6927
W10004_0167/PHP02	-0.714698	330.805	0.00100638	124.337	28.6736	-354.153	2.29418	41.5358	-3.04996	129.929	-0.367964	111.604	1.71461	59.0841	-56.4186	145.366	0.0001551	48.1539	-0.199333	127.765	8.99624	500.099	-4.04994	1199.76	2.33774	695.996	126.12	513.265	-0.00127786	859.337	0.3577	6.4048	-0.456725	21.1245	-0.318787	12.0042	-5.36324	18.7855	-0.0279043	20.2394
W10004_0167/PHZ51	-0.842981	371.337	0.0011341	134.276	26.1158	-312.455	2.08172	48.0179	-2.85135	130.007	-0.333246	111.517	1.56088	63.9235	-53.339	145.284	0.000140755	54.0213	-0.18586	127.829	6.60534	587.803	-6.58509	1536.96	4.82762	711.074	91.4034	599.352	-0.00181538	953.08	2.39973	-18.8616	-2.80755	74.0565	-1.97483	18.0534	-38.4549	67.9099	-0.223812	86.4159
W10004_0168/PHK76	-0.847966	336.319	0.0011387	98.1149	22.6078	-261.762	1.73961	50.9318	-2.33389	118.408	-0.279211	104.088	1.32013	64.1682	-44.9414	132.737	0.000116953	56.0219	-0.153133	116.941	8.59565	555.203	-6.15495	1499.26	3.62513	733.181	126.214	558.811	-0.00174789	959.427	1.65504	-9.10198	-1.65487	48.5818	-1.025	15.0195	-23.2394	45.818	-0.132895	56.1979
W10004_0168/PHP02	-0.949556	354.184	0.00126746	88.3787	21.0254	-240.425	1.64394	50.1146	-2.31638	116.236	-0.263917	100.355	1.26391	62.5654	-45.685	131.995	0.000110519	54.9248	-0.153596	115.286	9.02304	507.927	-6.32125	1482.07	4.17355	692.32	130.44	514.934	-0.00175115	922.57	0.14648	9.35243	-0.300229	17.9543	-0.470913	12.9968	-4.77041	18.2846	-0.0328364	22.3072
W10004_0168/PHZ51	-0.754024	353.898	0.00103346	139.527	19.2413	-211.538	1.59576	53.4094	-2.29055	118.487	-0.254637	101.982	1.1895	65.6265	-42.2637	129.928	0.000108495	57.946	-0.148832	116.589	8.87877	529.889	-6.47919	1519.69	4.78163	706.874	122.35	546.218	-0.00190443	958.881	2.41518	-18.9244	-2.50182	67.2287	-1.58807	16.6421	-34.9846	62.8274	-0.196662	77.2963
W10004_0169/PHP02	-0.597144	302.909	0.000765389	139.623	24.6326	-295.368	2.07507	43.4862	-2.59153	119.885	-0.338445	107.574	1.60338	59.1744	-50.1688	136.174	0.000139424	49.5667	-0.181081	121.727	7.20797	537.515	-5.27992	1343.46	3.23323	685.482	104.306	542.948	-0.001467	876.631	1.05173	-1.5781	-1.09801	36.1331	-0.740966	14.1061	-14.1039	32.3255	-0.0873529	40.906
W10004_0169/PHZ51	-0.50155	329.694	0.000730989	181.777	27.3481	-332.073	2.1494	45.7228	-2.81306	127.593	-0.347038	111.66	1.64696	62.0215	-54.7443	145.684	0.000144273	52.0369	-0.188765	127.142	8.86753	514.889	-4.84297	1307.14	3.02891	703.194	125.772	525.578	-0.00146666	892.952	0.988672	-2.9413	-1.35386	39.824	-1.06564	13.268	-18.9011	37.396	-0.112055	47.1895
W10004_0171/PHK76	-0.613751	331.765	0.000920454	147.588	29.2099	-359.096	2.47053	42.6243	-3.25656	137.22	-0.398977	118.424	1.86651	61.4512	-60.5934	154.205	0.000167169	49.7353	-0.21938	136.967	11.9436	446.119	-6.16291	1469.78	3.98025	700.402	161.127	473.518	-0.00200563	958.825	0.0127341	9.55572	-0.0497864	10.8421	-0.262315	10.7514	-2.07356	12.8211	-0.0209985	16.8595
W10004_0178/PHK76	-0.291289	273.904	0.000369505	194.724	26.2409	-317.383	2.18563	43.8507	-3.02644	130.629	-0.350407	110.585	1.63718	60.5558	-55.9916	145.958	0.000148285	50.0986	-0.199184	128.918	9.36345	522.205	-6.419	1516.13	4.13428	714.856	133.783	531.956	-0.00178601	948.88	0.272123	7.79305	-0.106007	13.5006	0.0749061	10.7926	-2.3076	14.5523	-0.0159009	16.5039
W10004_0178/PHP02	-0.366195	304.102	0.000546501	194.542	25.5683	-307.649	2.13175	44.3041	-3.00077	129.984	-0.339972	109.167	1.57279	60.6817	-54.1051	143.174	0.000145194	50.3362	-0.193747	127.109	13.0433	401.894	-8.29613	1708.6	5.53962	671.707	179.815	425.762	-0.00249771	997.386	0.212545	7.60487	-0.440517	20.1974	-0.612739	12.6127	-6.80951	20.3969	-0.0490331	26.8747
W10004_0178/PHZ51	-0.896364	366.988	0.0013829	93.2864	24.1889	-284.48	1.91193	49.5619	-2.67149	125.984	-0.306585	107.947	1.45555	64.093	-51.6057	142.619	0.000128869	55.1199	-0.176053	124.546	10.1412	481.291	-6.62685	1518.55	4.1343	692.212	135.995	505.837	-0.00200231	951.269	0.88973	-0.865398	-0.912906	30.6738	-0.693719	12.6685	-12.3389	28.4273	-0.0819698	37.8232
W10004_0179/PHK76	-0.77607	329.722	0.00110872	103.578	26.4486	-320.121	2.02175	45.834	-2.77387	125.56	-0.324498	107.611	1.54804	61.1686	-54.4982	144.134	0.0001357	51.7736	-0.18276	124.055	2.63205	704.5	-3.22815	1155.56	2.55215	749.466	40.3543	702.922	-0.000835381	863.015	1.28035	-6.52799	-1.20605	36.4098	-0.707051	11.7914	-17.0604	34.5813	-0.101337	43.4872
W10004_0179/PHP02	-0.308844	270.571	0.000388176	187.058	27.8999	-343.342	2.1299	42.7231	-2.87717	125.756	-0.342526	107.889	1.63529	58.8624	-56.7602	145.352	0.000142779	49.0001	-0.190624	124.527	5.47802	590.382	-3.60319	1153.52	1.77679	707.334	80.0347	593.312	-0.00102757	838	-0.0314494	10.5367	0.00204367	10.1092	-0.198134	10.9423	0.389904	9.57071	-0.0116109	14.1089
W10004_0179/PHZ51	-0.946171	363.872	0.00131547	92.5942	27.1609	-329.336	2.00742	47.1811	-2.82799	127.911	-0.319576	108.189	1.51606	62.4808	-54.7959	145.757	0.000134963	53.0541	-0.18072	124.613	6.41185	596.211	-5.89264	1457.33	3.73149	722.182	90.873	604.048	-0.00154961	926.184	0.509894	2.81514	-0.652803	23.8376	-0.649467	11.5714	-9.44846	23.1692	-0.0604209	29.5648
W10004_0185/PHP02	-0.98789	354.878	0.00144349	63.0809	25.0809	-301.923	1.93602	44.9145	-2.6844	121.859	-0.311225	104.133	1.49276	59.5625	-53.3163	140.652	0.000129882	50.6093	-0.178435	120.895	8.34724	510.749	-6.58936	1501.34	3.47525	683.881	120.785	517.05	-0.00179243	914.293	2.95404	-25.6359	-3.20075	82.9395	-2.16546	18.7516	-44.7103	77.2368	-0.2636	99.9042
W10004_0185/PHZ51	-0.64942	340.397	0.000896483	154.985	24.4153	-289.591	2.05597	46.2824	-2.83936	127.752	-0.32872	108.945	1.51844	62.0724	-50.9978	139.954	0.000139991	52.1048	-0.184636	125.444	9.39667	497.861	-7.93847	1675.78	5.55029	681.932	122.543	526.054	-0.00221783	975.29	2.37279	-19.6365	-2.70219	70.5594	-1.8357	16.3996	-37.294	65.0667	-0.212646	81.5125
W10004_0189/PHZ51	-0.800665	351.345	0.00108772	124.895	18.9986	-208.69	1.49152	53.7801	-1.96664	110.902	-0.238214	99.2062	1.09862	65.2454	-35.494	119.597	0.000100995	58.0654	-0.125806	108.65	9.44282	498.893	-6.54532	1509.92	5.17132	686.554	122.414	528.373	-0.00202331	954.896	1.1962	-4.51278	-1.10996	35.2205	-0.548469	12.1575	-16.2167	34.3113	-0.090022	40.6305
W10004_0190/PHK76	-1.29522	407.655	0.00175072	42.4151	22.7743	-265.596	1.92499	47.6277	-2.67026	124.158	-0.30878	106.424	1.44076	62.345	-49.1666	137.348	0.000130753	53.1141	-0.176241	122.805	13.9945	417.795	-8.46719	1767.48	5.1646	712.433	193.293	442.83	-0.00253268	1039.68	0.564598	4.58237	-0.729875	28.0202	-0.254201	12.4321	-8.48794	24.158	-0.0431976	26.1307
W10004_0190/PHP02	-0.852369	360.55	0.00110472	125.985	28.175	-346.564	2.32483	41.5209	-3.08962	131.072	-0.376957	113.041	1.79839	59.0902	-60.5708	151.573	0.000156296	48.3233	-0.211955	132.033	7.46592	539.178	-5.11854	1331.73	3.55754	691.061	111.643	539.14	-0.00138693	875.087	1.1442	-1.41703	-1.15225	38.648	-0.728855	15.3394	-15.5306	35.7475	-0.0900231	43.0966
W10004_0190/PHZ51	-0.825064	376.828	0.00101592	156.303	22.6915	-262.785	1.76204	50.9015	-2.34773	118.903	-0.283966	104.888	1.35209	64.256	-46.0216	134.474	0.000118214	56.0841	-0.156673	118.254	9.52786	507.651	-7.59677	1647.45	5.76642	693.377	129.294	528.319	-0.00218139	983.946	2.35129	-17.5246	-2.47123	67.1586	-1.53194	17.045	-35.2633	63.8713	-0.202322	79.849
W10004_0192/PHK76	-0.905429	358.414	0.0012614	98.5024	28.2544	-345.525	2.18842	45.122	-3.14651	134.481	-0.346242	111.359	1.60564	61.9664	-57.3933	149.253	0.000148641	51.3597	-0.197002	129.532	8.59826	541.627	-5.52777	1410.12	3.44223	720.875	123.133	550.137	-0.00158399	926.944	0.672017	3.09234	-0.80433	29.5248	-0.574842	13.5165	-11.7496	28.8632	-0.0736859	36.3227
W10004_0192/PHP02	-1.11036	401.798	0.00158684	78.1778	30.818	-384.109	2.15035	44.4131	-2.94128	129.019	-0.343056	109.856	1.6462	60.7241	-59.1252	150.616	0.000143376	50.835	-0.188165	125.654	5.92608	570.938	-4.75882	1283.94	3.77849	685.185	80.4183	583.791	-0.0012597	855.946	-0.0380019	13.4933	0.0179573	12.6245	0.0578076	12.8033	0.100827	12.8816	0.0179012	6.93792
W10004_0192/PHZ51	-0.530883	331.886	0.000810614	170.812	26.1995	-313.478	2.10415	47.9876	-2.86518	130.501	-0.338	112.317	1.59284	64.0113	-54.4191	147.021	0.000142015	54.0836	-0.1894	129.142	7.14736	566.519	-6.01826	1460.07	4.68476	703.469	94.7659	585.518	-0.00178212	940.68	1.51141	-6.68464	-1.88114	54.4043	-1.24582	16.5733	-26.8973	51.9833	-0.134884	57.5522
W10004_0194/PHK76	-0.610923	301.218	0.000868755	123.69	26.8967	-326.972	2.21541	43.5447	-2.90745	128.1	-0.358573	111.617	1.69609	60.3491	-55.8433	145.747	0.000149201	49.9984	-0.197534	128.399	11.2254	491.86	-7.60786	1672.88	4.56529	725.404	158.642	506.291	-0.00203052	990.575	0.89923	0.6195	-0.791132	29.5047	-0.337751	12.8552	-12.6499	30.4939	-0.0678873	34.6284
W10004_0194/PHP02	-0.384444	289.733	0.000519963	181.285	24.0359	-286.043	2.01032	44.7513	-2.70776	122.955	-0.324895	106.461	1.53758	60.0053	-51.8594	139.179	0.000135673	50.5765	-0.183575	123.111	12.5123	432.129	-8.87642	1796.33	5.27886	691.189	178.735	445.217	-0.00239552	1003.32	0.152887	7.97052	0.0627212	8.39657	0.20382	9.01365	0.623804	8.88691	0.0248968	1.34605
W10004_0194/PHZ51	-0.697028	347.024	0.000986876	145.004	28.7322	-351.81	2.32948	44.3732	-3.20154	136.351	-0.37261	115.391	1.73608	62.2088	-58.9934	152.229	0.000157905	51.0475	-0.208191	133.749	10.3066	494.321	-6.87632	1565.55	4.54349	706.424	147.292	505.002	-0.00197779	965.347	1.20631	-4.02098	-1.06924	34.9089	-0.449476	12.3788	-14.3136	32.0701	-0.0875842	40.4147
W10004_0196/PHK76	-1.04373	375.399	0.00135635	87.7306	27.8749	-337.976	2.14277	47.5909	-3.01492	133.684	-0.342417	112.876	1.62478	63.8993	-58.2549	152.478	0.000144323	53.8314	-0.195941	131.199	13.6779	411.259	-8.86775	1801.8	5.40107	696.896	185.012	441.868	-0.00257139	1030.19	0.789904	2.73549	-0.531696	24.3965	-0.194932	13.0796	-7.75756	23.945	-0.0554614	31.1891
W10004_0196/PHP02	-0.659444	329.068	0.000964193	134.209	24.0679	-284.811	2.17128	44.7981	-2.75064	125.567	-0.352933	111.705	1.63815	61.3524	-49.9327	138.138	0.000147329	51.003	-0.189895	126.798	14.6886	352.301	-9.50362	1843.25	5.74306	659.422	202.456	379.246	-0.00276334	1017.19	0.494485	6.67041	-0.767494	30.1143	-0.598882	15.0391	-11.7434	30.281	-0.0645187	34.6286
W10004_0196/PHZ51	-0.772891	358.518	0.00108135	136.091	27.7245	-335.076	2.12201	48.5041	-3.13192	136.871	-0.335178	112.661	1.56633	64.8044	-58.1293	153	0.000143976	54.5694	-0.195949	131.901	14.6217	382.373	-8.70598	1775.58	6.05103	685.887	198.428	414.074	-0.00263156	1030.44	1.17872	-3.39818	-1.57725	46.7495	-1.04348	15.0257	-21.1977	42.6875	-0.113595	49.5592
W10004_0197/PHP02	-0.716884	354.143	0.000954425	153.77	27.2068	-331.106	2.38188	42.2349	-3.08915	132.362	-0.385462	115.416	1.79094	60.4163	-56.3156	146.819	0.000161584	49.0456	-0.209657	132.61	10.4777	464.374	-7.07115	1563.11	4.45796	681.062	141.515	488.151	-0.00205703	948.591	-0.0543316	11.5754	-0.00393843	11.0067	-0.214254	11.7678	-1.09322	12.5574	-0.0141002	15.718
W10004_0197/PHZ51	-1.24807	432.87	0.00182773	63.7254	25.5691	-304.861	1.99122	48.5475	-2.69208	126.222	-0.319912	109.431	1.51609	63.6807	-52.0402	143.037	0.000133916	54.3685	-0.177719	124.87	5.49945	594.018	-4.15982	1224.78	3.19237	702.116	70.4557	612.503	-0.00126988	870.182	1.62353	-8.93157	-1.6053	47.2431	-1.03442	14.8454	-24.1751	47.0105	-0.137282	57.48
W10004_0199/PHK76	-0.862969	343.071	0.00118833	97.0489	31.3398	-389.338	2.25372	45.7512	-3.23829	137.732	-0.35628	113.928	1.68049	63.0038	-61.9186	156.991	0.000151758	52.3191	-0.201624	132.285	5.22975	631.888	-4.66157	1316.81	3.26946	733.141	70.8509	643.416	-0.00136249	912.434	0.950618	-1.25452	-0.877072	30.2075	-0.565095	12.5064	-12.7866	29.4477	-0.083126	38.5654
W10004_0199/PHP02	-0.997617	372.064	0.00133313	92.6188	24.7085	-295.777	2.0642	44.2979	-2.73343	123.601	-0.335329	107.88	1.60197	59.8793	-53.7458	141.963	0.000138764	50.3388	-0.189012	124.92	5.79781	587.65	-5.07216	1335.42	3.26062	702.307	85.1178	590.105	-0.0013826	883.869	1.40568	-5.2808	-1.35862	42.6452	-0.657054	14.3586	-18.6673	39.758	-0.107276	48.275
W10004_0199/PHZ51	-0.48822	334.404	0.000629009	200.508	29.516	-361.971	2.27375	46.2455	-3.18402	137.278	-0.362357	115.396	1.70246	63.6267	-60.0861	155.083	0.000153561	52.8221	-0.204336	133.838	4.67193	616.124	-4.3828	1254.33	2.81046	707.306	64.1736	625.04	-0.0012114	866.079	0.452557	4.81553	-0.442001	20.3497	-0.121399	10.7806	-5.85697	19.0863	-0.0299025	20.4797
W10004_0200/PHK76	-0.915416	360.364	0.00125595	99.9511	25.4751	-304.186	2.05465	47.196	-2.72559	126.234	-0.332838	110.365	1.59123	62.717	-53.8363	144.892	0.000137885	53.2348	-0.186084	126.8	6.79051	591.27	-6.62235	1549.27	4.68746	719.818	91.4933	607.028	-0.0017932	958.329	1.32246	-4.34676	-1.44648	44.5687	-0.978191	15.5593	-19.6271	41.1239	-0.121213	52.9459
W10004_0200/PHZ51	-1.24502	410.125	0.00162708	65.8595	29.0529	-355.399	2.20568	46.7448	-3.03859	133.987	-0.353778	114.112	1.68964	63.4717	-59.8675	154.573	0.000147983	53.2316	-0.199735	132.191	11.3829	476.323	-8.61674	1782.68	5.18048	709.501	154.222	501.399	-0.0023101	1011.09	1.95879	-13.5949	-2.06382	57.0685	-1.24723	15.0889	-28.5484	52.9707	-0.159008	64.2758
W10004_0203/PHK76	-0.549087	321.913	0.000740958	167.226	23.8686	-281.997	1.96547	46.812	-2.68009	123.967	-0.315386	106.859	1.47364	61.8296	-49.6991	137.706	0.000133152	52.452	-0.176495	122.485	6.56142	607.774	-4.27326	1277.16	2.67038	744.272	91.7349	617.771	-0.00129434	911.718	-0.0761704	11.2386	0.212713	5.47861	0.0307616	10.1936	1.47015	8.10993	0.00658731	8.07288
W10004_0203/PHP02	-0.887074	350.22	0.00115913	104.951	28.043	-344.233	2.0471	44.7736	-2.73389	123.911	-0.331866	107.742	1.63202	60.0739	-58.3502	148.814	0.000135566	50.9882	-0.186993	124.585	4.49888	613.11	-2.61182	1033.71	1.71843	707.444	60.2527	624.122	-0.000737145	804.113	-0.630584	18.0771	0.182515	6.28676	-0.0128023	10.488	4.21581	4.11181	0.0211405	3.23928
W10004_0203/PHZ51	-0.929284	380.617	0.00116906	129.205	25.0168	-297.486	2.08098	46.9255	-2.78232	127.44	-0.334454	110.569	1.55611	62.8402	-51.0568	140.938	0.000141049	52.8892	-0.183874	126.105	7.078	561.163	-6.12635	1466.11	4.98762	694.481	94.5565	578.861	-0.00175334	930.364	2.08472	-14.5536	-2.28038	62.5602	-1.30078	15.8687	-31.1838	57.4919	-0.179688	71.8839
W10004_0204/PHK76	-0.8447	346.871	0.00110475	113.197	24.681	-292.676	2.33038	44.2639	-2.93342	130.552	-0.378781	116.071	1.73778	62.1028	-51.3092	141.197	0.000158894	50.8395	-0.202503	131.861	8.52049	546.122	-4.87851	1334.51	3.49653	723.183	117.967	560.922	-0.00143837	912.759	0.598616	1.77307	-0.677897	24.4411	-0.484313	10.9485	-9.04384	22.5949	-0.0669405	31.8175
W10004_0204/PHP02	-0.869022	349.578	0.0011513	107.375	26.9627	-328.638	2.35428	41.4184	-3.08531	131.18	-0.381118	113.767	1.77928	59.3572	-56.9536	146.627	0.000159566	48.166	-0.210015	131.623	10.8467	455.706	-6.89934	1542.4	4.89321	678.187	149.75	475.214	-0.00201223	943.408	-0.306974	14.3421	0.320394	3.33709	-0.0426702	10.7923	4.62375	3.68547	0.0161978	5.10788
W10004_0204/PHZ51	-0.896197	374.586	0.00124848	117.331	28.3435	-344.328	2.03058	49.2432	-2.91085	131.972	-0.323121	110.937	1.55279	64.6519	-58.1582	152.841	0.00013593	55.2485	-0.186246	128.651	9.31392	512.495	-5.55493	1401.08	4.32413	702.726	126.849	531.979	-0.00172089	930.468	1.75921	-12.5983	-1.80935	49.8605	-0.838285	12.0439	-23.3015	43.6768	-0.123715	50.8377
W10004_0206/PHP02	-1.02795	361.557	0.00134809	76.7403	24.4161	-291.803	1.91544	45.5258	-2.53066	118.991	-0.30866	104.209	1.46174	60.0714	-48.9329	134.816	0.000128712	51.1371	-0.168608	118.206	9.72369	493.675	-5.09787	1336.78	3.67253	697.84	138.562	504.379	-0.00155747	902.362	0.459991	4.87546	-0.621838	24.5892	-0.708022	13.2596	-9.29824	24.3995	-0.0650041	32.581
W10004_0206/PHZ51	-0.324374	302.018	0.000493869	203.774	28.1932	-343.83	2.27228	45.0607	-2.91421	130.343	-0.367146	114.801	1.72466	62.3489	-55.1977	146.929	0.000152987	51.6848	-0.195659	129.91	6.56179	593.7	-4.88887	1337.32	3.54411	724.432	85.3455	613.745	-0.00144999	915.666	0.759124	0.918404	-0.794345	28.1791	-0.404066	11.7199	-10.6883	26.1523	-0.0635376	31.7488
W10004_0212/PHK76	-0.894342	351.402	0.00126454	92.4011	25.4854	-305.838	1.96879	46.5779	-2.67825	123.728	-0.315158	106.631	1.48412	61.5928	-50.9601	139.3	0.000132655	52.3063	-0.174179	121.557	8.17364	551.972	-4.44236	1279.62	2.79736	725.506	114.581	563.943	-0.00134684	899.868	0.31007	7.42472	-0.431827	21.0012	-0.30968	12.4109	-6.04851	20.2565	-0.0253	19.7955
W10004_0212/PHP02	-0.393246	289.478	0.000628507	166.736	23.3711	-276.922	1.98975	44.3627	-2.55402	119.087	-0.32233	105.537	1.50656	59.5141	-47.476	132.343	0.000134504	50.1043	-0.173747	119.421	6.0836	563.836	-5.51751	1372.02	3.66841	682.512	80.7284	579.902	-0.00152331	883.053	1.44872	-7.4936	-1.47538	43.6088	-0.845771	13.4165	-19.8806	39.8871	-0.117169	49.9519
W10004_0212/PHZ51	-1.09678	406.712	0.00154591	89.6807	25.426	-303.969	2.07402	46.497	-2.83536	128.067	-0.330572	109.579	1.51935	62.4692	-50.4502	139.575	0.000141129	52.3804	-0.18135	124.811	6.77611	566.139	-5.17737	1349.58	3.84906	699.89	98.8458	570.006	-0.00145807	894.076	1.72888	-10.0666	-1.73133	50.2505	-0.998309	14.8435	-24.0711	46.9958	-0.142917	59.5402
W10004_0213/PHK76	-0.734923	318.883	0.00100644	110.046	24.7559	-295.871	2.0293	45.2564	-2.63381	122.083	-0.327842	107.534	1.53897	60.7004	-49.6601	136.751	0.000136857	51.1471	-0.177145	121.789	6.44394	598.214	-4.28636	1266.42	2.58411	732.522	96.1794	598.467	-0.00127541	897.208	0.619834	2.04457	-0.882605	29.6248	-0.958485	13.3597	-13.9312	30.4563	-0.0907547	40.4542
W10004_0213/PHZ51	-1.00973	386.312	0.0015053	84.4105	26.8453	-324.421	2.02122	47.3394	-2.89578	129.652	-0.320562	108.614	1.50603	62.816	-54.6389	145.834	0.000136553	53.1804	-0.182894	125.597	2.95615	656.984	-2.55699	1034.73	1.04904	719.499	42.3242	659.925	-0.00067648	804.724	0.973281	-3.42197	-1.17439	35.0756	-0.796345	11.5317	-14.9201	30.7559	-0.0901179	39.0531
W10004_0217/PHK76	-0.788243	319.261	0.00103356	100.881	24.524	-292.98	2.06552	44.3843	-2.71544	123.319	-0.333582	107.759	1.56091	60.1234	-50.5833	137.564	0.000139708	50.3357	-0.182859	123.086	6.17883	595.618	-4.24976	1253.18	2.83121	722.065	87.8875	602.673	-0.0012212	882.11	0.178717	8.1833	-0.239006	15.7836	-0.0720827	10.6348	-2.82902	14.5932	-0.0150036	15.4569
W10004_0217/PHP02	-0.92539	339.078	0.00126676	76.1808	24.5834	-294.849	1.9603	44.4651	-2.55833	118.979	-0.318168	104.811	1.52567	59.247	-51.0932	137.289	0.000131234	50.2616	-0.175688	119.831	6.98336	542.789	-4.9995	1309.65	3.18621	685.79	94.4809	558.383	-0.00145445	875.176	-0.527344	17.642	0.415309	1.80873	-0.0408208	11.4149	4.15084	5.02502	0.0153729	6.01872
W10004_0217/PHZ51	-0.704996	334.621	0.000957758	135.229	27.7172	-337.97	2.2809	43.8721	-2.992	130.897	-0.368543	113.877	1.73493	61.2128	-56.7589	148.05	0.00015382	50.4938	-0.201731	130.719	5.09152	593.854	-3.37722	1120.67	2.19874	698.936	75.3484	595.068	-0.000971207	825.869	0.494924	3.39937	-0.359287	17.5659	-0.0351513	9.53527	-5.45652	17.5826	-0.0283564	19.0504
W10004_0220/PHK76	-0.848355	342.031	0.00109295	109.373	26.8298	-326.095	2.21708	43.4277	-3.03828	130.781	-0.356087	111.203	1.6696	60.342	-56.7979	147.005	0.000150115	49.7986	-0.201081	129.414	7.42617	583.416	-5.16847	1381.05	2.65315	740.343	106.418	590.655	-0.00140776	920.802	0.844717	0.121388	-0.868864	30.1137	-0.414672	12.002	-11.6203	27.7906	-0.0606515	31.0062
W10004_0220/PHP02	-0.773833	331.211	0.0010679	110.317	28.2155	-347.256	2.1161	43.5648	-2.80937	125.015	-0.34154	108.465	1.64532	59.5272	-56.9172	146.275	0.00014119	49.8738	-0.18845	124.544	8.86906	515.68	-5.94695	1441.08	3.58498	700.346	130.215	519.422	-0.00158724	907.735	0.546814	5.55497	-0.81979	30.822	-0.39279	13.7395	-11.8354	29.9376	-0.063628	33.8439
W10004_0220/PHZ51	-0.577273	333.068	0.000824133	164.924	26.7462	-322.072	2.19465	46.458	-3.02444	133.287	-0.351333	113.402	1.63764	63.2542	-55.7178	148.269	0.000148854	52.7364	-0.197541	131.101	8.90197	538.538	-6.29215	1506.33	4.55261	717.582	124.724	551.683	-0.00188	965.248	0.668982	0.871971	-0.987863	31.4412	-0.791282	12.1187	-12.4929	27.7213	-0.0740333	34.1838
W10004_0221/PHZ51	-0.966817	391.633	0.00126074	124.632	26.5231	-317.71	1.79093	51.7048	-2.62861	125.973	-0.283589	105.941	1.37757	65.2666	-53.8815	146.756	0.000119303	57.0651	-0.165415	122.102	11.9154	456.985	-7.90196	1689.67	5.50426	700.534	162.047	482.276	-0.00230366	1003.52	1.15383	-3.92797	-1.27106	38.9554	-0.71593	12.8938	-16.9512	35.4847	-0.0938036	41.9895
W10004_0223/PHK76	-0.503421	325.212	0.000649255	187.067	24.4748	-290.46	1.95075	47.3632	-2.68225	124.413	-0.313306	106.996	1.4832	62.196	-51.5077	140.679	0.000131517	53.0306	-0.177465	123.19	7.69943	571.294	-5.19218	1378.21	3.62394	728.224	110.204	579.003	-0.0015593	932.637	0.779242	0.648952	-0.867647	29.8203	-0.738191	13.0208	-12.0634	28.1897	-0.082922	38.3231
W10004_0223/PHP02	-0.807409	336.682	0.00111237	106.433	26.1502	-314.958	1.98937	46.9665	-2.83198	127.596	-0.317723	107.555	1.51514	62.084	-55.3435	146.136	0.000133825	52.7785	-0.184007	125.247	5.85551	583.077	-5.85674	1426.8	3.91009	694.797	83.8556	588.871	-0.00151649	896.148	0.0910119	9.19161	-0.486937	21.3672	-0.476933	12.1878	-6.34258	19.8106	-0.0389475	23.555
W10004_0224/PHK76	-0.843075	342.215	0.00110434	108.78	23.8444	-279.843	1.83782	49.9232	-2.50915	122.134	-0.295218	106.111	1.40644	63.8654	-49.1289	138.695	0.000123417	55.3156	-0.165784	120.918	3.62795	663.45	-3.13945	1127.21	2.37405	732.991	56.0782	660.561	-0.000921826	855.367	1.42565	-5.16553	-1.64341	49.4784	-1.1254	16.5752	-23.6091	47.5297	-0.141037	60.1271
W10004_0224/PHP02	-0.481656	303.387	0.000542986	180.771	22.8829	-268.985	1.93455	45.7296	-2.54634	119.724	-0.313642	105.239	1.48323	60.3959	-48.7521	134.959	0.00013047	51.3451	-0.174464	120.447	8.28085	509.64	-4.61384	1260.48	3.51639	680.941	118.393	518.141	-0.00137433	863.235	1.29175	-4.309	-1.2774	40.3894	-0.655762	13.9449	-17.7357	37.9518	-0.0979414	44.6883
W10004_0224/PHZ51	-0.81518	367.957	0.00113666	133.831	26.8402	-323.747	2.13122	46.8095	-2.99094	132.274	-0.338407	111.469	1.5625	63.2178	-53.9218	145.414	0.000144885	52.87	-0.189176	128.172	3.33941	657.265	-1.14508	873.782	0.763378	730.672	54.0459	650.791	-0.000393142	781.216	1.10649	-5.00879	-1.41753	40.6319	-1.0797	12.6838	-19.1884	37.187	-0.11758	48.4306
W10004_0225/PHK76	-0.519088	292.075	0.000726201	142.696	25.8002	-310.541	2.09552	45.1762	-2.91914	128.748	-0.334232	108.941	1.55085	61.2587	-53.182	142.361	0.000142344	51.1476	-0.188034	125.813	10.4995	505.603	-6.17019	1496.22	3.99758	725.846	144.444	525.29	-0.00188742	970.702	1.43272	-5.62271	-1.39999	43.5715	-0.735871	14.6573	-19.2441	40.6092	-0.112818	50.1476
W10004_0225/PHP02	-1.19719	387.539	0.00157782	54.8796	25.6355	-310.132	2.05982	43.5429	-2.7156	122.422	-0.332428	106.713	1.57092	59.1883	-52.1181	138.848	0.000138642	49.5522	-0.182186	121.974	9.9656	464.085	-5.94219	1414.67	3.8498	672.761	137.362	482.358	-0.00171244	896.39	1.22396	-2.17055	-1.07874	37.1892	-0.486155	14.5887	-14.9972	35.1601	-0.0897253	43.208
W10004_0225/PHZ51	-0.635717	330.164	0.000909962	144.704	22.6915	-263.785	1.76204	49.9015	-2.34773	117.903	-0.283966	103.888	1.35209	63.256	-46.0216	133.474	0.000118214	55.0841	-0.156673	117.254	10.2723	489.886	-7.56651	1643.53	5.23359	696.623	137.474	515.189	-0.00217828	983.31	0.938362	-0.436043	-0.983124	33.2891	-0.517141	12.986	-13.9204	31.8187	-0.0763576	36.9309
W10004_0227/PHK76	-0.85104	340.312	0.00108496	108.316	27.6302	-338.137	2.13345	43.9466	-2.8839	127.159	-0.343872	109.319	1.6478	60.0785	-57.3565	147.46	0.000142942	50.2423	-0.193026	126.542	8.75336	554.409	-6.77578	1577.02	3.89195	734.328	126.518	561.243	-0.00187894	977.506	1.0357	-2.45396	-0.940712	31.4861	-0.548247	12.2709	-12.2698	28.5036	-0.0846073	38.9012
W10004_0227/PHZ51	-0.923765	382.139	0.00134292	110.122	25.8934	-310.603	2.30093	44.3664	-2.93772	130.443	-0.37462	115.346	1.7569	61.8358	-54.9264	146.143	0.000155623	50.9968	-0.204444	132.271	10.5455	478.966	-7.11756	1584.89	5.62615	689.525	142	503.574	-0.00213292	973.557	1.45816	-6.93799	-1.77271	51.0401	-1.1701	15.3741	-25.3419	48.7511	-0.139604	58.2605
W10004_0231/PHK76	-0.928662	346.827	0.00126912	83.2581	23.339	-276.154	1.82879	46.3159	-2.51115	118.476	-0.294292	102.293	1.40598	60.167	-49.4027	135.384	0.000122848	51.6778	-0.167427	117.734	2.03171	704.56	-3.79018	1209.28	3.06459	732.036	26.7666	710.23	-0.00105389	874.26	0.327901	5.25929	-0.773129	26.813	-0.581062	11.539	-9.98991	24.2207	-0.0728778	34.0453
W10004_0231/PHP02	-1.11702	368.126	0.00141218	65.0744	24.5826	-294.637	2.10082	43.2217	-2.86702	125.741	-0.338228	107.546	1.58237	59.2481	-53.1581	140.427	0.000142512	49.2293	-0.191716	125.07	7.56742	539.735	-5.80609	1417.57	3.60058	693.718	108.041	547.742	-0.0015942	902.016	0.800623	-0.352956	-0.916937	30.1983	-0.637455	11.878	-12.1014	27.5038	-0.0824668	37.4252
W10004_0231/PHZ51	-0.709183	348.11	0.00101871	140.78	29.7736	-367.538	1.82166	49.0891	-2.76959	126.669	-0.285401	103.87	1.404	62.8739	-58.4383	150.939	0.000120484	54.6361	-0.16787	120.574	6.90621	570.162	-6.21564	1481.84	3.96808	706.182	99.1866	576.549	-0.00165656	924.126	0.520835	3.0283	-0.685105	24.9179	-0.658681	11.9537	-11.3185	26.3207	-0.0581898	29.1509
W10004_0236/PHK76	-0.643438	315.482	0.000824261	139.595	27.9734	-342.015	2.37233	42.633	-3.08131	132.495	-0.382971	115.401	1.78019	60.754	-56.406	147.248	0.000160705	49.4416	-0.206728	131.99	16.6649	342.555	-12.0945	2192.33	8.37568	678.706	225.63	379.513	-0.00349662	1138.74	2.06747	-13.5274	-2.50557	68.4982	-1.7319	18.3975	-34.1306	62.7304	-0.195607	78.1211
W10004_0236/PHP02	-0.881271	352.142	0.0011059	114.056	27.4508	-335.575	2.40948	41.0514	-3.09299	131.544	-0.389806	115.065	1.80261	59.4754	-55.6775	145.012	0.000163601	47.9252	-0.209298	131.598	9.72164	481.033	-5.75242	1403.01	4.27133	681.192	139.339	490.468	-0.00172142	908.647	0.784972	1.26524	-1.15141	36.9588	-0.661611	13.4024	-13.7179	31.3578	-0.0881889	40.802
W10004_0236/PHZ51	-1.10979	392.665	0.00152952	76.1171	27.5196	-333.581	2.22478	45.9486	-3.05427	133.721	-0.358761	114.141	1.71113	62.7963	-59.6866	153.715	0.00014974	52.4396	-0.205591	133.432	4.57474	622.177	-2.24967	1000.9	1.92883	716.903	72.5198	615.695	-0.000801352	822.394	-0.185541	11.5365	0.00530771	9.16787	-0.227473	10.1917	-1.46062	11.4801	-0.00193295	9.9467
W10004_0238/PHK76	-0.482109	307.973	0.000656906	171.382	24.3864	-287.869	1.96806	48.4854	-2.60922	124.161	-0.316367	108.683	1.47935	63.5095	-48.678	137.953	0.000132949	54.1741	-0.172193	122.833	8.41666	566.118	-6.85452	1590.32	4.64184	733.171	120.237	574.913	-0.00190199	983.972	0.637514	1.71894	-0.648315	24.1856	-0.423526	11.1243	-10.2371	24.8024	-0.0700735	33.3013
W10004_0238/PHP02	-0.670689	333.948	0.000823813	154.933	25.7605	-309.06	2.16373	45.3757	-2.89069	129.044	-0.349589	111.782	1.64722	61.8206	-54.7707	145.521	0.000146172	51.6294	-0.19551	129.063	10.8235	466.638	-6.33983	1485.32	4.51169	691.095	150.682	484.136	-0.00183504	933.288	0.619219	3.09488	-0.789541	28.5513	-0.348205	11.9796	-9.97479	25.5631	-0.0574529	30.1586
W10004_0241/PHK76	-0.597559	316.207	0.000779847	151.106	23.8862	-283.354	1.84903	46.908	-2.51606	119.381	-0.297595	103.511	1.42242	60.9093	-49.6689	136.563	0.000124048	52.3467	-0.167554	118.574	7.03475	572.016	-5.00759	1341.06	3.19715	716.152	98.5559	582.414	-0.00139947	899.246	0.158798	8.99177	-0.197195	15.3999	-0.182931	11.642	-2.88908	15.2504	-0.0192212	17.4601
W10004_0241/PHP02	-0.696248	328.316	0.000924047	134.066	24.2092	-289.277	1.93879	44.786	-2.47455	117.298	-0.314509	104.448	1.49418	59.4575	-48.3614	133.503	0.000130019	50.4943	-0.169004	117.83	7.88696	515.585	-5.35124	1346.08	3.11196	680.305	112.044	524.81	-0.00153515	878.539	0.195145	9.46854	-0.408831	21.1297	-0.41378	13.4757	-5.6048	20.2422	-0.0435484	26.6601
W10004_0241/PHZ51	-0.603706	340.058	0.00083342	167.692	25.6351	-306.526	2.13009	46.4212	-2.86994	129.303	-0.342458	111.581	1.59927	62.6888	-53.1505	143.916	0.000144281	52.5361	-0.1902	128.094	5.95662	574.632	-4.27063	1229.49	3.50625	691.396	84.379	581.978	-0.00125911	860.29	1.00363	-1.84967	-1.10339	35.4012	-0.626516	12.7974	-14.5747	32.1776	-0.0836261	38.7828
W10004_0242/PHZ51	-0.795624	359.673	0.00111093	130.975	30.1296	-372.442	2.36259	43.833	-3.21245	136.383	-0.378176	115.895	1.77374	61.8767	-60.4302	154.073	0.000159487	50.6747	-0.20893	133.782	9.22051	527.031	-7.1535	1606.16	5.04867	710.28	125.673	546.169	-0.00200712	975.936	1.5246	-8.62874	-1.55065	45.1047	-0.920626	13.4979	-21.6566	42.336	-0.122757	51.6388
W10004_0253/PHK76	-0.528115	306.396	0.000823049	144.126	31.3631	-390.879	2.65021	40.4788	-3.46133	141.273	-0.429762	122.015	2.02888	60.5815	-66.0293	161.639	0.000178741	48.171	-0.23711	142.241	10.5031	469.754	-3.83737	1179.18	3.07282	696.194	130.952	510.728	-0.00149428	889.439	1.78074	-11.1946	-1.95625	54.8654	-1.21821	15.2168	-27.3374	51.3968	-0.154852	63.1037
W10004_0253/PHP02	-0.83448	335.127	0.00110094	103.114	27.3774	-335.901	2.16705	42.1415	-2.88885	125.804	-0.349361	108.553	1.6577	58.5838	-56.0317	144.115	0.000145675	48.4837	-0.193194	125.135	1.93542	653.473	-2.76331	1032.12	1.38784	689.769	22.1256	664.174	-0.00072482	782.827	1.11611	-1.85391	-1.02821	35.0501	-0.500259	13.6547	-14.745	33.7916	-0.0814383	39.3965
W10004_0253/PHZ51	-0.582329	342.012	0.000836891	171.718	29.6832	-366.016	2.3186	44.1848	-3.21169	136.267	-0.371866	114.997	1.76639	61.8024	-62.2463	156.557	0.000156083	50.9466	-0.211416	134.463	7.02703	531.007	-3.39543	1105.49	3.34221	674.003	89.4791	555.487	-0.00125206	840.997	1.18301	-4.85297	-1.59372	45.7212	-1.34238	14.8095	-22.2751	42.9012	-0.138883	56.7665
W10004_0254/PHK76	-0.609372	320.97	0.000857865	144.954	26.2061	-316.274	2.34824	42.7804	-3.20015	134.921	-0.375959	114.415	1.71127	60.8958	-55.0195	145.175	0.000160854	49.3253	-0.209052	132.62	6.97257	588.828	-6.20966	1501.35	3.9974	726.214	96.4061	601.144	-0.00171312	950.897	0.184654	8.06993	-0.248578	15.9598	-0.205037	11.1212	-4.08375	16.4343	-0.0175004	16.2656
W10004_0254/PHP02	-0.675908	317.441	0.000880087	130.938	22.7751	-267.808	1.78447	46.8711	-2.36156	115.397	-0.28872	101.689	1.38406	60.3439	-47.1017	132.211	0.000119474	52.1464	-0.160213	115.566	10.8949	461.193	-7.67854	1642.97	5.16535	683.006	152.397	477.671	-0.00216199	967.358	0.404051	5.61608	-0.548638	22.9875	-0.534868	12.635	-7.11899	21.1926	-0.0506683	27.7628
W10004_0254/PHZ51	-0.98789	380.711	0.00146533	86.2456	24.6675	-292.378	1.78415	49.9744	-2.67442	125.147	-0.279638	103.641	1.3048	63.722	-49.6653	138.958	0.000120885	55.0922	-0.162467	119.375	9.1372	522.805	-5.95856	1455.9	4.3767	708.537	125.339	540.509	-0.00169064	933.127	1.02728	-2.9662	-1.05131	33.3868	-0.806044	12.6802	-15.0293	32.0297	-0.101158	43.9219
W10004_0256/PHK76	-0.89301	342.413	0.00121157	90.0419	22.6907	-265.574	1.90257	46.6581	-2.65642	122.664	-0.304025	104.624	1.40879	61.2571	-48.0865	134.612	0.000129492	52.0519	-0.172701	120.492	5.16151	626.321	-3.75212	1199.98	1.99762	734.377	77.2626	626.171	-0.00102229	865.891	0.190509	5.83186	-0.366923	16.4838	-0.267948	9.20381	-3.45579	13.325	-0.0288589	17.9658
W10004_0256/PHP02	-1.43218	401.234	0.00196927	-6.71123	25.0465	-301.42	2.02837	43.9659	-2.70376	122.27	-0.326747	106.095	1.5385	59.402	-51.3118	137.8	0.000136812	49.8521	-0.180289	121.478	7.30309	558.813	-6.9608	1569.67	4.8517	698.318	106.927	562.361	-0.00183324	942.55	0.401289	4.74239	-0.510415	21.2111	-0.422169	11.2804	-7.67143	21.1144	-0.0380041	22.5438
W10004_0256/PHZ51	-0.669288	334.451	0.000979304	136.596	24.9973	-297.901	1.91359	47.9448	-2.67057	124.365	-0.306471	106.333	1.46079	62.4747	-52.2362	141.916	0.000128621	53.547	-0.174895	122.582	4.01963	643.767	-3.15891	1119.08	2.65336	720.663	58.9795	645.521	-0.00093746	846.694	0.766893	-0.482859	-0.81037	27.2364	-0.533804	10.9279	-10.6219	24.7455	-0.0704299	32.7884
W10004_0258/PHK76	-0.717594	335.593	0.00101087	128.238	23.9522	-284.02	1.9879	45.7817	-2.69393	123.461	-0.320141	106.66	1.50561	60.9174	-50.7792	138.443	0.000134413	51.5143	-0.180035	122.798	7.95621	529.865	-4.58001	1269	3.62771	692.803	105.278	551.349	-0.00133634	871.437	0.837857	-0.579781	-1.23486	37.6521	-0.97282	13.4337	-15.8868	33.4077	-0.0990663	43.3013
W10004_0258/PHP02	-0.680004	340.703	0.000934568	147.063	29.1271	-360.285	2.30758	41.8981	-2.93403	127.965	-0.374163	112.888	1.77784	59.3623	-57.4484	147.331	0.00015463	48.7053	-0.199811	128.415	3.58959	616.633	-3.06934	1071.04	2.02035	687.61	50.0938	622.246	-0.000837802	797.924	1.63153	-7.45711	-1.76734	52.4994	-0.979072	16.1971	-24.25	48.6943	-0.139599	59.8402
W10004_0258/PHZ51	-0.876047	375.816	0.00117533	129.855	27.6482	-336.061	2.20315	45.5707	-3.14436	135.036	-0.348323	112.222	1.59608	62.6	-55.5847	147.279	0.000150276	51.781	-0.196032	129.827	1.505	681.055	-1.65714	916.217	0.882313	710.58	30.1548	669.027	-0.000389077	761.44	1.00154	-2.4372	-1.11009	34.9407	-0.750375	12.6763	-14.7768	31.868	-0.0966133	42.5918
W10004_0261/PHK76	-0.393036	297.954	0.0006291	175.163	29.541	-362.336	2.26088	46.3778	-3.04627	134.351	-0.362466	115.409	1.71296	63.5899	-58.5914	152.957	0.000152017	52.9908	-0.199019	132.166	7.86853	557.668	-5.79586	1441.34	3.40598	720.012	108.537	571.969	-0.00162482	930.567	1.48636	-5.76257	-1.28979	41.5756	-0.5285	14.344	-19.155	40.9855	-0.112854	50.67
W10004_0261/PHP02	-0.56756	312.953	0.000883279	138.715	29.1193	-358.67	2.27428	43.7401	-3.0621	132.187	-0.366294	113.393	1.74447	60.9793	-59.9454	152.383	0.000152709	50.4152	-0.204202	131.295	9.67938	472.832	-7.74627	1634.21	5.49183	663.931	130.284	495.503	-0.00225664	961.395	0.319393	6.73605	-0.162209	14.2944	-0.193296	11.3731	-3.67849	16.1249	-0.0423372	25.0206
W10004_0261/PHZ51	-0.727388	353.987	0.00100563	146.128	24.433	-286.949	1.93953	50.3784	-2.67533	127.166	-0.310929	109.596	1.46722	65.1521	-50.9677	142.811	0.000130886	55.9995	-0.175695	125.534	13.315	421.254	-7.97473	1695.59	5.1911	699.752	183.299	446.03	-0.002305	1000.82	2.01492	-13.5721	-2.38594	65.0964	-1.50541	16.8168	-33.1862	60.6319	-0.19124	75.953
W10004_0262/PHK76	-0.642867	326.415	0.000971145	132.643	26.1899	-315.438	1.92117	47.7671	-2.86043	128.3	-0.302366	105.714	1.41876	62.5221	-53.7548	143.976	0.000129997	53.2967	-0.17653	122.996	6.30798	610.878	-4.07753	1250.71	2.13074	744.989	98.477	604.327	-0.00106466	882.287	1.57825	-9.49874	-1.49394	43.595	-0.883729	13.1314	-20.7166	40.7057	-0.1233	51.6036
W10004_0262/PHP02	-0.702657	330.898	0.000949646	132.77	22.8829	-268.985	1.93455	45.7296	-2.54634	119.724	-0.313642	105.239	1.48323	60.3959	-48.7521	134.959	0.00013047	51.3451	-0.174464	120.447	6.00127	596.383	-4.86516	1323.97	3.15894	716.492	86.6614	601.192	-0.00130596	888.512	0.573738	4.11162	-0.495705	22.3352	-0.194149	11.8337	-7.11169	21.7331	-0.0379517	23.9845
W10004_0264/PHK76	-0.412029	288.239	0.00055032	172.858	26.1334	-314.812	1.96528	47.1139	-2.68732	124.421	-0.315455	107.168	1.50966	62.0032	-53.3088	143.142	0.00013165	52.916	-0.176919	122.918	11.4023	477.683	-8.37494	1755.34	5.77252	707.405	160.854	492.794	-0.00228103	1009.55	0.571988	2.18426	-0.679412	24.5641	-0.411446	10.7478	-9.27276	23.027	-0.0520507	26.8364
W10004_0264/PHP02	-0.78573	327.467	0.0010662	105.392	23.2822	-274.922	1.94317	45.541	-2.49238	118.477	-0.31741	105.615	1.52523	60.1486	-49.9892	136.619	0.000130141	51.281	-0.17583	120.776	8.36144	530.367	-6.91036	1560	4.78077	695.204	118.985	539.831	-0.00185279	941.229	0.803753	-0.153732	-0.714679	25.8361	-0.519597	11.6472	-10.722	25.6714	-0.0671635	32.4519
W10004_0264/PHZ51	-0.493129	308.144	0.000617212	175.116	31.9865	-398.493	2.03027	48.3464	-2.9602	132.121	-0.318783	109.489	1.53698	63.8074	-60.0736	154.666	0.000135017	54.4482	-0.179089	125.501	16.0217	357.941	-9.94815	1933.81	7.71681	683.335	226.376	378.615	-0.00284504	1063.6	0.487326	2.67571	-0.609767	22.4461	-0.236289	9.51812	-8.43567	21.2367	-0.0356521	20.7187
W10004_0268/PHK76	-0.782666	339.626	0.0010002	125.975	28.0172	-340.656	2.2005	46.3979	-3.18034	136.6	-0.351817	113.464	1.67821	63.1118	-61.9098	157.078	0.000148388	52.7873	-0.208339	134.496	9.58197	509.874	-5.65882	1417.28	3.65804	710.806	133.547	525.129	-0.00159922	920.064	1.0895	-3.17717	-0.906138	30.6284	-0.338407	11.3664	-13.8035	30.7334	-0.0774228	36.3836
W10004_0268/PHP02	-0.485018	315.93	0.000604799	185.367	26.2487	-317.998	2.21893	43.0087	-2.89838	127.407	-0.358276	111.08	1.67055	59.9387	-53.4947	141.906	0.000150206	49.3887	-0.194793	127.038	11.6554	432.846	-6.98339	1548.67	3.99694	680.247	162.054	452.016	-0.00201087	939.387	1.39939	-5.62601	-1.56435	46.902	-1.13766	15.8453	-20.963	42.781	-0.144504	60.5289
W10004_0268/PHZ51	-0.6182	351.368	0.000835431	177.063	32.0194	-398.475	2.48143	44.2124	-3.44459	142.917	-0.394644	119.576	1.83496	63.2619	-63.373	159.86	0.000168049	51.3392	-0.218698	138.453	13.1483	412.759	-7.32359	1604.67	4.60219	691.234	185.909	429.518	-0.0021636	972.05	1.3775	-6.89224	-1.73025	49.143	-1.13983	14.3225	-24.4258	46.4451	-0.145471	59.3269
W10004_0270/PHK76	-0.831483	324.894	0.00108791	94.822	24.0609	-285.408	1.99745	45.8836	-2.57001	121.027	-0.325003	107.475	1.54808	60.9684	-50.3647	138.053	0.000134129	51.7452	-0.178258	122.439	4.89531	651.054	-3.23711	1156.36	1.65918	755.093	73.083	651.217	-0.00091948	872.472	0.933581	-0.190966	-0.992075	33.6798	-0.666966	13.768	-13.2119	30.9429	-0.0753068	36.7603
W10004_0270/PHP02	-0.961177	349.141	0.00128141	80.2728	23.8875	-284.174	2.06898	43.8489	-2.80323	124.684	-0.335389	107.487	1.59148	59.5161	-53.8627	141.73	0.000139784	49.8274	-0.192829	125.72	9.91971	495.321	-6.02248	1454.51	4.14982	700.937	143.75	502.478	-0.00178316	934.734	1.17692	-3.23922	-1.46342	44.2981	-1.05127	15.1938	-20.1216	41.2101	-0.120872	52.1742
W10004_0270/PHZ51	-1.28575	421.783	0.00174793	57.9899	25.7355	-307.694	2.1766	46.2434	-3.02844	132.972	-0.34948	112.768	1.63672	62.8574	-56.2654	148.648	0.000147716	52.4608	-0.200828	131.735	8.47591	556.822	-5.68855	1441.83	4.21347	728.098	122.609	563.28	-0.00163781	945.494	0.967185	-1.31668	-0.974737	32.567	-0.33886	11.7468	-12.3037	28.8617	-0.0676045	33.4192
W10004_0271/PHK76	-0.691994	341.853	0.00093947	146.214	26.0269	-312.455	2.03515	47.1963	-2.7897	127.397	-0.328326	109.595	1.57955	62.558	-55.8521	147.56	0.000136392	53.198	-0.187943	127.184	7.82039	585.46	-5.49312	1431.5	3.48541	746.148	116.6	585.961	-0.00157671	951.661	0.64336	3.56668	-0.404303	20.5553	-0.206925	12.183	-6.62726	21.3049	-0.0455747	26.8786
W10004_0271/PHZ51	-0.431556	329.166	0.000592054	206.405	26.9642	-323.159	1.81077	52.501	-2.58156	125.973	-0.289734	107.717	1.43556	66.0632	-55.6587	150.285	0.000119605	58.0321	-0.168552	124.088	4.31798	653.584	-3.16833	1137.04	2.04854	741.486	60.4315	660.065	-0.00097715	868.114	0.74962	1.23355	-0.415312	19.7599	-0.109189	10.7492	-6.40423	19.9245	-0.044409	25.436
W10004_0276/PHK76	-1.00935	370.168	0.00137281	84.5021	22.1439	-256.979	1.81207	48.1877	-2.49716	119.879	-0.290692	103.538	1.364	62.0143	-46.7878	133.364	0.000122653	53.3991	-0.16456	118.533	8.94402	540.309	-5.98815	1472.44	3.67751	726.124	122.399	558.095	-0.00175496	953.535	0.170377	9.87005	-0.0116135	12.1984	0.0980088	11.5452	-0.451004	12.611	-0.00584989	13.926
W10004_0276/PHP02	-0.876834	354.574	0.00118962	106.775	27.1125	-331.028	1.75211	47.4034	-2.4861	118.244	-0.279239	100.691	1.38165	60.5523	-53.6554	141.735	0.000115494	52.7813	-0.159298	115.479	11.8076	438.188	-6.7871	1533.92	4.74034	684.253	159.705	464.626	-0.0019862	945.451	0.574954	4.65261	-0.441756	21.6641	-0.173732	12.3083	-5.59426	20.0121	-0.0367239	24.1222
W10004_0276/PHZ51	-1.02525	394.375	0.00149759	91.6021	27.2445	-329.359	2.02985	48.1508	-2.84182	129.405	-0.32433	109.99	1.54802	63.5686	-55.876	148.494	0.000136224	54.1164	-0.18426	126.926	7.72964	563.137	-4.71438	1313.15	3.60831	720.88	106.951	576.668	-0.00136501	902.704	0.595028	3.15797	-0.518238	22.1519	-0.205488	11.183	-6.77884	20.538	-0.0391325	23.6909
W10004_0290/PHK76	-0.435598	311.491	0.000618567	185.017	27.8749	-338.976	2.14277	46.5909	-3.01492	132.684	-0.342417	111.876	1.62478	62.8993	-58.2549	151.478	0.000144323	52.8314	-0.195941	130.199	7.51363	583.474	-5.29223	1398.09	3.8234	734.722	101.08	601.157	-0.00155245	939.66	0.297083	7.06635	-0.235793	16.0277	-0.151034	11.2654	-2.23683	14.0218	-0.0136921	15.3276
W10004_0290/PHP02	-0.900556	363.928	0.00117744	114.847	23.3265	-274.971	1.83523	47.2497	-2.58002	120.94	-0.294238	103.287	1.40073	61.1854	-50.15	137.448	0.00012362	52.5934	-0.170086	119.57	8.12231	525.686	-6.75084	1530.47	4.35592	687.713	107.882	546.979	-0.00187335	933.31	0.565812	4.31766	-0.660321	26.1886	-0.456692	12.986	-9.12907	24.87	-0.0545388	29.7421
W10004_0290/PHZ51	-0.718171	360.377	0.00106829	145.937	24.5834	-290.849	1.9603	48.4651	-2.55833	122.979	-0.318168	108.811	1.52567	63.247	-51.0932	141.289	0.000131234	54.2616	-0.175688	123.831	9.8195	492.708	-7.42691	1618.88	6.03169	683.532	124.67	527.493	-0.00226104	985.073	1.67829	-9.67797	-1.90918	54.0705	-1.13806	15.1741	-26.3494	50.1898	-0.150255	61.814
W10004_0291/PHK76	-0.72982	340.287	0.00105007	126.714	21.7222	-251.313	1.82547	47.55	-2.51299	119.715	-0.29452	103.522	1.39551	61.4037	-48.1417	134.79	0.000123345	52.8235	-0.169744	119.663	7.15746	582.646	-5.61098	1427.33	3.7787	725.821	100.289	593.203	-0.00156367	931.763	1.36723	-6.95354	-1.67503	47.7017	-1.11127	14.0234	-21.643	42.0842	-0.122138	51.1966
W10004_0291/PHP02	-0.731586	339.694	0.0010138	130.346	22.1857	-258.491	1.82328	47.1725	-2.50407	119.126	-0.293069	102.939	1.37998	61.0582	-47.3278	133.233	0.000123284	52.4302	-0.16633	118.19	10.0879	468.751	-6.93337	1541.72	5.01365	672.609	141.733	483.029	-0.00198176	935.1	1.14196	-3.64393	-1.38588	41.7066	-0.845522	13.5486	-17.6206	36.6293	-0.103473	45.4219
W10004_0292/PHK76	-0.910566	336.63	0.00127819	74.0664	26.8298	-325.095	2.21708	44.4277	-3.03828	131.781	-0.356087	112.203	1.6696	61.342	-56.7979	148.005	0.000150115	50.7986	-0.201081	130.414	8.50138	551.721	-5.06748	1362.44	2.84616	732.632	125.868	553.656	-0.0015362	929.231	0.864048	-1.44425	-1.1613	35.4322	-0.969758	12.8744	-15.5609	32.3715	-0.0940493	41.046
W10004_0292/PHZ51	-0.710196	329.445	0.00101408	122.563	25.0465	-298.42	2.02837	46.9659	-2.70376	125.27	-0.326747	109.095	1.5385	62.402	-51.3118	140.8	0.000136812	52.8521	-0.180289	124.478	9.5693	517.435	-6.78073	1559.81	4.81546	710.419	136.179	528.257	-0.00189706	961.797	0.83956	-0.107552	-1.12995	35.7593	-0.712333	12.8924	-17.0182	35.5981	-0.0877825	39.9523
W10004_0299/PHK76	-0.649538	327.811	0.0009666	133.815	26.0908	-313.089	2.0946	46.8857	-2.98909	131.935	-0.333137	110.503	1.55037	62.9604	-54.8336	146.411	0.000142299	52.8526	-0.191177	128.501	6.51525	598.104	-5.72819	1441.83	3.27443	729.524	96.3967	599.69	-0.00155824	931.504	-1.18883	24.555	1.13378	-15.6308	0.534677	8.02865	15.993	-13.8442	0.0808916	-17.3903
W10004_0299/PHP02	-1.07457	368.285	0.0014423	66.5092	23.7013	-280.951	1.92062	45.8727	-2.65242	121.979	-0.305878	104.258	1.40971	60.6539	-47.5389	133.233	0.000130631	51.3275	-0.169415	118.859	14.0214	377.628	-9.66722	1872.63	5.71444	669.263	194.146	401.954	-0.00279192	1030.15	0.906382	0.924276	-0.703021	27.8924	-0.205708	12.7224	-8.78243	25.0827	-0.0579174	31.6253
W10004_0299/PHZ51	-0.778459	361.751	0.00103092	144.837	30.6447	-377.874	2.22188	47.3784	-3.17449	137.676	-0.353442	114.869	1.68961	64.2718	-62.6232	159.293	0.00014903	53.9171	-0.202736	133.935	10.8642	474.788	-6.75793	1544.84	4.54314	699.992	150.602	493.366	-0.00204566	966.767	1.20722	-2.54492	-1.33556	42.4521	-0.943601	15.8277	-20.2735	42.4995	-0.11764	52.1353
W10004_0306/PHK76	-0.84676	339.478	0.00108639	107.807	25.0911	-300.371	2.18289	44.0788	-2.67776	123.418	-0.354839	111.346	1.64432	60.7307	-48.6377	135.696	0.000147696	50.363	-0.18395	124.329	10.5277	505.126	-7.74865	1686.73	5.65968	715.045	149.252	517.92	-0.00215297	1001.62	1.28911	-4.13421	-1.20902	38.9774	-0.576909	13.7747	-16.8565	36.7754	-0.0915458	42.6536
W10004_0306/PHP02	-0.915871	342.683	0.00121662	87.0255	22.8579	-268.619	1.94742	45.5974	-2.68409	122.652	-0.313534	105.225	1.47273	60.4328	-50.2467	137.085	0.000132013	51.1764	-0.179781	122.118	9.5775	499.497	-6.51668	1510.23	4.40448	695.39	137.971	507.695	-0.0019344	948.372	0.263754	7.75158	-0.393768	19.9014	-0.346217	12.3217	-5.06198	18.5421	-0.0368799	23.5039
W10004_0306/PHZ51	-0.480741	320.314	0.000739536	173.783	30.189	-372.311	2.25736	45.9139	-3.05534	134.043	-0.362762	114.947	1.7385	63.0003	-60.9401	155.798	0.000151013	52.6006	-0.201759	132.527	7.78702	553.699	-4.73679	1307.77	3.6262	712.672	106.349	569.525	-0.00153653	914.465	0.995543	-1.78454	-1.33073	40.538	-0.722258	13.1447	-17.8087	36.997	-0.0941281	42.3256
W10004_0308/PHK76	-0.859344	349.148	0.00117639	105.008	24.3575	-287.146	1.88014	49.6884	-2.37908	119.569	-0.304014	107.422	1.44027	63.9467	-46.3581	134.953	0.000125908	55.2435	-0.15975	119.221	8.35616	579.862	-6.95445	1614.69	4.1798	748.547	119.931	587.715	-0.00188255	994.045	1.15708	-3.28595	-1.07851	35.2583	-0.661636	13.3597	-13.5851	31.1158	-0.0934343	42.5451
W10004_0308/PHP02	-1.04807	373.906	0.00142815	76.9551	27.7085	-338.142	1.95739	46.895	-2.67856	123.935	-0.312849	106.539	1.50415	61.7225	-54.0297	143.867	0.000130523	52.7392	-0.172833	121.334	9.1814	528.112	-7.0277	1591.16	5.0283	710.577	124.896	547.551	-0.00191336	965.248	-0.653831	18.7102	0.578594	-2.36866	0.169384	10.1161	7.16515	0.0381036	0.042595	-3.71408
W10004_0308/PHZ51	-0.576239	347.967	0.000860158	175.541	24.4701	-288.891	1.99048	48.4551	-2.62305	124.655	-0.321121	109.484	1.51132	63.5974	-49.7581	139.69	0.00013421	54.2364	-0.175733	124.146	7.32829	586.909	-5.96941	1478.82	4.58999	728.735	99.358	602.942	-0.00168849	954.485	1.13143	-3.9766	-1.24273	37.9912	-0.646269	12.2973	-16.6704	34.7433	-0.0903843	40.5052
W10004_0309/PHK76	-0.68344	329.537	0.000925626	136.589	31.4572	-392.554	2.58678	40.8303	-3.42782	140.261	-0.416837	120.081	1.95374	60.5451	-64.2333	158.784	0.000174772	48.3046	-0.228745	139.311	9.64376	517.25	-7.38753	1634.54	4.80903	712.026	132.346	535.845	-0.00206301	982.567	-0.0624479	10.2937	-0.139722	12.7144	-0.215275	10.3918	-0.707967	10.5994	-0.0139761	14.2957
W10004_0309/PHZ51	-0.846006	359.524	0.00111082	124.956	25.1051	-299.077	2.06367	46.8033	-2.85534	128.692	-0.331393	109.882	1.55996	62.5267	-53.8866	144.664	0.000139616	52.7457	-0.189146	127.462	9.10648	519.576	-5.41234	1386.09	3.829	708.207	129.715	529.683	-0.00158451	916.893	0.793044	1.30458	-0.94413	32.3824	-0.490298	12.8594	-11.9179	28.7943	-0.0612571	31.7695
W10004_0310/PHK76	-0.869993	351.142	0.00126597	94.8101	27.467	-333.211	1.81064	49.8023	-2.75544	126.969	-0.282956	104.161	1.35201	63.6564	-54.2885	145.635	0.000121355	55.1409	-0.165676	120.484	9.82709	511.747	-7.08524	1596.9	4.66984	711.75	136.353	528.352	-0.00199941	974.011	0.477426	4.0028	-0.203818	14.422	-0.0624653	10.0351	-3.86062	15.5795	-0.0358652	21.9984
W10004_0310/PHP02	-0.921235	354.71	0.0012523	94.0643	21.8136	-252.95	1.8812	46.6776	-2.39876	116.987	-0.307144	104.818	1.46085	60.8745	-46.7249	132.475	0.000126527	52.1759	-0.168893	119.095	10.8249	445.738	-7.86618	1648.49	5.11818	666.218	144.313	473.276	-0.00229724	965.911	0.755051	0.639183	-0.905667	30.382	-0.730065	12.6857	-12.6618	28.7847	-0.0773104	36.1096
W10004_0310/PHZ51	-1.06092	390.857	0.00141494	94.0196	24.9629	-296.397	2.00595	47.9963	-2.68993	125.776	-0.321993	109.294	1.50653	63.3142	-50.2316	140.064	0.000135551	53.7899	-0.176749	124.165	8.6855	518.247	-7.25305	1596.81	5.25283	687.577	115.351	541.034	-0.00203858	958.224	1.12096	-4.42257	-1.39144	40.8001	-1.05794	13.3588	-21.3789	41.2351	-0.107508	45.7625
W10004_0311/PHK76	-0.149661	256.863	0.000247556	209.128	20.3106	-230.573	1.64911	49.4614	-2.43814	118.224	-0.261135	99.403	1.21189	62.148	-44.2909	129.412	0.000112438	54.1152	-0.154403	114.94	6.89727	591.702	-4.49664	1295.91	3.02036	733.776	98.3501	599.193	-0.00137336	912.681	0.685577	0.953764	-0.901893	29.7691	-0.662339	11.8896	-13.3376	29.2715	-0.0771439	35.5258
W10004_0327/PHK76	-0.960218	372.446	0.00129464	102.072	24.5676	-290.433	2.09079	47.3094	-2.73017	126.816	-0.33886	111.611	1.59459	63.1899	-51.6076	142.206	0.00014119	53.3584	-0.186596	127.445	9.2009	523.24	-5.97978	1460.39	4.64214	708.714	126.312	540.911	-0.00181438	949.378	0.832328	-0.621362	-0.624719	23.669	-0.481814	11.3758	-10.0019	24.4695	-0.0746138	34.8672
W10004_0327/PHP02	-0.375873	307.316	0.000378996	217.097	23.3046	-275.651	1.92114	45.3673	-2.53051	118.888	-0.309814	104.255	1.45172	60.0065	-47.3981	132.533	0.000129778	50.9206	-0.169281	118.317	7.3461	527.373	-7.10939	1557.15	5.26449	665.16	92.1928	555.084	-0.00202063	933.806	1.00742	-3.13986	-0.902702	29.5932	-0.68305	11.7776	-14.2708	30.4774	-0.0963761	41.8796
W10004_0327/PHZ51	-0.641647	346.656	0.000873103	165.009	28.1612	-344.062	2.11132	46.0139	-2.87133	128.732	-0.339108	110.557	1.62408	62.0018	-57.1244	148.97	0.000141332	52.2583	-0.189339	127.223	12.0134	439.699	-8.49606	1746.32	6.28791	680.37	155.181	478.08	-0.00253044	1014.78	-0.164233	9.96694	0.179112	3.90413	0.0303555	7.85663	3.55186	2.64799	0.0128768	3.59289
W10004_0329/PHK76	-0.795914	318.173	0.00111791	88.5894	25.0344	-300.843	1.96455	45.0215	-2.61829	120.854	-0.316663	105.221	1.50489	59.9199	-51.0267	137.795	0.000131944	50.7839	-0.174933	120.194	12.3073	490.715	-7.78254	1718.21	5.33661	744.579	175.549	503.996	-0.00213404	1026.83	1.20216	-4.6779	-1.04932	33.7487	-0.432275	11.6034	-14.5505	31.7185	-0.0815372	37.6487
W10004_0329/PHP02	-1.21767	377.061	0.00162059	36.7835	24.492	-294.212	1.90457	44.3375	-2.67257	120.707	-0.305544	102.516	1.46033	58.7763	-52.51	138.605	0.000128052	49.9092	-0.176539	119.399	10.9552	474.671	-6.17116	1476.11	4.1701	704.479	156.833	485.596	-0.00173798	933.18	1.3371	-5.10268	-1.44321	43.9158	-0.858907	14.5072	-19.9024	40.9583	-0.120309	52.0597
W10004_0329/PHZ51	-1.03972	374.898	0.00142661	79.1104	23.4547	-275.945	2.01217	46.3323	-2.56786	121.582	-0.327084	108.338	1.53852	61.6019	-48.5561	136.08	0.000135765	52.1665	-0.177288	122.734	3.38228	672.992	-4.17136	1255.4	2.84661	733.637	42.7623	685.256	-0.00109581	879.273	0.638683	1.97048	-0.519672	21.5259	-0.219347	10.5794	-7.57131	21.0684	-0.0492302	26.4703
W10004_0336/PHK76	-0.888582	353.663	0.00120597	102.493	28.3678	-346.482	2.15824	46.132	-3.08179	133.806	-0.343289	111.686	1.61999	62.6161	-58.7284	151.852	0.000145664	52.3849	-0.196957	130.218	5.74051	611.43	-3.19666	1131.72	2.21663	731.641	74.9187	628.566	-0.00102077	864.427	0.913626	1.05651	-1.13	37.822	-0.682287	14.8345	-15.427	35.2721	-0.0867615	41.6661
W10004_0336/PHP02	-1.32931	403.703	0.00170929	39.5459	21.1824	-244.121	1.9088	45.9941	-2.53435	119.469	-0.309116	104.667	1.44079	60.5448	-46.4109	131.628	0.000129706	51.4285	-0.17324	120.062	8.79629	504.885	-5.69291	1397.94	3.32507	689.559	120.9	521.556	-0.00156769	892.968	0.672696	2.53697	-0.579827	23.8724	-0.526047	12.7757	-7.84998	22.4651	-0.0574035	30.2317
W10004_0336/PHZ51	-1.09505	406.676	0.00149893	95.5882	31.6304	-391.886	2.2528	47.4607	-3.30824	140.919	-0.355186	115.489	1.68002	64.7055	-63.5702	161.04	0.000151713	54.0241	-0.204767	134.973	9.83492	498.048	-7.00846	1574.13	5.63201	691.875	141.491	506.763	-0.00202117	963.013	0.200226	8.38127	-0.179558	14.8903	-0.111105	11.2483	-3.47432	16.0199	-0.0194557	17.4314
W10004_0344/PHK76	-1.061	363.666	0.00141688	66.5829	25.0754	-300.143	2.11629	44.7629	-2.9339	128.862	-0.3391	109.356	1.57758	60.9649	-53.6316	142.801	0.000143853	50.7828	-0.192732	127.09	7.79138	571.249	-5.82697	1456.86	3.8968	728.536	110.059	581.347	-0.00162969	942.899	1.40172	-6.49417	-1.38839	42.0605	-0.74412	13.4429	-18.3755	38.0588	-0.113758	49.2205
W10004_0344/PHP02	-1.1681	385.126	0.00150294	65.0148	23.2968	-275.037	1.88784	46.2093	-2.65858	122.11	-0.301945	103.761	1.41835	60.6236	-49.8951	136.585	0.000127857	51.6305	-0.173671	120.197	11.0818	452.021	-6.9875	1554.86	4.45268	682.935	156.171	466.961	-0.00211812	957.5	0.668218	2.51265	-0.879012	30.5973	-0.77275	13.6766	-10.4631	26.3072	-0.0749161	36.1158
W10004_0344/PHZ51	0.220316	228.735	-0.000171445	275.42	28.1958	-343.868	2.15312	46.2846	-2.99493	132.059	-0.341596	111.572	1.58418	62.8418	-54.8185	146.389	0.000145836	52.4661	-0.188145	127.547	12.3791	430.831	-8.58306	1756.53	6.67498	677.535	165.241	461.995	-0.00258496	1020.81	1.54405	-9.1658	-2.16865	58.8565	-1.3557	14.9238	-28.5448	52.3695	-0.159577	63.8737
W10004_0346/PHK76	-0.761692	338.076	0.00106738	118.664	22.0085	-255.399	1.79402	47.973	-2.3694	116.763	-0.291211	103.204	1.39481	61.5062	-47.0113	133.282	0.000120353	53.2504	-0.163141	117.687	10.762	471.856	-6.755	1539.15	4.26115	696.523	137.837	508.092	-0.00213293	971.535	0.445915	5.50029	-0.394283	19.8689	-0.274099	11.9911	-4.57302	17.7641	-0.0313148	21.5648
W10004_0346/PHZ51	-0.844425	368.572	0.0012006	123.217	26.7462	-323.072	2.19465	45.458	-3.02444	132.287	-0.351333	112.402	1.63764	62.2542	-55.7178	147.269	0.000148854	51.7364	-0.197541	130.101	3.59104	630.76	-3.24944	1106.92	2.63895	697.683	50.9698	635.031	-0.000947443	824.774	0.813464	1.12289	-0.556205	23.6267	-0.137819	11.5257	-8.68607	24.011	-0.0477358	27.2315
W10004_0361/PHK76	-0.988712	344.924	0.00133309	66.5241	20.9574	-237.63	1.68811	51.4608	-2.04641	112.298	-0.274902	103.543	1.29869	64.2434	-39.611	125.154	0.000113101	56.4427	-0.141274	113.213	5.41784	632.159	-4.97575	1359.38	3.21909	738.164	80.4182	633.072	-0.00138469	919.693	0.926038	-0.633873	-0.812437	29.0606	-0.457147	12.4007	-12.0268	28.6305	-0.0794377	37.6325
W10004_0361/PHP02	-0.859782	335.249	0.00124334	82.8759	20.7779	-237.207	1.87602	47.3308	-2.54051	120.6	-0.305183	105.17	1.44943	61.5145	-48.7671	135.98	0.000126932	52.7316	-0.177497	122.4	8.55897	509.819	-7.27957	1588.61	4.96061	678.108	116.669	527.563	-0.00200244	942.642	1.44818	-6.07999	-1.57441	47.2678	-1.11841	15.906	-23.5386	46.7826	-0.137533	58.2927
W10004_0361/PHZ51	-0.63436	337.255	0.0008608	157.962	31.8124	-395.949	2.50478	43.4726	-3.38847	141.224	-0.400493	119.815	1.8674	62.648	-62.8015	158.547	0.000169355	50.6965	-0.219094	138.077	4.21718	649.333	-5.04697	1356.93	4.09489	721.343	62.8072	649.713	-0.00141221	911.846	0.989445	-1.95495	-0.92004	30.9546	-0.351049	11.4266	-12.962	29.4808	-0.0735979	35.0913
W10004_0362/PHK76	-0.75554	321.025	0.00108754	99.8675	24.8543	-297.009	1.99639	45.8944	-2.81384	126.21	-0.31713	106.48	1.46406	61.2632	-50.6462	138.453	0.000135834	51.5589	-0.178526	122.524	16.8625	327.985	-10.0668	1937.91	6.16382	683.396	232.655	358.545	-0.00308517	1081.19	0.136612	8.40771	-0.234004	15.3841	-0.178337	10.7709	-4.33935	16.5735	-0.0129746	14.4804
W10004_0362/PHP02	-0.829794	340.364	0.00114645	103.334	26.6142	-323.741	1.91692	45.7107	-2.66872	122.125	-0.306243	104.104	1.47126	60.2379	-53.4972	141.51	0.000128124	51.4013	-0.172579	119.654	9.6816	491.721	-6.56482	1510.71	3.81454	693.959	139.325	500.238	-0.00177334	924.403	0.273814	8.20255	-0.149878	14.9282	-0.00434288	11.5372	-2.107	14.6813	-0.0156131	16.8359
W10004_0362/PHZ51	-1.18705	394.638	0.00166296	52.7574	24.2678	-285.934	1.9741	48.6234	-2.62613	124.72	-0.319154	109.236	1.51564	63.5822	-50.9362	141.366	0.000132823	54.3879	-0.177861	124.815	3.3575	647.831	-2.60802	1041.16	2.63434	709.297	48.0407	651.218	-0.000771163	815.957	1.50552	-8.97611	-1.47238	42.7463	-0.707728	12.0741	-18.9088	37.6348	-0.115779	48.6843
W10004_0380/PHK76	-0.573428	325.772	0.000793864	161.776	28.3975	-346.416	2.10562	47.1724	-3.00324	132.636	-0.335582	111.212	1.60237	63.1779	-58.9833	152.715	0.000141427	53.3478	-0.193371	129.591	4.91787	642.433	-2.75893	1090.62	1.86877	745.617	72.4277	644.157	-0.000794794	849.952	0.881122	0.506033	-0.885043	31.3073	-0.546324	13.3505	-12.3078	29.6479	-0.0777831	37.6648
W10004_0380/PHP02	-0.671586	337.219	0.000846159	155.368	25.8442	-312.083	2.18615	43.3453	-2.90453	127.538	-0.354343	110.583	1.67919	59.9084	-55.8509	145.258	0.000147433	49.6917	-0.19905	128.376	4.17202	628.511	-3.17045	1108.79	2.26212	711.573	63.3995	626.9	-0.000830328	822.62	1.65209	-8.36053	-1.46893	45.0593	-0.740022	14.5938	-20.3144	42.135	-0.138957	58.9674
W10004_0381/PHK76	-0.82731	351.123	0.00112084	117.515	22.8579	-267.619	1.94742	46.5974	-2.68409	123.652	-0.313534	106.225	1.47273	61.4328	-50.2467	138.085	0.000132013	52.1764	-0.179781	123.118	5.02351	650.984	-3.87599	1236.34	2.30748	753.751	76.8859	648.184	-0.00100957	885.841	0.345662	7.07921	-0.356483	19.3736	-0.0711278	11.5495	-4.89927	18.6179	-0.0237948	19.3687
W10004_0381/PHP02	-0.675495	337.893	0.000841056	156.209	27.279	-332.862	1.9375	46.0993	-2.82246	125.993	-0.308808	105.028	1.50229	60.7291	-57.8806	148.346	0.000129294	51.8735	-0.182407	123.344	4.28301	623.698	-3.40167	1134.47	2.47316	707.973	57.9991	633.18	-0.000971867	836.795	1.29939	-3.3458	-1.5457	47.5464	-0.877978	15.8829	-20.5146	43.1769	-0.124209	54.6876
W10004_0381/PHZ51	-0.889482	385.601	0.00114708	141.524	26.1995	-314.478	2.10415	46.9876	-2.86518	129.501	-0.338	111.317	1.59284	63.0113	-54.4191	146.021	0.000142015	53.0836	-0.1894	128.142	4.67938	627.442	-5.18239	1362.23	3.57439	713.75	65.5688	634.341	-0.00138043	897.135	1.96751	-13.5178	-2.26766	61.8866	-1.46738	16.1458	-31.9126	58.2012	-0.173755	69.4796
W10004_0383/PHK76	-0.650858	320.632	0.000922229	131.905	25.7308	-309.126	2.21634	44.3352	-2.96925	130.213	-0.357296	112.256	1.66484	61.2587	-54.5158	144.659	0.000150409	50.6665	-0.199095	129.69	11.374	478.074	-7.66686	1669.69	4.40341	716.178	162.768	489.511	-0.00219579	999.405	1.11269	-2.66241	-0.985553	33.2301	-0.534497	12.9406	-15.3278	33.8161	-0.0887251	41.0275
W10004_0383/PHP02	-1.0799	378.124	0.00137358	84.1255	26.3917	-320.889	2.13613	43.0591	-2.7551	123.562	-0.347617	108.933	1.66728	59.1502	-55.0847	143.368	0.000142993	49.3768	-0.191163	125.096	10.3733	474.919	-6.77996	1536.09	4.6971	687.574	141.732	495.904	-0.00194616	943.852	0.249609	7.68438	-0.204285	15.354	-0.236909	11.6492	-3.99111	16.6968	-0.0359041	22.9331
W10004_0383/PHZ51	-0.860079	377.834	0.00111031	141.684	25.3621	-302.335	2.01457	47.8077	-2.63596	124.529	-0.325761	109.671	1.54853	63.0668	-51.4687	141.724	0.000135222	53.7258	-0.178115	124.494	7.93403	537.281	-5.00164	1326.73	3.49559	700.571	114.365	543.964	-0.00145651	892.24	1.06734	-5.49589	-1.34058	37.9206	-0.731889	10.3415	-17.2584	33.33	-0.0803334	34.7874
W10004_0389/PHK76	-0.458562	289.107	0.000596986	162.588	26.6142	-322.741	1.91692	46.7107	-2.66872	123.125	-0.306243	105.104	1.47126	61.2379	-53.4972	142.51	0.000128124	52.4013	-0.172579	120.654	7.65024	544.868	-5.29794	1363.38	3.06283	704.351	110.857	550.395	-0.00150586	898.871	-0.373912	14.1845	0.393317	0.710238	0.0486039	9.46132	4.59465	2.76056	0.0228686	1.86803
W10004_0389/PHP02	-0.81692	325.21	0.001063	99.8828	23.6392	-279.742	2.01085	45.2459	-2.58584	120.864	-0.328831	107.459	1.57959	60.3578	-51.7186	139.479	0.000134821	51.1697	-0.183441	123.569	8.74185	502.948	-6.95197	1546.54	4.26021	680.163	125.904	510.476	-0.00182631	919.683	1.55072	-7.56941	-1.52523	45.9023	-1.00648	15.2145	-22.5519	45.0551	-0.138937	58.5234
W10004_0389/PHZ51	-1.13443	389.293	0.00160564	60.5628	20.0053	-223.91	1.70537	51.0836	-2.20199	115.405	-0.277696	103.696	1.31924	63.9713	-42.7334	129.396	0.000114767	56.0607	-0.153418	116.83	8.35777	510.316	-6.4835	1488.4	4.06879	679.772	116.003	524.379	-0.00175926	910.268	1.84897	-13.9515	-2.26309	59.9128	-1.73147	15.3243	-31.3416	55.4744	-0.186304	71.8822
W10004_0393/PHK76	-0.799504	328.781	0.00111467	99.1738	22.8734	-267.946	1.75156	48.5091	-2.54159	120.523	-0.278008	101.635	1.30915	61.9067	-48.0877	134.914	0.000118451	53.5582	-0.161594	117.301	6.08109	614.28	-5.39008	1407.04	3.63018	733.15	90.5766	614.813	-0.00145085	925.053	0.836467	-0.918655	-0.530221	21.273	-0.103689	9.62738	-7.42172	20.3511	-0.0550608	27.9627
W10004_0393/PHP02	-0.434116	276.235	0.000600068	152.195	23.7379	-282.485	1.90768	45.0055	-2.61153	120.11	-0.30809	103.537	1.47633	59.4201	-51.6722	138.113	0.000128158	50.5976	-0.176808	120.184	8.79513	507.855	-6.51424	1499.92	4.58914	684.148	124.694	518.536	-0.00185434	929.086	0.708234	0.432121	-0.393692	17.9654	-0.348179	10.3952	-5.7145	17.5868	-0.0503258	26.1477
W10004_0393/PHZ51	-0.700995	334.321	0.0010013	130.074	23.8686	-280.997	1.96547	47.812	-2.68009	124.967	-0.315386	107.859	1.47364	62.8296	-49.6991	138.706	0.000133152	53.452	-0.176495	123.485	8.59266	531.646	-5.71915	1423.08	4.40305	704.412	120.724	543.81	-0.00168307	928.299	0.144412	6.33034	0.0455591	7.04398	0.201648	7.27941	1.77568	5.4158	0.0018337	7.45567
W10004_0394/PHK76	-0.699534	299.834	0.000939573	103.301	15.1323	-153.959	1.42083	52.7061	-1.56215	100.505	-0.236103	97.1394	1.11305	63.3948	-29.9399	109.895	9.54004e-05	56.8767	-0.118258	104.477	7.97621	544.84	-5.90738	1444.49	3.83477	706.879	109.42	560.284	-0.00166274	924.657	0.718534	1.02733	-0.687071	25.3569	-0.552355	11.9258	-10.1425	24.9505	-0.0712923	34.0063
W10004_0394/PHP02	-0.430112	271.434	0.000521833	157.423	27.1681	-332.042	1.97684	44.8953	-2.7113	122.831	-0.319465	105.575	1.57194	59.6847	-57.6419	147.206	0.000131089	50.8774	-0.183684	122.945	9.07352	489.824	-5.71902	1392.54	3.84041	677.605	126.206	504.67	-0.00166303	895.453	0.87539	-0.607374	-0.565878	22.8666	-0.349535	11.3863	-8.75927	23.1408	-0.0633295	31.5608
W10004_0394/PHZ51	-0.842079	346.565	0.00117374	104.766	25.0809	-297.923	1.93602	48.9145	-2.6844	125.859	-0.311225	108.133	1.49276	63.5625	-53.3163	144.652	0.000129882	54.6093	-0.178435	124.895	9.913	496.028	-6.18847	1475.07	4.64809	698.192	133.128	519.718	-0.00186325	944.551	1.15839	-4.3529	-1.38022	41.0681	-0.960539	13.4954	-19.0143	38.2105	-0.114236	48.5764
W10004_0395/PHK76	-0.703391	318.184	0.0010275	110.456	25.5933	-308.015	2.11887	44.4363	-2.86303	127.056	-0.340081	109.18	1.58329	60.6449	-52.6105	141.048	0.000143651	50.5049	-0.18843	125.437	9.62935	545.08	-6.09063	1505.66	4.58127	741.023	139.788	551.642	-0.00178384	977.75	0.643725	3.09226	-0.412435	20.2702	-0.0889716	11.2447	-7.01164	21.4116	-0.0409189	24.8234
W10004_0395/PHP02	-0.827086	347.797	0.000991498	130.022	21.5799	-250.633	1.76774	46.7429	-2.34757	114.799	-0.28512	100.934	1.34208	60.1912	-44.4868	128.191	0.000119279	51.8677	-0.157346	114.365	7.3972	555.501	-3.78744	1185.94	2.23295	714.525	105.212	563.954	-0.00106833	852.923	0.375409	7.20166	-0.380663	20.4063	-0.289033	12.8975	-5.94924	20.6761	-0.0396753	25.2586
W10004_0395/PHZ51	-1.0887	393.201	0.00138851	96.3507	25.1794	-299.963	2.16558	45.9567	-2.75079	126.67	-0.351778	112.659	1.64817	62.4172	-51.4675	141.422	0.000146263	52.2195	-0.189222	127.686	9.43664	535.537	-7.20971	1626.52	5.06474	723.757	134.86	545.316	-0.00208873	998.965	0.166123	8.08874	-0.378972	18.7193	-0.437939	11.8401	-5.83032	18.8491	-0.0460792	25.7904
W10004_0396/PHK76	-0.473379	305.304	0.00077904	154.805	21.4885	-247.996	1.71201	48.6153	-2.46181	118.527	-0.272496	100.639	1.27674	61.7204	-45.9036	131.506	0.000116098	53.5153	-0.158197	115.933	8.01965	547.802	-5.66169	1418.85	3.68635	711.843	110.142	563.132	-0.00159258	920.52	1.48862	-7.62563	-1.54192	45.4733	-0.864952	13.844	-21.7199	42.9982	-0.122301	52.0506
W10004_0396/PHZ51	0.388561	212.119	-0.000449224	312.403	28.5842	-349.047	2.31787	45.0924	-3.14266	135.699	-0.373074	116.05	1.76163	62.7191	-59.9642	154.21	0.000156377	51.8145	-0.209431	134.739	8.23814	535.836	-5.37497	1377.45	3.88985	703.665	110.937	555.05	-0.00161314	916.067	1.72018	-12.014	-1.78994	49.5304	-1.36015	14.2272	-24.5497	45.661	-0.165215	65.079
W10004_0403/PHK76	-0.958017	354.222	0.00127084	87.0146	25.8442	-311.083	2.18615	44.3453	-2.90453	128.538	-0.354343	111.583	1.67919	60.9084	-55.8509	146.258	0.000147433	50.6917	-0.19905	129.376	9.27164	517.716	-6.22857	1486.53	3.77132	710.609	128.48	533.644	-0.0017384	936.723	2.27581	-16.4773	-2.58689	69.9216	-1.69932	17.8424	-35.6419	64.5721	-0.211365	83.0606
W10004_0403/PHZ51	-1.0585	384.492	0.00146702	81.5715	30.8854	-382.594	2.50916	43.2276	-3.4063	141.403	-0.403395	119.982	1.89845	62.3391	-64.4292	160.662	0.000169477	50.4832	-0.225921	140.023	13.2529	404.97	-7.12486	1575.38	4.14235	688.941	179.327	434.527	-0.00219136	969.93	1.81183	-11.5973	-2.03033	56.5239	-1.49534	16.2911	-28.5803	53.2356	-0.184066	73.0248
W10004_0409/PHK76	-0.952598	365.923	0.00121568	106.089	26.734	-322.304	1.95624	48.4961	-2.82888	128.719	-0.311486	107.956	1.49561	63.3419	-56.237	148.597	0.000131205	54.2541	-0.18192	125.78	5.33423	610.953	-4.44312	1271.99	3.71857	711.693	66.3377	632.028	-0.00126337	882.483	1.42735	-5.09185	-1.45807	45.358	-0.93741	15.9231	-20.847	43.4799	-0.129336	56.2376
W10004_0409/PHP02	-0.906973	367.261	0.00116564	118.872	26.046	-313.934	2.2728	43.5553	-3.0558	131.853	-0.36634	113.199	1.70322	60.9241	-55.7052	146.151	0.000154459	50.024	-0.204936	131.326	6.17769	556.31	-4.94933	1298.19	3.12066	680.816	82.2489	572.197	-0.00128929	850.654	0.0776399	11.3965	-0.484708	23.3594	-0.519078	14.398	-7.15984	23.0796	-0.0218382	19.7725
W10004_0410/PHK76	-0.747503	328.186	0.000957537	123.856	25.0958	-300.94	2.14315	43.987	-2.73696	124.176	-0.347024	109.858	1.6162	60.3294	-50.3873	137.685	0.000145003	50.1572	-0.185682	124.373	5.16169	615.834	-4.97395	1336.82	2.11871	723.094	75.9282	617.785	-0.00121754	878.006	0.921495	-1.36454	-0.837445	28.8435	-0.382	11.3166	-11.1608	26.5454	-0.0667991	32.5436
W10004_0410/PHP02	-0.551872	309.171	0.0006974	159.482	24.5826	-294.637	2.10082	43.2217	-2.86702	125.741	-0.338228	107.546	1.58237	59.2481	-53.1581	140.427	0.000142512	49.2293	-0.191716	125.07	8.70787	503.103	-3.96205	1185.39	2.98199	687.967	117.655	522.795	-0.00119613	846.106	0.670789	3.44151	-0.452542	21.8594	-0.0595809	11.8051	-6.41854	21.1988	-0.0370273	24.1755
W10004_0410/PHZ51	-0.69316	345.372	0.00100654	141.4	29.2375	-359.499	2.3385	43.9805	-3.19954	136.008	-0.373536	115.209	1.73653	61.9072	-58.7196	151.539	0.000158474	50.6853	-0.206548	132.933	8.8731	512.278	-6.7449	1533.98	4.21939	692.846	122.978	527.487	-0.00189942	940.558	1.40269	-8.18175	-1.53058	43.6183	-1.01065	12.8254	-22.9229	43.206	-0.117433	48.7961
W10004_0412/PHK76	-0.793813	345.545	0.00105534	123.853	27.5748	-335.388	1.96072	47.6608	-2.94022	130.296	-0.307878	106.711	1.45118	62.7084	-55.9389	147.383	0.00013235	53.3396	-0.179928	124.364	1.97841	722.891	-2.84448	1112.34	1.62868	758.606	37.6055	710.278	-0.000676807	847.699	0.872002	0.126528	-0.740332	27.5266	-0.352472	12.0908	-10.0421	25.7584	-0.0599654	31.1083
W10004_0412/PHP02	-0.827469	364.525	0.0010681	137.343	26.2003	-315.69	1.96362	47.231	-2.55649	121.74	-0.31794	107.582	1.53614	62.0103	-52.3542	141.883	0.000130737	53.1159	-0.173372	121.903	10.1666	499.177	-7.49795	1642.06	4.25378	709.904	144.787	510.503	-0.00193568	962.039	1.70286	-9.39417	-1.83611	52.9903	-1.09873	15.5993	-25.43	49.3918	-0.148013	61.6323
W10004_0412/PHZ51	-0.821096	373.281	0.0011838	132.703	28.2794	-344.89	2.17555	46.2542	-3.00877	132.553	-0.346351	112.373	1.61614	62.9296	-55.8987	148.126	0.000147097	52.5284	-0.191685	128.86	12.3896	463.039	-8.01548	1720.55	5.91691	715.001	179.782	471.601	-0.00228456	1018.5	0.465058	4.88122	-0.428094	20.2506	-0.153927	11.1268	-6.12762	19.7095	-0.0266634	19.594
W10004_0417/PHK76	-0.823966	335.516	0.00103285	113.051	27.0954	-329.278	2.22903	44.0049	-3.24598	135.895	-0.354884	111.751	1.65863	61.0805	-59.9442	152.182	0.000151613	50.3349	-0.209543	132.774	9.40687	530.261	-5.06932	1362.48	3.01618	731.321	131.459	544.683	-0.00156585	932.475	0.992607	-0.570394	-0.986249	33.883	-0.503752	13.4557	-12.5603	30.3009	-0.0805822	38.8922
W10004_0417/PHP02	-0.81802	345.038	0.00111539	113.181	29.4676	-365.663	2.01845	44.4679	-2.84213	125.611	-0.322021	105.898	1.56805	59.6983	-58.9456	149.061	0.000134092	50.5493	-0.182914	122.703	9.45909	507.244	-6.69568	1536.78	4.5006	699.72	135.615	516.362	-0.00181121	939.081	0.654285	4.63146	-0.898417	32.9886	-0.512612	14.5938	-12.8688	31.8666	-0.058346	32.4241
W10004_0417/PHZ51	-0.799691	349.698	0.00107111	125.392	26.7294	-322.927	2.17056	45.6054	-2.87978	129.112	-0.349064	112.016	1.63216	62.1734	-53.6831	144.274	0.00014668	51.8739	-0.190454	127.773	5.29945	613.883	-4.31604	1258.78	2.88704	719.302	78.3259	615.303	-0.00119432	876.605	1.11292	-4.85666	-1.40044	40.4731	-1.02346	12.6905	-18.9016	36.9867	-0.114357	47.5633
W10004_0419/PHK76	-0.85626	328.338	0.00116773	85.6166	27.4676	-334.72	2.43357	41.904	-3.23766	135.719	-0.392074	116.451	1.80809	60.5561	-57.7123	149.006	0.000165775	48.7877	-0.216386	134.926	6.42913	589.552	-4.90976	1332.57	2.91396	721.332	93.7758	593.234	-0.00138577	900.97	0.267733	6.75338	-0.440287	20.0093	-0.372867	11.4775	-5.87896	18.8178	-0.0418425	24.2436
W10004_0419/PHP02	-1.04915	347.282	0.00143775	49.0322	22.9963	-270.942	1.90436	45.7397	-2.48162	118.049	-0.31069	104.566	1.49758	60.0456	-50.0871	136.558	0.000127493	51.3703	-0.174419	120.132	5.77292	567.363	-5.28558	1340.28	3.51663	679.743	75.6035	584.184	-0.00145854	871.786	1.34803	-4.09521	-1.59268	48.4548	-1.06986	16.4847	-22.1509	45.472	-0.120129	53.1385
W10004_0419/PHZ51	-0.536435	328.518	0.00065867	185.366	29.4574	-362.314	2.23845	45.4081	-3.03243	132.856	-0.357712	113.609	1.681	62.5021	-57.5113	150.22	0.000150757	51.9285	-0.195478	129.853	4.72742	606.178	-4.37624	1244.89	3.40242	694.751	53.9691	632.433	-0.00130489	868.257	0.756743	1.01011	-0.953354	31.8579	-0.34969	11.5669	-11.7805	27.8538	-0.065002	32.3103
W10004_0424/PHK76	-0.573043	316.794	0.00073222	160.377	26.7564	-323.421	1.97465	47.5177	-2.83414	128.042	-0.315642	107.692	1.5247	62.4505	-57.1521	149.109	0.000132189	53.3571	-0.184977	125.952	12.0862	471.639	-8.57271	1789.21	4.99719	722.551	171.988	485.319	-0.00238545	1031.65	0.374125	5.97294	-0.301735	17.3672	-0.352173	11.9039	-4.33297	17.0068	-0.0403803	24.2543
W10004_0424/PHZ51	-0.80832	356.406	0.00116925	119.098	31.4646	-391.562	2.69035	40.8665	-3.45409	141.919	-0.434736	123.443	2.01547	61.4285	-62.7688	157.8	0.000182333	48.5786	-0.232368	141.55	7.30208	581.09	-5.35664	1398.5	4.10885	725.481	105.618	586.67	-0.00157549	934.973	1.54506	-9.32942	-1.72329	48.5777	-1.2094	14.1916	-24.0349	45.4515	-0.141892	57.7009
W10004_0427/PHK76	-0.748399	333.857	0.000962391	128.829	24.6766	-295.311	2.0374	44.5732	-2.83352	125.728	-0.325302	106.613	1.50723	60.2117	-51.3621	138.572	0.000138543	50.363	-0.183351	123.141	8.7478	552.917	-5.5689	1429.88	3.66323	734.217	124.476	562.829	-0.00158613	941.995	0.471567	4.65093	-0.360612	18.5646	-0.0815181	10.6879	-5.99492	19.359	-0.0393822	23.773
W10004_0427/PHP02	-0.982435	355.858	0.00130403	81.7418	21.2075	-244.487	1.89592	46.1264	-2.3966	116.541	-0.309225	104.681	1.45129	60.508	-44.9163	129.502	0.000128162	51.5972	-0.167923	118.39	10.5362	467.871	-8.48426	1738.36	5.3932	679.752	143.531	489.856	-0.00236327	988.904	0.635833	2.13502	-0.597104	23.4167	-0.538152	11.9751	-9.2621	23.7353	-0.0705239	33.8504
W10004_0427/PHZ51	-0.659222	360.075	0.00102535	157.769	26.986	-326.578	2.19172	45.4881	-2.81474	127.829	-0.353462	112.672	1.64907	62.2141	-52.2977	142.403	0.000147925	51.8379	-0.187436	126.925	9.81184	520.38	-6.65825	1553.69	4.0303	724.251	137.774	534.393	-0.00191443	972.451	0.777188	1.04812	-0.621909	24.6065	-0.354433	11.8715	-10.0482	25.5404	-0.0529402	28.4892
W10004_0430/PHK76	-0.501216	309.505	0.000663779	169.842	28.3389	-346.759	2.07032	46.335	-2.85166	128.214	-0.330937	109.425	1.58091	62.0532	-56.4085	147.852	0.000138623	52.4542	-0.184514	125.606	8.2047	572.479	-6.01492	1490.47	3.60555	741.401	115.462	583.796	-0.00167966	959.622	0.787667	0.906875	-0.668184	25.6445	-0.209385	11.2813	-8.66559	23.4517	-0.0560383	29.5298
W10004_0430/PHP02	-1.14596	397.506	0.0015397	75.4884	26.0666	-313.935	1.96694	46.9969	-2.81815	127.102	-0.312969	106.754	1.48317	61.9961	-54.2634	144.4	0.000132564	52.7162	-0.180466	123.934	16.8752	318.306	-10.6842	2002.97	7.54574	664.882	232.848	348.862	-0.00298791	1060.55	1.59033	-8.28506	-1.64003	48.2772	-0.872479	14.4468	-22.4308	44.6376	-0.130451	55.3986
W10004_0430/PHZ51	-0.872142	382.36	0.00125262	127.409	31.8961	-396.971	2.52721	43.4422	-3.4023	141.718	-0.405247	120.616	1.89937	62.7359	-63.8816	160.283	0.000170616	50.7588	-0.222635	139.39	7.58727	564.274	-7.47249	1643.5	5.90898	703.467	104.452	578.388	-0.00203316	977.824	2.11851	-16.0682	-2.55858	67.7811	-1.53776	15.7042	-34.6137	61.5328	-0.181975	71.5572
W10004_0465/PHK76	-0.847482	358.063	0.00116702	116.454	29.0232	-355.465	2.25829	45.7044	-3.11714	135.157	-0.361485	114.586	1.70725	62.9099	-59.6126	153.71	0.00015222	52.2686	-0.203321	132.818	5.56318	626.538	-5.38828	1406.91	3.37847	734.904	78.5205	633.847	-0.00150099	930.946	1.6149	-9.10994	-1.35087	41.1745	-0.664911	13.0956	-17.1169	36.1376	-0.106381	46.676
W10004_0465/PHP02	-1.23565	406.615	0.00160063	66.6762	27.6215	-337.87	2.19465	43.458	-2.89269	127.486	-0.353705	110.702	1.66936	60.1429	-55.3937	144.808	0.000147692	49.8633	-0.192835	126.622	7.66121	538.54	-6.01384	1443.63	4.38704	689.529	102.814	556.965	-0.00177458	923.9	1.14093	-2.02171	-0.958467	33.597	-0.421362	13.4743	-14.2678	33.2085	-0.0809645	39.368
W10004_0465/PHZ51	-0.84714	374.989	0.0012212	126.799	26.0006	-310.27	1.82808	51.1232	-2.64029	126.021	-0.290424	106.605	1.39999	64.988	-53.1531	145.52	0.000122199	56.5487	-0.167985	122.71	7.05756	571.11	-5.87835	1445.68	4.34662	708.185	94.6417	588.195	-0.00173467	937.671	0.837688	0.0308353	-1.07839	34.7026	-0.814893	13.4153	-15.4174	33.3119	-0.0852215	39.196
W10004_0467/PHK76	-0.719141	315.623	0.000944082	116.25	24.4161	-291.803	1.91544	45.5258	-2.53066	118.991	-0.30866	104.209	1.46174	60.0714	-48.9329	134.816	0.000128712	51.1371	-0.168608	118.206	10.1962	488.916	-6.4915	1511.15	3.3582	706.26	145.999	499.035	-0.0020064	960.661	0.883089	-2.69456	-1.05158	31.9176	-0.858662	11.4137	-14.3877	29.5918	-0.102523	42.9115
W10004_0467/PHP02	-0.888637	345.003	0.00120923	93.4282	25.5097	-308.992	2.09645	42.4667	-2.84919	124.561	-0.335326	106.379	1.55132	58.557	-51.5304	137.311	0.00014239	48.4427	-0.18489	122.124	7.35463	531.951	-4.96686	1303.6	3.50181	681.588	104.194	541.005	-0.00139305	865.954	1.00498	-2.30596	-1.24455	38.1712	-0.714588	12.7071	-15.6896	33.4104	-0.0870651	39.5137
W10004_0467/PHZ51	-0.731907	344.981	0.0010156	135.376	29.4332	-362.16	2.1108	46.5193	-2.86149	129.023	-0.337543	110.86	1.61379	62.5378	-56.9411	149.209	0.000141022	52.7921	-0.184767	126.286	7.66057	541.591	-5.06504	1332.26	5.30849	686.475	98.2655	567.148	-0.00166127	913.823	1.11321	-6.14162	-1.57186	43.0898	-1.20443	12.1275	-23.0568	41.9397	-0.131177	52.0086
W10004_0474/PHP02	-0.612365	323.186	0.000719328	163.752	25.9106	-314.354	2.25475	41.3407	-2.92804	126.738	-0.366859	110.865	1.73403	58.416	-55.9287	144.069	0.000152158	47.8754	-0.203517	128.48	13.9805	395.6	-10.2886	1964.56	7.08602	677.209	196.142	415.829	-0.00284537	1053.34	0.928879	0.670284	-1.24458	40.226	-0.690475	14.6656	-16.3504	36.4562	-0.0853298	40.9771
W10004_0474/PHZ51	-0.799941	368.144	0.00110548	139.608	26.0916	-313.301	1.95407	48.1291	-2.6804	125.174	-0.313077	107.768	1.49367	62.9593	-52.7687	143.273	0.00013102	53.8849	-0.175149	123.262	8.91927	521.583	-5.96197	1449.97	4.40751	701.992	122.427	538.743	-0.00173769	932.23	1.01632	-1.13203	-0.901785	31.688	-0.405868	12.7928	-12.9533	30.6163	-0.083331	39.5538
W10004_0476/PHK76	-0.797966	337.746	0.00105118	116.078	26.4805	-319.987	1.92024	47.4765	-2.93039	129.487	-0.301271	105.276	1.41829	62.2238	-55.4064	146.026	0.000129951	53.0017	-0.179674	123.684	4.00952	628.576	-2.71273	1049.85	2.26029	707.833	57.2198	632.857	-0.0008291	818.725	0.322984	6.0515	-0.136808	13.0757	-0.149917	10.5599	-2.88991	14.3006	-0.0319406	20.8397
W10004_0476/PHZ51	-0.657701	345.314	0.000878077	161.184	23.785	-279.974	1.94304	47.8424	-2.66626	124.473	-0.310632	107.059	1.44168	62.7417	-48.619	136.969	0.000131891	53.3897	-0.172955	122.172	8.57977	502.343	-5.29056	1341.8	3.66347	679.694	113.076	526.222	-0.00157359	886.022	1.23245	-5.06336	-1.54299	44.9562	-0.944042	13.6166	-20.8296	41.1209	-0.123637	51.9642
W10004_0487/PHK76	-0.747623	345.65	0.00107109	127.428	28.4709	-348.09	2.34805	44.0824	-3.20738	136.375	-0.376027	115.723	1.74728	62.0695	-58.6291	151.611	0.000159353	50.7893	-0.209476	134.053	5.38578	623.534	-4.05127	1238.53	2.17819	735.665	78.0722	627.38	-0.00108314	875.416	1.10671	-3.62566	-0.963238	31.6869	-0.766238	12.825	-15.3195	32.7679	-0.0993107	43.5959
W10004_0487/PHP02	-0.798555	349.598	0.0010751	124.938	25.3664	-303.798	2.0451	46.0941	-2.8495	127.668	-0.327976	108.55	1.54876	61.666	-54.2508	144.282	0.000138168	52.0039	-0.187861	126.158	9.8294	480.526	-8.12623	1691.25	5.15744	677.36	129.27	508.316	-0.00230818	978.578	0.415094	7.05085	-0.352009	20.0847	-0.0766245	12.3842	-4.74558	19.2002	-0.0222953	19.671
W10004_0487/PHZ51	-0.359933	314.504	0.00053196	207.452	28.3631	-345.913	2.19797	46.2239	-3.0226	133.047	-0.351105	113.174	1.64811	63.0174	-56.9788	149.863	0.000148358	52.5906	-0.195225	130.173	5.65551	591.361	-5.09648	1338.72	3.82145	698.969	73.566	608.626	-0.00148853	896.496	1.56505	-9.51734	-1.8589	51.7157	-1.03419	13.5502	-23.7995	45.1526	-0.128541	53.2095
W10004_0498/PHK76	-0.661364	330.242	0.00085771	148.173	25.8501	-310.37	1.80731	49.0365	-2.75729	126.208	-0.283184	103.39	1.34153	62.8931	-53.0275	143.041	0.000121852	54.2866	-0.167993	120.412	10.6192	478.888	-6.80225	1548.53	4.23287	700.388	140.24	507.994	-0.00202113	962.274	0.591933	4.87118	-0.752895	29.1637	-0.471029	13.9129	-11.1204	28.7278	-0.0623318	33.2654
W10004_0498/PHP02	-1.02554	360.892	0.00142945	66.4134	20.0045	-226.698	1.84589	46.8402	-2.51068	119.166	-0.297755	103.431	1.37594	60.9724	-44.7983	129.534	0.000126046	52.0284	-0.169446	119.069	10.0858	455.929	-6.73892	1505.4	4.68856	661.885	138.438	475.334	-0.00200822	925.289	1.26976	-4.65977	-1.4348	43.3518	-1.11773	15.1619	-19.4957	39.9753	-0.124307	53.0481
W10004_0498/PHZ51	-0.552587	334.205	0.000774347	175.028	28.2215	-343.543	1.73726	51.256	-2.66213	125.685	-0.270381	103.271	1.30766	64.512	-54.0939	146.058	0.000115609	56.4687	-0.157393	118.58	8.88946	515.479	-5.53118	1391.23	4.07163	697.408	123.996	529.474	-0.0016632	916.804	1.08326	-1.77156	-1.28527	40.5799	-1.00779	15.354	-18.7545	39.4918	-0.117385	51.3197
W10004_0501/PHK76	-0.654738	333.218	0.000902997	146.388	23.9513	-283.867	2.10882	44.6796	-2.86072	127.147	-0.338882	109.169	1.56322	60.8553	-51.0254	138.933	0.000143769	50.632	-0.189684	125.971	5.14275	634.699	-2.04778	1002.42	2.56231	738.582	67.4714	649.494	-0.000759877	843.459	0.8411	0.890932	-0.531801	23.1746	-0.205078	11.8956	-8.48712	23.8153	-0.0529021	29.0934
W10004_0501/PHP02	-0.352519	292.788	0.00046737	194.496	30.837	-384.286	2.25385	43.4499	-3.06441	131.736	-0.363059	112.484	1.76404	60.4107	-63.2888	156.64	0.000150008	50.2103	-0.204499	130.889	11.7192	441.218	-8.49742	1741.09	5.95239	677.196	156.929	469.941	-0.00243955	998.871	1.25691	-5.32971	-1.2546	38.4281	-0.807283	13.1037	-17.2209	35.7365	-0.0993047	43.7096
W10004_0501/PHZ51	-0.242541	299.71	0.000321997	232.03	28.8801	-353.573	2.34109	44.6539	-3.26042	138.002	-0.372145	115.733	1.71052	62.6985	-58.0225	151.248	0.000159433	51.2805	-0.206951	133.76	9.15537	533.411	-7.56859	1661.06	4.78582	716.866	121.967	556.841	-0.00206876	987.92	1.16168	-4.77598	-1.06784	33.5813	-0.693029	12.05	-14.4528	30.9833	-0.0856458	38.459
W10004_0505/PHK76	-0.850008	345.679	0.0011615	104.45	18.2712	-199.754	1.63144	50.643	-1.90067	107.8	-0.268632	101.351	1.26583	62.9587	-36.3228	119.076	0.000109655	55.4193	-0.138019	110.789	7.91296	549.453	-5.92349	1449.56	4.03301	708.696	110.013	562.479	-0.00169246	931.224	0.532337	4.93466	-0.561233	24.1467	-0.346278	12.7591	-7.75939	23.0263	-0.0424899	25.8511
W10004_0505/PHP02	-0.877349	351.468	0.00113791	109.928	25.2138	-303.466	2.07322	43.9052	-2.73143	123.258	-0.336256	107.697	1.60243	59.5777	-53.472	141.274	0.000139333	49.9766	-0.187369	124.104	8.80245	496.56	-7.02917	1550.88	4.82906	671.439	118.163	517.677	-0.00199709	934.483	0.875675	0.357747	-0.637469	25.4632	-0.256155	11.9841	-9.3878	25.0524	-0.0594639	31.2133
W10004_0505/PHZ51	-0.820741	370.406	0.00110249	139.807	28.3983	-346.628	1.9651	48.4159	-2.69454	125.874	-0.315523	108.477	1.54567	63.1769	-56.9184	149.577	0.000130149	54.3801	-0.177343	124.352	7.07584	547.419	-6.95547	1552.29	5.51283	677.216	89.4672	573.065	-0.00194254	938.466	0.84379	-0.133089	-0.877345	30.0409	-0.572682	12.3637	-12.0581	28.1818	-0.074066	35.3078
W10004_0601/PHK76	-0.444064	292.497	0.000581143	169.608	24.0014	-284.539	2.10267	44.8027	-2.72712	124.367	-0.340417	109.423	1.58332	60.8448	-49.8548	137.328	0.000142603	50.8193	-0.185429	124.694	12.231	446.446	-8.59086	1769.61	5.40237	698.081	166.742	471.772	-0.00245891	1018.36	0.270661	6.92075	-0.142381	13.4377	-0.0137869	10.2547	-1.32478	12.1877	-0.0257257	18.959
W10004_0601/PHP02	-0.650573	317.932	0.000823744	141.274	23.0252	-271.665	1.99227	44.5367	-2.71176	122.64	-0.323042	105.827	1.53666	59.6085	-52.407	139.559	0.000134535	50.3009	-0.186862	123.744	14.5423	363.644	-9.47479	1847.68	6.21926	664.181	198.663	393.111	-0.0027777	1026.76	0.917763	0.95924	-1.02087	35.2933	-0.541191	14.2272	-14.6594	34.0733	-0.0684877	35.3971
W10004_0601/PHZ51	-0.786522	359.943	0.00128087	111.539	26.0174	-311.416	1.85217	49.9758	-2.78495	128.196	-0.292692	105.991	1.40547	64.0688	-55.1878	147.515	0.000124373	55.4111	-0.175073	124.038	13.8714	380.878	-6.47812	1487.84	4.35335	677.985	182.562	419.883	-0.0021083	950.756	1.30952	-4.33429	-1.58256	47.519	-1.12387	15.9934	-21.3085	43.5023	-0.122783	53.3364
W10004_0602/PHK76	-0.684197	320.742	0.000928263	127.384	27.4188	-332.807	2.24853	45.0046	-3.05011	132.932	-0.361768	113.821	1.70203	62.1283	-57.6042	150.053	0.000151945	51.4987	-0.202978	131.911	9.44371	537.027	-6.62548	1557.74	3.95467	732.75	132.427	550.794	-0.00185334	973.378	0.474439	4.51614	-0.278339	16.5937	-0.0881681	10.6143	-3.62169	15.6982	-0.0183636	16.5167
W10004_0602/PHZ51	-0.681971	329.949	0.000940015	135.414	25.4436	-303.326	1.95758	48.593	-2.67133	125.481	-0.312781	108.23	1.46813	63.5489	-50.4201	140.432	0.000132025	54.2751	-0.172409	122.901	8.05689	556.276	-4.80433	1324.83	3.14875	724.745	117.405	561.068	-0.001471	915.798	1.6022	-8.91464	-1.69342	49.0055	-1.02129	14.5519	-24.477	47.222	-0.136602	57.0072
W10004_0608/PHK76	-0.639557	329.145	0.000859835	149.364	28.175	-344.564	2.32483	43.5209	-3.08962	133.072	-0.376957	115.041	1.79839	61.0902	-60.5708	153.573	0.000156296	50.3233	-0.211955	134.033	12.8018	456.926	-10.6637	2043.43	7.12337	710.598	175.059	482.595	-0.00278523	1080.02	-0.163046	11.8197	0.186597	5.60106	0.0154355	9.783	3.45391	4.6621	0.0169677	4.06717
W10004_0608/PHP02	-1.09212	375.001	0.00145401	69.7446	26.1166	-313.667	1.94119	48.2613	-2.54265	122.246	-0.313186	107.781	1.50418	62.9224	-51.2741	141.147	0.000129476	54.0536	-0.169831	121.59	8.87496	539.081	-4.69593	1313.78	4.39417	718.538	123.198	553.989	-0.00145291	915.728	0.72819	1.07034	-0.995676	32.5346	-0.773522	12.9639	-14.9149	32.2709	-0.091066	40.8988
W10004_0612/PHK76	-0.84643	353.24	0.00105499	125.446	28.0651	-342.356	2.09533	46.4781	-2.92637	130.202	-0.3343	110.25	1.58686	62.4323	-56.7916	148.797	0.000140843	52.6117	-0.188458	127.246	9.15829	535.368	-6.15657	1492.83	4.33453	721.875	130.517	545.431	-0.0017579	953.968	1.05919	-1.60143	-0.70748	27.3196	-0.229491	12.1426	-9.20624	25.0443	-0.0526284	29.1502
W10004_0612/PHP02	-0.668059	340.691	0.000950957	146.444	29.4426	-363.297	2.03132	46.3356	-2.97988	130.539	-0.321913	107.884	1.55755	61.7352	-60.4403	153.187	0.000135636	52.3806	-0.188232	126.375	7.04605	553.821	-4.20572	1226.45	3.39191	696.935	92.4967	574.005	-0.00131151	871.137	0.595849	5.26231	-0.75425	29.6331	-0.523488	14.5598	-9.34634	26.5045	-0.0546156	31.0768
W10004_0612/PHZ51	-0.979806	395.717	0.00137632	113.074	28.945	-353.222	2.0556	48.8863	-2.85381	130.66	-0.328856	111.562	1.59046	64.4197	-58.2171	152.825	0.000136988	55.0329	-0.185484	128.311	8.37821	541.097	-4.85429	1323.22	4.18244	710.283	116.896	554.238	-0.00154718	916.984	0.672864	1.34636	-1.02687	32.8496	-0.787958	12.6269	-14.325	30.9915	-0.0856574	38.663
W10004_0614/PHK76	-1.00683	377.923	0.00131549	99.5583	24.9137	-296.878	1.89117	47.9752	-2.65673	123.871	-0.301716	105.532	1.42882	62.3868	-51.1561	140.179	0.00012736	53.4848	-0.171355	121.269	6.9915	591.143	-6.09103	1489.8	3.41688	732.811	99.3655	599.253	-0.00164217	945.446	1.4163	-6.22091	-1.47317	44.4385	-0.988449	14.8629	-20.5994	41.8455	-0.13403	56.5729
W10004_0614/PHP02	-0.474147	294.66	0.000477996	180.864	28.6874	-353.655	2.50768	40.0428	-3.26824	135.269	-0.405812	117.088	1.88892	59.1725	-59.865	150.969	0.000170065	47.2189	-0.22195	135.575	8.37524	515.238	-5.06277	1322.43	2.78055	693.62	122.263	519.876	-0.00147008	882.133	1.34009	-5.01463	-1.48693	45.0343	-1.307	16.4105	-20.612	42.1473	-0.141154	59.2811
W10004_0614/PHZ51	-0.835041	383.393	0.00113809	146.773	26.4607	-317.198	2.08557	48.2784	-2.85934	130.477	-0.334582	111.985	1.58164	64.1507	-54.7833	147.639	0.000140567	54.3418	-0.188115	128.838	7.21135	567.59	-5.21356	1365.62	4.02565	710.399	96.7804	584.927	-0.00155904	917.438	1.5354	-8.32671	-1.72397	49.4789	-1.12317	14.7349	-23.0712	44.8914	-0.145551	59.8327
W10004_0616/PHK76	-0.438669	283.983	0.000607013	158.563	22.0798	-255.542	1.95703	47.1987	-2.59507	122.46	-0.313922	106.974	1.42736	62.292	-44.5283	130.65	0.00013382	52.679	-0.169999	120.743	10.4226	500.699	-5.98689	1467.41	3.79651	720.463	143.981	519.307	-0.00187564	962.627	0.228077	7.91526	-0.165351	14.4387	0.0341761	10.5429	-3.61663	16.1049	-0.010228	14.161
W10004_0616/PHP02	-0.819206	330.96	0.00121555	86.7224	29.9341	-371.085	2.38588	42.0938	-3.25319	135.749	-0.386128	115.4	1.8623	60.0659	-65.4867	159.767	0.000159865	49.1334	-0.222037	136.402	13.5581	386.675	-8.48046	1727.7	5.07274	671.667	188.825	408.478	-0.00245554	989.38	0.310207	8.93591	-0.425887	22.379	-0.336243	14.0292	-5.50225	20.9498	-0.0273268	21.9984
W10004_0616/PHZ51	-0.948246	373.831	0.00127562	107.181	29.1021	-355.919	2.32045	45.7659	-3.07178	134.893	-0.374055	116.874	1.76734	63.3991	-58.9431	153.457	0.000156174	52.5366	-0.205129	134.087	9.92821	482.159	-6.75975	1530.44	4.55231	685.314	133.047	506.334	-0.00207518	955.567	0.775145	1.92145	-0.957933	33.0963	-0.631609	13.8205	-13.0685	30.9207	-0.0708258	35.4274
W10004_0618/PHK76	-0.658653	341.642	0.000908253	153.713	26.2237	-316.632	2.2318	43.8764	-3.03612	131.335	-0.358168	112.066	1.66005	60.9756	-54.9893	145.032	0.00015175	50.22	-0.200111	129.709	4.30811	641.404	-4.15676	1243.8	2.63134	725.223	61.7935	645.513	-0.00110937	871.004	1.74609	-10.8751	-1.66653	48.177	-1.02232	14.3388	-24.1512	46.5161	-0.153865	62.6676
W10004_0618/PHP02	-0.951628	368.593	0.0011334	118.929	25.0809	-300.923	1.93602	45.9145	-2.6844	122.859	-0.311225	105.133	1.49276	60.5625	-53.3163	141.652	0.000129882	51.6093	-0.178435	121.895	8.75233	487.071	-6.09819	1427.96	3.69326	668.279	122.842	499.657	-0.00171504	891.174	2.30424	-18.3132	-2.4467	65.2423	-1.49855	15.5539	-34.655	61.6	-0.201396	78.1752
W10004_0618/PHZ51	-0.612573	356.761	0.000866684	179.293	26.2245	-315.844	2.09127	46.1198	-2.72743	125.573	-0.338108	110.331	1.60335	61.9745	-52.9244	142.895	0.000140472	52.2523	-0.184082	125.47	6.20137	574.217	-3.99359	1201.42	3.44173	697.158	80.5249	593.371	-0.00122956	862.206	2.12897	-16.8254	-2.29608	61.1814	-1.54235	15.092	-33.0735	58.5915	-0.203341	78.2015
W10004_0619/PHK76	-0.678348	340.026	0.00103355	134.482	27.7913	-337.953	2.12035	46.6212	-3.00108	132.19	-0.337663	111.075	1.59282	62.8114	-57.1747	149.742	0.000143063	52.7692	-0.192401	128.886	6.40225	600.851	-4.26404	1265.38	3.04312	731.146	81.2781	623.54	-0.00124612	895.475	0.741809	3.2639	-0.894627	32.5953	-0.642344	14.8017	-11.7422	29.8691	-0.0637064	33.942
W10004_0619/PHP02	-0.23707	280.938	0.000296079	217.064	28.8166	-355.045	2.21138	43.5862	-2.90668	128.083	-0.357304	111.457	1.71134	60.2956	-58.0086	148.828	0.000147887	50.142	-0.195703	127.823	12.0428	434.226	-8.23911	1710.55	4.98897	684.172	166.851	454.959	-0.00232263	985.949	0.399708	7.43726	-0.454667	22.6191	-0.492759	14.2364	-6.29798	21.7294	-0.0567705	31.6091
W10004_0619/PHZ51	-0.586725	337.025	0.00081089	169.395	24.3753	-288.021	2.05882	47.2379	-2.84025	128.756	-0.329243	109.995	1.52015	63.0511	-50.942	140.859	0.000140213	53.0652	-0.184833	126.491	11.3352	478.618	-4.26519	1259.18	2.62716	727.551	165.051	485.557	-0.00141211	908.341	2.05869	-14.5753	-2.33505	63.4661	-1.60873	16.7541	-33.0315	59.927	-0.195119	76.8007
W10004_0620/PHK76	-0.42042	300.319	0.00044367	196.993	27.1696	-330.163	2.33093	43.1583	-3.14143	133.873	-0.375269	114.528	1.74684	60.971	-57.5251	148.94	0.00015826	49.8087	-0.209619	132.998	12.4465	454.256	-7.87707	1696.42	5.58344	709.757	174.938	471.767	-0.00223954	1005.85	1.02245	-0.96196	-0.794263	29.4873	-0.273622	12.512	-10.8155	27.6531	-0.0696725	35.1476
W10004_0620/PHP02	-0.875068	349.535	0.00105729	118.114	28.1164	-345.907	2.28953	41.6835	-2.93803	127.65	-0.372311	112.254	1.77693	58.9655	-57.996	147.71	0.000153492	48.4297	-0.203098	129.048	10.1542	473.812	-7.50686	1617.48	4.84852	680.319	143.466	486.924	-0.00212569	958.376	0.760845	1.50756	-0.681655	26.2266	-0.495208	12.6918	-10.1881	26.0118	-0.0676887	33.7722
W10004_0620/PHZ51	-0.924866	379.384	0.00124046	119.761	25.0465	-298.42	2.02837	46.9659	-2.70376	125.27	-0.326747	109.095	1.5385	62.402	-51.3118	140.8	0.000136812	52.8521	-0.180289	124.478	7.30254	559.746	-4.40232	1262.1	3.78172	706.31	99.9267	574.281	-0.00139607	892.875	0.30941	6.05128	-0.376606	18.364	-0.386581	11.3348	-4.99674	17.297	-0.044592	24.9826
W10004_0622/PHK76	-0.704775	347.362	0.000931911	151.155	25.5199	-304.341	1.87644	49.5264	-2.65889	125.316	-0.299636	106.669	1.43838	63.7533	-52.9647	144.152	0.000125725	55.0634	-0.172325	122.974	14.404	398.154	-10.5489	2008.45	6.19432	695.607	201.209	420.371	-0.003077	1092.66	0.60211	4.2236	-0.862415	31.1299	-0.632232	14.0287	-12.3366	30.0281	-0.0591572	31.6603
W10004_0622/PHP02	-1.02711	375.363	0.00134386	91.1626	25.4207	-305.992	2.04987	44.6451	-2.78755	124.951	-0.330407	107.458	1.56999	60.1915	-54.0435	142.587	0.000138027	50.6194	-0.186973	124.479	10.1791	474.792	-6.87884	1543.33	4.41657	684.738	140.741	492.77	-0.00205387	951.628	0.363573	6.8065	0.0231986	10.6839	0.157184	10.5874	0.482994	10.4868	-0.00542409	13.0582
W10004_0622/PHZ51	0.580186	198.622	-0.000783276	362.113	26.1158	-313.455	2.08172	47.0179	-2.85135	129.007	-0.333246	110.517	1.56088	62.9235	-53.339	144.284	0.000140755	53.0213	-0.18586	126.829	11.0023	464.003	-9.6623	1887.49	7.07085	675.747	140.8	501.23	-0.00272296	1037.62	1.24027	-4.02816	-0.938757	32.3459	-0.319479	12.267	-13.9711	31.9606	-0.0792908	37.9953
W10004_0624/PHP02	-1.19808	375.143	0.00156363	44.115	25.0567	-301.769	1.80837	46.0256	-2.51346	118.025	-0.291057	101.385	1.42555	59.5983	-52.7461	139.641	0.000120147	51.4729	-0.167724	117.328	5.00221	583.632	-3.93924	1176.11	2.63505	683.733	72.4901	587.239	-0.00107103	825.101	0.919386	0.0052898	-0.992058	33.7037	-0.761234	14.1665	-12.991	30.6358	-0.0848218	40.0242
W10004_0624/PHZ51	-1.18929	392.533	0.00153852	65.6	27.7745	-338.807	2.09626	45.7686	-2.85642	128.015	-0.335395	109.688	1.58734	61.7307	-55.14	145.747	0.000140888	51.9067	-0.185314	125.557	7.43116	540.085	-6.00011	1438.11	3.75128	689.871	105.953	548.172	-0.00169495	910.825	0.577979	2.40024	-0.684232	24.9623	-0.571888	11.6734	-10.3718	24.9645	-0.0667756	32.1384
W10004_0625/PHK76	-0.606789	333.752	0.000865655	157.086	22.7399	-265.093	2.01735	46.6792	-2.68962	124.57	-0.324302	108.386	1.4865	62.1845	-47.162	134.497	0.000137683	52.3569	-0.178095	123.388	8.38562	537.519	-5.63811	1414.32	3.10382	714.007	115.633	552.817	-0.00157905	917.268	1.59754	-9.11383	-1.6105	46.8643	-0.998453	14.2055	-22.8724	44.5588	-0.147437	60.4403
W10004_0625/PHP02	-0.757737	344.498	0.00104607	128.152	23.5133	-278.602	2.04747	44.1697	-2.71944	123.004	-0.33173	107.125	1.55999	59.7266	-51.1309	137.943	0.000138569	50.0601	-0.186145	123.719	16.8645	300.446	-10.5827	1972.63	5.6428	659.348	233.073	330.397	-0.00292653	1035.34	0.925406	-0.319068	-0.805885	29.2187	-0.44227	12.6488	-11.2174	27.7233	-0.0720087	35.4102
W10004_0625/PHZ51	-0.551033	350.64	0.000802724	188.177	29.156	-357.007	2.39549	44.6951	-3.16417	136.557	-0.386516	118.149	1.81693	62.9251	-59.7683	154.331	0.000161672	51.636	-0.212254	136.027	13.7764	382.375	-7.61309	1623.95	5.287	671.078	183.126	418.261	-0.00232443	975.034	1.81612	-13.1878	-2.05469	55.5393	-1.60299	15.1799	-27.6585	50.314	-0.16982	66.6354
W10004_0626/PHK76	-0.906839	348.079	0.00121234	93.9977	20.7995	-236.722	1.56378	51.3378	-2.13713	112.826	-0.249763	98.9658	1.17851	63.2651	-40.95	125.659	0.000105194	55.9067	-0.137658	110.676	9.10694	532.618	-6.15615	1488.83	3.83859	721.197	123.278	552.851	-0.00176711	951.079	0.710653	2.10138	-0.745845	27.672	-0.392	12.2678	-9.47117	24.9218	-0.0605111	31.3141
W10004_0626/PHZ51	-0.945784	375.327	0.0012806	108.355	23.1054	-269.837	1.71534	50.3812	-2.45996	120.288	-0.272268	102.41	1.28721	63.4837	-47.1646	135.1	0.000115601	55.3696	-0.15588	117.004	7.8763	561.254	-6.88556	1576.5	4.61649	715.78	106.608	578.77	-0.00193834	970.62	1.32227	-6.04594	-1.97906	54.9781	-1.43385	15.667	-27.2059	50.7935	-0.141087	58.0112
W10004_0628/PHK76	-1.0501	370.544	0.00140578	76.0894	26.008	-311.278	1.93164	49.1595	-2.66657	125.68	-0.308323	107.967	1.46171	63.8715	-51.6886	142.537	0.000129759	54.8226	-0.171609	122.949	3.29236	662.049	-3.53963	1166.18	2.04272	725.895	48.3473	663.424	-0.000938023	847.955	0.0862302	7.69383	-0.0736887	10.4143	0.0808233	8.41769	1.06643	7.13851	0.00425822	7.28874
W10004_0628/PHP02	-1.01119	360.899	0.0014078	70.7429	27.9101	-341.691	1.9099	46.7828	-2.68686	123.511	-0.306835	105.179	1.52234	61.0587	-58.1945	149.192	0.000126115	52.6209	-0.178059	122.377	9.01452	505.554	-5.86639	1424.66	3.74517	692.579	129.065	514.521	-0.00172679	917.177	0.585869	6.15179	-0.701355	29.1988	-0.471944	15.1237	-9.04414	26.8197	-0.0538111	31.5715
W10004_0628/PHZ51	-0.731303	355.444	0.000911151	158.675	27.6658	-335.419	2.08671	47.6667	-2.98033	132.449	-0.330532	110.874	1.54487	63.6797	-55.5545	148.137	0.000141172	53.6758	-0.187091	127.916	4.899	598.563	-5.86439	1420.74	3.88388	687.985	64.3024	612.611	-0.0015986	898.664	1.65466	-10.1916	-2.32891	62.8152	-1.66516	16.4667	-32.6667	58.8683	-0.167257	66.8031
W10004_0631/PHK76	-0.881214	354.202	0.00122236	101.89	27.8577	-339.224	2.18895	45.6166	-3.0246	132.39	-0.350179	112.357	1.64765	62.319	-57.2526	149.552	0.000147788	51.9528	-0.196868	129.99	8.14567	564.026	-6.21176	1504.36	4.141	728.022	114.012	576.235	-0.00175841	958.896	0.42237	6.24841	-0.604138	25.1038	-0.297842	12.5482	-7.70275	22.9228	-0.0454104	26.8269
W10004_0631/PHP02	-0.832151	357.272	0.00107521	128.674	24.667	-294.871	1.98272	45.4348	-2.57217	120.473	-0.322923	106.612	1.55764	60.3349	-52.1733	140.026	0.000132494	51.3239	-0.179228	122.144	11.8662	421.215	-8.68571	1747.24	6.78752	655.126	153.249	459.174	-0.00250599	990.012	0.942512	0.263677	-1.01302	34.719	-0.315134	12.934	-13.7789	32.3564	-0.0596477	31.9915
W10004_0631/PHZ51	0.0126403	265.64	5.5207e-05	260.369	27.8405	-337.473	2.23513	46.6423	-3.03428	134.096	-0.35794	114.837	1.67052	63.7388	-56.2503	149.626	0.000151253	53.0742	-0.197795	131.781	11.7954	450.702	-7.55079	1638.23	5.62679	690.622	161.142	474.597	-0.00233191	997.689	1.05676	-3.03479	-1.45918	42.9504	-0.877536	13.2526	-19.5328	39.0753	-0.0997403	43.7279
W10004_0632/PHK76	-0.580826	306.836	0.00080976	140.033	25.5933	-308.015	2.11887	44.4363	-2.86303	127.056	-0.340081	109.18	1.58329	60.6449	-52.6105	141.048	0.000143651	50.5049	-0.18843	125.437	12.4092	440.514	-6.62583	1530.93	4.63862	701.383	178.577	451.429	-0.00208768	973.654	-0.067131	9.56334	-0.222852	13.8177	-0.12051	9.22845	-1.93618	11.655	-0.0122432	12.9185
W10004_0632/PHP02	-0.762619	326.985	0.0010243	112.73	23.5589	-278.969	1.72874	47.7435	-2.34404	115.324	-0.278468	100.694	1.35044	60.7618	-48.1944	134.065	0.000115131	52.921	-0.156358	114.655	15.3947	339.019	-8.70745	1750.56	5.47788	664.481	213.089	365.843	-0.00266852	1009.52	0.360844	7.51669	-0.701812	27.8478	-0.656812	14.4963	-9.81295	26.6117	-0.0587213	31.8819
W10004_0632/PHZ51	-0.884852	367.961	0.00117837	120.6	26.3735	-316.022	1.62964	52.8615	-2.43691	121.398	-0.256289	101.991	1.26242	65.1707	-51.6911	143.14	0.000107678	57.8353	-0.149394	116.565	12.4827	437.59	-7.97693	1692.64	5.39295	695.202	171.706	461.03	-0.00237681	1005.92	0.642838	1.17444	-0.654231	23.8401	-0.530611	11.0695	-9.74465	23.5835	-0.0633572	30.5346
W10004_0636/PHP02	-0.84865	345.566	0.0011219	109.335	25.0075	-298.25	1.69359	50.0046	-2.48026	120.12	-0.27078	101.622	1.34785	62.6709	-53.6705	143.756	0.000111956	55.1678	-0.162331	118.432	8.40395	506.474	-6.07523	1436.41	3.8577	678.41	117.937	518.583	-0.00173051	904.184	0.136469	8.1823	-0.163381	13.551	-0.137907	10.3832	-2.08012	12.9567	-0.0209888	16.9819
W10004_0636/PHZ51	-0.470759	321.564	0.000630448	189.532	23.9522	-281.02	1.9879	48.7817	-2.69393	126.461	-0.320141	109.66	1.50561	63.9174	-50.7792	141.443	0.000134413	54.5143	-0.180035	125.798	13.725	396.544	-8.87884	1789.53	6.42178	676.541	183.558	430.545	-0.00255716	1014.93	0.343369	6.10271	-0.926059	31.3215	-0.622608	12.7347	-10.0994	25.4159	-0.0556479	29.2097
W10004_0637/PHK76	-0.579929	314.781	0.000792435	150.201	25.1896	-302.312	1.94557	46.0164	-2.56049	120.425	-0.316088	105.948	1.53523	60.6135	-52.9018	141.262	0.000129598	51.8402	-0.176658	121.536	5.9453	609.102	-3.32862	1150.11	2.39809	732.925	81.806	620.226	-0.000979947	862.186	0.593449	3.01567	-0.419532	19.7459	-0.192244	10.969	-6.38683	19.7884	-0.0354505	22.2758
W10004_0637/PHP02	-0.69371	330.02	0.000885278	140.804	24.4506	-291.306	1.82309	47.4744	-2.5113	119.579	-0.293137	103.248	1.416	61.2318	-50.9375	138.668	0.000121782	52.8942	-0.166754	118.623	9.63931	485.357	-5.84711	1416.81	3.41628	689.234	133.62	501.844	-0.00176416	915.983	0.816146	1.64469	-0.899047	31.9772	-0.803988	14.7249	-12.9313	30.9348	-0.0813358	39.2259
W10004_0637/PHZ51	-0.688942	351.763	0.000989556	150.359	24.9973	-297.901	1.91359	47.9448	-2.67057	124.365	-0.306471	106.333	1.46079	62.4747	-52.2362	141.916	0.000128621	53.547	-0.174895	122.582	8.1878	543.088	-5.33109	1378.22	3.5511	711.973	117.202	551.274	-0.00145527	903.865	0.676553	2.25024	-1.02401	33.7331	-0.831422	13.7481	-12.6091	29.3656	-0.0779092	36.9735
W10004_0639/PHK76	-0.806191	367.907	0.00108249	141.451	24.3001	-286.406	1.80233	50.3877	-2.6283	124.766	-0.285898	105.033	1.35754	64.1369	-50.812	141.189	0.000121435	55.6322	-0.166762	121.325	10.6889	505.938	-6.37354	1525.52	4.27572	728.791	147.106	525.891	-0.00190008	976.951	1.04408	-0.512553	-1.08662	36.8468	-0.819782	15.3918	-16.6945	37.1853	-0.10495	47.8701
W10004_0639/PHP02	-0.95463	371.943	0.00115751	118.982	30.0428	-371.473	2.39543	43.1957	-3.12928	134.315	-0.390991	117.215	1.90477	61.1169	-65.0722	160.377	0.000159581	50.3643	-0.220259	137.043	11.7175	436.353	-8.11502	1690.08	5.04735	678.271	153.331	470.689	-0.00229453	977.182	-0.0571579	10.9968	0.311968	3.21014	0.045383	10.1241	3.86971	4.49824	0.00044339	10.1533
W10004_0639/PHZ51	-0.762822	381.342	0.00105358	163.484	29.7497	-365.288	2.38721	45.1802	-3.2352	138.466	-0.384381	118.279	1.82123	63.31	-62.3242	158.368	0.000160808	52.1303	-0.215883	137.568	8.26638	534.347	-5.07243	1340.14	3.99189	702.165	107.238	560.036	-0.00155052	907.994	1.54323	-8.20294	-1.4424	43.2945	-0.86592	13.9322	-20.817	41.7278	-0.118957	50.9966
W10004_0644/PHK76	-0.652164	334.384	0.000874944	151.284	26.6673	-321.618	2.13249	46.3965	-3.0698	133.551	-0.338763	111.114	1.57755	62.765	-56.3873	148.521	0.0001449	52.4684	-0.195733	129.833	5.45164	622.631	-4.94861	1347.37	2.69299	732.907	79.9611	625.057	-0.00126076	896.616	1.49989	-7.88363	-1.50552	44.5242	-0.820197	13.5449	-20.8333	41.5465	-0.117578	50.3211
W10004_0644/PHP02	-0.584262	325.204	0.000789275	160.504	27.3876	-334.25	1.94705	46.2012	-2.69854	123.559	-0.31367	105.843	1.54476	60.7801	-57.466	147.956	0.00012901	52.1045	-0.180629	122.985	11.059	455.865	-7.71824	1646.28	5.22185	681.162	154.412	473.034	-0.0022208	972.692	0.750057	2.06826	-0.770147	28.6689	-0.304039	12.3628	-8.064	23.2548	-0.0418359	25.3999
W10004_0645/PHK76	-0.626988	335.527	0.000905551	151.626	28.5277	-348.626	2.16342	46.2722	-2.88978	129.918	-0.34858	112.548	1.66985	62.6346	-57.6196	150.468	0.00014473	52.6804	-0.192646	129.056	11.4957	452.962	-7.47119	1623.85	4.29731	694.628	161.713	468.918	-0.00219699	977.292	1.11157	-3.06709	-1.38111	41.8069	-0.938538	14.1266	-19.7511	40.0345	-0.114015	49.2199
W10004_0645/PHP02	-0.609214	337.268	0.000920566	153.608	27.1953	-330.839	1.91507	47.1297	-2.80862	126.499	-0.304053	105.227	1.47032	61.6412	-56.8004	147.609	0.000128033	52.8113	-0.178867	123.031	6.60826	551.968	-4.41273	1239.27	2.87356	688.224	92.8464	561.319	-0.0012417	850.92	0.864144	1.89174	-1.06937	36.6789	-0.671105	15.0259	-13.4412	32.5283	-0.0728967	37.1811
W10004_0645/PHZ51	-0.754449	368.614	0.000894853	171.134	27.2688	-329.513	2.1575	47.0396	-3.01276	133.238	-0.344498	112.739	1.61523	63.5328	-56.4463	149.505	0.000145958	53.2528	-0.194971	130.494	9.26202	488.154	-6.42528	1480.46	5.02616	672.526	123.241	512.087	-0.00191962	927.908	1.67731	-11.5175	-2.36838	62.6614	-1.79736	15.9402	-32.005	56.8241	-0.184794	71.7223
W10004_0646/PHK76	-0.959115	353.717	0.00126217	87.4412	24.7853	-295.7	2.04695	45.6751	-2.7096	124.294	-0.330165	108.427	1.5497	61.2627	-50.9475	139.182	0.00013826	51.5939	-0.181574	123.782	5.13809	644.983	-3.54619	1193.26	2.30126	750.482	74.6406	648.403	-0.000983977	879.569	1.11864	-2.5402	-1.44519	43.8764	-1.19549	15.7592	-20.0885	41.1532	-0.119471	51.6899
W10004_0646/PHP02	-0.523883	309.219	0.000717931	160.29	31.8356	-399.087	2.20808	43.7201	-2.97494	129.634	-0.354827	111.244	1.73136	60.3254	-62.456	155.255	0.000146279	50.4177	-0.195857	127.972	9.47975	500.876	-5.79486	1422.28	4.47085	694.034	129.451	520.166	-0.00181987	934.2	1.4002	-6.26723	-1.45239	43.7245	-0.847138	14.0605	-18.5526	38.5331	-0.102331	45.5387
W10004_0646/PHZ51	-1.06188	389.069	0.00130813	105.174	26.7712	-322.438	2.18177	46.5903	-2.8867	130.359	-0.351441	113.416	1.64814	63.2173	-54.2231	146.142	0.00014731	52.9051	-0.192224	129.43	6.23617	593.627	-5.70785	1428.34	3.71071	715.608	84.3674	607.56	-0.00154106	918.484	1.64912	-9.4631	-2.05877	57.3337	-1.22851	15.3946	-27.8021	52.2309	-0.15998	64.9867
W10004_0649/PHK76	-0.766598	305.483	0.00098883	95.0981	22.2793	-260.559	1.83012	46.4023	-2.62491	120.994	-0.290173	101.873	1.33319	60.5224	-46.5643	131.446	0.000124954	51.5477	-0.165979	117.379	9.73964	502.677	-7.52083	1638.29	4.67645	700.582	143.248	506.393	-0.00198644	961.385	0.402853	3.57201	-0.521027	20.301	-0.54891	10.6321	-6.91631	18.83	-0.0456679	24.0018
W10004_0649/PHP02	-0.632897	285.551	0.000717399	123.955	22.6096	-265.188	1.8893	45.9944	-2.46671	117.832	-0.306976	104.196	1.46083	60.2745	-48.1027	133.835	0.00012705	51.5187	-0.170393	118.967	11.0895	459.93	-9.37925	1851.33	5.84866	681.8	157.873	472.377	-0.0025221	1012.34	1.01967	-2.42968	-1.18051	36.7692	-0.512309	11.9583	-15.1914	32.7171	-0.0667061	32.6362
W10004_0649/PHZ51	-0.821914	342.377	0.00117945	102.235	23.2132	-272.014	1.86542	48.2397	-2.64474	123.616	-0.29719	104.96	1.38638	62.5357	-48.8149	136.848	0.000126596	53.5683	-0.170131	120.885	6.08059	586.894	-4.14951	1230.06	3.74938	704.964	84.4309	597.071	-0.00132306	882.866	0.797045	-0.0824609	-0.997477	32.2569	-0.599026	11.9525	-13.197	29.3748	-0.0769067	35.7593
W10004_0650/PHZ51	-0.800626	379.724	0.00109332	152.595	25.106	-297.289	1.92315	50.0467	-2.54665	123.931	-0.311333	109.147	1.50326	64.5257	-51.8217	143.526	0.000128338	55.778	-0.173118	124.223	7.91777	536.836	-7.03192	1570.7	3.60145	699.044	104.995	557.861	-0.00188333	940.809	2.01462	-14.65	-2.16879	59.0769	-1.47543	15.6164	-30.9635	56.2156	-0.176121	69.7239
W10004_0651/PHK76	-0.500937	297.289	0.000705407	152.571	20.8635	-238.258	1.88569	47.4314	-2.22288	114.049	-0.305839	105.453	1.37966	61.9593	-37.0966	119.577	0.000128505	52.7597	-0.150298	114.05	3.5738	682.561	-4.57238	1317.82	3.40177	744.037	51.4965	685.599	-0.00120464	905.935	0.808604	0.818921	-0.930604	31.7777	-0.619801	13.0765	-13.3459	30.6396	-0.0828011	38.8076
W10004_0651/PHP02	-1.14489	375.381	0.00150577	57.6359	24.499	-293.614	2.0784	43.2521	-2.85319	125.246	-0.333474	106.745	1.5504	59.1603	-52.078	138.69	0.000141251	49.1671	-0.188176	123.757	10.4332	478.11	-7.01937	1569.56	4.62696	692.635	148.075	490.534	-0.00194752	948.606	0.642308	4.138	-0.65491	26.8127	-0.444042	13.6829	-9.60879	26.3369	-0.0549588	30.6322
W10004_0651/PHZ51	-0.554264	324.35	0.000764349	166.2	27.0713	-327.026	2.36383	44.5203	-2.96139	131.746	-0.385981	117.581	1.82175	62.4082	-56.5391	149.237	0.000159283	51.3969	-0.208237	134.264	8.98297	543.162	-6.65837	1557.01	5.49966	717.85	131.11	548.175	-0.0018759	971.301	1.61334	-9.70814	-1.7788	50.2885	-0.863437	13.2666	-23.8031	45.5523	-0.132477	54.944
W10004_0654/PHK76	-0.190193	281.63	0.000239359	230.163	25.4432	-304.721	2.02784	46.4713	-2.82568	127.362	-0.322811	108.098	1.49648	62.0494	-51.4525	140.501	0.000137664	52.259	-0.180423	124.02	8.41959	546.008	-6.7035	1552.07	4.36093	714.986	115.821	561.809	-0.00185634	958.648	1.31833	-5.55386	-1.3497	41.1108	-0.755788	13.4192	-18.1105	37.5912	-0.103405	45.6258
W10004_0654/PHP02	-0.597178	321.796	0.00094715	136.292	23.1202	-271.854	1.92247	46.4537	-2.51252	119.605	-0.308067	105.134	1.41066	61.2506	-44.2356	129.133	0.000130722	51.9175	-0.163127	117.483	13.1119	395.136	-10.13	1924.57	6.50267	660.193	179.475	421.148	-0.00276825	1023.55	1.02654	-1.7783	-1.31767	40.6228	-0.796156	13.8198	-17.3093	36.6295	-0.0937355	42.5738
W10004_0654/PHZ51	-0.813134	369.751	0.00108045	142.734	27.8749	-338.976	2.14277	46.5909	-3.01492	132.684	-0.342417	111.876	1.62478	62.8993	-58.2549	151.478	0.000144323	52.8314	-0.195941	130.199	8.90095	511.805	-5.59364	1395.35	4.69398	689.89	119.038	533.86	-0.00172106	920.096	0.84727	-1.04239	-0.854606	28.6566	-0.745473	12.1825	-11.3992	26.3261	-0.0909427	40.1868
W10004_0658/PHK76	-0.63915	338.514	0.000900546	153.805	25.4362	-304.318	1.85402	48.5568	-2.64505	123.822	-0.294882	104.868	1.40641	62.6655	-51.8845	141.415	0.000124464	54.0012	-0.168785	120.661	7.69416	555.696	-4.88505	1325.46	2.98553	716.722	106.579	568.978	-0.0014011	898.607	0.400838	7.28071	-0.688745	27.7992	-0.445886	13.9074	-8.84474	25.4076	-0.0458415	27.7451
W10004_0658/PHP02	-0.675737	346.888	0.000898176	158.194	27.5644	-335.736	2.04657	46.279	-2.98756	130.803	-0.325558	108.445	1.55828	61.8326	-58.815	150.975	0.00013758	52.2681	-0.191833	127.607	8.66735	502.583	-5.47473	1366.31	3.55489	682.709	124.133	511.144	-0.00159813	891.16	1.07311	0.611411	-1.14485	39.6468	-0.591855	15.9626	-15.9552	37.5517	-0.096706	46.5391
W10004_0658/PHZ51	-0.901974	379.344	0.00118739	128.881	26.697	-321.553	2.07987	47.4369	-2.99125	132.381	-0.331056	110.64	1.55993	63.3268	-56.6422	149.384	0.000140663	53.4313	-0.192148	129.206	8.46688	518.787	-7.61901	1636.34	5.23157	683.122	104.766	553.071	-0.00212867	964.054	1.72701	-10.1696	-1.97255	55.6101	-1.17057	15.4017	-26.6745	50.7762	-0.154516	63.3633
W10004_0659/PHP02	-0.798028	333.92	0.00102003	116.052	24.4998	-292.826	1.93787	45.4955	-2.5445	119.485	-0.313414	105.01	1.4937	60.1592	-50.0131	136.553	0.000129973	51.1993	-0.172148	119.518	8.98499	471.308	-5.90551	1394.43	4.20931	654.571	117.918	497.097	-0.00179347	889.954	1.43543	-7.72552	-1.77514	50.0324	-1.40507	15.2441	-23.8993	45.5238	-0.161452	64.6364
W10004_0659/PHZ51	-0.859038	372.112	0.00105565	142.765	26.6142	-319.741	1.91692	49.7107	-2.66872	126.125	-0.306243	108.104	1.47126	64.2379	-53.4972	145.51	0.000128124	55.4013	-0.172579	123.654	11.3623	439.363	-6.90607	1538.98	4.24563	678.237	145.284	478.001	-0.00204686	943.185	1.15131	-3.56609	-1.32108	40.4243	-0.869349	13.8344	-17.6931	36.9293	-0.0973017	43.5119
W10004_0661/PHK76	-0.644069	304.672	0.000852426	125.269	27.9241	-341.496	2.25755	43.6119	-3.04811	131.59	-0.362694	112.638	1.70249	60.8266	-57.3304	148.363	0.000152514	50.1365	-0.201335	130.094	8.1769	560.259	-4.73737	1323.55	3.51528	729.125	117.595	567.572	-0.00139716	914.056	0.6111	3.06754	-0.69692	26.3194	-0.420888	12.1424	-9.95879	25.4134	-0.0631125	31.9598
W10004_0661/PHP02	-0.623557	311.86	0.000865967	133.197	25.7261	-310.557	2.25608	42.4271	-2.91006	127.455	-0.365111	111.744	1.69296	59.6601	-52.7662	140.67	0.000153102	48.8723	-0.197363	127.646	7.16449	551.591	-3.59576	1153.46	2.35502	704.341	100.802	561.508	-0.00103428	839.605	1.12749	-1.27598	-1.21631	40.0433	-0.705114	15.1837	-17.4007	38.492	-0.0941749	44.4487
W10004_0661/PHZ51	-0.913516	366.825	0.00129095	102.357	26.008	-311.278	1.93164	49.1595	-2.66657	125.68	-0.308323	107.967	1.46171	63.8715	-51.6886	142.537	0.000129759	54.8226	-0.171609	122.949	12.5043	431.107	-7.74387	1658.57	5.50719	688.47	170.158	457.486	-0.00232686	994.161	0.542322	3.61797	-0.448817	20.3947	-0.165896	10.8472	-7.26642	21.091	-0.040246	23.8914
W10004_0664/PHK76	-1.24467	380.751	0.00164254	34.6373	19.8381	-221.864	1.66051	51.1443	-2.17432	114.417	-0.268187	102.094	1.2553	63.7956	-40.5731	125.923	0.000112246	55.9362	-0.146338	114.204	11.9436	460.094	-7.30802	1621.83	4.95071	707.964	163.925	483.095	-0.00215041	989.556	0.642025	3.07857	-0.94523	32.3517	-0.77385	13.9295	-12.6989	29.9103	-0.0771124	37.1122
W10004_0664/PHZ51	-1.10054	391.867	0.00155436	73.3644	26.8228	-323.693	2.04325	47.5131	-2.85765	129.241	-0.328158	109.974	1.57953	62.9581	-57.23	149.92	0.000136915	53.5408	-0.189444	128.056	8.17796	537.986	-5.4032	1381.59	3.90074	704.329	111.358	555.124	-0.00153633	907.913	0.99396	-1.86108	-1.21681	37.8518	-0.860725	13.5987	-15.2963	33.1317	-0.0979822	43.5421
W10004_0667/PHK76	-0.645229	317.141	0.000913936	130.085	26.0822	-316.164	2.03355	44.3128	-2.56201	119.657	-0.328708	106.743	1.54992	59.762	-49.2695	135.295	0.000136406	50.2964	-0.171685	119.173	7.40697	558.212	-6.60343	1528.41	5.5425	695.591	87.8838	594.124	-0.00194838	957.714	0.978679	-1.84879	-1.49402	43.9827	-1.31148	15.2154	-21.2094	41.8307	-0.124439	52.3774
W10004_0667/PHP02	-1.05694	364.325	0.00143974	64.9228	31.8653	-399.021	2.15546	44.7605	-2.89639	128.465	-0.34712	110.77	1.71374	60.8872	-62.711	156.118	0.000142042	51.3807	-0.192272	127.345	8.62834	498.442	-5.42985	1355.84	3.64402	677.063	114.391	521.395	-0.00157186	883.062	0.565711	2.75174	-0.80913	28.0053	-0.594476	11.9659	-10.8479	25.8817	-0.0662827	32.1735
W10004_0667/PHZ51	-0.552465	336.474	0.000799132	174.282	32.3944	-405.258	2.3624	44.135	-3.21968	136.836	-0.378244	116.204	1.80975	62.0503	-64.0399	159.508	0.000157985	51.1387	-0.209354	134.215	12.4685	428.822	-13.1776	2310.6	8.82997	663.383	167.995	457.759	-0.00353309	1130.64	1.03785	-2.80144	-1.24031	37.9776	-0.824941	13.048	-17.8246	36.5166	-0.100183	43.8829
W10004_0669/PHK76	-0.681883	326.339	0.000883563	138.714	20.9566	-238.418	1.82864	49.2174	-2.3551	118.059	-0.294962	105.278	1.35539	63.2445	-41.6759	127.292	0.00012438	54.4104	-0.157302	117.451	6.22036	606.043	-5.99149	1474.59	3.68276	727.837	85.5803	617.698	-0.00161636	939.243	0.489066	4.03891	-0.337021	17.6281	-0.110177	10.4017	-3.90351	15.821	-0.0277613	19.4164
W10004_0669/PHP02	-0.774281	331.147	0.00106373	110.71	26.8056	-326.941	2.08942	43.5388	-2.86733	125.947	-0.335919	107.454	1.6024	59.3778	-56.2277	144.994	0.00014038	49.6622	-0.19037	124.847	4.13746	628.589	-4.30366	1244.69	2.7644	707.519	61.5961	628.999	-0.00114368	858.151	0.342792	7.2697	-0.326086	18.8381	-0.164307	12.0752	-5.44044	19.5856	-0.026991	20.6127
W10004_0669/PHZ51	-0.640736	343.833	0.000874008	162.181	24.8197	-294.203	1.9546	48.6237	-2.69024	125.883	-0.314642	108.465	1.50396	63.4232	-52.9521	144.034	0.000131329	54.3511	-0.17972	125.199	7.19406	555.862	-5.29507	1363.31	3.37529	702.563	97.1452	572.219	-0.00144394	891.982	0.949002	-1.02923	-1.04738	34.2861	-0.601154	12.8553	-14.4794	32.1932	-0.0864977	39.9191
W10004_0672/PHK76	-0.595473	307.88	0.000826825	137.281	24.0021	-284.849	1.69969	48.6419	-2.53207	119.921	-0.269093	100.109	1.2963	61.5518	-50.6248	138.123	0.00011392	53.6532	-0.159994	116.398	3.19025	694.789	-2.8946	1118.75	1.96325	756.761	48.5845	693.392	-0.000750775	856.626	0.791642	0.00585715	-0.951952	31.2445	-0.716968	12.4437	-13.7998	30.3021	-0.0814292	37.322
W10004_0672/PHP02	-1.0866	372.207	0.00136792	78.1169	23.2308	-274.371	1.74898	47.3357	-2.48071	118.029	-0.279399	100.611	1.33516	60.6154	-48.7848	134.705	0.000117492	52.463	-0.16119	115.974	10.7233	483.153	-6.53626	1523.17	4.77774	703.497	148.827	501.211	-0.00196379	962.349	0.758083	1.32245	-0.625306	24.7266	-0.485506	12.4347	-9.26447	24.4074	-0.0701071	34.377
W10004_0672/PHZ51	-0.878435	359.894	0.00121076	109.325	22.9277	-268.14	1.75634	49.06	-2.47964	119.806	-0.28044	102.543	1.33038	62.4322	-47.8805	135.219	0.000118309	54.1737	-0.160705	117.621	6.62428	585.151	-4.40668	1272.1	3.56257	717.228	88.2286	602.134	-0.00132968	894.661	0.441477	3.05121	-0.505471	19.8944	-0.41488	10.0472	-6.5638	18.2482	-0.0335667	19.8287
W10004_0673/PHK76	-0.802854	338.15	0.0010124	120.651	28.4709	-349.09	2.34805	43.0824	-3.20738	135.375	-0.376027	114.723	1.74728	61.0695	-58.6291	150.611	0.000159353	49.7893	-0.209476	133.053	10.7002	494.454	-7.15891	1609	5.07973	712.258	148.874	511.894	-0.00204034	981.965	0.431166	5.01756	-0.505335	21.7328	-0.242238	11.2032	-6.57768	20.1105	-0.0338401	21.7632
W10004_0673/PHP02	-0.592092	322.069	0.000788311	156.572	21.3601	-246.819	1.86779	46.3153	-2.51468	118.951	-0.300945	103.534	1.39762	60.5963	-45.695	130.51	0.000126997	51.6245	-0.168415	118.445	12.0402	430.056	-7.50585	1617.91	4.79293	681.238	166.538	451.221	-0.0021936	966.786	0.455336	4.76187	-0.485161	21.3111	-0.414261	11.9233	-5.2269	18.1209	-0.0423661	24.7033
W10004_0673/PHZ51	-0.501865	316.081	0.000768065	163.596	24.4748	-289.46	1.95075	48.3632	-2.68225	125.413	-0.313306	107.996	1.4832	63.196	-51.5077	141.679	0.000131517	54.0306	-0.177465	124.19	6.47257	553.869	-5.67167	1389.78	3.70206	681.461	81.6706	577.593	-0.00162995	894.567	0.865439	-1.7411	-1.01595	31.847	-0.672617	11.4147	-13.4213	28.8813	-0.078976	35.6338
W10004_0674/PHZ51	-0.942166	365.738	0.00129958	96.8688	29.0529	-356.399	2.20568	45.7448	-3.03859	132.987	-0.353778	113.112	1.68964	62.4717	-59.8675	153.573	0.000147983	52.2316	-0.199735	131.191	6.07045	585.2	-3.73951	1178.69	3.04337	707.698	82.0833	598.829	-0.00117296	863.563	0.459249	5.70445	-0.762439	28.6064	-0.49483	13.2332	-10.4844	26.9992	-0.0508271	28.574
W10004_0675/PHP02	-0.748281	337.76	0.000951346	134.096	23.928	-285.866	1.86024	44.8928	-2.52298	117.628	-0.299972	101.911	1.43841	58.9532	-50.209	135.432	0.000124678	50.3779	-0.169324	117.231	5.49539	568.553	-4.54844	1246.07	2.5355	680.898	76.2537	577.832	-0.00117035	833.103	0.181176	9.33635	-0.325514	18.9336	-0.421293	13.2041	-5.00809	19.0455	-0.037008	24.1318
W10004_0675/PHZ51	-0.922882	384.952	0.00119677	130.901	25.6769	-307.037	2.1413	46.406	-2.87686	129.55	-0.344835	111.981	1.61526	62.7327	-53.6906	144.785	0.000144911	52.5672	-0.19197	128.75	6.29274	576.208	-7.03125	1571.82	5.04931	690.671	87.8389	586.015	-0.00186885	940.329	2.2823	-16.8259	-2.59298	69.7903	-1.6927	17.5461	-36.3434	65.3547	-0.206344	81.0812
W10004_0678/PHK76	-0.940612	349.906	0.00124073	88.4111	24.8103	-296.066	2.03407	45.8074	-2.57185	121.366	-0.330273	108.441	1.5602	61.2259	-49.4529	137.056	0.000136716	51.7626	-0.176256	122.11	9.62575	516.2	-6.27548	1498.99	4.00104	715.893	131.72	535.355	-0.00175579	945.538	0.139462	7.96889	-0.402219	18.805	-0.386481	11.193	-3.50804	14.922	-0.0290258	19.5412
W10004_0678/PHP02	-1.13228	369.909	0.00144892	60.5845	23.5977	-279.837	1.92937	45.3828	-2.42458	116.736	-0.316424	105.191	1.53526	59.8134	-50.1461	136.542	0.000128551	51.1547	-0.173657	119.793	12.8952	406.018	-6.97533	1550	4.99106	675.976	178.668	428.208	-0.00208275	950.004	0.650133	2.25748	-0.599819	23.7742	-0.371495	11.6092	-8.29741	22.5836	-0.0451542	25.5083
W10004_0680/PHK76	-0.955416	348.419	0.00132741	74.6015	26.1744	-316.112	2.11702	44.8553	-3.00293	130.429	-0.337891	109.304	1.58234	61.0482	-55.9137	146.148	0.000143559	50.9149	-0.194718	127.814	8.62548	558.272	-5.54913	1429.98	3.49155	737.833	128.875	558.398	-0.00157214	942.857	0.983039	-2.09162	-0.896947	30.2152	-0.336219	11.1534	-10.6953	25.8657	-0.0543293	28.3165
W10004_0680/PHP02	-0.756268	325.493	0.00107727	105.506	22.3604	-261.544	1.9717	45.148	-2.55802	119.772	-0.320477	105.903	1.50564	60.1173	-48.0236	133.722	0.000133365	50.8287	-0.177034	121.055	3.21273	677.158	-4.6575	1314.2	2.62948	735.255	49.382	675.036	-0.00118137	889.357	1.7631	-9.64396	-2.00649	57.3448	-1.17663	16.3886	-27.9923	53.7162	-0.157673	65.4014
W10004_0680/PHZ51	-0.98559	383.059	0.00137172	100.302	27.5931	-335.255	2.46721	42.8585	-3.25841	137.46	-0.399205	118.653	1.85604	61.6879	-59.3324	152.611	0.000167666	49.881	-0.221696	137.895	13.572	435.167	-9.06595	1847.12	6.48325	711.165	191.557	453.006	-0.00258147	1052.77	1.925	-13.277	-2.12176	58.2945	-1.18918	14.767	-30.2355	55.4105	-0.164772	66.147
W10004_0682/PHK76	-0.75348	323.934	0.00102333	110.864	21.4307	-244.551	1.53618	53.0213	-2.00153	111.344	-0.247791	100.117	1.19857	64.5947	-41.2639	127.505	0.000102015	57.654	-0.13331	110.709	4.67058	638.864	-4.36085	1274.39	3.18037	727.57	71.0427	636.955	-0.00120066	887.546	0.267291	6.38016	-0.391855	18.5294	-0.155059	10.2342	-4.41803	16.2473	-0.0293104	19.5981
W10004_0682/PHP02	-0.856851	343.29	0.00119483	97.1885	23.1442	-272.705	1.91597	46.0204	-2.5405	119.7	-0.310225	104.907	1.47202	60.5353	-49.1163	135.577	0.000129022	51.6033	-0.173179	120.143	6.88458	536.926	-6.81812	1520.74	4.80341	666.917	92.3965	553.474	-0.00180505	907.567	1.22286	-3.25866	-1.51956	46.1121	-1.05455	15.7439	-22.259	44.9542	-0.126546	54.6431
W10004_0682/PHZ51	-0.415316	304.222	0.000761032	162.706	23.4891	-273.448	1.91982	50.2809	-2.5485	124.17	-0.311562	109.376	1.49279	64.7624	-50.5607	141.932	0.000128834	55.9237	-0.175434	125.152	6.20619	574.654	-5.05696	1330.19	3.91496	694.581	90.0188	579.002	-0.00142194	885.02	0.468942	2.64274	-0.691205	24.0423	-0.539886	10.4677	-9.63073	22.7741	-0.0627618	29.6933
W10004_0684/PHK76	-0.619359	300.22	0.000862505	122.471	30.4715	-379.542	2.55586	39.7479	-3.29407	136.018	-0.415093	118.461	1.96333	59.1115	-63.2862	156.036	0.00017209	47.1977	-0.226714	137.272	3.1041	686.514	-2.66039	1080.21	1.69094	748.263	46.4612	686.43	-0.000714481	842.127	0.699613	-0.634857	-0.813662	26.3441	-0.559511	10.0628	-10.5514	23.6726	-0.0546217	26.4389
W10004_0684/PHP02	-0.590247	309.736	0.000764339	147.385	24.3567	-290.934	2.02067	44.445	-2.68777	122.33	-0.324074	106.157	1.49697	59.9477	-48.423	134.091	0.000137186	50.2112	-0.175778	120.46	16.6944	343.701	-9.81223	1918.99	6.48421	693.045	235.528	365.797	-0.0029371	1075.82	1.06172	-3.25208	-1.03035	33.0416	-0.752934	12.6007	-14.5402	31.4273	-0.0906661	40.4812
W10004_0684/PHZ51	-0.677723	340.62	0.00102242	136.509	27.8405	-339.473	2.23513	44.6423	-3.03428	132.096	-0.35794	112.837	1.67052	61.7388	-56.2503	147.626	0.000151253	51.0742	-0.197795	129.781	10.3743	500.083	-7.25499	1618.56	5.05478	710.399	141.978	520.705	-0.00210672	987.622	-0.464487	14.0447	0.535193	-3.75315	0.217811	7.55239	7.00724	-2.09639	0.0374745	-4.34208
W10004_0685/PHK76	-0.468097	302.387	0.00064481	168.91	26.2831	-319.501	2.12657	42.9572	-2.87901	125.995	-0.342754	108.118	1.62481	59.0992	-55.4992	143.758	0.000143276	49.1458	-0.19294	125.455	8.90577	530.725	-5.63611	1419.51	3.82503	714.666	129.856	535.894	-0.00156766	921.376	0.703439	3.58449	-0.529085	24.1385	-0.259155	13.136	-9.46779	26.3124	-0.058258	31.9427
W10004_0685/PHP02	-0.92496	350.495	0.00132664	80.3286	18.6601	-209.441	1.59761	46.9904	-2.15065	109.114	-0.256826	95.8584	1.19045	59.2232	-38.9605	118.828	0.000108586	51.536	-0.142544	108.212	10.645	463.572	-7.11756	1571.83	4.27041	685.429	145.81	484.53	-0.00200573	945.781	0.85104	1.14907	-0.901532	31.9609	-0.822631	14.726	-13.5366	31.7701	-0.0942787	43.5598
W10004_0685/PHZ51	-0.861457	375.945	0.00131959	114.057	27.4266	-333.421	2.28183	44.1626	-2.92204	129.71	-0.369637	114.316	1.7354	61.5112	-55.1073	146	0.000153866	50.7888	-0.198587	130.03	5.95384	578.193	-4.91933	1311.2	3.70066	693.607	84.6822	584.998	-0.00138176	877.98	1.36793	-7.17767	-1.57517	45.215	-1.23099	14.283	-21.9029	42.2584	-0.127972	52.9672
W10004_0687/PHK76	-0.643239	318.459	0.000916959	131.265	30.28	-375.342	2.38335	42.9198	-3.09545	133.196	-0.385416	116.11	1.83219	60.9716	-60.5557	153.552	0.000159834	49.9368	-0.208922	133.079	5.26868	629.503	-4.03311	1239.56	2.94364	733.825	77.5597	631.404	-0.00115711	887.195	0.563409	4.15106	-0.58148	24.2	-0.473086	12.8554	-8.61984	23.9102	-0.0599822	31.3997
W10004_0687/PHP02	-0.677663	325.834	0.000953665	130.134	24.6042	-293.459	2.14907	44.2196	-2.87748	127.456	-0.346363	110.068	1.60737	60.6538	-52.2089	140.57	0.000146098	50.331	-0.192768	126.894	11.1308	458.134	-8.03803	1688.79	3.78652	694.602	156.593	473.561	-0.00202647	954.157	-0.606232	18.4135	0.721425	-5.33666	0.282419	9.94731	10.5065	-4.6952	0.0587632	-8.93898
W10004_0687/PHZ51	-1.08068	394.266	0.00146637	88.834	23.6073	-276.277	1.98405	48.5212	-2.68593	125.991	-0.318804	109.191	1.48485	63.6903	-49.3349	139.088	0.0001346	54.1938	-0.17778	124.789	7.75055	559.151	-4.62384	1298.74	2.51215	724.631	114.393	561.479	-0.00129526	891.138	1.02517	-2.36068	-1.2446	38.3622	-0.912571	13.6831	-18.0092	37.0807	-0.109716	47.4158
W10004_0688/PHK76	-0.718409	318.938	0.00104294	107.568	25.263	-301.986	2.188	44.9263	-2.76463	126.164	-0.356532	112.46	1.68014	61.5051	-52.5476	142.159	0.000147524	51.2817	-0.192762	127.999	10.7493	507.918	-6.72568	1571.38	3.75491	735.633	147.041	529.393	-0.00197648	989.192	0.981458	0.087533	-0.915711	32.8019	-0.412736	13.6172	-13.231	31.8301	-0.0672844	34.8874
W10004_0688/PHP02	-0.649146	317.732	0.000899764	131.95	29.6841	-367.228	2.17808	44.4283	-2.90299	128.505	-0.351806	111.262	1.70969	60.8014	-60.1815	152.419	0.000144804	50.9789	-0.195388	128.224	12.4155	427.86	-8.26744	1716.36	5.14442	685.535	169.185	453.681	-0.00244221	1002.18	1.23423	-3.83636	-1.33783	41.5395	-0.857581	14.5219	-18.143	38.3385	-0.106152	47.2597
W10004_0688/PHZ51	-0.760174	362.899	0.001126	136.5	28.9692	-353.376	2.18325	47.7751	-3.02475	134.493	-0.349024	114.311	1.65767	64.3839	-58.7874	153.836	0.000146722	54.1693	-0.196195	131.878	5.86174	586.978	-7.42701	1620.18	4.83177	692.753	74.0529	608.322	-0.00191345	946.135	1.78715	-11.8269	-2.13769	58.4369	-1.49268	15.752	-28.9692	53.2906	-0.166129	66.3889
W10004_0689/PHK76	-0.658402	332.946	0.000994031	134.562	23.6366	-278.105	2.0017	46.9399	-2.76172	126.202	-0.321127	108.085	1.49558	62.2526	-50.6223	139.519	0.000136002	52.6406	-0.182209	124.781	9.05373	548.304	-6.53765	1549.26	3.91494	735.128	125.039	564.519	-0.00184477	974.503	1.04723	-1.80223	-1.2366	39.006	-0.7382	13.8165	-16.4933	35.632	-0.092299	42.3114
W10004_0689/PHP02	-0.776619	341.486	0.0010565	121.661	26.0916	-314.301	1.95407	47.1291	-2.6804	124.174	-0.313077	106.768	1.49367	61.9593	-52.7687	142.273	0.00013102	52.8849	-0.175149	122.262	8.89967	515.424	-5.38993	1374.38	3.72809	699.863	117.669	539.601	-0.00162759	912.867	0.388765	6.53984	-0.19191	15.614	-0.174941	11.9446	-3.13287	15.9505	-0.0374124	23.9881
W10004_0689/PHZ51	-0.944085	392.645	0.00136831	115.152	23.0113	-267.163	1.77877	51.0297	-2.49347	122.3	-0.285194	105.344	1.36235	64.5201	-48.9606	138.955	0.00011957	56.2359	-0.164245	120.934	8.59781	532.168	-5.25342	1367.57	4.85849	702.045	109.868	561.511	-0.00167643	928.173	1.31766	-5.38154	-1.2089	38.0733	-0.63071	13.0869	-17.1641	36.3355	-0.0977642	43.8694
W10004_0691/PHZ51	-0.55186	300.32	0.000888581	127.267	24.022	-284.54	1.79682	48.2443	-2.48947	119.615	-0.287047	102.978	1.36327	61.9168	-48.413	135.576	0.000120709	53.5115	-0.160959	117.301	7.69887	569.561	-5.95079	1467.93	4.50937	720.626	110.288	577.125	-0.00168781	945.764	-0.0356719	9.70505	0.210692	4.48171	0.18346	8.54448	3.55962	3.93206	0.013265	4.75641
W10004_0695/PHK76	-0.744983	362.975	0.00108932	142.833	28.8512	-352.85	2.25317	45.8569	-3.03028	133.411	-0.359792	114.472	1.67144	63.1356	-55.7027	148.247	0.000152392	52.3499	-0.194508	130.148	9.49232	523.749	-6.28139	1504.11	3.67793	722.443	133.098	537.605	-0.00174734	948.975	0.770362	2.34796	-0.219345	16.6693	0.253824	10.6737	-4.69351	18.7235	-0.0433159	26.4295
W10004_0695/PHP02	-0.761199	357.186	0.000979185	148.61	30.098	-373.28	2.13137	44.9079	-3.01523	130.891	-0.340108	109.784	1.64481	61.029	-61.3245	154.045	0.000142191	51.2643	-0.194595	127.975	7.1316	550.524	-5.64473	1398.66	3.84484	692.654	102.595	556.85	-0.00149765	891.392	0.997025	0.49608	-1.05862	36.6488	-0.715985	15.4183	-17.3079	38.5442	-0.0995414	46.4673
W10004_0695/PHZ51	-0.795141	382.233	0.00102014	164.688	27.8655	-337.838	2.22225	46.7745	-2.89653	131.168	-0.358048	114.851	1.68102	63.702	-54.7557	147.5	0.00014971	53.2429	-0.192477	130.109	5.84701	589.53	-5.09387	1341.07	4.63758	696.242	76.5079	606.67	-0.00153384	904.407	0.830756	-0.34089	-1.09196	34.5554	-0.996863	13.682	-15.8111	33.4469	-0.0965527	42.5983
W10004_0696/PHK76	-0.325952	299.185	0.000346069	218.821	22.2267	-257.79	1.97502	46.9139	-2.81969	127.134	-0.315506	107.075	1.45267	62.1032	-49.9328	138.239	0.000135192	52.4291	-0.184129	125.085	10.6869	486.306	-7.03433	1585.52	4.91148	704.911	150.96	500.157	-0.00203503	972.892	1.54805	-8.39573	-1.49	44.2425	-0.602676	12.7528	-19.2224	39.2009	-0.102393	45.2226
W10004_0696/PHP02	-0.486254	311.813	0.000671587	172.942	29.0529	-357.399	2.20568	44.7448	-3.03859	131.987	-0.353778	112.112	1.68964	61.4717	-59.8675	152.573	0.000147983	51.2316	-0.199735	130.191	13.04	406.476	-9.39374	1845.45	6.2614	671.441	177.622	433.712	-0.00273527	1029.38	1.24491	-3.57294	-1.35131	42.2388	-1.091	15.8415	-17.5001	37.7669	-0.12801	55.0946
W10004_0696/PHZ51	-0.600105	344.504	0.000830393	172.929	23.1054	-266.837	1.71534	53.3812	-2.45996	123.288	-0.272268	105.41	1.28721	66.4837	-47.1646	138.1	0.000115601	58.3696	-0.15588	120.004	7.99082	548.105	-6.52513	1522.58	4.10104	708.727	111.167	561.147	-0.00184108	948.905	0.424075	4.50919	-0.71858	25.9877	-0.518472	11.7056	-9.17397	23.4116	-0.049249	26.4153
W10004_0697/PHK76	-0.626931	332.104	0.000814483	159.34	26.1697	-316.543	2.15676	43.9472	-2.94374	128.671	-0.345707	109.791	1.61046	60.4495	-54.1641	143.158	0.000146252	50.1206	-0.192985	126.769	8.79344	554.602	-5.48493	1422.52	3.83721	735.825	118.709	574.649	-0.00166332	953.686	-0.671678	18.8136	0.650781	-4.12307	0.0182117	10.6034	7.53542	-0.630296	0.0281498	1.09133
W10004_0697/PHZ51	-0.921956	385.961	0.00130064	119.323	29.5652	-364.49	2.38853	43.2666	-3.21721	136.184	-0.382634	116.158	1.78017	61.5541	-59.1617	151.968	0.000161752	50.1272	-0.20973	133.733	9.70341	512.723	-6.43757	1516.88	5.45645	704.621	131.575	533.931	-0.00199427	971.486	1.91963	-11.9162	-2.11577	59.454	-1.26664	16.3703	-29.3607	55.3937	-0.158716	65.3807
W10004_0701/PHK76	-0.41031	299.221	0.000620318	175.487	20.6461	-234.179	1.73244	49.9055	-2.32774	117.178	-0.278103	102.847	1.28889	63.1778	-42.2361	127.789	0.000117637	54.8472	-0.153194	115.86	8.49261	555.971	-7.02176	1602.12	4.45783	726.024	118.917	568.623	-0.0020232	989.637	0.475032	5.01323	-0.239662	16.2185	-0.189863	11.5224	-3.30193	15.7227	-0.0256109	19.4885
W10004_0701/PHP02	-0.435635	304.929	0.000496536	193.365	26.9041	-326.98	2.31898	42.581	-2.93373	128.758	-0.376472	113.98	1.75781	60.2325	-54.3788	143.764	0.000156762	49.2724	-0.201157	129.638	9.24466	498.124	-7.12136	1573.95	5.00988	682.197	120.263	526.329	-0.00199495	946.189	-0.244145	12.8937	0.434823	0.0478197	0.0421652	9.76831	5.23541	2.0806	0.0118379	5.90519
W10004_0701/PHZ51	-1.28927	418.243	0.00172687	56.6139	25.9675	-310.586	2.14037	47.1155	-2.94681	131.736	-0.34374	112.543	1.61478	63.4344	-55.3422	147.834	0.000144866	53.2722	-0.195114	130.438	5.24443	611.959	-3.39443	1144.44	2.8005	716.656	71.5843	622.68	-0.00102426	853.706	0.360248	5.6582	-0.117192	12.6878	-0.304442	11.2316	-2.54835	13.8464	-0.0438111	24.9396
W10004_0702/PHK76	-0.90061	341.651	0.00126588	81.7541	23.9178	-282.517	2.08025	45.8331	-2.71329	124.873	-0.335663	109.622	1.55135	61.7569	-48.7747	136.591	0.000141343	51.7571	-0.181888	124.381	7.63164	585.392	-4.06238	1254.49	2.21201	750.062	102.856	603.055	-0.00122726	906.715	-0.279783	12.4983	0.310262	2.05322	0.180464	8.39209	3.94176	3.19443	0.0225937	1.41594
W10004_0702/PHP02	-0.805047	344.557	0.00101839	126.068	27.6731	-339.125	2.05612	44.3809	-2.86365	126.369	-0.330421	107.26	1.60075	59.8836	-58.4005	148.585	0.000137297	50.4991	-0.190055	125.248	7.07176	576.478	-2.99874	1104.18	2.24157	727.799	92.2595	597.64	-0.00101806	860.436	-0.473801	16.4933	0.135477	7.6721	0.132704	10.226	3.48958	5.51715	0.0293621	0.755727
W10004_0702/PHZ51	-0.930358	381.125	0.00133074	109.827	25.0215	-297.054	2.04125	47.8337	-2.84151	129.198	-0.326639	110.082	1.52799	63.4389	-52.8064	143.927	0.000138356	53.6834	-0.185606	127.149	12.6227	442.211	-9.13664	1840.38	5.50278	702.385	176.211	461.86	-0.00267002	1047.76	1.12726	-3.00042	-1.14134	36.6112	-0.5855	12.9817	-14.9519	33.0907	-0.0821761	38.6363
W10004_0703/PHK76	-0.758234	331.506	0.00104957	114.675	29.1365	-359.422	2.2281	43.7144	-3.05242	131.481	-0.358533	111.912	1.7216	60.5596	-60.9476	153.309	0.000149244	50.2938	-0.203275	130.504	16.7844	347.103	-8.7694	1798.77	6.27724	699.931	237.574	368.1	-0.00259806	1042.1	0.600218	3.06366	-0.435648	20.2424	-0.159238	10.9679	-7.00171	20.841	-0.0400224	23.9625
W10004_0703/PHP02	-0.672628	326.674	0.00092186	135.45	24.2031	-289.088	2.05518	43.6906	-2.73543	122.943	-0.334403	107.063	1.60151	59.1809	-54.0196	141.653	0.000138195	49.701	-0.190655	124.737	12.4121	420.491	-7.75971	1647.7	4.47474	682.514	166.414	450.588	-0.00223364	970.593	0.787114	2.09215	-0.58757	24.9899	-0.237727	12.5724	-9.45077	25.8083	-0.0590086	31.7197
W10004_0703/PHZ51	-0.937896	378.372	0.00137421	100.881	29.8713	-368.366	2.19175	45.8878	-3.14467	135.242	-0.346014	112.13	1.61611	62.7297	-58.6543	151.847	0.000148144	52.214	-0.194686	129.604	10.6405	478.202	-6.7803	1545.7	4.85312	696.103	148.911	494.182	-0.00203083	963.212	0.837499	-0.898303	-0.823069	27.9652	-0.369128	10.7141	-10.4444	24.9191	-0.0561841	28.378
W10004_0704/PHK76	-0.847304	363.625	0.00121885	115.702	25.4901	-304.407	1.92906	48.486	-2.73744	126.486	-0.307343	107.143	1.456	63.1915	-52.7097	143.289	0.000129962	54.1005	-0.175911	123.601	12.2272	454.075	-8.03278	1709.86	5.16984	707.158	164.06	483.527	-0.00223633	1000.14	1.68636	-8.54715	-1.60848	48.4612	-1.033	15.9855	-23.8188	47.6215	-0.136974	58.5209
W10004_0704/PHP02	-0.625956	327.724	0.000850566	150.663	30.6056	-379.803	2.35396	43.5217	-3.13466	134.329	-0.37678	115.318	1.76347	61.5127	-58.869	151.452	0.000158654	50.3657	-0.202858	131.473	7.17362	555.789	-5.75889	1418.68	3.81318	699.116	101.157	565.362	-0.00155504	904.288	0.724185	1.60171	-0.903554	30.9226	-0.707337	13.184	-13.7893	31.0649	-0.0855487	39.5031
W10004_0704/PHZ51	-0.957904	394.292	0.001268	127.446	26.3073	-315.655	2.25423	45.8461	-3.04996	133.829	-0.362922	114.867	1.69202	63.0634	-56.0694	148.769	0.000153011	52.2822	-0.203651	133.022	7.67218	550.512	-6.37964	1499.96	4.43835	701.42	105.417	565.105	-0.00174134	932.283	0.391357	4.3713	-0.310273	16.1685	-0.51403	11.1537	-5.87085	17.9214	-0.0534708	27.3185
W10004_0705/PHK76	-0.520327	295.32	0.00069924	149.091	22.1439	-257.979	1.81207	47.1877	-2.49716	118.879	-0.290692	102.538	1.364	61.0143	-46.7878	132.364	0.000122653	52.3991	-0.16456	117.533	3.60841	658.301	-2.7687	1076.9	1.38914	733.892	54.4439	657.521	-0.000765836	831.705	-1.02514	19.806	0.638871	-7.14224	0.117744	6.91825	10.3199	-8.09814	0.061256	-13.4706
W10004_0705/PHP02	-0.800957	323.746	0.00108791	97.2387	23.9206	-283.857	1.75668	47.8566	-2.4967	118.969	-0.282073	101.549	1.37669	61.0698	-51.6735	139.415	0.000117117	53.1039	-0.165701	117.992	7.71196	532.568	-5.54102	1381.84	3.88666	688.056	104.789	549.081	-0.00161662	900.84	0.881964	-0.437024	-1.28908	39.5623	-0.925135	13.9216	-17.0406	35.816	-0.0973652	43.3992
W10004_0705/PHZ51	-0.631968	326.692	0.000889186	144.21	24.3735	-288.08	2.04476	47.2976	-2.83244	128.505	-0.326342	109.544	1.50245	63.0285	-50.4578	140.085	0.00013936	53.0737	-0.182866	125.788	7.545	548.076	-5.94014	1441.55	4.46563	695.815	101.022	566.586	-0.00175785	928.771	1.74518	-12.3783	-2.38874	63.0857	-1.83553	16.0532	-32.5565	57.613	-0.191223	73.8729
W10004_0711/PHK76	-1.64509	441.184	0.00213641	-12.0563	23.3413	-274.988	2.04236	45.3223	-2.63258	122.257	-0.330037	108.011	1.52418	60.9523	-47.221	133.481	0.000138741	51.1414	-0.177333	122.049	0.937126	737.974	-0.688767	843.036	-0.154841	761.013	23.7296	722.702	-0.000148433	777.168	1.63195	-8.9108	-1.6007	47.2614	-0.823608	14.1313	-21.3053	42.8275	-0.127852	54.3921
W10004_0711/PHP02	-1.09099	366.017	0.00138665	69.1252	24.8447	-298.569	1.94172	44.7559	-2.55249	118.955	-0.314751	104.479	1.51447	59.3863	-51.4574	137.908	0.000129786	50.5198	-0.174403	119.527	5.25998	616.515	-2.3098	1018.59	1.22582	731.985	77.2021	618.773	-0.000660018	816.473	-0.0553717	10.7066	-0.227529	15.2097	-0.437577	11.773	-3.72291	15.6215	-0.0110212	13.7882
W10004_0711/PHZ51	-1.02401	373.097	0.00137569	85.3672	29.4324	-362.948	2.25132	44.2759	-3.17018	134.784	-0.357603	112.595	1.67049	61.5389	-59.006	151.347	0.000152301	50.7598	-0.200796	130.525	5.6547	628.985	-4.99916	1364.59	3.80259	736.698	78.9822	637.719	-0.00142622	926.889	1.05907	-2.78852	-0.898974	30.4855	-0.415625	11.693	-13.32	30.028	-0.0847797	38.9084
W10004_0712/PHK76	-0.732334	347.581	0.00103507	135.547	28.8856	-354.354	2.16082	45.8055	-3.01092	131.999	-0.34427	111.51	1.6257	62.2961	-57.7073	150.099	0.000145462	52.107	-0.192655	128.565	11.7623	466.925	-9.59839	1900.56	6.82146	698.172	157.083	496.42	-0.0026847	1053.96	1.82104	-11.3645	-1.76775	50.8973	-1.24308	15.6339	-24.0595	46.797	-0.15318	62.8528
W10004_0712/PHP02	-0.460381	301.469	0.000662665	166.711	28.7778	-356.177	2.01074	43.947	-2.82614	124.672	-0.319348	104.96	1.52653	59.244	-56.0569	144.351	0.000134466	49.9084	-0.178404	120.685	9.80588	480.71	-8.76537	1767.94	6.18872	670.176	136.499	496.588	-0.00238208	986.762	-0.0403699	10.472	-0.0735615	11.6556	-0.284209	11.1112	-0.214709	10.305	0.00205064	9.28466
W10004_0712/PHZ51	-0.721194	358.252	0.000944886	158.541	27.4016	-332.055	2.2947	45.0303	-3.05979	133.638	-0.369529	115.302	1.7249	62.548	-56.602	149.127	0.00015541	51.6201	-0.203905	132.702	5.91845	606.698	-4.58264	1298.28	3.72495	721.121	81.8999	617.044	-0.0012932	895.405	0.768036	1.30043	-0.924563	31.6303	-0.624846	13.0865	-12.403	29.215	-0.0861737	39.9459
W10004_0713/PHK76	-0.989969	346.287	0.00140055	59.4956	22.6664	-265.42	1.77492	47.7692	-2.48548	118.831	-0.283857	101.875	1.34159	61.2929	-47.5162	133.601	0.000119757	52.9155	-0.16199	116.925	5.83083	596.345	-2.92241	1085.69	1.89153	720.827	82.2694	604.052	-0.00101018	850.239	0.151667	8.13388	-0.190732	14.3087	-0.234775	10.9035	-3.35924	15.0116	-0.0138629	14.6914
W10004_0713/PHP02	-1.05256	361.048	0.00145572	60.2029	22.9916	-271.373	1.9441	44.8315	-2.42243	116.29	-0.318505	105.054	1.5257	59.4469	-48.3375	133.569	0.000130186	50.576	-0.172687	119.088	11.7024	418.686	-9.69344	1862.37	6.74161	649.053	156.168	448.211	-0.00275921	1012.94	0.843119	0.670756	-1.14111	36.8347	-1.10826	15.2858	-16.3968	35.4871	-0.100128	44.977
W10004_0713/PHZ51	-0.981668	379.685	0.00132009	103.696	31.1747	-387.323	2.28829	44.9962	-3.18909	136.286	-0.364506	114.567	1.72892	62.4339	-61.8872	156.546	0.000153695	51.7075	-0.20379	132.566	9.20601	504.274	-6.31418	1481.87	4.60229	690.132	122.811	527.568	-0.00184015	933.515	0.642743	2.16702	-0.652135	24.7838	-0.240669	10.9098	-9.2103	23.7733	-0.0481949	26.3636
W10004_0714/PHK76	-0.265386	279.495	0.000379763	202.086	26.9506	-326.561	2.29045	43.974	-2.99984	131.264	-0.371034	114.392	1.74568	61.3751	-56.6685	148.121	0.000154699	50.5978	-0.204659	131.839	12.7212	434.837	-9.63699	1895.65	6.30711	692.01	174.173	460.004	-0.00269289	1045.35	1.51951	-8.48708	-1.64178	47.257	-1.06446	14.149	-23.3016	44.8841	-0.14288	58.5701
W10004_0714/PHP02	-1.08602	368.005	0.00141662	68.031	23.4297	-276.579	2.02505	45.2001	-2.70561	123.509	-0.326975	107.324	1.52802	60.6388	-50.0508	137.206	0.000137308	50.9979	-0.182605	123.406	9.04895	486.264	-8.34087	1704.53	5.54035	662.232	117.356	514.439	-0.00227688	962.359	1.44613	-7.01512	-1.65597	48.1625	-1.24935	15.4659	-23.9406	46.4258	-0.149897	61.5423
W10004_0714/PHZ51	-1.12059	415.243	0.00156066	93.627	26.8306	-323.307	2.07655	47.6711	-2.72959	127.019	-0.336028	111.468	1.6129	63.341	-54.733	146.868	0.000138836	53.8309	-0.185053	127.175	3.61859	649.694	-3.66582	1176.7	2.52905	717.991	47.7869	659.614	-0.00100631	851.168	2.0152	-14.3284	-2.28835	62.1242	-1.62901	16.5547	-33.4371	60.2555	-0.198647	77.7221
W10004_0715/PHK76	-0.724647	334.241	0.00101556	125.488	28.3881	-346.279	2.1851	46.3561	-2.88485	130.119	-0.351213	113.187	1.65861	62.9806	-55.4841	147.736	0.000146814	52.7593	-0.189907	128.502	9.09965	531.136	-6.98428	1587.02	4.52241	715.023	123.3	551.161	-0.00194652	970.188	1.68904	-8.96813	-1.96362	56.1485	-1.40447	17.0717	-28.5475	54.3279	-0.170419	69.5196
W10004_0715/PHZ51	-0.743796	353.253	0.000935349	152.068	25.2036	-301.117	2.29323	43.8455	-2.92174	129.503	-0.371946	114.408	1.71537	61.3814	-52.0377	141.433	0.000155998	50.3559	-0.199933	130.253	10.1941	502.389	-8.22929	1734.1	5.59819	704.879	143.624	516.19	-0.00227455	1005.12	0.00873566	8.90702	-0.436425	18.9372	-0.293986	10.18	-4.29951	15.4638	-0.0215164	16.3387
W10004_0717/PHK76	-0.445591	291.342	0.000651406	159.687	24.3669	-290.283	1.80067	47.5048	-2.49747	119.085	-0.288383	102.447	1.38403	61.144	-49.8574	136.931	0.000120521	52.832	-0.163214	117.31	8.12705	561.708	-5.42429	1406.66	3.52521	729.337	112.376	576.051	-0.00160704	938.622	0.326761	6.20678	-0.285682	16.6621	-0.295932	11.3406	-4.32533	16.6554	-0.0345405	21.926
W10004_0717/PHP02	-0.59511	308.138	0.000791824	141.859	24.4674	-292.452	1.84718	46.327	-2.65597	121.754	-0.295406	102.634	1.42148	60.3126	-52.9722	140.663	0.000123956	51.7567	-0.173842	119.951	10.8256	466.96	-6.55567	1511.72	4.67009	690.418	144.885	493.615	-0.00202418	955.547	-0.325624	12.6766	0.271572	2.55588	0.0371578	8.5839	4.23745	2.37363	0.0199275	1.94655
W10004_0717/PHZ51	-0.30721	310.596	0.000447581	220.015	25.4362	-304.318	1.85402	48.5568	-2.64505	123.822	-0.294882	104.868	1.40641	62.6655	-51.8845	141.415	0.000124464	54.0012	-0.168785	120.661	10.1874	494.732	-7.30637	1615.01	4.89781	701.693	139.617	514.674	-0.00212856	980.407	1.23621	-5.57898	-1.1049	34.524	-0.517033	11.4513	-14.7101	31.4693	-0.0877867	39.288
W10004_0723/PHP02	-0.880359	347.202	0.00106718	113.955	23.4297	-278.579	2.02505	43.2001	-2.70561	121.509	-0.326975	105.324	1.52802	58.6388	-50.0508	135.206	0.000137308	48.9979	-0.182605	121.406	6.0407	579.002	-3.3984	1130.67	2.21005	706.309	90.6757	578.43	-0.00098496	834.907	0.760057	-1.09004	-0.752182	25.2232	-0.264203	9.16751	-9.40262	22.2261	-0.0420209	22.4258
W10004_0727/PHP02	-1.00541	362.139	0.00131038	84.5631	22.6422	-265.266	1.64726	48.8804	-2.31453	114.997	-0.263689	99.1258	1.27439	61.3287	-46.946	132.589	0.000110023	53.7791	-0.151279	113.358	11.5933	455.359	-6.94805	1565.46	5.23302	693.133	158.267	479.023	-0.00216925	978.772	1.45797	-5.80428	-1.62665	48.85	-1.15497	16.4455	-22.083	44.9929	-0.136519	58.3418
W10004_0727/PHZ51	-0.687769	340.826	0.00103226	134.341	26.9385	-325.484	2.22663	45.5296	-2.91436	130.347	-0.36095	114.018	1.71207	62.393	-56.3834	148.616	0.000149832	52.0296	-0.199304	131.056	9.93594	493.099	-6.44709	1503.86	5.04435	693.183	131.127	520.473	-0.00199665	957.6	2.37466	-19.172	-2.99078	77.609	-1.92192	17.229	-41.5671	71.965	-0.226869	86.8423
W10004_0729/PHK76	-0.290533	290.682	0.000381847	210.082	30.1886	-372.705	2.32763	44.7922	-3.20969	136.924	-0.372792	115.815	1.76685	62.5008	-61.9725	156.867	0.000156652	51.5844	-0.209773	134.647	10.2445	516.373	-7.32207	1639.89	3.34199	734.958	147.129	525.85	-0.00192667	980.024	0.663965	2.32132	-0.493302	21.5834	-0.378887	11.87	-7.1736	21.1289	-0.0625918	31.6768
W10004_0729/PHP02	-0.251753	289.986	0.00038464	213.574	30.2378	-375.225	2.44241	41.8132	-3.24288	135.83	-0.393069	116.577	1.84456	60.4282	-61.0481	153.752	0.000164843	48.8895	-0.215167	134.542	13.8292	392.257	-9.10017	1814.38	5.63662	679.892	196.417	408.5	-0.00254935	1012.19	0.516606	5.40668	-0.658049	26.6298	-0.323779	12.9512	-8.25667	24.0539	-0.0339032	23.209
W10004_0729/PHZ51	-0.599399	354.505	0.000828091	183.293	27.2938	-329.878	2.14462	47.1719	-2.87502	130.31	-0.344607	112.752	1.62573	63.496	-54.9516	147.379	0.000144415	53.4214	-0.189654	128.822	9.98494	503.626	-8.55268	1769.42	5.74196	700.251	129.626	534.51	-0.0023561	1010.88	2.01577	-14.0896	-2.37567	64.3557	-1.73839	17.2347	-34.9125	62.715	-0.20107	78.7926
W10004_0732/PHK76	-0.723752	351.479	0.000977886	147.436	26.1502	-313.958	1.98937	47.9665	-2.83198	128.596	-0.317723	108.555	1.51514	63.084	-55.3435	147.136	0.000133825	53.7785	-0.184007	126.247	8.05003	558.918	-5.11892	1365.24	3.26243	726.475	116.769	564.548	-0.00143141	913.698	2.0189	-13.5033	-1.95406	55.3926	-0.916902	14.5974	-26.2641	50.3634	-0.14494	60.306
W10004_0732/PHP02	-0.670258	334.748	0.000920928	143.914	25.802	-311.966	2.2452	42.2388	-3.05196	130.171	-0.361996	111.05	1.69156	59.365	-56.3432	145.459	0.000152441	48.6444	-0.205294	129.839	5.60477	604.966	-3.77805	1192.17	2.521	719.977	82.7186	606.656	-0.0011058	864.615	1.03493	-0.606061	-1.01773	35.076	-0.440503	13.6817	-14.851	34.2151	-0.0855709	41.0678
W10004_0732/PHZ51	-0.68165	352.828	0.000955571	156.43	28.8856	-353.354	2.16082	46.8055	-3.01092	132.999	-0.34427	112.51	1.6257	63.2961	-57.7073	151.099	0.000145462	53.107	-0.192655	129.565	6.25256	600.321	-5.51831	1412.57	4.42689	717.953	78.6365	623.644	-0.00161008	933.55	1.29723	-6.55112	-1.65364	46.7694	-1.06329	13.3872	-21.319	41.1523	-0.122517	50.88
W10004_0733/PHK76	-0.79926	344.964	0.00109456	117.843	26.3245	-317.406	2.20805	44.8204	-3.04028	132.123	-0.355161	112.386	1.66915	61.6436	-57.0717	148.695	0.000149546	51.1608	-0.202724	131.231	5.81464	611.62	-3.96201	1225.93	2.92792	728.871	78.7618	624.458	-0.00115029	881.349	-0.775211	19.9522	0.802805	-7.6958	0.741461	7.61624	12.8149	-8.66719	0.0737458	-14.5488
W10004_0733/PHZ51	-0.482047	333.133	0.000707922	190.313	30.3541	-374.326	2.2228	46.6689	-3.10454	135.489	-0.354536	114.307	1.69008	63.5702	-60.9715	156.243	0.000149076	53.2121	-0.199592	132.246	8.49306	525.986	-6.67802	1530.7	4.52327	695.617	116.404	542.599	-0.00191091	946.667	1.15901	-4.54504	-0.736057	26.2351	-0.192367	10.2609	-11.1722	26.2597	-0.0696359	33.2066
W10004_0734/PHK76	-0.515746	308.119	0.000718979	160.012	26.9289	-325.444	2.04365	47.309	-2.90962	130.146	-0.325316	109.414	1.53799	62.9038	-55.7191	147.571	0.000137813	53.2427	-0.186434	126.91	11.8984	470.81	-7.54786	1660.4	4.92544	717.784	161.367	496.768	-0.00228843	1015.18	0.460056	6.21182	-0.634543	26.2152	-0.417465	13.4431	-7.92717	23.6795	-0.042009	26.0888
W10004_0734/PHP02	-0.605161	315.962	0.000886362	136.955	28.2992	-347.279	2.13853	44.5345	-2.82321	126.509	-0.346294	110.266	1.67728	60.6151	-57.9973	149.012	0.000142451	50.936	-0.19199	126.856	15.5757	343.138	-10.9738	2032.19	7.42836	659.96	214.009	372.767	-0.00316058	1074.84	1.9109	-11.0561	-1.91117	55.5557	-1.14526	16.6426	-26.5888	51.989	-0.157299	65.6524
W10004_0734/PHZ51	-1.20388	406.721	0.00166538	62.5788	30.411	-375.558	2.10842	47.4437	-3.12331	135.488	-0.331418	110.986	1.57083	63.5886	-60.3851	155.009	0.000141783	53.6089	-0.191189	129.205	12.883	432.231	-7.50807	1640.16	4.6627	704.073	178.702	454.082	-0.00220313	989.863	0.00884827	10.9999	-0.223566	16.191	-0.429077	12.8107	-4.69254	18.1478	-0.037541	23.889
W10004_0736/PHK76	-0.81812	348.833	0.00114968	112.773	26.1995	-316.478	2.10415	44.9876	-2.86518	127.501	-0.338	109.317	1.59284	61.0113	-54.4191	144.021	0.000142015	51.0836	-0.1894	126.142	10.62	489.81	-7.0482	1589.12	4.08386	712.313	150.466	502.866	-0.00196034	966.179	0.976893	-1.16001	-1.00327	33.4902	-0.626284	13.1622	-14.9043	33.0378	-0.0892196	41.053
W10004_0736/PHP02	-0.347719	285.611	0.00038243	198.261	25.2974	-305.489	2.09565	42.8749	-2.74526	122.752	-0.34101	107.498	1.6344	58.6656	-54.5521	142.01	0.000140594	49.0389	-0.190909	124.417	5.95344	569.558	-5.00794	1313.24	3.10882	688.874	87.1707	572.443	-0.0011782	845.777	0.576024	3.99393	-0.385923	19.7488	-0.1988	11.7621	-5.51121	19.2418	-0.0318554	21.8189
W10004_0736/PHZ51	-0.93146	371.671	0.00133042	100.284	27.8749	-338.976	2.14277	46.5909	-3.01492	132.684	-0.342417	111.876	1.62478	62.8993	-58.2549	151.478	0.000144323	52.8314	-0.195941	130.199	9.04054	515.881	-5.88849	1438.26	4.63148	697.659	126.275	529.843	-0.00182959	940.013	0.760789	1.46109	-0.924209	31.6951	-0.347611	12.0587	-12.617	29.6088	-0.0697916	34.441
W10004_0741/PHK76	-1.19807	370.426	0.00159864	35.1186	24.4498	-292.094	1.96362	45.231	-2.82	125.341	-0.313197	104.983	1.4727	60.2329	-53.0024	140.806	0.000133061	50.862	-0.182783	122.862	7.52502	550.472	-4.54245	1274.95	2.89768	708.106	110.442	553.71	-0.00128557	876.039	0.792983	1.29818	-0.589813	24.3181	-0.173046	11.5927	-7.7554	22.5418	-0.0518328	28.5536
W10004_0741/PHP02	-1.03799	351.179	0.00133189	67.1698	25.1302	-302.443	2.0508	43.9356	-2.7176	122.764	-0.331502	106.896	1.57046	59.4899	-52.3919	139.537	0.000138072	49.9144	-0.183829	122.791	9.30373	484.507	-7.14327	1564.36	4.28917	674.73	129.566	499.481	-0.00196496	930.488	0.335512	7.85076	-0.456565	22.298	-0.339122	13.2621	-7.66958	23.423	-0.031087	22.5001
W10004_0741/PHZ51	-0.683693	325.9	0.00107862	114.224	24.499	-291.614	2.0784	45.2521	-2.85319	127.246	-0.333474	108.745	1.5504	61.1603	-52.078	140.69	0.000141251	51.1671	-0.188176	125.757	8.50135	528.826	-5.53989	1396.51	4.26946	700.329	118.951	541.63	-0.0015867	912.179	0.106235	9.81146	-0.164232	14.8332	0.0296716	10.9808	-2.21958	14.4288	-0.00817601	13.8823
W10004_0745/PHK76	-0.898658	351.74	0.00131627	85.913	21.6339	-249.722	1.84278	47.6722	-2.43996	118.463	-0.297581	104.209	1.39166	61.7172	-45.312	131.065	0.000124777	52.967	-0.164471	118.305	6.56456	590.417	-5.14536	1365.03	3.10869	724.091	95.8675	593.993	-0.00137182	903.402	0.802925	1.00631	-1.03294	34.2234	-0.872388	14.1979	-14.4666	32.4397	-0.094741	42.9915
W10004_0745/PHP02	-0.960738	349.34	0.00120213	90.2122	24.1203	-286.277	1.89222	46.9644	-2.4129	117.688	-0.309589	105.527	1.51285	61.092	-50.8746	138.778	0.000125655	52.6711	-0.171087	120.185	11.907	418.753	-8.42802	1714.67	4.91546	665.995	159.056	448.546	-0.00231998	966.98	1.11997	-2.3892	-1.42726	43.636	-0.992646	15.121	-18.5303	38.9826	-0.106323	47.3805
W10004_0745/PHZ51	-0.513399	326.828	0.000690001	182.537	21.0082	-238.673	1.69011	51.1403	-2.32606	117.942	-0.271678	102.835	1.28678	63.9852	-44.6827	132.069	0.000113984	56.0462	-0.154522	117.078	9.14779	494.973	-6.12453	1448.33	4.17821	682.266	126.05	511.809	-0.00179193	917.266	1.03234	-3.21887	-1.41361	41.4341	-1.19705	14.0411	-18.0153	36.3184	-0.111233	47.1609
W10004_0746/PHK76	-0.667394	339.23	0.000950742	145.086	29.8161	-367.559	2.45581	43.1756	-3.25872	137.666	-0.396897	118.561	1.87607	61.8176	-62.402	157.178	0.000165534	50.314	-0.22035	137.672	11.3003	468.403	-5.66663	1417.12	3.28806	712.148	146.795	503.209	-0.00170268	930.936	1.27214	-3.62576	-1.2484	40.1758	-0.86452	15.2195	-17.4556	37.9772	-0.103202	46.9252
W10004_0746/PHP02	-0.984477	357.863	0.00130217	83.7358	29.3046	-361.679	2.13243	44.8971	-2.7714	125.708	-0.347981	110.779	1.72884	60.7342	-61.043	153.645	0.000140487	51.4506	-0.194327	127.891	12.6637	413.572	-8.09677	1687.33	5.63313	673.848	170.499	443.16	-0.00237976	986.494	0.697933	3.38306	-0.868355	31.5854	-0.820376	15.0961	-12.771	31.0004	-0.0906299	42.6964
W10004_0746/PHZ51	-1.00703	398.98	0.00144315	104.989	25.0809	-296.923	1.93602	49.9145	-2.6844	126.859	-0.311225	109.133	1.49276	64.5625	-53.3163	145.652	0.000129882	55.6093	-0.178435	125.895	11.631	459.713	-7.28018	1610.75	5.2084	698.536	150.794	496.006	-0.00216871	983.95	1.91045	-11.0535	-2.43057	67.364	-1.82192	19.3263	-34.3273	63.5969	-0.1927	77.703
W10004_0747/PHP02	-0.780604	347.368	0.001009	132.883	24.0513	-285.369	1.81447	47.663	-2.56526	120.826	-0.289369	102.871	1.374	61.4792	-49.7004	137.008	0.000122111	52.9583	-0.165388	118.293	11.9132	421.733	-7.71506	1631.83	5.51037	665.189	156.906	455.049	-0.00236934	975.818	1.48526	-4.94489	-1.83915	54.8723	-1.4691	18.8826	-26.8842	53.3866	-0.165298	69.3302
W10004_0747/PHZ51	-1.05338	409.993	0.00141574	113.939	28.5553	-348.325	2.22995	46.2954	-2.91252	131.108	-0.360722	114.789	1.72255	63.1563	-57.6444	151.21	0.000149335	52.8838	-0.196988	131.127	4.75752	601.793	-3.81861	1173.98	2.36437	697.935	65.5035	610.631	-0.00103736	833.618	0.969013	-0.2974	-0.897326	31.8481	-0.559647	13.6648	-13.437	31.6035	-0.0835448	39.888
W10004_0751/PHK76	-0.490027	303.148	0.000686971	161.957	26.4813	-320.199	1.77971	48.72	-2.62169	122.726	-0.281212	102.54	1.36159	62.2227	-53.3415	142.888	0.000118673	54.034	-0.163645	118.446	7.36993	573.057	-4.23121	1256.37	2.83802	727.441	102.06	585.823	-0.00128911	895.39	0.67664	3.00204	-0.881852	31.2533	-0.645849	13.7642	-12.7495	30.3292	-0.0818609	39.0718
W10004_0751/PHP02	-0.689539	329.916	0.000947874	133.537	26.1529	-318.398	2.13267	42.0946	-2.79907	123.496	-0.343438	107.405	1.60498	58.3688	-52.1294	138.164	0.000144078	48.2582	-0.185898	122.441	10.1566	481.847	-6.84784	1546.11	4.52354	690.557	140.713	499.341	-0.00196104	947.41	0.915716	0.645469	-0.912644	32.4935	-0.640533	14.2831	-13.6754	32.2584	-0.0909865	42.7188
W10004_0751/PHZ51	-0.577213	346.614	0.00076206	186.063	26.1857	-315.168	2.22163	44.8902	-3.02985	132.111	-0.356012	112.703	1.64555	61.9357	-54.4995	145.245	0.000151178	51.1917	-0.198506	130.114	5.9997	593.295	-4.51434	1278.55	2.81121	715.666	81.8801	605.581	-0.00129326	883.918	0.961911	-2.20992	-1.23499	37.528	-0.717286	12.2921	-17.2786	35.3688	-0.0858139	38.662
W10004_0754/PHK76	-0.364483	260.569	0.000549434	150.85	21.4401	-245.688	1.45671	52.8377	-2.11992	112.86	-0.23216	97.141	1.14233	63.792	-44.7631	131.484	9.66283e-05	57.2425	-0.136775	110.798	7.6812	567.218	-4.70174	1314.57	2.28259	732.585	115.886	565.571	-0.00142271	912.325	0.1532	8.94816	-0.467384	21.4326	-0.498043	12.7816	-6.75154	20.9342	-0.0364939	23.2297
W10004_0754/PHZ51	-0.924293	349.334	0.00132212	79.7974	25.0121	-296.917	2.12072	47.0174	-2.72312	126.682	-0.34227	112.057	1.58423	63.2416	-49.3072	138.949	0.000143742	53.0949	-0.182142	126.06	7.98736	553.219	-6.68264	1546.61	4.95405	708.123	112.105	564.707	-0.00189482	960.157	0.71861	0.767838	-1.25266	37.9597	-1.08553	13.7841	-17.0184	35.0084	-0.105412	45.3646
W10004_0756/PHK76	-0.631486	328.636	0.00080837	156.087	26.8453	-324.421	2.02122	47.3394	-2.89578	129.652	-0.320562	108.614	1.50603	62.816	-54.6389	145.834	0.000136553	53.1804	-0.182894	125.597	11.7982	451.649	-7.79266	1668.4	4.93117	696.231	160.054	477.317	-0.00223039	986.951	1.71935	-10.044	-1.79629	51.6348	-1.3798	16.2652	-26.5627	50.6413	-0.173703	69.929
W10004_0756/PHP02	0.398477	200.128	-0.00044854	301.486	24.1893	-287.586	1.84167	47.1836	-2.51714	119.604	-0.296555	103.579	1.4272	61.0925	-50.5732	138.05	0.00012323	52.636	-0.168039	118.927	11.6781	422.383	-7.93378	1653.33	5.28181	661.825	152.467	457.151	-0.0023835	972.582	1.52579	-7.49313	-1.64563	48.4146	-1.29851	16.1482	-22.0269	44.0416	-0.13684	57.5839
W10004_0756/PHZ51	-0.847475	382.362	0.00108979	150.192	26.1158	-313.455	2.08172	47.0179	-2.85135	129.007	-0.333246	110.517	1.56088	62.9235	-53.339	144.284	0.000140755	53.0213	-0.18586	126.829	7.29749	558.486	-6.21959	1479.84	4.04247	703.208	98.2484	575.54	-0.00173558	930.788	1.33986	-5.61193	-1.43177	43.18	-1.09398	14.9648	-19.9216	40.5114	-0.127325	53.9728
W10004_0757/PHP02	-0.876596	361.88	0.00115291	118.595	31.2509	-389.338	2.20715	44.9296	-3.17665	135.122	-0.351361	112.006	1.69916	61.6383	-64.4318	159.266	0.000147395	51.4958	-0.203707	131.64	12.6276	415.342	-8.23735	1705.2	5.29537	677.001	175.644	435.996	-0.00242895	993.108	0.519934	4.24064	-0.746172	27.508	-0.643172	13.0935	-11.8583	28.332	-0.066068	33.0347
W10004_0757/PHZ51	-0.701322	354.576	0.000968844	154.257	30.1714	-371.954	2.3738	44.8179	-3.21937	137.63	-0.380553	117.295	1.78972	62.9206	-60.9703	155.941	0.000160117	51.7058	-0.2107	135.438	7.85441	549.634	-4.41452	1266.43	3.83579	708.805	109.194	562.572	-0.00140885	897.207	1.83298	-12.025	-2.13483	58.7289	-1.42997	15.8601	-29.8818	55.017	-0.16343	65.8271
W10004_0760/PHK76	-0.379679	284.701	0.000613632	165.361	24.8058	-296.701	1.74109	48.1167	-2.47195	118.543	-0.276794	100.982	1.32965	61.3348	-49.5057	136.431	0.000116365	53.2861	-0.157104	115.389	5.20444	627.427	-5.66079	1432.23	4.01251	723.174	68.8969	641.431	-0.00149282	922.462	1.15588	-3.75424	-1.29623	39.7264	-0.897528	13.8134	-17.8897	37.0914	-0.108685	47.2548
W10004_0760/PHP02	-0.647621	309.354	0.000929215	120.151	22.6907	-267.574	1.90257	44.6581	-2.65642	120.664	-0.304025	102.624	1.40879	59.2571	-48.0865	132.612	0.000129492	50.0519	-0.172701	118.492	10.8416	463.64	-6.172	1462.51	4.4322	689.048	149.383	483.604	-0.00183777	931.03	0.667408	2.92675	-0.667109	26.1829	-0.394473	12.579	-9.17629	24.7808	-0.0504843	28.2016
W10004_0760/PHZ51	-1.00452	384.737	0.00134912	102.531	25.1599	-300.377	1.99818	46.976	-2.63904	123.595	-0.323795	108.422	1.55285	62.0517	-52.6468	142.4	0.000133835	52.8773	-0.180243	124.164	4.26882	655.199	-3.73311	1205.6	1.92861	742.739	59.765	661.572	-0.000970517	867.806	0.719713	1.61304	-0.779817	28.0659	-0.547144	12.5051	-11.3992	27.436	-0.0687037	33.7249
W10004_0768/PHK76	-0.820575	345.337	0.00122336	99.9842	25.9011	-311.315	2.07177	46.1201	-2.9233	129.537	-0.331225	109.261	1.55995	61.9268	-55.2644	146.024	0.00014014	52.0885	-0.190647	127.334	6.81579	578.907	-3.73668	1189.57	2.05412	725.454	98.2157	584.696	-0.0010714	863.025	0.651201	4.40312	-0.814353	30.8113	-0.496065	14.2623	-11.9436	30.2128	-0.0700573	36.1458
W10004_0768/PHP02	-0.763591	337.565	0.00092629	135.175	26.6142	-321.741	1.91692	47.7107	-2.66872	124.125	-0.306243	106.104	1.47126	62.2379	-53.4972	143.51	0.000128124	53.4013	-0.172579	121.654	13.5587	390.891	-9.00695	1795.41	6.35483	667.423	179.953	426.65	-0.00264578	1015.63	-0.0772943	11.2479	-0.0423735	11.275	-0.328232	11.6146	-1.48938	12.5461	-0.0187833	16.7067
W10004_0768/PHZ51	-0.929118	377.397	0.0013007	109.916	31.7566	-393.632	2.14591	48.6586	-3.0203	134.899	-0.342257	113.955	1.67127	64.8362	-63.1255	160.508	0.000142325	55.1497	-0.194049	131.704	8.82955	506.405	-6.09789	1449.07	4.0372	687.154	121.296	523.236	-0.00181845	924.291	1.82506	-12.1632	-2.15041	58.849	-1.50307	15.9161	-31.5931	57.3503	-0.177615	70.4224
W10004_0771/PHK76	-0.882299	340.762	0.00119972	91.091	20.8823	-238.533	1.72674	49.0641	-2.45965	119.082	-0.274577	101.502	1.26718	62.354	-44.095	129.533	0.000117733	53.9367	-0.157226	116.228	6.328	609.304	-5.25993	1392.17	3.83278	732.635	89.0841	617.982	-0.00150655	932.324	1.77552	-11.5131	-2.20773	60.2024	-1.57974	16.2705	-31.9158	57.8844	-0.180669	71.5123
W10004_0771/PHP02	-0.755731	336.147	0.000949488	131.84	27.3188	-335.244	2.13175	42.3041	-2.73727	122.382	-0.344715	107.766	1.63623	58.4591	-53.4569	140.252	0.000142871	48.5901	-0.184336	122.15	8.22475	537.898	-6.43741	1507.3	4.52365	701.223	114.727	550.842	-0.00180522	940.044	0.678204	3.73738	-0.696833	27.8003	-0.348727	13.3388	-10.5303	27.7537	-0.0559026	30.9878
W10004_0771/PHZ51	-0.381944	305.942	0.000635033	183.721	25.4854	-304.838	1.96879	47.5779	-2.67825	124.728	-0.315158	107.631	1.48412	62.5928	-50.9601	140.3	0.000132655	53.3063	-0.174179	122.557	6.21094	602.494	-5.72718	1438.95	4.51577	718.561	80.2952	622.233	-0.00166584	941.198	1.27125	-6.04635	-1.45951	42.545	-0.831095	12.6553	-20.8025	40.5675	-0.108785	46.3947
W10004_0773/PHK76	-0.666404	312.631	0.000926593	121.555	19.7349	-221.256	1.4707	52.194	-2.04874	110.847	-0.235449	97.0568	1.12801	63.3423	-40.6724	125.164	9.85574e-05	56.5317	-0.133819	109.369	6.87317	586.292	-5.3604	1394.08	3.76271	722.894	93.2995	601.154	-0.00159562	932.427	0.937908	-0.0605376	-0.961673	33.1713	-0.604687	13.7036	-14.3352	32.8111	-0.0892205	41.6804
W10004_0773/PHZ51	-0.512654	308.824	0.000785236	152.981	26.2245	-314.844	2.09127	47.1198	-2.72743	126.573	-0.338108	111.331	1.60335	62.9745	-52.9244	143.895	0.000140472	53.2523	-0.184082	126.47	10.3191	497.154	-7.93654	1696.51	5.83104	701.041	142.617	515.474	-0.00224747	999.685	0.904856	-0.670095	-1.01122	33.2879	-0.555003	12.4963	-13.8259	31.0369	-0.0754066	35.9671
W10004_0774/PHK76	-0.705947	341.532	0.00101479	135.059	24.68	-292.561	1.77771	50.0405	-2.60555	123.683	-0.279693	103.648	1.31005	63.7036	-48.918	137.895	0.000120113	55.1766	-0.159808	118.539	10.1964	498.291	-7.09561	1593.37	4.25704	709.698	143.886	511.734	-0.00199344	968.54	0.343787	6.85765	-0.286598	17.5401	-0.139834	11.578	-4.13176	17.2221	-0.0269641	20.2035
W10004_0774/PHP02	-0.935086	360.511	0.00114786	111.012	28.3881	-347.279	2.1851	45.3561	-2.88485	129.119	-0.351213	112.187	1.65861	61.9806	-55.4841	146.736	0.000146814	51.7593	-0.189907	127.502	12.8905	407.321	-8.88154	1781.03	5.6269	672.967	175.665	434.121	-0.00253873	1003.97	2.08311	-14.1383	-1.63346	48.245	-0.756384	14.103	-22.6698	45.1134	-0.146887	61.1118
W10004_0775/PHK76	-0.589094	330.768	0.000762117	168.823	27.555	-336.599	2.12605	44.4627	-2.86918	127.286	-0.341189	109.42	1.61452	60.6353	-55.3158	144.997	0.000142967	50.6796	-0.188369	125.518	8.36345	570.497	-6.24995	1520.55	3.49117	743.904	122.417	574.615	-0.00175396	969.969	-0.47995	17.3878	0.491808	0.389136	0.253441	10.5666	6.51606	1.79628	0.0409795	-2.37976
W10004_0775/PHP02	-0.90385	357.263	0.00110626	116.497	24.0859	-286.774	1.98457	45.0158	-2.43226	117.099	-0.325112	106.489	1.55858	59.9316	-48.8701	134.927	0.000132586	50.9139	-0.17294	119.768	14.8227	383.996	-8.47083	1753.57	5.70792	694.499	211.072	400.551	-0.00250353	1021.96	0.809045	2.14073	-0.936338	33.2352	-0.566875	14.1935	-12.7794	31.1169	-0.072756	36.7146
W10004_0775/PHZ51	-0.836385	375.55	0.00114414	138.034	23.8832	-280.711	2.03845	47.5624	-2.58969	123.546	-0.333175	110.608	1.59125	62.9169	-51.0806	141.172	0.000136838	53.5493	-0.183083	126.056	3.7788	652.274	-2.15658	1001.07	2.28841	725.924	45.8133	669.058	-0.000730277	825.565	1.23082	-4.38218	-1.27087	39.4296	-0.886966	14.0514	-17.7438	37.1525	-0.115855	49.976
W10004_0776/PHP02	-0.802779	349.292	0.000965691	137.509	24.6076	-294.003	2.08795	44.354	-2.72928	123.813	-0.338336	108.56	1.59287	60.2112	-51.6634	139.301	0.000140968	50.398	-0.186399	124.399	4.68686	598.762	-3.43216	1122.69	2.38998	693.074	69.7814	599.217	-0.000936378	817.239	1.14933	-2.74919	-1.1881	38.1931	-0.721158	14.0389	-15.7764	34.8463	-0.0879437	41.1186
W10004_0776/PHZ51	-0.47905	336.616	0.0006613	199.844	27.5499	-333.924	2.23605	45.9328	-2.96433	131.909	-0.359034	114.276	1.67099	63.0371	-54.5987	146.577	0.000151299	52.3693	-0.194651	130.093	8.82242	514.203	-6.59093	1516.15	4.59598	691.091	124.032	526.566	-0.0018037	930.214	1.79349	-11.9693	-2.27371	61.4642	-1.37965	15.2375	-31.4889	57.0054	-0.166987	66.6154
W10004_0779/PHK76	-0.876253	351.956	0.00121616	100.982	19.0748	-210.704	1.41038	53.7135	-1.95419	109.738	-0.225069	96.6448	1.06887	64.4498	-38.0386	122.317	9.46949e-05	57.8538	-0.125723	107.724	3.26052	651.857	-2.7997	1066.02	1.6369	717.637	50.6725	648.83	-0.00076384	816.857	0.239002	5.12719	-0.432478	17.8574	-0.385959	9.55519	-2.74391	12.1398	-0.0249173	16.5067
W10004_0779/PHP02	-1.00082	361.388	0.00134153	80.5417	26.6831	-324.65	1.99467	45.012	-2.51636	118.987	-0.326462	106.759	1.61011	59.8508	-54.6714	143.28	0.000131669	51.114	-0.178278	121.546	5.34306	589.6	-4.4223	1248.33	2.88557	696.053	77.5021	593.339	-0.00119742	853.704	0.46813	4.66829	-0.808601	28.7276	-0.59766	12.7128	-9.82963	25.0882	-0.0589974	30.4273
W10004_0779/PHZ51	-0.16705	278.127	0.000179605	236.666	28.4885	-348.447	2.23161	45.1784	-3.04335	132.788	-0.358236	113.375	1.69606	62.1492	-58.599	151.468	0.000150249	51.684	-0.200535	131.143	4.96763	596.487	-2.99429	1074.22	2.7798	694.819	66.2506	609.087	-0.000953056	823.491	0.649828	-0.0888204	-0.943262	29.2341	-0.474308	9.66739	-11.8022	25.4921	-0.0525914	25.6905
W10004_0781/PHK76	-0.904346	364.671	0.00119805	112.627	27.2023	-329.241	2.0889	47.0442	-2.98925	132.039	-0.331983	110.457	1.56039	63.0252	-56.3684	148.694	0.000141233	53.0691	-0.190504	128.389	9.60275	534.669	-7.81246	1702.23	5.72067	722.456	136.547	545.698	-0.00214141	1008.1	1.10062	-3.15624	-1.24352	38.4563	-0.7885	13.3091	-16.6575	35.1712	-0.106479	46.4321
W10004_0781/PHP02	-1.03464	380.838	0.0014192	86.55	31.2829	-390.106	2.3681	42.9764	-3.21952	135.733	-0.379399	115.249	1.79974	60.9854	-62.5051	156.225	0.000159051	49.9223	-0.210027	133.327	5.53514	588.765	-5.81922	1420.44	3.3347	696.761	76.9615	597.866	-0.00146422	888.259	0.116818	9.76038	-0.355266	19.2545	-0.416717	12.8302	-4.54124	17.9893	-0.0397415	24.7068
W10004_0781/PHZ51	-0.971312	405.942	0.00132077	131.08	28.0078	-339.518	2.27998	46.5816	-3.06195	135.084	-0.367448	116.439	1.73446	63.9145	-58.4106	153.1	0.000153775	53.1988	-0.204875	134.407	6.57516	582.445	-6.01417	1462.06	3.69571	712.488	94.6499	588.183	-0.00168975	932.473	1.44579	-8.65673	-1.68181	47.1043	-1.36279	14.2706	-23.4765	44.0837	-0.14589	58.5322
W10004_0782/PHK76	-1.01099	371.242	0.00131044	93.0081	28.9692	-355.376	2.18325	45.7751	-3.02475	132.493	-0.349024	112.311	1.65767	62.3839	-58.7874	151.836	0.000146722	52.1693	-0.196195	129.878	17.9651	333.156	-9.13387	1856.5	5.97588	715.714	245.491	369.451	-0.00279564	1078.76	-0.742631	19.6646	0.533305	-1.46024	0.0709872	10.3853	6.97833	0.196985	0.0385903	-2.47198
W10004_0782/PHZ51	-0.849277	371.806	0.00123806	121.304	24.4748	-288.46	1.95075	49.3632	-2.68225	126.413	-0.313306	108.996	1.4832	64.196	-51.5077	142.679	0.000131517	55.0306	-0.177465	125.19	8.03275	559.143	-5.48781	1409.53	4.23871	719.841	107.544	578.864	-0.0015992	932.935	1.67835	-10.1657	-2.05026	56.7916	-1.55932	16.3594	-27.5605	51.5198	-0.166968	67.0175
W10004_0783/PHP02	-0.762263	324.993	0.00100771	112.807	24.549	-294.346	2.05265	43.5166	-2.57769	119.391	-0.333691	106.773	1.57141	59.0866	-49.0886	134.438	0.000138164	49.5044	-0.177541	120.414	10.4042	474.468	-6.47267	1499.32	3.94104	692.847	144.441	491.922	-0.00192157	941.282	1.27286	-5.83445	-1.48153	43.2771	-1.09567	13.9372	-21.3222	41.5786	-0.120944	50.766
W10004_0783/PHZ51	-1.06401	396.135	0.00155049	82.3704	27.6769	-335.98	1.72618	50.9699	-2.48133	121.442	-0.274782	103.428	1.37522	63.8749	-54.924	146.839	0.000113228	56.3288	-0.158498	118.527	16.3834	337.494	-9.92281	1918.8	6.4768	679.58	223.717	370.843	-0.00292445	1060.84	0.474717	4.14563	-0.897576	30.308	-0.749442	12.8726	-13.1718	29.6598	-0.0641943	31.7539
W10004_0784/PHP02	-0.791264	348.364	0.00107526	124.535	22.7509	-265.654	1.65681	49.9823	-2.19062	113.563	-0.268552	100.94	1.31686	62.3797	-46.5315	133.2	0.00010974	55.01	-0.149502	113.999	8.3973	500.193	-6.49655	1480.78	3.8871	671.779	118.754	510.863	-0.00174854	899.832	1.71995	-9.57986	-1.71897	50.348	-1.17616	15.9282	-22.6834	45.2923	-0.135935	57.5414
W10004_0784/PHZ51	-0.821459	371.19	0.00124256	123.388	26.1084	-312.447	1.97816	48.9817	-2.82507	129.349	-0.315346	109.154	1.49916	64.0401	-54.8034	147.268	0.000133194	54.7474	-0.182236	126.59	9.30728	503.733	-6.05578	1452.55	4.25408	694.272	130.347	517.564	-0.00177221	927.491	1.13929	-3.22326	-1.25262	39.0647	-0.711555	13.405	-16.3996	35.1857	-0.0862288	39.939
W10004_0787/PHP02	-0.554791	321.379	0.000739898	166.155	27.3626	-331.885	1.95992	48.069	-2.83629	128.487	-0.313562	107.829	1.53425	62.8169	-58.9607	152.082	0.000130554	53.9358	-0.185947	126.657	11.1204	447.622	-5.93907	1424.96	3.90513	683.063	149.792	473.492	-0.00185724	923.816	0.56373	4.37003	-0.827185	30.0102	-0.492594	13.1557	-9.88504	26.0313	-0.0470954	27.2349
W10004_0787/PHZ51	-0.959417	387.803	0.00128991	118.1	25.862	-307.743	2.20386	47.7634	-2.88346	131.69	-0.354563	115.211	1.63381	64.6676	-51.5102	143.683	0.000149763	54.0371	-0.190768	130.372	8.7738	537.412	-6.43417	1519.32	4.54072	713.523	124.172	548.413	-0.00182247	954.454	1.4023	-5.44416	-1.44396	44.3814	-0.840913	14.8843	-20.2236	41.8888	-0.116296	51.1419
W10004_0789/PHK76	-0.161551	275.435	0.000267551	223.867	26.8365	-324.033	2.1149	46.6371	-2.99743	132.072	-0.336767	110.922	1.57608	62.8302	-55.8585	147.829	0.00014326	52.7076	-0.192303	128.815	11.5176	483.035	-9.4487	1892.87	6.26345	712.219	155.372	509.468	-0.00265814	1061.25	0.911597	-0.171761	-1.24535	39.1921	-0.90649	14.4718	-17.0831	36.5041	-0.101173	45.32
W10004_0789/PHP02	-0.891882	358.132	0.00121382	105.617	25.6183	-308.38	2.106	44.5686	-2.72528	124.128	-0.340189	109.194	1.59379	60.608	-51.1158	138.922	0.000142107	50.6736	-0.183112	123.765	10.5712	474.131	-7.76349	1658.54	5.26934	687.652	141.005	500.907	-0.00224472	982.266	0.429125	6.37372	-0.504307	23.0408	-0.234247	12.5029	-6.83499	21.8279	-0.0347374	23.4001
W10004_0789/PHZ51	-0.453133	326.122	0.000580338	202.273	25.7019	-306.403	2.12842	47.5382	-2.73911	127.622	-0.344943	112.995	1.62576	63.6959	-52.1959	143.658	0.000143367	53.7359	-0.186652	128.078	12.176	455.83	-8.28449	1740.76	4.96957	709.033	167.893	478.055	-0.00235714	1014.68	2.2973	-18.0048	-2.53585	67.494	-1.42026	15.4673	-35.939	63.7508	-0.204601	79.4905
W10004_0792/PHK76	-0.841128	346.404	0.00113464	109.495	24.8645	-297.358	1.77639	47.9541	-2.62354	121.965	-0.28144	101.769	1.35112	61.4595	-52.0805	140.294	0.000119169	53.1797	-0.165962	118.374	9.34656	513.751	-5.72821	1423.99	3.71432	708.78	134.454	522.05	-0.00160378	918.938	1.13334	-3.51548	-1.05807	34.2762	-0.532975	12.3317	-15.3768	33.2869	-0.0906228	41.0707
W10004_0792/PHP02	-0.737519	334.97	0.000937987	134.195	25.0223	-301.266	1.90072	45.0771	-2.53282	118.437	-0.306579	103.346	1.47129	59.4378	-50.7415	136.789	0.000127077	50.7157	-0.169578	117.911	9.7509	482.461	-7.93765	1668.6	4.86128	679.409	142.511	487.6	-0.00213759	958.927	0.0583781	11.1584	-0.351913	19.8682	-0.266638	12.9243	-3.76108	17.5088	-0.0164339	17.4611
W10004_0794/PHK76	-0.676235	317.696	0.00100444	115.957	24.3743	-287.292	1.90423	49.541	-2.52375	122.744	-0.306283	107.809	1.44575	64.0274	-48.3929	137.948	0.000128082	55.1059	-0.166838	121.549	7.3815	573.524	-6.63273	1546.66	4.46003	717.46	97.4971	593.732	-0.00192159	969.327	0.747073	3.0487	-0.752294	29.2072	-0.466382	13.9516	-12.6511	31.0815	-0.0743295	37.4075
W10004_0795/PHK76	-0.570046	284.86	0.000746519	127.046	17.3745	-187.742	1.64709	49.3822	-1.82856	105.167	-0.271808	100.652	1.25675	61.8906	-32.8626	113.053	0.000111336	54.1356	-0.133905	108.396	8.61233	551.043	-6.95384	1591.81	4.50446	723.6	126.017	555.352	-0.00191346	974.82	0.494857	4.61733	-0.528553	22.6322	-0.339852	11.9621	-6.95647	21.0502	-0.0391312	23.9361
W10004_0795/PHP02	-0.814092	328.787	0.00122923	83.475	25.9178	-313.459	1.66512	48.3969	-2.31776	114.766	-0.26561	99.0685	1.31132	60.8991	-50.0081	136.646	0.00010966	53.5187	-0.148417	112.158	13.835	406.553	-8.61715	1770.57	5.92918	692.391	190.211	432.684	-0.0024978	1020.65	0.596451	3.77645	-0.465865	21.5967	-0.0898759	11.3597	-7.15551	21.7389	-0.0312758	21.6516
W10004_0795/PHZ51	-0.542597	306.738	0.000721085	155.238	29.6246	-365.359	2.2833	44.3474	-3.0601	132.845	-0.36722	114.21	1.74493	61.6777	-59.6716	152.694	0.000153278	51.053	-0.202559	131.479	10.4933	493.888	-7.9353	1697.19	5.27586	705.538	148.18	507.56	-0.00223787	999.401	0.574656	2.67765	-0.485643	20.6835	-0.302403	10.8406	-7.06142	20.2348	-0.0366977	22.1347
W10004_0798/PHK76	-1.03041	359.044	0.00141315	65.9884	24.2303	-286.886	1.99341	46.925	-2.83275	127.612	-0.318992	107.715	1.49989	62.1375	-53.1782	143.056	0.000135139	52.6349	-0.185838	125.822	10.4183	502.915	-5.47324	1407.59	3.41282	725.114	148.698	514.009	-0.00165522	939.233	0.690643	1.87095	-0.922797	31.223	-0.748161	13.2089	-12.3895	28.8276	-0.0881578	40.2543
W10004_0798/PHP02	-0.763709	324.112	0.00109616	100.947	27.5521	-336.955	2.31547	42.1171	-2.9428	128.451	-0.376769	113.517	1.78335	59.6429	-56.7275	146.605	0.000155757	48.8822	-0.203897	130	11.8296	433.075	-7.53443	1619.43	5.70144	673.303	161.324	457.484	-0.00226606	973.242	-0.197409	12.5903	0.162155	6.51116	0.144681	9.62416	4.21448	3.87523	0.0193767	3.60124
W10004_0798/PHZ51	-0.897029	361.599	0.00118478	112.033	26.2245	-314.844	2.09127	47.1198	-2.72743	126.573	-0.338108	111.331	1.60335	62.9745	-52.9244	143.895	0.000140472	53.2523	-0.184082	126.47	8.82517	512.759	-4.56267	1270.22	3.64033	696.029	111.176	545.389	-0.00150494	894.258	1.35255	-6.25284	-1.64912	47.6353	-0.935614	13.8489	-22.6519	44.1208	-0.125053	52.7119
W10004_0799/PHK76	-0.468552	311.473	0.000658563	176.262	29.7325	-366.536	2.43338	43.2059	-3.24488	137.172	-0.392142	117.76	1.8441	61.7298	-61.3219	155.442	0.000164273	50.2517	-0.21681	136.359	7.21454	559.148	-4.5611	1278.58	2.48101	712.241	98.016	574.618	-0.00130328	879.47	0.395033	3.13533	-0.673474	23.2362	-0.578511	10.2182	-6.96235	18.3676	-0.0435974	22.7654
W10004_0799/PHP02	-0.96923	360.149	0.0013421	82.9229	25.1896	-302.312	1.94557	46.0164	-2.56049	120.425	-0.316088	105.948	1.53523	60.6135	-52.9018	141.262	0.000129598	51.8402	-0.176658	121.536	9.04639	493.495	-6.43039	1481.35	4.44519	676.642	123.777	511.521	-0.00178953	913.128	0.654631	3.75155	-0.971046	33.7645	-0.830893	14.9817	-13.599	32.0866	-0.071917	36.169
W10004_0799/PHZ51	-0.734223	353.002	0.000986633	146.667	27.4016	-331.055	2.2947	46.0303	-3.05979	134.638	-0.369529	116.302	1.7249	63.548	-56.602	150.127	0.00015541	52.6201	-0.203905	133.702	9.69356	494.857	-6.03104	1449.76	4.57544	692.347	132.7	514.065	-0.00180321	931.277	1.01349	-4.80489	-1.76737	47.6642	-1.51035	13.4707	-23.4024	42.5869	-0.143439	56.3122
W10004_0800/PHK76	-1.04262	376.57	0.00138797	85.1659	25.0414	-299.746	2.13837	44.4361	-2.79891	125.893	-0.344593	109.951	1.59497	60.8039	-50.5946	138.38	0.000145144	50.5417	-0.186571	125.053	9.10505	531.929	-7.55298	1656.51	5.1428	711.843	122.593	553.193	-0.00210712	989.694	0.502102	4.30669	-0.402099	19.5337	-0.335074	11.7203	-5.61761	18.8186	-0.0298606	20.5569
W10004_0800/PHP02	-0.626569	338.312	0.000816947	165.288	24.4334	-290.555	1.86927	47.5001	-2.52098	120.285	-0.300899	104.728	1.43887	61.6516	-49.9352	137.742	0.000125247	53.0157	-0.167681	119.414	9.37072	498.38	-7.07767	1571.9	4.68468	687.563	130.164	513.989	-0.00203566	954.118	0.366492	6.91542	-0.694223	27.1424	-0.632377	13.8664	-10.0921	26.4978	-0.0601566	31.8377
W10004_0800/PHZ51	-1.02919	390.918	0.00139825	99.8263	24.8468	-295.001	1.89283	48.8581	-2.78756	127.552	-0.299231	106.118	1.40234	63.3798	-52.1107	142.437	0.000128274	54.285	-0.174903	123.285	9.80418	497.481	-6.76507	1543.49	4.66471	696.98	131.728	520.816	-0.0019473	953.175	1.83301	-12.891	-2.09229	56.8959	-1.27257	14.3695	-28.9895	52.8125	-0.1644	65.2917
W10004_0801/PHK76	-0.547406	311.483	0.000794547	150.443	24.4153	-289.591	2.05597	46.2824	-2.83936	127.752	-0.32872	108.945	1.51844	62.0724	-50.9978	139.954	0.000139991	52.1048	-0.184636	125.444	12.9448	438.226	-7.62843	1662.12	4.78552	710.708	176.071	465.663	-0.00231387	1010.13	1.09049	-2.51487	-1.47897	44.329	-1.24238	15.6297	-20.136	40.9089	-0.128608	54.4854
W10004_0801/PHP02	-0.760927	326.37	0.00100024	115.254	22.632	-265.916	1.86727	45.8207	-2.50484	118.242	-0.29938	102.836	1.38733	60.1324	-45.5117	129.749	0.000126688	51.1583	-0.163844	116.508	9.60968	484.309	-5.7705	1405.83	3.84233	684.673	126.606	511.122	-0.00177713	915.74	0.746	3.02313	-0.953094	33.7348	-0.848171	15.4288	-14.1572	33.3027	-0.0929654	43.7141
W10004_0801/PHZ51	-0.93108	380.693	0.00124992	119.188	30.4114	-374.163	2.03816	49.5654	-2.96896	133.607	-0.321388	111.118	1.54248	65.088	-59.3526	154.94	0.000136144	55.6251	-0.183175	128.085	12.7401	430.993	-7.56436	1642.35	5.17042	696.122	169.154	464.488	-0.00225679	991.478	1.46551	-7.66133	-1.90393	53.3896	-1.46787	15.922	-26.4859	49.8333	-0.147949	60.4677
W10004_0802/PHK76	-0.93933	360.657	0.00124677	98.5729	17.2709	-185.029	1.52753	51.8102	-1.85732	106.979	-0.2491	98.9819	1.15781	63.4377	-33.9943	115.863	0.000103286	56.2151	-0.1294	108.18	7.29745	573.106	-5.81371	1445.52	3.81231	719.348	97.5574	591.245	-0.00156185	925.301	1.37863	-4.23022	-1.38904	44.0597	-0.89664	16.0327	-20.0935	42.6207	-0.118977	52.9819
W10004_0802/PHZ51	-0.81452	377.13	0.00113059	143.823	22.9071	-267.139	2.0622	46.6185	-2.71729	125.558	-0.33381	109.988	1.55043	62.3602	-49.3223	137.97	0.000140204	52.4815	-0.185175	126.014	8.4211	508.737	-6.23277	1458.07	3.79274	681.506	115.279	525.425	-0.00182606	917.907	0.698968	2.98581	-0.579706	24.6368	-0.00928502	11.4911	-6.6683	21.4593	-0.0344629	23.1881
W10004_0803/PHK76	-0.994091	385.469	0.00134426	105.075	25.1126	-300.086	2.16724	44.8396	-2.88162	128.351	-0.349293	111.245	1.62168	61.4102	-52.4221	141.68	0.000147177	51.0197	-0.19277	127.701	10.1102	504.727	-5.3745	1390.26	3.43042	719.573	139.721	522.691	-0.00152729	919.003	-0.168293	12.9918	0.312034	3.85719	0.153439	10.3437	4.43406	4.30008	0.0140294	6.17616
W10004_0803/PHP02	-0.711723	344.924	0.000978463	142.215	26.5555	-323.084	1.88162	45.8733	-2.51714	118.703	-0.301597	103.317	1.4498	60.1132	-50.9224	137.646	0.00012532	51.5077	-0.163721	116.669	7.91406	535.267	-5.64036	1401.26	3.88527	695.513	111.718	545.641	-0.00158667	904.82	0.570559	3.81872	-0.877452	30.6847	-0.407999	12.3513	-11.3136	27.7061	-0.0508307	28.0381
W10004_0806/PHK76	-0.377302	303.349	0.000229219	231.269	26.0666	-313.935	1.96694	46.9969	-2.81815	127.102	-0.312969	106.754	1.48317	61.9961	-54.2634	144.4	0.000132564	52.7162	-0.180466	123.934	5.38403	625.965	-5.36963	1399.88	3.13293	731.745	79.8281	627.011	-0.00138548	912.797	0.300651	7.14741	-0.183212	14.9563	-0.0291285	10.9056	-2.67273	14.8001	-0.0249164	19.2735
W10004_0806/PHP02	-0.863651	356.084	0.00112227	118.057	27.814	-340.485	1.89391	46.7471	-2.7419	124.481	-0.302027	104.371	1.48513	60.9893	-57.8617	148.519	0.000125626	52.4743	-0.177178	121.9	5.24614	593.532	-4.43966	1252.08	2.50414	700.228	76.1398	597.134	-0.0011745	852.706	0.616506	3.69346	-0.877615	31.1198	-0.847858	14.529	-12.8644	30.4644	-0.0816548	38.9645
W10004_0806/PHZ51	-0.962708	398.637	0.00136139	119.814	27.8991	-338.13	2.27043	46.4797	-3.18586	137.518	-0.362586	115.625	1.69199	63.8635	-58.8251	153.489	0.000154058	52.9678	-0.206652	134.766	7.37474	565.13	-6.17238	1482.6	4.73447	707.093	103.929	575.073	-0.00177041	943.278	0.572322	3.17164	-0.920286	31.0331	-0.905016	13.6988	-14.1508	31.3372	-0.0864737	39.5481
W10004_0807/PHK76	-0.810531	341.78	0.00105799	117.813	24.3817	-289.3	2.00779	46.5773	-2.55002	121.402	-0.324182	108.171	1.50747	61.9109	-46.9284	133.964	0.000135642	52.3799	-0.170461	120.788	8.28564	540.698	-5.16579	1358.2	3.5238	712.062	114.519	555.398	-0.00148266	906.944	0.601924	3.65871	-0.705237	26.9885	-0.546305	13.1204	-9.44812	25.1272	-0.0718887	35.4279
W10004_0807/PHP02	-0.979219	357.032	0.00126331	88.2684	30.2066	-376.669	2.14092	43.0098	-2.89131	126.457	-0.344971	108.598	1.68728	59.08	-60.9099	151.656	0.000141908	49.4953	-0.192818	125.617	4.26824	606.575	-3.71964	1155.34	2.75324	688.652	57.2611	616.87	-0.000997318	822.271	1.40354	-5.11483	-1.38263	43.331	-0.780245	14.9877	-18.139	39.1054	-0.113903	50.6715
W10004_0807/PHZ51	-0.810004	364.969	0.00111427	134.184	27.3774	-332.901	2.16705	45.1415	-2.88885	128.804	-0.349361	111.553	1.6577	61.5838	-56.0317	147.115	0.000145675	51.4837	-0.193194	128.135	9.29032	493.559	-6.09699	1446.94	4.55046	681.74	122.125	519.911	-0.00177806	917.595	0.994607	-2.73892	-1.09522	34.2167	-0.806252	12.5124	-15.2302	32.1626	-0.0971638	42.3935
W10004_0812/PHK76	-0.122524	268.31	0.000162068	234.193	31.2751	-388.492	2.3348	44.8185	-3.34759	139.955	-0.371529	115.755	1.76637	62.6025	-65.002	161.277	0.00015713	51.6322	-0.214418	136.207	10.7203	522.114	-6.04699	1503.07	3.64254	749.891	152.532	534.28	-0.00178336	980.358	0.851087	0.891354	-0.700444	27.131	-0.294569	12.3724	-10.1332	26.4065	-0.0605711	31.826
W10004_0812/PHP02	-0.670154	336.769	0.000900397	148.456	26.3909	-319.677	2.27665	42.8157	-3.06379	131.323	-0.367676	112.668	1.72398	60.1512	-57.1496	147.506	0.000154271	49.3445	-0.207191	131.335	6.74923	584.332	-5.22254	1372.59	3.462	720.01	102.394	581.992	-0.00142448	907.75	0.936461	0.871274	-0.801508	30.4435	-0.398881	13.8008	-12.5398	31.0317	-0.0813128	39.9023
W10004_0812/PHZ51	-0.30834	307.678	0.000507829	209.601	21.6177	-247.019	1.68152	51.7943	-2.2388	116.653	-0.272148	103.461	1.31048	64.4678	-45.1479	133.297	0.000112429	56.782	-0.152203	116.914	10.696	494.737	-8.74671	1800.63	6.05644	705.988	147.087	514.888	-0.00240994	1024.93	2.15613	-15.3259	-2.60124	69.9495	-1.65611	17.3723	-35.3987	63.9087	-0.200069	78.916
W10004_0814/PHK76	-0.689983	347.635	0.00100284	144.486	24.4134	-288.363	1.77214	50.3977	-2.56358	123.091	-0.282945	104.359	1.37189	63.7866	-52.147	142.789	0.000118459	55.6574	-0.166716	121.011	4.2255	640.772	-2.86311	1085.25	1.87457	727.652	60.8681	644.394	-0.000861577	839.754	0.272138	6.73287	-0.496391	21.3179	-0.586498	12.3585	-5.40601	18.1411	-0.0485661	26.5657
W10004_0814/PHP02	-0.809801	353.912	0.00110226	124.618	26.3323	-319.02	2.24135	42.9783	-2.91221	127.901	-0.363031	111.881	1.70252	60.0265	-54.5748	143.643	0.000151467	49.4509	-0.198334	128.351	6.67016	539.76	-6.56899	1488.5	3.64533	672.368	97.4634	543.309	-0.00167156	889.915	1.04761	-1.23827	-1.28858	40.7565	-0.765573	14.4938	-16.7251	36.5483	-0.0827935	39.6436
W10004_0814/PHZ51	-1.14783	415.607	0.00131636	120.668	26.1455	-312.389	2.02911	49.0583	-2.77279	128.838	-0.325539	111.042	1.54326	64.4853	-53.5939	146.147	0.000136518	54.9842	-0.182274	127.202	5.88881	582.385	-3.31612	1120.56	2.96144	701.157	81.0273	593.405	-0.00107349	844.967	0.376357	3.74446	-0.718789	24.6496	-0.695402	11.0652	-9.88089	23.1294	-0.0504099	25.4677
W10004_0815/PHK76	-0.944845	355.234	0.0013108	84.6808	21.9524	-254.78	1.63956	49.3595	-2.29854	115.057	-0.261016	99.1879	1.23286	61.8744	-44.0573	128.88	0.000110397	54.1381	-0.146769	112.34	4.35615	653.149	-2.85221	1099.39	1.7783	743.734	62.7031	656.957	-0.000848399	853.674	0.784443	1.70451	-0.532556	23.3189	-0.0293315	11.325	-8.09409	23.3528	-0.0381324	24.1918
W10004_0815/PHZ51	-0.899403	367.577	0.00128519	105.461	29.6246	-364.359	2.2833	45.3474	-3.0601	133.845	-0.36722	115.21	1.74493	62.6777	-59.6716	153.694	0.000153278	52.053	-0.202559	132.479	5.04078	605.894	-6.58287	1518.03	4.86822	692.142	61.6971	627.368	-0.0018355	936.743	1.57066	-10.391	-1.70107	47.3209	-0.911786	12.2586	-21.9838	41.6227	-0.127149	51.93
W10004_0818/PHK76	-0.753224	351.804	0.000957611	146.797	28.4834	-348.273	2.34162	44.1485	-3.1385	134.911	-0.376081	115.73	1.75253	62.0511	-57.8818	150.548	0.000158581	50.8736	-0.206817	133.218	10.7291	498.278	-8.46353	1770.8	5.56158	713.578	150.809	513.357	-0.00235417	1022.79	1.08833	-1.76018	-1.2194	39.155	-0.800578	14.6042	-18.3628	38.9769	-0.109457	48.6932
W10004_0818/PHP02	-0.9964	372.372	0.00127631	100.013	21.68	-251.196	1.88452	46.4435	-2.66042	122.349	-0.302173	103.989	1.40788	60.8603	-48.6341	134.991	0.000128354	51.7763	-0.175988	121.126	11.9932	426.472	-7.92909	1664.26	5.06946	674.722	165.386	448.343	-0.00229004	973.259	0.436961	5.55592	-0.780757	28.6044	-0.80869	14.0607	-9.49118	25.0904	-0.0695164	34.5188
W10004_0818/PHZ51	-0.538543	340.948	0.000738145	187.836	27.2136	-329.297	2.1935	46.0791	-3.01617	132.72	-0.350103	112.856	1.6236	62.9127	-54.9541	146.792	0.000148852	52.3459	-0.194292	129.689	10.1985	486.567	-5.64179	1406.4	4.21737	698.285	132.436	518.051	-0.00178679	932.947	0.202783	7.79315	-0.46406	20.8027	-0.347982	11.6316	-5.0862	17.8812	-0.0299942	20.4624
W10004_0819/PHK76	-0.71995	343.868	0.001026	134.388	31.0836	-387.292	2.1623	44.9903	-3.14898	134.134	-0.341853	110.404	1.63523	61.4626	-62.2715	155.793	0.000144874	51.3713	-0.196626	129.014	9.28148	516.932	-6.74647	1548.42	3.78991	709.933	132.625	526.577	-0.00192939	958.274	-0.452887	16.6528	0.41267	1.78159	0.204655	10.3532	3.67149	5.65708	0.0315161	0.43518
W10004_0819/PHP02	-0.719932	339.416	0.00101792	130.926	23.5141	-277.814	1.90695	46.4131	-2.41075	117.242	-0.31167	105.39	1.50329	60.7256	-49.066	135.805	0.000127291	52.0924	-0.170117	119.48	10.6726	456.578	-7.797	1647.41	5.39756	671.635	149.6	472.229	-0.00217416	958.929	0.209521	9.24722	-0.287846	18.3313	-0.568179	14.0415	-5.14406	19.5038	-0.0535711	30.0255
W10004_0819/PHZ51	-1.2122	418.525	0.00173477	64.9315	29.9659	-368.949	1.85364	50.1606	-2.6595	125.73	-0.295018	106.485	1.47844	64.0127	-59.1039	153.286	0.000121462	55.9293	-0.169633	122.528	1.83635	697.819	-2.22845	1009.65	2.29935	725.763	27.6075	697.578	-0.000589065	809.134	0.25773	7.72313	0.038594	9.96809	0.0412942	10.6818	-1.58542	13.2245	-0.00980186	14.183
W10004_0820/PHK76	-0.567663	306.349	0.000809986	141.056	29.4574	-363.314	2.23845	44.4081	-3.03243	131.856	-0.357712	112.609	1.681	61.5021	-57.5113	149.22	0.000150757	50.9285	-0.195478	128.853	11.6336	479.055	-7.86486	1700.65	5.07837	718.798	163.049	496.152	-0.00221153	1008.31	2.51248	-19.9547	-2.8749	75.8609	-1.94197	18.1957	-39.9506	70.4269	-0.230128	88.8391
W10004_0820/PHP02	-0.983852	360.49	0.00128805	88.1616	22.9666	-270.008	1.95697	45.6993	-2.56018	120.218	-0.318396	106.04	1.5152	60.4838	-49.8322	136.695	0.00013173	51.4073	-0.178004	121.76	12.8014	427.253	-8.14507	1710.07	5.0794	694.425	175.938	451.53	-0.00237775	1003.18	0.680701	3.48856	-0.634761	26.1702	-0.318223	12.9991	-8.95905	25.1777	-0.048196	28.1454
W10004_0822/PHK76	-0.582521	311.034	0.000892274	133.949	26.697	-323.553	2.07987	45.4369	-2.99125	130.381	-0.331056	108.64	1.55993	61.3268	-56.6422	147.384	0.000140663	51.4313	-0.192148	127.206	12.5604	454.797	-7.3551	1636.7	4.66328	719.056	181.198	465.146	-0.00211607	994.775	0.728809	3.08855	-0.713889	28.1524	-0.257032	12.939	-10.237	27.2779	-0.0530102	29.9673
W10004_0822/PHP02	-1.33631	399.52	0.00180749	22.5434	25.8993	-311.89	1.92209	47.0576	-2.79048	126.114	-0.303461	105.152	1.41924	61.8205	-52.1031	140.926	0.000130043	52.5917	-0.173386	121.308	12.3838	436.329	-8.07417	1700.78	5.07603	693.711	174.968	452.319	-0.00236453	1000.91	0.97692	-0.624623	-1.00179	33.992	-0.516925	13.2637	-13.8127	31.9358	-0.0800272	38.4589
W10004_0822/PHZ51	-0.924535	371.229	0.00134467	98.9083	24.9379	-295.032	2.01882	48.864	-2.82768	129.704	-0.321885	110.281	1.49603	64.351	-51.7263	143.19	0.000137095	54.6212	-0.182066	126.837	7.98223	553.436	-6.81874	1563.11	4.50827	711.165	112.813	563.69	-0.00187459	957.912	1.13543	-3.7151	-1.31765	40.0049	-0.762849	13.0701	-18.4157	37.672	-0.103653	45.3328
W10004_0823/PHK76	-0.712136	325.055	0.000978151	122.337	26.071	-314.3	2.25993	43.6875	-2.91805	128.925	-0.366448	113.213	1.71372	60.8872	-54.2105	144.024	0.000152915	50.1927	-0.199619	129.655	0.380658	724.292	-1.78657	948.645	0.846354	727.64	4.94345	725.466	-0.000466779	787.256	-0.0781088	10.3681	-0.446894	19.5841	-0.397361	10.9993	-5.41838	17.5514	-0.0116605	13.3919
W10004_0823/PHP02	-0.522908	304.738	0.000669526	161.839	22.0431	-257.205	1.83582	46.2437	-2.493	118.09	-0.293699	102.219	1.3549	60.3462	-44.7054	128.702	0.000124858	51.4582	-0.161947	116.012	9.91263	460.549	-7.93345	1649.98	4.99719	660.398	129.894	489.313	-0.00222056	950.417	0.512791	5.6929	-0.753342	29.0367	-0.729657	14.8026	-9.96273	26.8536	-0.0671916	34.783
W10004_0823/PHZ51	-0.889248	366.657	0.00126221	108.537	29.3979	-361.445	2.34368	44.3273	-3.18955	136.196	-0.373126	115.557	1.71623	62.3784	-57.0014	149.495	0.000159231	51.0027	-0.202649	132.107	7.61213	541.626	-6.21264	1469.53	4.54383	690.426	106.875	552.516	-0.00174702	922.644	0.873224	-1.35399	-1.00165	32.0032	-0.667922	11.8775	-14.2648	30.6284	-0.0894211	39.6716
W10004_0826/PHK76	-0.692975	326.017	0.000934388	130.885	24.3213	-288.917	2.1194	44.9309	-2.87286	127.765	-0.341645	109.878	1.59358	61.1088	-52.7938	141.809	0.00014396	50.9711	-0.193001	127.374	9.79393	523.468	-6.87902	1582.98	4.42285	724.324	141.909	530.563	-0.00192364	976.183	0.792723	1.5399	-1.02365	34.4221	-0.61778	13.597	-14.1266	32.3396	-0.0735545	36.1879
W10004_0826/PHZ51	-0.778737	351.15	0.000919625	147.806	27.3895	-331.478	2.23088	46.0859	-2.97432	132.221	-0.359445	114.428	1.6913	63.0659	-56.3168	149.121	0.000150543	52.5519	-0.198549	131.418	9.84618	519.204	-7.69644	1678.5	5.74288	712.564	134.45	539.248	-0.00223985	1009.74	1.5558	-8.60071	-1.77618	50.6393	-1.23696	15.1599	-24.9133	47.6283	-0.148002	60.6401
W10004_0827/PHK76	-0.936358	354.993	0.00126339	91.2253	21.8136	-251.95	1.8812	47.6776	-2.39876	117.987	-0.307144	105.818	1.46085	61.8745	-46.7249	133.475	0.000126527	53.1759	-0.168893	120.095	6.93936	593.286	-5.66132	1438.91	3.82684	731.019	97.451	603.179	-0.00149605	929.453	0.414048	5.41067	-0.331955	17.9758	-0.30377	11.6332	-5.51477	18.7014	-0.0379556	23.3502
W10004_0827/PHP02	-0.910352	334.439	0.00120128	81.3002	28.8115	-356.37	2.32138	41.0564	-3.00183	128.706	-0.37515	112.312	1.76781	58.6974	-57.2915	146.408	0.00015622	47.8317	-0.201985	128.398	8.98779	503.975	-5.44932	1372.16	3.53559	691.757	126.467	516.396	-0.00159555	899.781	0.679432	1.94535	-0.953957	31.8702	-0.717326	13.0251	-10.9401	26.5914	-0.076333	36.1668
W10004_0827/PHZ51	-0.734148	337.109	0.00100342	128.731	25.6722	-307.469	2.18104	45.4978	-2.81767	127.791	-0.35265	112.469	1.64338	62.134	-51.941	141.796	0.000147604	51.7729	-0.190238	127.705	4.51237	620.517	-4.50696	1269.94	3.01439	706.603	57.8095	635.685	-0.00125671	871.968	0.835392	-0.447059	-1.08233	34.2864	-0.889994	13.2077	-13.818	30.4065	-0.0826573	37.8172
W10004_0828/PHK76	-0.852745	354.927	0.00111093	119.558	26.3073	-316.655	2.25423	44.8461	-3.04996	132.829	-0.362922	113.867	1.69202	62.0634	-56.0694	147.769	0.000153011	51.2822	-0.203651	132.022	5.44456	618.014	-3.14881	1125.58	2.26588	730.947	77.5511	624.061	-0.000926712	853.173	0.793458	1.52814	-1.11104	36.4064	-1.09676	15.4958	-15.0241	33.6833	-0.110281	48.6897
W10004_0828/PHP02	-0.537305	331.286	0.000714097	181.258	25.6113	-306.978	1.93217	47.654	-2.54465	121.588	-0.31226	106.964	1.50372	62.2241	-51.5479	140.836	0.000128907	53.4158	-0.171475	121.407	9.63787	501.205	-5.60497	1403.43	3.92005	701.718	140.159	507.385	-0.00161285	914.287	1.4904	-5.95152	-1.80752	53.2087	-1.35263	17.4759	-26.5358	51.9196	-0.15257	64.0525
W10004_0828/PHZ51	-1.24851	410.567	0.00152909	77.8693	25.1536	-298.385	2.31898	45.581	-3.19723	137.359	-0.371729	116.38	1.69437	63.4551	-55.027	147.686	0.000159086	52.0185	-0.210568	135.597	12.7967	441.154	-8.32836	1745.96	5.8576	703.071	172.165	471.249	-0.00245099	1025.44	0.710185	0.688481	-1.11546	34.6584	-0.957661	13.095	-14.6607	31.2895	-0.10068	43.5723
W10004_0830/PHK76	-0.708414	332.687	0.000964671	132.051	25.3285	-302.043	1.96639	48.1025	-2.34663	118.179	-0.321224	108.897	1.53756	62.9053	-47.3993	135.734	0.000130874	54.0009	-0.16394	119.838	10.8108	494.891	-7.69618	1676.81	4.55553	718.758	144.928	521.13	-0.00222342	1006.19	0.577144	4.58608	-0.498427	22.9128	-0.332421	12.8984	-8.01487	23.6039	-0.050751	28.8582
W10004_0830/PHP02	-0.662897	327.505	0.000986879	129.47	28.231	-345.582	1.92024	47.4765	-2.66688	123.886	-0.306014	105.875	1.48174	62.0012	-54.7582	145.104	0.000127628	53.2556	-0.170263	120.726	10.3345	461.857	-7.06975	1557.06	4.50751	674.853	136.841	489.616	-0.00203962	940.695	0.834529	1.43054	-0.911351	32.2656	-0.569367	13.8019	-13.5313	31.8436	-0.0754106	37.217
W10004_0830/PHZ51	-0.85225	368.536	0.00125289	115.875	27.4954	-332.427	2.09713	48.0597	-2.88332	130.887	-0.338593	112.392	1.64393	63.8321	-59.1164	153.704	0.000140006	54.3031	-0.19488	130.865	6.76637	577.677	-3.55586	1165.38	2.53654	719.874	92.5807	591.159	-0.00108587	862.309	1.49202	-7.71252	-1.60521	46.8667	-0.942184	14.105	-22.5183	44.1504	-0.138117	57.39
W10004_0832/PHK76	-0.471586	276.685	0.000747603	130.238	26.6728	-324.399	1.95222	45.5481	-2.8203	125.547	-0.310888	104.891	1.49273	60.3626	-56.072	145.373	0.000130929	51.2949	-0.181437	122.639	4.92048	615.341	-3.73104	1180.8	2.67909	713.23	72.017	617.771	-0.00108706	856.745	0.421985	4.15165	-0.474393	20.052	-0.365858	10.7168	-6.60118	19.1686	-0.0449037	24.553
W10004_0832/PHP02	-0.96005	323.51	0.00130127	52.3462	24.6002	-294.994	1.98438	44.3177	-2.703	122.154	-0.320437	105.198	1.53115	59.3278	-53.1279	140.284	0.000133408	50.124	-0.182775	122.159	7.15097	537.931	-6.8178	1527.97	4.56716	675.743	98.9847	550.386	-0.00185104	920.154	1.50152	-7.5134	-1.5973	47.0013	-0.913697	14.3061	-22.3741	44.2483	-0.130736	55.1913
W10004_0833/PHK76	-0.371737	298.049	0.000536892	189.016	29.36	-361.39	2.56156	41.5894	-3.29391	137.914	-0.416247	120.506	1.95331	61.0466	-61.7514	155.753	0.000173156	48.9812	-0.227387	139.384	8.83652	512.769	-8.34935	1727.07	5.00887	687.259	116.875	536.71	-0.00224177	979.81	0.57244	2.56736	-0.809698	27.9154	-0.735323	12.4222	-9.22852	23.3492	-0.0634869	31.1187
W10004_0833/PHP02	-0.0369771	257.319	6.4069e-05	245.17	26.2347	-317.193	1.87127	47.1796	-2.53713	120.328	-0.302418	104.62	1.49041	61.1708	-54.3587	143.735	0.000123807	52.873	-0.171518	120.321	11.9307	423.435	-9.90347	1897.81	6.39768	661.437	164.969	444.493	-0.00267223	1012.99	1.72887	-9.86785	-1.83844	52.8848	-1.1507	15.6471	-23.3449	46.1049	-0.13123	55.7596
W10004_0833/PHZ51	-0.420905	321.242	0.000530472	207.251	29.7325	-365.536	2.43338	44.2059	-3.24488	138.172	-0.392142	118.76	1.8441	62.7298	-61.3219	156.442	0.000164273	51.2517	-0.21681	137.359	7.76091	521.119	-6.90568	1536.08	4.95506	670.696	104.238	539.648	-0.0019509	929.228	0.105693	7.79517	-0.63016	23.4056	-0.619228	11.5342	-6.73597	19.1822	-0.0306836	19.5228
W10004_0834/PHK76	-0.871282	332.092	0.00118116	85.9754	27.5835	-336.215	2.28423	43.6379	-3.25366	136.259	-0.363572	113.049	1.68196	61.1987	-58.6681	150.566	0.000155647	50.0942	-0.208826	132.749	8.98883	521.512	-5.90327	1444.46	4.24505	704.629	126.539	533.845	-0.00169055	928.337	0.340404	5.47005	-0.416182	19.0583	-0.323982	10.8806	-6.33998	19.1067	-0.0215701	16.9384
W10004_0834/PHP02	-0.700482	319.552	0.000854778	133.273	22.6422	-265.266	1.64726	48.8804	-2.31453	114.997	-0.263689	99.1258	1.27439	61.3287	-46.946	132.589	0.000110023	53.7791	-0.151279	113.358	10.5412	444.865	-7.03963	1541.29	4.95814	659.737	143.982	466.257	-0.00206297	931.26	1.55766	-8.06783	-1.90133	54.0405	-1.17232	15.4586	-24.6558	47.7975	-0.147579	61.0518
W10004_0834/PHZ51	-0.802247	355.33	0.00111345	125.551	27.9069	-339.744	2.30373	44.6377	-3.05779	133.295	-0.370455	115.119	1.72536	62.2464	-56.3282	148.437	0.000155979	51.2579	-0.202262	131.885	4.38998	603.257	-4.07839	1198.13	2.74	688.281	60.3964	611.484	-0.00106892	830.098	1.45422	-8.69749	-1.7638	49.0302	-0.912876	12.5457	-22.7455	43.0483	-0.12576	51.7398
W10004_0836/PHK76	-0.945203	363.192	0.0012786	96.5334	20.7823	-235.97	1.60996	51.3636	-2.14681	113.532	-0.257524	100.447	1.20138	63.6848	-39.9477	124.733	0.000108659	56.0281	-0.138584	111.467	7.91462	585.455	-5.5821	1444.44	3.47611	748.418	113.223	593.476	-0.00156273	952.251	0.832487	0.928139	-1.03358	34.5179	-0.655237	13.6157	-13.8877	31.8512	-0.0866878	40.5295
W10004_0836/PHZ51	-1.0388	400.108	0.00146001	100.346	26.9479	-324.621	2.14715	47.3459	-3.03275	133.863	-0.345319	113.042	1.65583	63.5903	-59.8826	154.594	0.000144445	53.6181	-0.202768	133.145	14.2975	401.667	-9.6255	1898.13	6.6244	693.773	195.032	431.086	-0.00272335	1052.74	0.375057	7.19735	-0.45752	22.1455	-0.161712	12.3835	-6.38746	21.3251	-0.0374694	24.4989
W10004_0837/PHK76	-0.987397	364.237	0.00133602	85.6324	24.9797	-299.543	2.03003	44.8488	-2.83459	125.951	-0.324262	106.681	1.51201	60.395	-52.2664	140.058	0.000137725	50.6523	-0.183836	123.493	5.82196	606.39	-5.01766	1348.16	3.28789	721.434	83.1117	612.564	-0.00141142	906.511	1.16819	-3.13909	-1.13268	36.7715	-0.733228	13.9254	-16.5322	35.8189	-0.104316	46.5316
W10004_0837/PHP02	-0.90256	352.195	0.00118507	101.948	25.7613	-312.272	2.0232	43.6191	-2.582	119.282	-0.329529	106.047	1.59052	58.8195	-52.7058	139.384	0.000134893	49.6617	-0.179482	120.824	10.4157	464.91	-8.5356	1738.76	5.18792	675.317	147.269	478.19	-0.00235593	982.263	1.4462	-6.71273	-1.40064	42.6595	-0.759816	13.8255	-19.3589	39.8547	-0.119383	51.4563
W10004_0837/PHZ51	-0.425796	326.146	0.000603376	202.674	20.4313	-231.538	1.72249	49.5077	-2.3997	118.207	-0.276082	102.092	1.28796	62.6811	-44.1615	130.028	0.000117022	54.4143	-0.157981	116.865	10.6554	483.644	-7.71693	1664.42	4.95538	701.22	143.243	508.882	-0.00218493	986.839	0.158749	7.68665	-0.574831	22.6817	-0.688081	12.3418	-7.78367	21.2885	-0.0417958	23.8405
W10004_0840/PHK76	-0.699311	312.291	0.000909781	119.426	22.3509	-260.505	1.78872	47.9275	-2.55328	120.572	-0.284843	102.299	1.33156	61.6281	-47.3593	133.677	0.000121347	53.0418	-0.164164	117.909	5.58833	599.742	-3.5008	1153.13	2.21206	716.408	74.8337	613.436	-0.00101133	848.072	0.696417	2.48671	-0.620314	25.0302	-0.373075	12.4055	-9.76985	25.5828	-0.0531207	29.0107
W10004_0840/PHP02	-0.430881	274.107	0.000584335	152.368	22.7993	-268.962	1.91212	44.76	-2.53251	118.23	-0.308888	103.438	1.45126	59.3081	-47.6719	132.222	0.000129209	50.2828	-0.170924	118.134	7.8026	501.294	-5.0656	1295.37	4.19702	656.861	97.9678	530.655	-0.00151964	860.471	1.57495	-9.25297	-1.57719	45.694	-1.23035	14.7133	-20.7362	40.9408	-0.1445	59.0277
W10004_0840/PHZ51	-0.863199	347.015	0.00119483	100.172	30.7599	-382.059	2.47552	42.2731	-3.38555	139.662	-0.396264	117.781	1.8505	61.2073	-62.809	157.057	0.000167586	49.3898	-0.220611	137.054	6.19261	569.549	-5.29592	1353.57	3.6277	691.055	80.6017	588.376	-0.00142457	879.901	0.313826	5.82206	-0.157049	13.1956	-0.0401884	9.78384	-3.68555	15.154	-0.0213112	16.8803
W10004_0842/PHK76	-0.674114	315.598	0.000923489	124.001	25.6351	-308.526	2.13009	44.4212	-2.86994	127.303	-0.342458	109.581	1.59927	60.6888	-53.1505	141.916	0.000144281	50.5361	-0.1902	126.094	7.08409	581.337	-5.67335	1431.81	3.55587	724.261	98.653	592.742	-0.00160621	933.653	0.322947	7.2587	-0.226369	16.3191	-0.0363259	11.3157	-3.80348	16.8781	-0.0153196	16.3874
W10004_0842/PHP02	-0.875939	336.603	0.0011497	93.7865	24.0359	-286.043	2.01032	44.7513	-2.70776	122.955	-0.324895	106.461	1.53758	60.0053	-51.8594	139.179	0.000135673	50.5765	-0.183575	123.111	6.27777	562.584	-4.08566	1202.69	2.56615	693.107	88.9162	570.346	-0.00116002	844.319	0.465621	6.83297	-0.443649	22.5629	-0.215923	13.3315	-6.20794	21.7886	-0.0369496	25.0548
W10004_0842/PHZ51	-1.06082	387.062	0.00137978	94.534	25.0223	-298.266	1.90072	48.0771	-2.53282	121.437	-0.306579	106.346	1.47129	62.4378	-50.7415	139.789	0.000127077	53.7157	-0.169578	120.911	2.02498	681.896	-2.62608	1046.1	2.66157	711.877	25.8526	688.844	-0.000732563	814.25	1.56823	-8.65595	-1.766	50.5032	-1.15577	14.9329	-26.0925	49.493	-0.152842	62.3836
W10004_0843/PHK76	-1.14931	369.614	0.00144111	59.2552	23.3218	-275.403	1.87497	46.3416	-2.52083	119.182	-0.302053	103.774	1.42885	60.5867	-48.4004	134.458	0.000126313	51.7992	-0.168354	118.526	7.77166	546.427	-6.23034	1480.21	3.83397	703.666	101.145	570.068	-0.00177903	934.897	1.38365	-6.83106	-1.58646	46.009	-1.09463	14.2788	-22.0811	43.063	-0.14114	57.9878
W10004_0843/PHP02	-0.585712	299.773	0.000865645	125.57	24.7749	-297.048	2.1328	43.2933	-2.75694	123.801	-0.347845	109.162	1.65681	59.3869	-53.8237	141.774	0.00014349	49.5225	-0.193479	126.024	6.63261	553.235	-5.10284	1324.32	2.85812	690.164	94.2844	560.898	-0.00136493	867.02	1.18792	-2.35962	-1.36851	43.1529	-0.89908	15.6024	-19.9301	41.9356	-0.115937	51.5068
W10004_0843/PHZ51	-0.901878	359.549	0.00130316	94.9484	26.604	-320.392	2.13692	46.651	-2.85903	129.371	-0.341933	111.814	1.58421	63.0417	-52.0629	142.669	0.000144789	52.7805	-0.185143	126.804	8.22492	523.55	-5.89009	1426.96	4.73564	685.478	110.704	542.819	-0.00173273	917.31	1.66379	-10.2565	-1.97787	54.8783	-1.22376	14.76	-26.8783	50.2291	-0.152855	61.945
W10004_0844/PHK76	-1.1143	360.275	0.00150865	45.7501	27.3774	-335.901	2.16705	42.1415	-2.88885	125.804	-0.349361	108.553	1.6577	58.5838	-56.0317	144.115	0.000145675	48.4837	-0.193194	125.135	7.04639	584.705	-5.05593	1359.85	3.4214	727.633	100.158	592.859	-0.00141487	913.992	0.826287	0.383255	-0.747507	27.3926	-0.454061	12.197	-11.1009	27.0498	-0.0724787	35.0716
W10004_0844/PHP02	-1.05353	341.677	0.00145089	41.31	20.5028	-235.984	1.68109	46.533	-2.32806	113.284	-0.270752	98.0184	1.28632	59.2868	-44.9565	127.759	0.000113415	51.4084	-0.156165	112.894	9.63704	484.492	-7.46353	1610.79	4.06727	684.013	134.035	500.274	-0.00217892	963.066	1.3039	-5.51194	-1.27873	39.364	-0.686864	13.0127	-17.4306	36.4383	-0.104941	46.0159
W10004_0847/PHK76	-0.996391	343.821	0.00134655	62.8786	22.0845	-256.11	1.91729	47.1068	-2.65427	123.218	-0.306106	105.487	1.39924	61.8906	-46.2779	132.639	0.000131127	52.4732	-0.171731	120.787	12.8207	444.359	-8.94141	1823.64	6.36456	703.489	184.84	455.1	-0.00251306	1036.4	0.477136	4.47631	-0.324646	17.6396	-0.134877	10.7926	-5.97957	19.2288	-0.0236202	18.2993
W10004_0847/PHP02	-0.630823	309.175	0.000944513	120.064	26.2237	-316.632	2.2318	43.8764	-3.03612	131.335	-0.358168	112.066	1.66005	60.9756	-54.9893	145.032	0.00015175	50.22	-0.200111	129.709	12.4292	420.274	-7.41084	1605.82	4.39878	683.2	173.256	440.021	-0.00225902	973.714	0.109193	9.77276	-0.0139636	11.4132	-0.219617	11.9676	-1.61234	13.5148	-0.0259068	19.9164
W10004_0847/PHZ51	-0.70948	339.645	0.00109667	122.751	27.2445	-329.359	2.02985	48.1508	-2.84182	129.405	-0.32433	109.99	1.54802	63.5686	-55.876	148.494	0.000136224	54.1164	-0.18426	126.926	6.92043	574.057	-5.12697	1354.81	3.61904	712.719	98.5971	581.705	-0.00142421	901.466	2.14288	-15.6311	-2.49826	67.1419	-1.68821	17.034	-34.8653	62.6427	-0.194048	76.4003
W10004_0848/PHK76	-1.113	394.74	0.00152691	78.1352	26.0498	-311.79	1.94286	49.1443	-2.67348	125.927	-0.3107	108.367	1.47769	63.9154	-52.2287	143.405	0.00013039	54.8538	-0.173379	123.606	9.54015	522.35	-7.22442	1617.54	5.10065	712.764	127.135	546.699	-0.0020969	989.155	0.965257	0.518113	-0.983364	34.5746	-0.663728	14.848	-14.6614	34.2106	-0.0874791	41.9975
W10004_0848/PHP02	-1.51585	429.373	0.00217511	-13.5028	29.5262	-366.32	2.05375	44.3053	-2.99371	129.033	-0.326667	106.685	1.58952	59.823	-61.5204	152.924	0.000136896	50.4429	-0.191772	125.688	11.1517	452.772	-8.25118	1709.62	5.51353	678.317	152.417	475.252	-0.00232953	984.359	1.48196	-5.92501	-1.644	49.4147	-1.09148	16.3634	-23.2584	46.9264	-0.135141	58.0423
W10004_0848/PHZ51	-0.994416	397.19	0.00115405	140.005	25.0121	-295.917	2.12072	48.0174	-2.72312	127.682	-0.34227	113.057	1.58423	64.2416	-49.3072	139.949	0.000143742	54.0949	-0.182142	127.06	3.8768	638.941	-4.38215	1258.38	3.51316	706.799	49.9164	651.581	-0.00114863	862.952	1.47899	-6.85757	-1.90913	54.4751	-1.15299	15.639	-25.5426	49.3851	-0.141453	59.2228
W10004_0851/PHZ51	-0.874501	367.185	0.00118216	120.57	23.2624	-271.534	1.98019	48.2608	-2.67794	125.521	-0.317467	108.722	1.46409	63.4631	-47.8905	136.733	0.000134787	53.8733	-0.175525	123.78	8.08846	522.436	-6.24933	1465.95	4.78437	680.836	112.724	535.325	-0.00181507	922.52	2.08982	-16.5339	-2.45708	64.6597	-1.77916	15.8493	-34.9634	61.2441	-0.204519	78.4198
W10004_0852/PHP02	-0.989599	344.194	0.00129583	70.2441	24.6002	-294.994	1.98438	44.3177	-2.703	122.154	-0.320437	105.198	1.53115	59.3278	-53.1279	140.284	0.000133408	50.124	-0.182775	122.159	14.3694	384.075	-8.2242	1713.26	5.05181	688.264	199.78	407.723	-0.00249771	1010.72	-1.06702	21.4034	1.12904	-17.1987	0.448518	6.695	14.985	-14.0076	0.0787786	-18.3466
W10004_0856/PHK76	-0.726733	311.66	0.000920215	114.317	24.4748	-292.46	1.95075	45.3632	-2.68225	122.413	-0.313306	104.996	1.4832	60.196	-51.5077	138.679	0.000131517	51.0306	-0.177465	121.19	6.92967	597.102	-5.46399	1418.71	3.26783	738.302	101.673	600.134	-0.00141453	923.607	0.469824	4.60347	-0.491054	21.4623	-0.570136	12.5593	-8.49918	23.0477	-0.0623396	31.521
W10004_0856/PHP02	-0.979924	344.331	0.00135012	64.8757	24.0484	-288.225	2.00389	42.8174	-2.63889	119.491	-0.324949	104.468	1.54283	57.9868	-51.112	136.116	0.000134901	48.6609	-0.180916	120.275	4.84037	612.993	-4.26909	1241.44	2.8907	707.602	67.3906	620.811	-0.00110985	855.153	0.55712	4.14011	-0.612445	24.817	-0.388401	12.432	-8.19505	23.1857	-0.0479981	27.2323
W10004_0856/PHZ51	-0.810709	349.685	0.00114005	115.667	23.9522	-284.02	1.9879	45.7817	-2.69393	123.461	-0.320141	106.66	1.50561	60.9174	-50.7792	138.443	0.000134413	51.5143	-0.180035	122.798	2.43779	687.119	-1.42752	916.51	0.874915	738.607	41.0018	679.961	-0.000346739	784.519	0.501942	3.50577	-0.493201	20.8025	-0.287137	10.7271	-7.34335	20.605	-0.0371561	22.238
W10004_0858/PHP02	-0.801874	339.903	0.00111746	109.677	22.6962	-265.354	1.7223	48.8097	-2.40692	117.661	-0.27615	101.401	1.32397	61.8547	-47.7712	134.463	0.00011552	53.8784	-0.158405	116.298	12.3053	431.462	-8.07881	1694.63	4.93468	687.934	173.611	447.74	-0.00230483	987.292	1.82003	-10.6767	-2.10018	59.1325	-1.41588	16.9956	-27.7819	53.0578	-0.168751	68.8301
W10004_0858/PHZ51	-0.875773	373.75	0.00116718	128.817	24.9676	-295.966	1.96621	48.9044	-2.74912	127.534	-0.314178	108.807	1.47841	63.9129	-51.9812	143.053	0.000132858	54.5841	-0.178481	125.209	13.4671	411.521	-8.79263	1788.05	5.1933	693.579	186.053	435.542	-0.0026062	1029.52	1.16397	-4.30656	-1.38784	41.3552	-0.799801	12.9711	-17.9927	36.7917	-0.0947655	42.0612
W10004_0859/PHK76	-0.8784	338.457	0.00115094	95.2021	22.8411	-267.473	1.92333	46.7448	-2.53942	120.477	-0.311265	105.839	1.46725	61.352	-48.212	135.09	0.000129839	52.3139	-0.172694	120.79	7.79361	560.162	-5.77266	1439.28	4.07671	716.313	104.775	578.616	-0.00160848	929.41	0.253633	6.42134	-0.397023	18.5226	-0.391246	11.0476	-3.71995	15.0756	-0.0354471	21.5632
W10004_0859/PHP02	-0.908144	344.281	0.00133912	74.553	25.1896	-303.312	1.94557	45.0164	-2.56049	119.425	-0.316088	104.948	1.53523	59.6135	-52.9018	140.262	0.000129598	50.8402	-0.176658	120.536	10.1897	468.935	-7.06249	1559.86	4.765	676.827	147.157	477.081	-0.00191789	930.282	1.15787	-3.18271	-1.34309	41.3876	-0.80476	14.0408	-18.2218	38.1854	-0.0956998	43.4293
W10004_0859/PHZ51	-0.827037	368.142	0.00118746	126.422	28.3193	-344.174	1.90293	50.3544	-2.7399	128.139	-0.302953	108.188	1.48558	64.6877	-57.5879	151.829	0.000126195	56.1121	-0.175535	125.083	5.40692	594.441	-4.90479	1312.85	3.50793	698.281	68.5311	613.777	-0.00140071	883.573	0.0451747	8.65553	-0.572504	22.2216	-0.754719	12.1992	-8.19606	21.5001	-0.0449203	24.4972
W10004_0866/PHK76	-0.89812	354.094	0.00118708	104.119	24.9481	-296.381	1.79882	49.9238	-2.63737	124.459	-0.286194	104.57	1.38308	63.5473	-53.1606	144.031	0.00012043	55.242	-0.169502	121.687	13.4957	420.964	-8.06781	1710.77	5.03166	704.761	182.841	450.704	-0.00235627	1010.71	0.796328	2.2348	-0.662439	26.9467	-0.341927	13.2404	-9.01458	25.4082	-0.0605022	32.4825
W10004_0866/PHP02	-0.77388	341.967	0.000953114	135.096	22.7993	-267.962	1.91212	45.76	-2.53251	119.23	-0.308888	104.438	1.45126	60.3081	-47.6719	133.222	0.000129209	51.2828	-0.170924	119.134	12.0153	415.931	-8.22465	1689.87	4.94105	665.549	161.576	444.309	-0.0023149	966.115	1.07221	-1.81345	-1.23391	39.2362	-1.18687	15.8893	-17.5008	37.4351	-0.123091	53.0869
W10004_0866/PHZ51	-1.20789	417.906	0.00159523	81.8694	25.9976	-309.626	2.0175	49.7776	-2.71391	128.186	-0.326003	111.701	1.56881	64.9957	-54.5647	148.128	0.000134989	55.7512	-0.183514	128.192	7.82913	537.814	-4.42517	1255.3	2.69034	703.962	105.753	555.565	-0.00129576	871.704	0.52208	4.08608	-0.646882	25.1215	-0.445768	12.1812	-9.64857	24.888	-0.0461462	26.1232
W10004_0868/PHK76	-0.532404	318.814	0.000695992	171.571	25.034	-298.737	2.03481	46.3998	-2.77264	126.234	-0.326693	108.588	1.53324	61.9205	-52.0591	141.364	0.000137584	52.2678	-0.182948	124.814	6.9814	579.519	-5.18294	1368.45	3.02228	723.558	96.0506	592.601	-0.00149424	916.465	1.14668	-2.03567	-1.12915	37.5341	-0.570406	14.1218	-14.7011	33.9145	-0.0864614	41.2953
W10004_0868/PHP02	-0.336791	273.168	0.000432665	180.954	24.4601	-292.346	2.00607	44.6949	-2.51605	118.78	-0.328771	106.851	1.59008	59.721	-51.6018	138.713	0.000133801	50.6811	-0.179624	121.769	10.4039	456.825	-8.13097	1681.61	5.18573	666.967	143.123	476.341	-0.00221137	957.168	1.65269	-8.24494	-1.55067	47.0409	-0.857214	15.1819	-20.9391	43.1952	-0.126009	54.6818
W10004_0868/PHZ51	-0.651181	350.103	0.000945702	158.469	30.5214	-377.371	2.26765	45.6082	-3.13221	135.477	-0.364045	114.909	1.75401	62.7459	-63.1318	158.717	0.000151597	52.3367	-0.206673	133.872	1.37053	694.694	0.808063	629.461	-1.55116	737.144	38.7014	666.077	0.000349103	686.489	2.20564	-16.9886	-2.32535	62.6129	-1.36454	15.1518	-31.016	56.2701	-0.182284	71.798
W10004_0869/PHK76	-0.829405	316.901	0.00108792	87.0715	23.9772	-285.385	1.97502	44.9139	-2.55618	119.533	-0.320249	105.674	1.51611	59.8806	-49.2846	135.316	0.000132869	50.6829	-0.174718	120.126	2.94272	696.743	-3.15689	1146.51	1.72064	754.503	46.9197	692.147	-0.000769663	854.951	1.05397	-4.1439	-1.05237	32.5566	-0.500149	10.6114	-12.9648	28.0779	-0.0774661	35.0012
W10004_0869/PHP02	-0.543331	299.574	0.000742434	145.379	24.7749	-297.048	2.1328	43.2933	-2.75694	123.801	-0.347845	109.162	1.65681	59.3869	-53.8237	141.774	0.00014349	49.5225	-0.193479	126.024	7.74924	539.232	-5.43322	1376.38	3.87299	695.687	109.036	549.947	-0.0014643	890.751	1.02826	-1.5409	-1.01708	34.0455	-0.409247	12.5419	-13.7347	31.5244	-0.0663603	33.5113
W10004_0876/PHK76	-0.76393	335.188	0.00105351	117.209	26.4996	-320.066	2.2862	43.9176	-2.93988	129.889	-0.372539	114.483	1.76645	61.2022	-56.735	148.116	0.000153988	50.5754	-0.205414	131.976	8.26005	558.765	-4.2802	1268.89	3.52527	729.518	112.734	575.67	-0.00134705	908.715	0.523581	4.32789	-0.693649	26.445	-0.515314	12.7173	-8.78001	23.8448	-0.0620901	31.8117
W10004_0876/PHZ51	-1.01413	392.742	0.00135571	108.609	28.6679	-350.07	2.34029	45.0621	-3.15649	136.193	-0.377829	116.851	1.7936	62.807	-61.0443	155.947	0.000157637	51.8768	-0.212971	136.052	8.19411	533.469	-6.73586	1538.13	4.56341	695.812	111.253	551.152	-0.0018664	941.976	1.12431	-4.38179	-0.964557	31.174	-0.684298	11.9568	-14.2831	30.67	-0.0984319	42.7538
W10004_0877/PHK76	-0.975172	348.643	0.00131391	74.1673	19.2561	-214.555	1.80289	48.4819	-2.34311	116.804	-0.290436	103.706	1.31295	62.3934	-39.3348	122.961	0.000123616	53.4939	-0.156078	116.067	8.62483	523.166	-6.83923	1550.41	4.49659	696.069	121.997	534.084	-0.00189361	944.941	0.792024	0.535521	-0.965061	32.0769	-0.612564	12.5634	-11.7699	27.7908	-0.0590703	30.2435
W10004_0877/PHP02	-0.98268	353.27	0.00126041	84.4563	23.994	-286.531	1.99911	43.7665	-2.70084	121.708	-0.322518	105.061	1.5216	58.9613	-51.3193	137.311	0.000135043	49.5454	-0.181805	121.454	3.4624	620.172	-2.71103	1028.39	1.48255	691.716	51.0597	621.28	-0.000705107	783.118	0.626801	3.44588	-0.679661	26.4955	-0.294527	12.2093	-9.41196	25.1615	-0.0438979	25.9862
W10004_0877/PHZ51	-0.566581	333.889	0.000804684	169.37	22.9959	-268.836	1.97462	47.118	-2.63597	123.429	-0.320719	107.933	1.52593	62.0461	-51.1196	140.127	0.000133132	52.8541	-0.182433	124.752	6.73787	553.614	-6.58215	1505.53	4.22033	684.012	99.2197	555.994	-0.00170301	909	1.11749	-3.95493	-1.36298	40.5786	-1.16375	14.2046	-18.2395	36.9505	-0.118809	50.036
W10004_0879/PHK76	-0.430978	269.302	0.000521023	155.289	20.9073	-239.899	1.71386	48.1963	-2.3219	115.154	-0.274685	100.516	1.27768	61.3171	-42.6003	126.407	0.000116189	53.1054	-0.151909	113.556	10.1773	499.198	-6.11085	1475.09	3.9711	712.045	146.361	508.303	-0.00182346	949.325	1.36784	-5.92666	-1.37144	41.8322	-0.962093	14.4654	-20.9011	42.0053	-0.129693	54.8032
W10004_0879/PHP02	-0.221676	250.264	0.000337958	183.07	24.1893	-289.586	1.84167	45.1836	-2.51714	117.604	-0.296555	101.579	1.4272	59.0925	-50.5732	136.05	0.00012323	50.636	-0.168039	116.927	8.18872	517.415	-6.02189	1435.87	3.45316	686.969	121.042	519.589	-0.00157466	892.03	0.979617	-2.12301	-1.10219	34.8096	-0.84671	13.1073	-14.7923	31.9399	-0.0856658	38.913
W10004_0879/PHZ51	-0.93893	345.827	0.00121803	87.3028	27.3188	-331.244	2.13175	46.3041	-2.73727	126.382	-0.344715	111.766	1.63623	62.4591	-53.4569	144.252	0.000142871	52.5901	-0.184336	126.15	9.05005	503.799	-7.1573	1579.38	5.79793	678.091	107.088	548.135	-0.0020959	958.975	0.777051	-1.15879	-1.06237	32.414	-0.701447	11.0406	-12.9605	27.7014	-0.0696789	31.9798
W10004_0884/PHK76	-0.832315	333.458	0.000996876	114.415	24.1937	-286.951	2.13465	44.8743	-2.61704	122.427	-0.350034	111.038	1.65775	60.9836	-50.5204	138.675	0.000143581	51.1125	-0.187191	125.648	0.42467	734.292	-0.938628	857.441	0.853892	738.625	13.1895	723.543	-0.000172264	764.205	0.510004	4.04952	-0.341471	17.9936	-0.257255	11.2499	-4.15513	16.4628	-0.0315553	20.9724
W10004_0884/PHP02	-0.703425	298.038	0.000950835	99.6751	22.9294	-270.065	1.90602	45.6226	-2.61245	120.729	-0.308204	104.152	1.47109	60.0385	-51.0417	137.816	0.000128407	51.1704	-0.177966	121.148	7.92797	528.413	-5.58947	1388.6	3.6839	690.316	106.854	546.756	-0.00163968	904.428	1.01536	-1.93032	-1.34569	40.9724	-0.664399	13.0092	-18.1131	37.548	-0.0927189	41.9401
W10004_0884/PHZ51	-0.666844	325.466	0.000983714	127.357	28.5373	-349.361	2.41665	43.0777	-3.23089	136.575	-0.388543	117.005	1.80212	61.5771	-58.707	151.421	0.000164079	49.973	-0.213943	135.158	3.86988	636.438	-4.48191	1267.75	2.67694	709.66	49.2437	649.972	-0.00120018	866.252	1.7366	-12.8758	-2.08209	55.511	-1.57425	14.4144	-28.4427	50.8392	-0.167929	65.3402
W10004_0885/PHK76	-0.767818	331.809	0.00107216	111.098	24.0014	-284.539	2.10267	44.8027	-2.72712	124.367	-0.340417	109.423	1.58332	60.8448	-49.8548	137.328	0.000142603	50.8193	-0.185429	124.694	7.7111	567.068	-6.34959	1513.81	4.10508	721.093	113.354	570.103	-0.00171054	946.189	0.739966	0.660524	-0.609195	23.4788	-0.209315	10.4567	-7.97709	21.5944	-0.0428995	24.232
W10004_0885/PHP02	-0.742749	319.864	0.000985041	112.728	26.6176	-323.592	2.21628	42.8358	-2.93435	127.972	-0.361771	111.322	1.75268	59.4505	-59.8197	150.705	0.000148319	49.3949	-0.207101	130.707	7.59544	538.157	-6.84843	1542.33	3.89158	690.875	112.113	540.424	-0.00170645	914.087	0.314143	5.67966	-0.559826	22.2162	-0.515748	11.5333	-6.43799	19.1452	-0.0375712	22.2779
W10004_0885/PHZ51	-0.560724	330.622	0.000799927	167.369	23.2624	-271.534	1.98019	48.2608	-2.67794	125.521	-0.317467	108.722	1.46409	63.4631	-47.8905	136.733	0.000134787	53.8733	-0.175525	123.78	4.42265	627.681	-4.83033	1313.99	2.76555	713.303	69.1665	622.895	-0.00116422	866.319	1.13882	-5.70182	-1.39611	39.8432	-1.06026	12.3052	-19.4113	37.22	-0.107847	44.8153
W10004_0886/PHP02	-0.887791	345.687	0.00121397	93.632	25.412	-305.164	1.72636	48.6679	-2.47411	118.989	-0.274713	101.119	1.33921	61.7013	-51.3143	139.404	0.00011473	53.8648	-0.158074	116.094	12.1702	450.818	-8.51418	1763.31	4.52118	706.848	176.411	459.521	-0.00245948	1021.37	1.80657	-11.0021	-2.27789	62.685	-1.70362	17.6495	-30.551	56.724	-0.177437	71.299
W10004_0886/PHZ51	-0.596982	339.173	0.000865975	163.613	26.2245	-314.844	2.09127	47.1198	-2.72743	126.573	-0.338108	111.331	1.60335	62.9745	-52.9244	143.895	0.000140472	53.2523	-0.184082	126.47	9.07607	534.538	-6.19607	1494.84	4.64161	717.084	126.503	548.977	-0.00179862	955.92	0.530492	3.87272	-0.737528	27.0714	-0.588926	12.6382	-10.801	26.5056	-0.0637325	31.9995
W10004_0888/PHK76	-0.697421	332.837	0.000944222	135.983	24.0359	-285.043	2.01032	45.7513	-2.70776	123.955	-0.324895	107.461	1.53758	61.0053	-51.8594	140.179	0.000135673	51.5765	-0.183575	124.111	10.4869	502.222	-5.22428	1378.49	3.23204	727.227	143.677	522.817	-0.00158534	932.064	0.38014	6.95148	-0.336547	19.2102	-0.268292	12.6223	-5.30682	19.5194	-0.0301867	21.835
W10004_0888/PHP02	-0.694186	324.909	0.000884688	135.709	24.6084	-295.214	1.94742	44.5974	-2.42058	116.051	-0.318277	104.825	1.53617	59.2102	-49.5985	135.163	0.00012969	50.4303	-0.17037	118.16	13.482	384.693	-9.09756	1798.34	5.27224	666.579	183.187	413.568	-0.00254873	996.394	0.244174	7.6131	-0.728505	27.1376	-0.945881	14.3268	-9.94035	25.4858	-0.0658418	32.9891
W10004_0888/PHZ51	-0.576287	333.106	0.000738459	175.548	27.9241	-341.496	2.25755	43.6119	-3.04811	131.59	-0.362694	112.638	1.70249	60.8266	-57.3304	148.363	0.000152514	50.1365	-0.201335	130.094	6.5704	583.385	-4.99873	1340.45	3.42904	715.079	92.2749	592.744	-0.00143589	903.922	0.572339	1.68001	-0.755423	25.7926	-0.657044	11.2229	-10.4408	24.2795	-0.0739055	33.7775
W10004_0889/PHP02	-0.887648	341.287	0.00120625	90.1919	24.9629	-301.397	2.00595	42.9963	-2.68993	120.776	-0.321993	104.294	1.50653	58.3142	-50.2316	135.064	0.000135551	48.7899	-0.176749	119.165	7.37082	530.194	-5.24912	1336.25	3.85618	677.869	101.4	544.018	-0.00153074	880.512	1.27157	-5.7316	-1.35417	40.4681	-0.977337	13.5545	-18.1915	36.9685	-0.123784	51.82
W10004_0889/PHZ51	-1.10066	395.265	0.00150473	82.8126	28.9106	-355.719	2.14795	44.9377	-2.87317	128.071	-0.344378	110.524	1.6362	61.2592	-56.2126	146.973	0.000143918	51.2757	-0.187337	125.894	7.03714	557.707	-4.34225	1246.59	3.19814	701.893	89.7678	581.971	-0.00139478	884.451	0.735746	1.25419	-0.711176	26.3404	-0.359653	11.5962	-9.73012	24.7672	-0.044186	25.2126
W10004_0891/PHP02	-0.827073	347.312	0.0011103	115.019	26.9635	-328.849	2.21375	42.6618	-2.77661	124.419	-0.361058	111.032	1.72258	59.3562	-54.8887	143.489	0.000148288	49.1983	-0.193986	126.384	11.9979	450.45	-9.69452	1901.21	7.56934	682.288	165.324	472.529	-0.00271625	1046.67	0.296062	6.46443	-0.205898	14.7336	-0.108979	10.4841	-3.48414	15.279	-0.0281939	19.6508
W10004_0891/PHZ51	-0.333117	299.106	0.000549478	193.044	23.0606	-267.682	1.89354	50.0508	-2.52667	123.206	-0.305471	108.106	1.44006	64.4474	-48.0362	137.84	0.000127761	55.541	-0.169639	122.83	6.68221	593.63	-5.02984	1357.07	2.95405	731.09	90.6868	608.111	-0.00137036	909.209	0.712275	1.49602	-0.807553	28.4895	-0.645347	12.6879	-11.3861	27.2092	-0.0764013	36.1386
W10004_0892/PHK76	-0.480263	305.674	0.000576088	179.176	24.3958	-289.006	1.88858	48.3018	-2.72761	125.677	-0.300736	105.708	1.42311	62.7069	-52.1772	141.932	0.000127563	53.7626	-0.175657	122.922	6.07341	595.888	-4.4792	1278.64	2.41784	722.59	85.9888	603.449	-0.00125807	884.169	0.527444	3.75537	-0.694337	25.935	-0.443895	11.9081	-9.04146	23.7114	-0.053865	28.4855
W10004_0892/PHZ51	-1.23941	420.637	0.00166872	71.9371	23.4452	-274.906	1.82919	49.1118	-2.56311	122.381	-0.29145	104.734	1.36444	63.1127	-47.8918	136.035	0.000123746	54.3797	-0.164418	119.588	15.7646	354.422	-12.012	2173.1	7.9196	672.436	225.972	369.691	-0.00332491	1109.58	1.81862	-11.6995	-2.08769	57.8084	-1.35404	15.7101	-29.3659	54.3944	-0.173686	69.4706
W10004_0894/PHK76	-0.710679	325.252	0.00100569	119.338	24.9379	-298.032	2.01882	45.864	-2.82768	126.704	-0.321885	107.281	1.49603	61.351	-51.7263	140.19	0.000137095	51.6212	-0.182066	123.837	7.63607	558.256	-5.60665	1413.66	4.25332	709.539	103.931	574.335	-0.0016106	924.049	1.96883	-11.9295	-2.15371	60.8997	-1.35902	17.3199	-30.8219	58.1689	-0.169717	69.7092
W10004_0894/PHP02	-0.90003	343.2	0.00126038	84.0436	25.2974	-304.489	2.09565	43.8749	-2.74526	123.752	-0.34101	108.498	1.6344	59.6656	-54.5521	143.01	0.000140594	50.0389	-0.190909	125.417	10.6591	448.896	-8.59657	1735.82	5.55314	662.608	144.778	471.809	-0.00236536	973.058	1.11804	-1.02719	-1.14496	38.5551	-0.694042	15.2741	-15.9319	36.4225	-0.0974482	45.6975
W10004_0894/PHZ51	-0.852431	368.024	0.00127792	112.283	28.5377	-347.967	2.34639	45.1994	-3.07655	134.694	-0.378513	117.138	1.77377	63.0766	-57.6745	151.353	0.000158439	51.9891	-0.205928	134.038	8.27659	518.936	-5.54478	1381.93	4.18509	685.717	111.743	537.786	-0.00162717	901.693	0.100646	7.89489	-0.0379616	9.97753	0.123798	8.62278	0.0203133	9.08381	0.0123349	4.91453
W10004_0896/PHK76	-0.468762	328.148	0.000682078	190.038	25.1544	-300.597	2.17845	44.8244	-2.88854	128.598	-0.35167	111.645	1.63767	61.4541	-52.9621	142.548	0.000147807	51.0508	-0.19454	128.358	12.5076	443.225	-9.15499	1840.9	6.63263	693.229	171.85	467.024	-0.0025355	1030.5	2.70664	-20.8228	-3.22618	85.3334	-2.07496	20.208	-43.7216	77.5691	-0.248313	96.515
W10004_0896/PHP02	-0.984312	378.76	0.0012316	113.277	26.3667	-317.523	2.149	45.9269	-2.89285	129.489	-0.347508	111.919	1.65678	62.187	-56.5793	148.494	0.000144537	52.2081	-0.19648	129.768	8.50692	516.282	-5.29454	1354.51	3.62405	692.182	119.044	529.071	-0.00156361	897.095	1.11437	-1.65279	-1.41414	44.0062	-0.915826	15.4846	-19.3783	40.9234	-0.117498	51.854
W10004_0896/PHZ51	-0.903185	386.235	0.00119235	135.024	27.4313	-331.99	2.24209	46.0708	-2.98124	132.468	-0.361822	114.828	1.70728	63.1098	-56.8569	149.989	0.000151173	52.583	-0.200319	132.075	5.36009	602.349	-5.09536	1342.63	3.65001	704.149	74.3815	611.391	-0.0014286	893.608	1.20313	-4.64959	-1.42916	42.4262	-0.92967	13.6181	-20.1979	40.2318	-0.114344	48.8586
W10004_0900/PHK76	-0.89387	338.814	0.00114742	94.1824	26.8963	-327.366	2.28568	42.423	-3.06179	130.98	-0.368603	112.485	1.72444	59.8496	-56.8758	146.816	0.000154841	48.9823	-0.205548	130.519	5.89888	620.948	-3.94768	1235.51	3.16997	738.579	84.5716	626.636	-0.00123479	902.436	0.982747	-1.81809	-1.00744	32.9978	-0.613863	12.5257	-13.51	30.3587	-0.0901887	40.7958
W10004_0900/PHP02	-0.563807	303.182	0.000774013	142.736	24.8447	-297.569	1.94172	45.7559	-2.55249	119.955	-0.314751	105.479	1.51447	60.3863	-51.4574	138.908	0.000129786	51.5198	-0.174403	120.527	6.28718	568.43	-5.89078	1426.4	3.59112	692.4	81.0083	588.84	-0.00157035	897.874	1.55687	-8.48535	-1.82652	51.9123	-1.40285	15.9467	-25.3994	48.486	-0.14783	60.7099
W10004_0900/PHZ51	-0.472297	329.044	0.000585634	202.309	24.5287	-289.548	2.02578	48.2925	-2.77464	128.077	-0.325767	110.271	1.53279	63.7221	-52.3329	143.553	0.000137014	54.13	-0.184591	127.13	4.47443	630.601	-3.59364	1169.01	3.41022	713.179	59.5932	642.075	-0.00108402	861.175	0.594619	2.16865	-0.730403	25.9822	-0.580803	11.6788	-9.84783	24.1484	-0.0544126	27.8991
W10004_0901/PHK76	-0.690686	314.833	0.00102882	108.427	23.8194	-282.477	1.85069	46.7909	-2.6469	122.062	-0.29511	103.097	1.39594	60.9022	-50.6235	137.821	0.000124961	52.1469	-0.171102	119.59	7.74355	567.224	-5.37076	1396.71	3.23203	727.781	111.938	573.246	-0.00145743	917.815	1.36285	-6.64472	-1.62611	46.845	-0.953979	13.6546	-21.6568	42.3607	-0.122115	51.4444
W10004_0901/PHP02	-0.468855	290.425	0.000495567	175.1	25.1302	-302.443	2.0508	43.9356	-2.7176	122.764	-0.331502	106.896	1.57046	59.4899	-52.3919	139.537	0.000138072	49.9144	-0.183829	122.791	8.13754	547.484	-5.36969	1386.09	3.91008	712.816	117.452	554.097	-0.00157324	920.733	0.835584	0.269181	-1.26079	39.0633	-0.907115	13.9943	-16.7463	35.5188	-0.111963	48.5138
W10004_0901/PHZ51	-0.822577	359.404	0.00118793	118.148	25.6355	-307.132	2.05982	46.5429	-2.7156	125.422	-0.332428	109.713	1.57092	62.1883	-52.1181	141.848	0.000138642	52.5522	-0.182186	124.974	7.08781	583.756	-5.70139	1437.7	4.54119	720.255	93.4112	603.485	-0.00162662	938.522	0.268103	5.92746	-0.331014	16.703	-0.316017	10.4304	-4.52232	15.9609	-0.0311555	19.7834
W10004_0907/PHK76	-0.550243	320.764	0.00074052	165.996	25.5617	-305.852	1.88766	48.5113	-2.6658	124.563	-0.302013	106.069	1.45436	62.7972	-53.5047	144.02	0.000126355	54.0946	-0.174095	122.631	12.648	439.591	-6.94599	1574.23	4.99437	703.721	172.639	465.449	-0.00212135	982.239	1.53893	-8.73234	-1.51901	44.4551	-0.991192	13.8481	-20.9354	41.3239	-0.121432	51.2577
W10004_0907/PHP02	-1.35554	414.616	0.00174833	42.6242	27.2203	-331.205	1.90219	47.2619	-2.67088	123.571	-0.304162	105.241	1.48082	61.6044	-55.3058	145.483	0.000126489	52.98	-0.173549	121.359	11.1402	451.106	-7.78867	1651.92	4.48047	683.209	157.365	465.542	-0.00219253	966.568	1.15756	-3.39466	-0.962545	32.5183	-0.562181	12.862	-11.9085	28.4973	-0.0782292	37.2653
W10004_0907/PHZ51	-0.827982	364.169	0.00122772	117.419	25.2242	-300.118	1.98737	48.2871	-2.68409	125.752	-0.318576	108.962	1.49532	63.4535	-50.5959	140.682	0.000134103	54.0481	-0.175464	123.861	6.8077	571.465	-5.31059	1371.71	3.84021	706.016	94.394	583.068	-0.00146543	900.995	1.43589	-7.96391	-1.36241	40.4141	-0.780329	12.5309	-18.4327	37.0889	-0.117688	49.5029
W10004_0913/PHK76	-0.850531	353.835	0.00113441	115.856	27.2195	-329.993	2.04272	47.0185	-2.97957	131.333	-0.324221	108.976	1.53752	62.6055	-57.3707	149.62	0.000137768	52.9477	-0.189578	127.598	4.94596	626.512	-3.3012	1140.74	2.58617	725.614	72.1842	629.278	-0.00100348	858.842	0.45779	5.2807	-0.636921	25.3107	-0.539795	12.9702	-8.18943	23.1144	-0.0482555	27.2571
W10004_0913/PHP02	-1.02537	373.206	0.00132969	90.9394	24.8365	-297.349	1.97868	45.4763	-2.83491	126.058	-0.316911	105.852	1.50944	60.504	-54.9868	144.029	0.000133504	51.2136	-0.186808	124.527	2.62906	645.82	-3.61773	1143.78	1.93014	694.827	40.1391	644.51	-0.000924384	814.565	0.625627	3.95481	-0.678802	26.9707	-0.418845	13.1976	-9.57643	25.903	-0.0512713	28.9914
W10004_0913/PHZ51	-0.857626	374.164	0.00114849	133.635	25.12	-299.094	2.2708	44.8758	-2.9079	130.009	-0.367192	114.607	1.6834	62.2936	-50.9576	140.697	0.000154737	51.2936	-0.196393	129.941	3.06774	642.317	-2.58377	1025.92	2.48486	697.964	42.9402	646.912	-0.000719441	797.65	1.18957	-5.72394	-1.61576	45.431	-1.37123	14.1326	-21.6832	41.2217	-0.13572	54.8981
W10004_0914/PHK76	-1.14251	389.987	0.00153825	68.5493	21.1246	-239.676	1.73297	51.4001	-2.07407	113.286	-0.284411	105.145	1.36262	64.4191	-41.7713	128.627	0.000115623	56.5672	-0.148354	115.838	6.20711	600.194	-5.12385	1363.81	3.9529	719.891	83.8649	614.233	-0.00145453	914.353	0.00225907	11.3126	0.0573868	10.035	-0.195932	12.1179	-0.272016	11.7481	-0.0171404	17.1759
W10004_0914/PHP02	-0.696341	335.161	0.000919917	141.404	26.7271	-323.593	1.957	47.099	-2.75835	125.831	-0.31332	106.798	1.51396	61.8881	-55.8647	146.678	0.000130787	52.9104	-0.180548	123.959	11.4257	431.345	-7.90174	1652.5	5.65484	662.394	157.806	451.796	-0.00236962	974.01	0.576001	4.11136	-0.456037	21.4603	-0.275097	12.1822	-7.72512	22.6806	-0.0601758	31.5785
W10004_0914/PHZ51	-0.98592	393.348	0.00126146	124.028	32.6109	-406.823	2.52203	44.0954	-3.28054	139.73	-0.408029	121.568	1.95139	63.1533	-65.2757	162.867	0.000168697	51.5684	-0.221827	139.736	9.30056	516.396	-6.24045	1487.32	4.63405	704.265	125.593	537.539	-0.00187537	951.934	2.62298	-22.5149	-2.94938	76.3332	-1.8726	16.6989	-40.4779	69.9966	-0.229449	87.3866
W10004_0916/PHP02	-0.695239	335.699	0.0010034	131.868	23.0657	-271.357	1.78354	47.5806	-2.43151	117.583	-0.287625	102.251	1.38359	61.0455	-48.7533	135.261	0.000119429	52.8514	-0.163357	117.255	13.5066	380.071	-11.0856	2034	7.46916	648.014	177.644	418.235	-0.00310992	1057.3	1.26107	-4.02299	-0.996075	33.9065	-0.45302	13.0543	-15.8506	35.0377	-0.105712	47.2482
W10004_0916/PHZ51	-0.748708	360.443	0.00104527	145.25	28.1958	-343.868	2.15312	46.2846	-2.99493	132.059	-0.341596	111.572	1.58418	62.8418	-54.8185	146.389	0.000145836	52.4661	-0.188145	127.547	5.39238	602.599	-4.94072	1325	3.51346	706.06	72.4976	615.36	-0.00136941	887.766	1.76365	-10.6349	-1.92481	54.5032	-1.34521	16.0736	-25.9225	49.6265	-0.151236	62.2255
W10004_0918/PHK76	-0.656922	320.923	0.000951401	127.923	23.6623	-278.781	1.58584	50.9113	-2.42892	118.828	-0.249911	98.7844	1.21906	62.9228	-49.8976	138.188	0.000105775	55.6432	-0.151457	114.814	11.4639	474.03	-7.33911	1628.24	5.33079	708.117	154.421	500.695	-0.00217331	994.872	0.0805597	9.07254	0.0340223	9.2749	-0.00937245	10.0858	-0.11485	10.2209	-0.00413955	11.458
W10004_0918/PHP02	-0.922567	348.915	0.00126995	85.9575	24.524	-293.98	2.06552	43.3843	-2.71544	122.319	-0.333582	106.759	1.56091	59.1234	-50.5833	136.564	0.000139708	49.3357	-0.182859	122.086	8.81925	505.36	-5.30268	1351.91	2.60483	695.334	113.1	534.826	-0.00156256	893.389	0.723001	3.01606	-0.98057	34.0739	-0.694016	14.5311	-14.5501	33.6065	-0.0806855	39.2473
W10004_0918/PHZ51	-1.01747	384.882	0.00136138	99.6661	26.7048	-322.167	2.11317	46.5949	-2.86318	129.159	-0.338926	111.134	1.5933	62.7097	-54.1453	145.332	0.000142585	52.7214	-0.187757	127.326	8.31761	526.339	-5.10895	1337.74	2.836	703	113.876	542.802	-0.00143453	887.765	1.11768	-2.22711	-1.29137	40.6801	-0.779123	14.4076	-18.1245	38.508	-0.10402	46.7309
W10004_0920/PHK76	-0.513907	285.32	0.000739249	134.951	21.5972	-249.385	1.72157	48.7172	-2.33789	116.094	-0.277359	101.453	1.31921	61.7714	-45.489	131.117	0.000115814	53.7463	-0.156419	115.574	7.50222	537.034	-7.53813	1622.17	4.25982	685.128	100.14	555.924	-0.00217919	965.486	0.357903	3.11662	-0.446565	17.6078	-0.297179	8.63272	-6.31262	16.9242	-0.029874	17.6243
W10004_0920/PHP02	-0.946594	348.138	0.00124023	86.0066	21.7222	-252.313	1.82547	46.55	-2.51299	118.715	-0.29452	102.522	1.39551	60.4037	-48.1417	133.79	0.000123345	51.8235	-0.169744	118.663	8.18096	514.287	-5.96908	1426.19	3.6574	682.309	115.691	524.687	-0.00166066	898.673	1.72402	-10.442	-1.85093	52.5359	-0.944171	14.1943	-24.2755	46.8682	-0.130646	54.9278
W10004_0920/PHZ51	-0.615808	334.088	0.00099347	140.748	26.008	-313.278	1.93164	47.1595	-2.66657	123.68	-0.308323	105.967	1.46171	61.8715	-51.6886	140.537	0.000129759	52.8226	-0.171609	120.949	2.08818	665.515	-2.08891	966.438	1.61877	703.874	30.242	667.051	-0.000609483	785.11	0.10727	5.09893	-0.349297	14.3416	-0.308969	7.62524	-3.61647	11.8247	-0.0199699	13.1979
W10004_0922/PHP02	-0.877827	343.19	0.00116149	98.7126	25.8989	-314.383	2.12066	42.518	-2.68822	121.44	-0.346745	108.123	1.67208	58.4334	-54.6111	141.994	0.000141652	48.8233	-0.190147	124.077	8.60795	506.553	-6.48754	1491	4.25579	680.651	111.014	534.334	-0.00185325	923.259	0.454845	4.25209	-0.49778	21.0824	-0.357794	11.1834	-7.45045	20.9414	-0.044002	24.7445
W10004_0922/PHZ51	-0.726397	347.171	0.000865443	156.561	25.0707	-298.574	2.15602	45.8548	-2.87471	129.104	-0.346915	111.844	1.6057	62.3662	-51.882	141.812	0.000146546	51.9885	-0.191	128.045	8.58252	527.837	-7.39475	1621.07	5.68618	691.884	115.963	547.243	-0.00208888	971.216	1.13538	-5.08871	-1.18833	35.6898	-0.975713	12.5409	-16.2458	33.0421	-0.112031	46.8112
W10004_0928/PHK76	-0.71828	333.69	0.000891969	140.786	28.0125	-341.087	2.24024	45.4897	-3.12114	134.842	-0.359633	113.951	1.70634	62.5132	-60.1602	154.089	0.000151082	51.993	-0.206607	133.452	5.5069	630.068	-4.68024	1323.75	3.2121	738.212	80.8164	632.448	-0.00129636	909.472	0.386242	4.73756	-0.714204	25.6582	-0.759295	12.4317	-10.6204	25.3519	-0.0623488	30.6455
W10004_0928/PHZ51	-0.84084	371.254	0.0011713	129.897	28.2552	-343.736	2.0479	48.3654	-2.83782	129.72	-0.326182	110.624	1.54894	63.9654	-55.3284	148.115	0.000137362	54.392	-0.180974	126.293	6.36897	587.654	-3.63096	1175.07	2.18354	722.848	86.5285	601.311	-0.00112588	867.581	0.907282	-2.19377	-1.37983	40.1759	-0.998702	12.7636	-19.0212	37.3377	-0.10315	43.9187
W10004_0930/PHK76	-0.932086	339.694	0.00120604	83.435	20.4434	-233.115	1.78632	47.4522	-2.48517	118.624	-0.286166	101.966	1.32156	61.1632	-44.4466	129.033	0.000121889	52.4825	-0.163336	117.148	7.53645	575.95	-4.15296	1253.74	2.5211	736.34	104.911	588.149	-0.00126426	899.319	1.23654	-3.96578	-1.07795	35.5284	-0.83641	14.3364	-16.1705	35.2776	-0.102824	46.0249
W10004_0930/PHP02	-1.11568	359.52	0.00147722	48.6754	24.1445	-288.431	2.01987	43.8532	-2.58385	119.521	-0.329757	106.276	1.58005	59.0562	-51.4448	137.79	0.00013539	49.8075	-0.181798	121.752	4.88353	611.977	-3.92876	1200.41	3.06922	706.42	67.7239	620.286	-0.00111533	855.786	1.26605	-3.79483	-1.32937	41.7741	-0.87163	15.0048	-18.7953	39.7444	-0.11507	50.7229
W10004_0930/PHZ51	-0.784215	350.54	0.00112885	120.985	25.0512	-298.989	1.98863	46.8741	-2.76296	126.028	-0.318932	107.608	1.51038	62.0007	-53.0614	142.79	0.000134119	52.6464	-0.182021	124.522	4.145	643.765	-3.50422	1163.65	2.62985	723.761	55.5053	653.923	-0.00103291	860.683	1.1331	-4.0454	-0.973335	31.8165	-0.460863	11.5126	-14.1627	30.9323	-0.0893025	40.0883
W10004_0932/PHK76	-1.09493	378.93	0.00144944	73.9041	24.3567	-287.934	2.02067	47.445	-2.68777	125.33	-0.324074	109.157	1.49697	62.9477	-48.423	137.091	0.000137186	53.2112	-0.175778	123.46	16.755	361.586	-9.27944	1874.05	5.45363	719.165	236.728	383.22	-0.00283647	1083.48	1.26097	-3.70604	-1.25343	40.0744	-0.687048	14.2992	-18.5175	39.3547	-0.0993908	45.4118
W10004_0932/PHP02	-0.670642	338.492	0.000845966	156.775	28.7778	-354.177	2.01074	45.947	-2.82614	126.672	-0.319348	106.96	1.52653	61.244	-56.0569	146.351	0.000134466	51.9084	-0.178404	122.685	7.64665	544.491	-4.37171	1251.24	2.86581	705.192	102.865	562.493	-0.00128269	872.581	1.58027	-7.56746	-1.48628	45.3766	-0.931449	15.2766	-21.8567	44.372	-0.137993	58.5621
W10004_0932/PHZ51	-1.13631	415.595	0.00153471	95.3151	28.8614	-352.2	2.03317	48.9166	-2.83998	130.166	-0.324102	110.761	1.5585	64.3319	-57.137	151.088	0.000135727	54.9706	-0.181944	126.998	8.77113	550.252	-6.06613	1487.72	3.85952	730.803	124.568	560.567	-0.0017844	962.825	1.40399	-7.46888	-1.80731	50.6398	-1.37316	14.9932	-24.8606	46.8419	-0.148534	60.1141
W10004_0935/PHK76	-0.615766	309.367	0.000798953	139.804	23.255	-275.525	1.87663	45.2245	-2.65166	120.863	-0.299568	102.36	1.40237	59.5797	-49.355	134.717	0.000127227	50.5994	-0.171901	118.541	5.90052	612.818	-3.12305	1127.99	2.14455	737.265	84.4343	618.76	-0.000954257	861.877	0.161727	7.58342	-0.324105	16.913	-0.424065	11.2265	-3.71667	15.1193	-0.0288898	19.3792
W10004_0935/PHP02	-1.63446	429.809	0.00219573	-29.4392	25.7437	-312.915	2.13964	41.5231	-2.74603	121.869	-0.34732	107.395	1.64174	57.7398	-52.736	138.527	0.000143998	47.767	-0.188422	122.735	7.92426	520.869	-5.86259	1413.9	3.91898	681.131	112.419	530.38	-0.00155758	887.295	0.264096	5.8603	-0.419101	18.5904	-0.46685	10.9135	-2.65444	13.0427	-0.0269434	18.2336
W10004_0935/PHZ51	-0.183142	277.89	0.000134654	240.043	30.255	-374.976	2.39623	42.7875	-3.2332	136.124	-0.385307	116.096	1.82169	61.0084	-62.0504	155.678	0.000161378	49.7681	-0.21424	134.751	5.17242	614.663	-4.44853	1272.55	3.41618	713.6	69.9659	626.236	-0.00129497	886.049	0.298794	5.31276	-0.247307	14.5566	-0.209458	9.76445	-4.02464	14.9714	-0.0358138	21.1266
W10004_0938/PHP02	-0.808459	342.722	0.000998953	126.211	20.7883	-237.858	1.79017	47.7126	-2.49316	119.094	-0.287503	102.435	1.34232	61.3903	-45.891	131.388	0.000121702	52.803	-0.165592	118.157	9.59665	484.797	-7.11128	1567.67	4.17996	682.623	142.29	486.659	-0.00196403	937.552	2.17033	-17.0421	-2.27536	60.9945	-1.51491	15.2674	-31.408	56.3769	-0.18935	73.7223
W10004_0940/PHK76	-0.755601	339.048	0.00103769	123.977	28.5358	-348.739	2.06256	47.3147	-2.80077	128.032	-0.332738	110.552	1.62722	62.7907	-58.8237	152.188	0.000136907	53.5417	-0.188009	127.605	12.3834	451.505	-7.99007	1705.81	4.82262	710.554	176.085	465.732	-0.0023261	1011.63	0.3773	5.40589	-0.450634	20.2246	-0.453306	11.7769	-6.51962	19.7591	-0.0445544	25.1469
W10004_0940/PHP02	-0.827574	358.938	0.00110426	127.324	25.7363	-310.906	2.03607	44.4868	-2.71975	123.21	-0.329421	107.033	1.58002	59.8563	-54.2005	142.51	0.000136437	50.493	-0.184799	123.496	7.61587	549.445	-5.22563	1358.43	3.71667	703.8	106.664	560.755	-0.00145519	896.777	1.63165	-7.02711	-1.62403	49.6719	-0.906146	16.339	-22.0159	45.7737	-0.131857	57.6358
W10004_0943/PHK76	-0.96715	375.456	0.00140541	90.7347	26.5891	-321.376	1.92979	47.5784	-2.80647	127.053	-0.306134	106.09	1.46076	62.2748	-54.9918	145.636	0.000129668	53.2326	-0.177897	123.326	7.42293	597.741	-5.13472	1391.23	3.45011	749.324	105.174	606.859	-0.001495	945.147	0.408327	4.97713	-0.466121	20.5239	-0.435567	11.6536	-6.33742	19.4328	-0.0488842	26.5682
W10004_0943/PHP02	-0.295358	281.796	0.000334011	206.478	25.4948	-306.975	1.88932	46.3942	-2.79663	125.244	-0.299527	103.655	1.42788	60.7902	-54.4593	143.278	0.000127269	51.8948	-0.177643	121.646	11.8318	452.882	-8.06608	1703.39	5.21851	696.354	160.076	479.304	-0.00237011	1005.14	0.781114	0.719123	-0.887211	30.3581	-0.829729	13.4771	-11.6706	27.6932	-0.0798636	37.3746
W10004_0949/PHK76	-0.757664	347.739	0.0010609	129.59	31.1467	-388.314	2.49058	41.5184	-3.40046	139.379	-0.399977	117.65	1.88724	60.4784	-64.7935	159.281	0.000168029	48.7413	-0.224636	137.719	6.46162	616.186	-5.24141	1399.96	2.71711	750.03	94.0996	620.122	-0.00138433	928.2	0.595811	4.32134	-0.565966	24.4101	-0.431849	13.2545	-8.72034	24.6238	-0.0679587	34.6784
W10004_0949/PHP02	-0.698249	329.167	0.000825275	146.754	24.0531	-285.794	1.96415	45.7256	-2.69808	123.25	-0.317134	105.98	1.51471	60.5855	-52.8616	141.105	0.000132208	51.4551	-0.182649	123.32	12.5509	430.104	-7.30725	1606.01	4.89501	692.609	177.239	446.451	-0.00213081	971.565	0.551852	6.13679	-0.674975	28.1718	-0.424897	14.5098	-10.8247	29.0641	-0.0582321	32.6496
W10004_0949/PHZ51	-0.57655	336.537	0.00076478	175.731	27.9241	-339.496	2.25755	45.6119	-3.04811	133.59	-0.362694	114.638	1.70249	62.8266	-57.3304	150.363	0.000152514	52.1365	-0.201335	132.094	10.0151	506.319	-7.17055	1606.17	5.16664	707.455	143.588	515.972	-0.00201965	975.341	0.70177	0.821862	-0.882748	29.398	-0.614728	11.7649	-13.5226	29.6134	-0.0583902	29.2048
W10004_0950/PHK76	-1.02507	352.337	0.00131089	72.4039	25.7613	-311.272	2.0232	44.6191	-2.582	120.282	-0.329529	107.047	1.59052	59.8195	-52.7058	140.384	0.000134893	50.6617	-0.179482	121.824	5.6025	617.981	-3.2799	1145.06	2.31413	734.305	78.3068	626.55	-0.00102855	868.637	0.75269	0.584928	-0.570094	22.6682	-0.236315	10.6425	-8.01238	21.7259	-0.0479341	26.0248
W10004_0950/PHP02	-0.901526	330.041	0.00122507	75.025	19.5569	-221.453	1.58196	48.2511	-2.22276	111.746	-0.253651	96.5571	1.19953	60.2913	-42.4207	124.851	0.000106905	52.8197	-0.146658	110.605	9.9918	471.192	-5.6452	1386.58	4.51868	676.063	140.841	484.613	-0.00172137	905.147	0.504161	2.41889	-0.680193	23.9947	-0.535251	10.6522	-8.86989	21.8354	-0.0565205	27.7711
W10004_0950/PHZ51	-0.501028	315.05	0.000711056	169.63	20.4684	-232.481	1.77344	48.5844	-2.34742	116.696	-0.286275	102.98	1.33206	62.1263	-42.952	127.907	0.000120345	53.6512	-0.158019	116.477	9.50621	506.783	-7.57886	1643.91	5.47546	693.923	132.95	521.197	-0.00208952	971.936	1.91376	-13.3779	-2.20269	59.8978	-1.39282	15.3384	-30.8251	56.058	-0.170474	67.8513
W10004_0951/PHK76	-0.637558	323.212	0.000887468	140.286	23.3805	-276.06	1.91027	46.179	-2.67241	122.604	-0.306699	104.561	1.45032	60.7114	-50.9752	138.322	0.000129118	51.6928	-0.177212	121.51	9.39736	500.971	-6.28201	1479.18	4.16061	694.244	128.609	519.65	-0.00183718	934.364	-0.203827	14.1238	0.226009	6.51485	0.267838	10.5909	4.05574	5.56913	0.0211941	4.43817
W10004_0951/PHP02	-0.698875	327.707	0.000976661	126.719	24.9043	-299.74	1.97064	44.1589	-2.53834	118.354	-0.317347	104.507	1.48506	59.1895	-47.6569	132.201	0.000132747	49.8963	-0.167891	117.18	12.4413	394.692	-11.7172	2099.75	7.61942	636.616	172.66	415.661	-0.00307595	1042.96	0.957458	-0.67454	-0.739584	27.7439	-0.303683	12.1314	-10.5201	26.7099	-0.0661933	33.463
W10004_0951/PHZ51	-0.714141	345.406	0.000990002	141.005	25.6777	-308.249	2.00077	46.6494	-2.56817	121.788	-0.324775	108.246	1.55856	61.7317	-51.6257	140.647	0.000133633	52.5995	-0.175941	122.511	10.3113	475.271	-6.17103	1461.57	4.15472	690.055	139.541	498.242	-0.00174416	919.37	0.241044	5.59101	-0.329723	16.0093	-0.192782	9.27681	-3.632	13.9608	-0.0191432	15.0292
W10004_0953/PHK76	-0.794368	330.693	0.00114783	97.6323	30.1425	-374.231	2.28589	43.0209	-2.98923	130.038	-0.368201	113.034	1.75064	60.3577	-58.6504	149.941	0.000153075	49.7752	-0.198257	128.826	14.1107	407.435	-9.32849	1863.7	6.1675	698.174	200.069	424.552	-0.00269174	1050.46	1.63013	-9.73156	-1.71688	49.0604	-0.903147	13.6043	-23.7677	45.6793	-0.137223	56.7398
W10004_0953/PHP02	-0.880132	337.076	0.001181	89.9448	26.1752	-316.324	1.9765	46.0988	-2.69424	123.668	-0.317832	106.568	1.52564	61.0471	-53.8488	143.01	0.000132281	51.9472	-0.178689	122.575	9.18751	489.72	-7.2973	1585.41	4.02717	678.945	128.927	502.969	-0.00199761	936.749	0.708926	0.550874	-0.700988	25.0805	-0.537881	11.2755	-9.92347	24.029	-0.0684783	32.4553
W10004_0953/PHZ51	-0.66172	340.367	0.000998951	140.994	27.4413	-333.535	2.2265	44.8309	-3.08824	133.343	-0.354172	112.461	1.62852	61.9862	-55.0132	145.966	0.000151582	51.1383	-0.196428	129.452	11.3312	462.896	-6.54002	1517.65	4.5827	698.812	153.78	487.453	-0.00194976	954.75	1.24786	-5.5173	-1.18638	36.5797	-0.605325	12.0047	-16.6569	34.5932	-0.0931443	41.315
W10004_0955/PHK76	-0.582029	313.11	0.000836404	142.911	30.2378	-374.225	2.44241	42.8132	-3.24288	136.83	-0.393069	117.577	1.84456	61.4282	-61.0481	154.752	0.000164843	49.8895	-0.215167	135.542	9.96917	517.234	-6.64133	1552.2	4.74956	720.047	141.653	528.847	-0.00192151	973.819	0.86863	-0.306909	-1.30768	39.9537	-0.745417	13.1766	-17.633	36.6734	-0.0957908	42.8318
W10004_0955/PHP02	-0.60338	318.937	0.000740274	157.993	22.9666	-270.008	1.95697	45.6993	-2.56018	120.218	-0.318396	106.04	1.5152	60.4838	-49.8322	136.695	0.00013173	51.4073	-0.178004	121.76	9.45382	488.061	-6.1425	1450.77	4.63574	679.52	125.202	513.419	-0.00185747	925.128	0.306796	7.14153	-0.0353545	11.6625	-0.270506	11.9325	-1.56157	13.2015	-0.0226955	18.5859
W10004_0955/PHZ51	-0.779225	351.141	0.00107813	128.367	28.4717	-348.302	2.20753	45.3258	-2.89868	129.614	-0.355968	112.988	1.69058	62.0684	-56.5643	148.473	0.000148074	51.8216	-0.193447	128.814	7.11321	548.933	-5.20285	1343.36	3.58093	692.375	96.9941	563.628	-0.00144856	883.688	1.74062	-11.3959	-1.80379	50.7112	-0.822439	12.9581	-24.0361	45.7561	-0.137853	56.6286
W10004_0956/PHK76	-0.892656	359.205	0.00125345	101.757	25.5441	-305.495	2.0041	47.4153	-2.82983	128.15	-0.319804	108.418	1.50558	62.7175	-53.5349	144.163	0.00013546	53.1998	-0.183036	125.542	12.104	469.289	-7.28652	1632.2	5.20186	719.265	166.069	492.688	-0.00224482	1013.44	1.784	-10.6972	-2.36813	64.7685	-1.71695	17.7338	-31.8639	58.7251	-0.176444	70.9925
W10004_0956/PHP02	-0.690303	334.413	0.000939432	138.976	28.3975	-348.416	2.10562	45.1724	-3.00324	130.636	-0.335582	109.212	1.60237	61.1779	-58.9833	150.715	0.000141427	51.3478	-0.193371	127.591	12.3036	433.984	-8.2079	1712.68	4.94832	690.327	172.142	452.531	-0.00235534	995.62	0.935649	0.599683	-1.11662	37.3278	-0.691194	14.6799	-14.8808	34.2626	-0.0828075	40.1298
W10004_0956/PHZ51	-0.919308	374.085	0.00126685	111.886	22.5531	-260.462	1.8051	50.7592	-2.5502	123.506	-0.28681	105.548	1.32724	64.6432	-46.1812	135.001	0.000122734	55.8903	-0.162036	120.239	7.32737	546.845	-4.32584	1240.56	3.73423	694.305	101.489	559.508	-0.00135498	875.801	0.840662	-1.7609	-1.34329	38.9706	-0.916551	12.0632	-19.2406	37.2925	-0.103581	43.6912
W10004_0963/PHP02	-0.855722	359.192	0.00107065	128.399	22.8755	-268.977	1.83098	46.6934	-2.52006	119.066	-0.295743	102.877	1.42151	60.5125	-50.2165	136.942	0.000122909	52.0711	-0.170841	119.208	11.2122	432.317	-7.68881	1622.78	4.91936	663.209	148.944	461.675	-0.00220917	951.395	1.047	-0.569126	-1.14713	38.2018	-0.869848	15.5695	-16.3683	36.6747	-0.105855	48.1573
W10004_0963/PHZ51	-1.02794	404.889	0.00139349	114.525	28.2302	-343.371	2.06077	48.2331	-2.97557	132.648	-0.326074	110.61	1.53844	64.0022	-56.8231	150.241	0.000138906	54.2233	-0.186291	127.965	9.80861	477.52	-6.33408	1471.67	5.02969	674.71	129.52	504.427	-0.00203533	943.506	1.96846	-13.4692	-2.20262	60.4676	-1.24138	15.3085	-29.5361	54.6954	-0.167815	67.5173
W10004_0964/PHP02	-1.06835	352.158	0.00146814	47.9514	24.8645	-298.358	1.77639	46.9541	-2.62354	120.965	-0.28144	100.769	1.35112	60.4595	-52.0805	139.294	0.000119169	52.1797	-0.165962	117.374	13.8747	377.675	-7.80076	1644.19	5.09059	669.986	194.514	397.977	-0.00235616	976.315	-0.849154	21.5367	0.865335	-8.42917	0.379606	9.74146	11.8193	-6.4849	0.057467	-8.31765
W10004_0964/PHZ51	-0.488406	309.259	0.000711545	165.254	25.1302	-300.443	2.0508	45.9356	-2.7176	124.764	-0.331502	108.896	1.57046	61.4899	-52.3919	141.537	0.000138072	51.9144	-0.183829	124.791	7.22526	549.059	-5.69706	1405.71	4.24982	690.713	96.6218	566.972	-0.00167627	912.8	0.729047	2.22996	-1.00013	33.8058	-0.681089	13.7669	-14.0428	32.1323	-0.0753736	36.7259
W10004_0965/PHK76	-0.536022	294.637	0.00071392	144.78	25.1966	-301.714	2.1194	44.9309	-2.74111	124.964	-0.344017	110.178	1.6253	60.9975	-52.4697	141.348	0.000142798	51.0981	-0.188296	125.895	6.81331	579.241	-3.60158	1173.56	3.05608	719.107	90.7736	596.666	-0.00112713	869.752	0.645586	2.48542	-0.893757	30.6312	-0.724534	13.1837	-11.9237	28.1973	-0.0734645	35.3201
W10004_0965/PHZ51	-0.811959	353.464	0.00115992	116.872	28.959	-356.027	2.40325	42.7154	-3.21506	135.738	-0.384715	116.021	1.77061	61.1876	-57.3531	148.995	0.000163387	49.5485	-0.208759	133.028	3.32499	639.951	-2.76557	1051.52	1.95196	705.163	46.1327	645.572	-0.000799225	810.561	1.16155	-5.52587	-1.2822	37.7043	-0.708059	11.3583	-16.2345	32.905	-0.09916	42.3089
W10004_0966/PHK76	-0.743839	327.175	0.00100861	117.03	28.4123	-347.433	2.31275	44.245	-3.0558	132.953	-0.371381	114.936	1.72582	61.9448	-56.0544	147.748	0.000156548	50.8957	-0.200618	131.069	5.74716	602.08	-5.64409	1417.62	3.4615	714.219	77.5244	615.277	-0.00152027	913.042	1.30146	-4.74809	-1.19877	38.2801	-0.729927	13.918	-15.6585	34.5137	-0.0983714	44.5133
W10004_0966/PHP02	-0.559061	308.711	0.000687466	159.397	26.3323	-319.02	2.24135	42.9783	-2.91221	127.901	-0.363031	111.881	1.70252	60.0265	-54.5748	143.643	0.000151467	49.4509	-0.198334	128.351	11.9377	423.547	-6.80313	1524.27	5.51659	667.538	158.299	455.251	-0.00218965	957.412	1.01549	-0.694804	-1.07915	36.1485	-0.707432	14.4172	-15.3921	34.7027	-0.0800451	38.8621
W10004_0966/PHZ51	-0.748408	352.492	0.00103857	138.153	26.6556	-321.647	1.9984	47.5738	-2.82999	128.253	-0.318649	108.372	1.5156	62.7824	-55.0697	146.447	0.000134394	53.4163	-0.182363	125.43	7.34418	544.427	-5.5974	1391.85	4.54266	686.939	96.8388	564.792	-0.00164499	907.342	1.26907	-4.60278	-1.3723	41.9789	-0.873005	14.2389	-18.5964	38.6746	-0.114857	49.8792
W10004_0969/PHK76	-0.659733	308.352	0.000864874	125.598	20.8581	-238.379	1.59909	50.1753	-2.28871	115.248	-0.254409	98.7529	1.19998	62.3898	-43.5247	128.522	0.000107998	54.8003	-0.146515	112.66	10.3289	488.559	-8.31696	1734.01	5.78104	693.007	141.989	508.098	-0.00238736	1007.51	0.43079	5.95211	-0.355825	19.2629	-0.0666441	11.436	-5.24147	19.0356	-0.0355467	23.2743
W10004_0969/PHP02	-0.892588	331.997	0.00114979	87.226	25.0715	-302.786	2.0155	43.0982	-2.56601	118.342	-0.326856	105.109	1.549	58.3652	-49.8171	134.674	0.000135268	49.0208	-0.174971	118.806	10.0954	486.32	-6.94265	1560.58	4.41795	694.291	144.283	496.766	-0.00192177	945.901	1.27697	-4.85848	-1.52291	45.244	-0.859488	14.0252	-20.4015	41.2229	-0.108067	47.4074
W10004_0969/PHZ51	-0.912695	369.396	0.00135178	97.5893	27.9539	-340.43	2.20494	45.6523	-2.96956	131.42	-0.354987	113.164	1.68487	62.3885	-57.5854	150.226	0.000148277	52.0994	-0.197749	130.467	6.02303	575.649	-4.23233	1227.45	3.06365	696.899	77.1657	595.891	-0.0012551	862.402	1.26647	-6.14418	-1.55702	44.6066	-1.00003	13.1703	-21.2656	41.1066	-0.125315	51.8668
W10004_0970/PHK76	-0.737412	338.074	0.000922544	139.199	21.6167	-248.97	1.88896	47.6979	-2.44964	119.169	-0.305343	105.69	1.41453	62.137	-44.3097	130.139	0.000128242	53.0884	-0.165398	119.097	3.11321	661.202	-3.01187	1097.49	1.28835	725.825	45.1663	663.367	-0.000768864	823.322	0.429338	3.19399	-0.509804	19.9887	-0.424526	10.0812	-6.74554	18.5166	-0.041644	22.5746
W10004_0970/PHP02	-1.00824	374.254	0.00134001	92.7283	22.9666	-270.008	1.95697	45.6993	-2.56018	120.218	-0.318396	106.04	1.5152	60.4838	-49.8322	136.695	0.00013173	51.4073	-0.178004	121.76	8.08271	511.536	-6.59146	1496.17	4.1525	673.978	114.741	521.121	-0.00180058	909.808	0.0494735	9.21917	-0.10548	12.2172	-0.226534	10.718	-2.2031	13.1241	-0.0272021	19.0803
W10004_0970/PHZ51	-1.16806	417.253	0.00157437	88.4184	29.4918	-360.817	2.1461	48.3567	-3.01307	134.445	-0.342189	113.647	1.63526	64.6625	-59.5159	155.072	0.000143827	54.6857	-0.193625	131.27	4.43063	612.967	-3.18446	1101.01	2.16593	702.74	62.4159	618.977	-0.000926789	824.315	0.609082	0.739123	-0.958249	29.9092	-0.917866	11.7627	-14.5314	29.9212	-0.0811349	35.7432
W10004_0971/PHK76	-0.776297	315.282	0.00103129	98.576	24.3251	-288.772	1.78945	48.5199	-2.49055	119.838	-0.286006	103.046	1.36805	62.1001	-49.3173	137.063	0.000119891	53.8009	-0.161444	117.654	4.21524	655.468	-5.38192	1403.41	3.84723	729.069	57.5263	664.101	-0.00155196	934.108	0.699837	-0.474721	-1.0888	32.7637	-1.06313	12.2251	-15.9307	31.9065	-0.0969497	41.0135
W10004_0971/PHP02	-0.875599	332.297	0.00124938	77.3374	24.0609	-286.408	1.99745	44.8836	-2.57001	120.027	-0.325003	106.475	1.54808	59.9684	-50.3647	137.053	0.000134129	50.7452	-0.178258	121.439	6.69706	577.834	-5.12531	1353.14	3.64224	711.095	98.9128	579.738	-0.00142186	899.722	1.47117	-8.57286	-1.85831	51.5094	-1.36566	14.6734	-24.8462	46.5302	-0.149447	60.1349
W10004_0971/PHZ51	-1.29473	409.215	0.00178478	39.8696	27.9241	-340.496	2.25755	44.6119	-3.04811	132.59	-0.362694	113.638	1.70249	61.8266	-57.3304	149.363	0.000152514	51.1365	-0.201335	131.094	3.63734	669.393	-5.17185	1378.43	3.68296	730.503	54.429	669.316	-0.00131579	907.124	-0.096488	9.94616	0.0162283	8.40811	-0.0217898	8.86365	1.36999	6.72164	0.00784447	6.10628
W10004_0974/PHK76	-0.303737	280.091	0.000484469	185.406	17.6744	-190.429	1.56669	51.908	-2.0169	110.871	-0.255082	100.238	1.20004	63.7896	-38.0134	122.081	0.000105904	56.4291	-0.140513	112.173	12.1657	460.853	-7.69754	1674.77	5.44634	710.664	170.901	478.109	-0.00228176	1010.73	0.901884	0.914487	-0.894803	32.1893	-0.493096	13.7991	-13.2664	31.7461	-0.0761281	37.7613
W10004_0974/PHP02	-0.656946	318.56	0.000816811	142.005	23.1796	-274.723	1.81724	45.5345	-2.35541	114.266	-0.292653	101.186	1.37542	59.3742	-44.7455	127.859	0.000122248	50.8434	-0.155956	113.228	12.1627	429.112	-9.71016	1885.63	6.413	672.463	171.998	444.575	-0.00266079	1022.79	0.691797	2.83983	-0.588274	24.5988	-0.498394	13.2002	-10.2374	26.5815	-0.0641882	33.0761
W10004_0974/PHZ51	-1.40323	434.72	0.00194868	32.6715	25.7363	-307.906	2.03607	47.4868	-2.71975	126.21	-0.329421	110.033	1.58002	62.8563	-54.2005	145.51	0.000136437	53.493	-0.184799	126.496	11.0091	473.404	-7.24866	1606.03	4.83102	700.11	148.753	498.293	-0.00212739	978.248	1.09035	-1.88037	-1.1025	36.4009	-0.633922	13.8468	-15.1473	34.0567	-0.086316	40.7186
W10004_0975/PHK76	-0.785374	331.842	0.00105494	111.185	25.0879	-300.326	2.10985	44.829	-2.86503	127.398	-0.339154	109.363	1.58283	60.9465	-52.8843	141.738	0.000143081	50.8671	-0.190073	126.254	7.89038	564.418	-5.53929	1417.67	4.37187	720.891	116.469	566.769	-0.00162189	937.491	1.26995	-3.76635	-1.02726	34.98	-0.404329	13.2253	-14.2745	33.0372	-0.0817796	39.4641
W10004_0975/PHP02	-0.917293	347.499	0.00116497	97.988	18.6015	-205.784	1.56231	50.153	-1.99907	108.692	-0.25218	98.0713	1.16899	62.0985	-36.3857	117.965	0.000105782	54.6424	-0.133686	108.227	12.8146	420.323	-7.47343	1622.47	4.99033	688.393	176.641	443.806	-0.00224238	980.892	1.57812	-5.82431	-1.7898	53.9958	-1.18549	18.0023	-25.6285	51.7482	-0.15294	65.3684
W10004_0975/PHZ51	-0.838376	366.666	0.00115005	128.195	28.0307	-341.853	2.18769	45.5296	-2.94573	130.614	-0.349822	112.212	1.6326	62.2719	-54.7871	145.945	0.000147773	51.8545	-0.190311	127.828	10.2918	483.543	-6.34536	1490.4	4.64041	694.657	141.182	503.476	-0.00191346	946.777	1.5357	-8.79463	-1.95151	54.1889	-1.51497	15.8262	-28.0017	51.8246	-0.171403	68.1703
W10004_0981/PHK76	-0.908522	352.908	0.00126127	92.6515	25.0215	-299.054	2.04125	45.8337	-2.84151	127.198	-0.326639	108.082	1.52799	61.4389	-52.8064	141.927	0.000138356	51.6834	-0.185606	125.149	6.3617	608.884	-4.58982	1311.74	3.54029	734.94	88.3046	619.578	-0.00139978	920.338	1.82426	-10.535	-2.00344	57.1254	-1.35163	16.9334	-29.0066	55.0881	-0.170788	69.7166
W10004_0981/PHP02	-0.702949	337.766	0.00088972	146.928	30.4378	-378.348	2.24523	43.6385	-3.11838	132.983	-0.359291	112.108	1.72205	60.658	-62.0517	154.98	0.000150337	50.2744	-0.203133	130.559	7.35115	539.94	-5.95318	1430.43	3.56094	689.105	96.631	560.796	-0.00162603	900.824	0.768461	3.80957	-0.856318	32.5927	-0.5887	15.4573	-13.2438	32.9907	-0.0806456	40.578
W10004_0981/PHZ51	-1.05567	389.628	0.00146888	86.811	22.2379	-256.654	1.74864	50.5392	-2.46365	120.867	-0.277766	103.605	1.28886	63.9779	-44.9917	132.509	0.000118684	55.5327	-0.156195	117.603	9.14212	528.391	-6.53659	1531.3	4.15481	715.705	123.041	549.821	-0.00187843	960.561	1.2739	-5.44991	-1.42264	42.3352	-1.15881	14.585	-20.9105	41.358	-0.118441	50.3108
W10004_0982/PHK76	-0.884004	335.862	0.00128772	75.2359	24.6326	-293.368	2.07507	45.4862	-2.59153	121.885	-0.338445	109.574	1.60338	61.1744	-50.1688	138.174	0.000139424	51.5667	-0.181081	123.727	4.04031	659.831	-3.94801	1230.77	2.70933	736.843	52.9144	671.601	-0.00110764	882.94	0.0987428	7.96652	-0.240918	14.6413	-0.144509	9.73659	-2.52761	12.9552	-0.0175172	15.1271
W10004_0982/PHP02	-0.769739	329.016	0.000915561	127.219	26.9635	-327.849	2.21375	43.6618	-2.77661	125.419	-0.361058	112.032	1.72258	60.3562	-54.8887	144.489	0.000148288	50.1983	-0.193986	127.384	7.73859	544.171	-6.37821	1495.01	4.19894	698.221	107.4	557.207	-0.00178022	932.002	1.07768	-1.86972	-1.20897	38.6791	-0.763853	14.2198	-16.218	35.5204	-0.0993525	45.0144
W10004_0984/PHK76	-0.519142	313.465	0.000772341	158.44	25.6527	-307.883	2.01365	46.5172	-2.70592	124.716	-0.324667	108.232	1.54805	61.7685	-53.1204	142.773	0.000135177	52.4308	-0.181259	124.183	4.47157	634.991	-3.89	1209.07	1.98616	726.914	64.0129	639.453	-0.000993822	855.059	0.608701	0.451276	-0.791375	25.822	-0.48557	9.75391	-8.35352	20.3596	-0.0564847	27.0579
W10004_0984/PHP02	-1.01224	366.838	0.00132131	87.13	22.2525	-260.368	1.82162	46.2896	-2.37324	115.445	-0.295555	102.353	1.40647	60.0653	-46.3732	130.974	0.00012237	51.63	-0.162783	116.174	8.73101	506.697	-6.09062	1446.17	3.82442	686.538	119.212	524.488	-0.00170982	909.696	1.3361	-5.40348	-1.4414	43.5618	-0.800071	13.9607	-19.1631	39.5363	-0.103156	45.9066
W10004_0984/PHZ51	-0.921386	378.994	0.00128123	114.795	30.2308	-372.823	2.26858	45.8987	-3.06226	134.29	-0.365139	115.347	1.75449	63.0442	-61.4802	156.667	0.000151643	52.6317	-0.203529	133.184	7.30974	548.177	-3.93192	1193.99	3.31826	697.973	96.4985	568.269	-0.00123011	862.268	1.10734	-5.8119	-1.51331	42.0171	-0.921805	11.264	-19.5475	36.933	-0.0990697	41.3353
W10004_0988/PHK76	-0.811859	339.269	0.00114377	104.662	19.788	-223.132	1.68626	48.8798	-2.44982	118.273	-0.26797	100.067	1.2343	61.8693	-43.5625	128.176	0.000115334	53.5988	-0.156973	115.548	7.6927	584.323	-4.89223	1354.91	2.77415	746.712	114.755	584.724	-0.00139886	926.941	0.991976	-1.43133	-1.28681	39.8493	-0.924908	14.2592	-17.7245	37.1807	-0.101813	45.2522
W10004_0988/PHP02	-0.716092	328.334	0.00081649	144.911	24.0022	-285.751	1.96215	45.0461	-2.41843	116.605	-0.320357	105.688	1.52662	59.8437	-47.7899	133.19	0.000131325	50.8516	-0.1694	118.455	7.15622	547.004	-3.67761	1158.54	2.48719	698.686	106.851	547.221	-0.0010583	837.604	1.15069	-1.22141	-1.38855	44.2957	-0.911682	16.3396	-19.2627	41.6214	-0.1157	52.1134
W10004_0988/PHZ51	-0.65612	348.18	0.000975293	152.353	26.0916	-313.301	1.95407	48.1291	-2.6804	125.174	-0.313077	107.768	1.49367	62.9593	-52.7687	143.273	0.00013102	53.8849	-0.175149	123.262	5.84256	600.023	-5.34122	1381.29	3.60683	713.443	81.5341	609.16	-0.00148421	909.053	1.54666	-8.65737	-1.97594	55.0144	-1.24778	15.0354	-26.5998	49.9912	-0.148181	60.5337
W10004_0991/PHK76	-0.591299	314.776	0.000862379	140.319	24.617	-294.14	2.00847	45.1703	-2.84766	126.329	-0.322706	106.584	1.53663	60.4086	-55.1626	144.279	0.000135582	50.9865	-0.189863	125.488	6.94361	577.559	-3.71592	1188.72	2.48253	724.277	98.7015	585.587	-0.00116151	875.109	0.837908	0.725309	-0.978878	33.1369	-0.865627	14.3139	-13.8591	31.671	-0.0918449	42.1483
W10004_0991/PHP02	-1.03455	360.461	0.00140579	67.8214	24.364	-291.64	1.99009	44.1592	-2.57109	119.25	-0.323963	105.543	1.55286	59.1516	-51.269	137.54	0.000133312	50.0345	-0.178743	120.792	14.2815	360.026	-9.82726	1880.44	6.60715	651.871	187.843	400.367	-0.00297241	1039.54	1.10651	-0.81751	-1.25134	41.044	-0.798007	15.7568	-17.7649	39.2426	-0.0995719	46.4906
W10004_0991/PHZ51	-0.971187	387.894	0.00133994	110.703	26.0175	-313.318	2.11462	45.38	-2.67131	123.881	-0.343957	110.57	1.63579	61.3607	-52.3529	141.582	0.000141778	51.6095	-0.184479	125.095	10.2239	471.994	-5.66562	1395.3	4.1241	684.925	137.327	496.391	-0.00174964	914.673	0.763908	1.07473	-1.0788	34.8619	-0.969866	14.1806	-16.4223	34.9697	-0.102893	45.3627
W10004_0996/PHK76	-1.02645	380.748	0.00142279	86.978	25.6722	-306.469	2.18104	46.4978	-2.81767	128.791	-0.35265	113.469	1.64338	63.134	-51.941	142.796	0.000147604	52.7729	-0.190238	128.705	11.7942	479.878	-8.4575	1776.7	5.41866	721.144	162.067	502.288	-0.00239385	1034	1.44969	-5.7111	-1.37058	43.0199	-0.759993	14.8702	-19.2951	40.8028	-0.121526	53.2297
W10004_0996/PHP02	-0.967244	367.25	0.00125542	100.85	23.9616	-282.157	1.90842	48.598	-2.81231	127.978	-0.30451	106.685	1.44937	63.1147	-54.2784	145.421	0.000129026	54.1028	-0.183499	125.887	11.2729	447.456	-8.49827	1736.95	5.73905	674.358	157.964	464.067	-0.0023031	978.832	0.382051	6.24691	-0.465301	21.4567	-0.480694	12.7842	-4.73789	17.9844	-0.0278859	20.3703
W10004_0996/PHZ51	-0.64754	353.078	0.00081294	178.095	26.1995	-313.478	2.10415	47.9876	-2.86518	130.501	-0.338	112.317	1.59284	64.0113	-54.4191	147.021	0.000142015	54.0836	-0.1894	129.142	6.47635	599.845	-4.94469	1348.19	3.86706	726.434	86.119	616.667	-0.00148237	923.551	1.5356	-7.51199	-1.75908	51.0944	-1.17877	15.7728	-25.0214	48.6344	-0.147914	61.4543
W10004_0997/PHK76	-0.645665	308.23	0.000804068	134.551	26.0572	-316.798	2.04642	43.1805	-2.69976	121.585	-0.3286	105.729	1.53941	58.7988	-50.7642	136.421	0.00013795	49.1277	-0.177002	119.845	2.16809	709.241	-2.76779	1093.89	1.45269	750.574	39.0789	698.768	-0.000627108	832.752	0.521921	3.36658	-0.503987	21.1507	-0.252075	10.6908	-6.97842	20.1603	-0.0358847	21.9079
W10004_0997/PHP02	-0.64179	293.173	0.000889848	109.462	22.7157	-267.939	1.88969	44.7903	-2.51867	117.736	-0.304134	102.637	1.4193	59.2203	-46.5918	130.485	0.000127948	50.2205	-0.167384	116.821	9.16666	500.6	-6.24134	1468.49	3.3885	693.556	133.405	506.322	-0.00167675	910.006	0.736819	1.33293	-0.948656	31.8325	-0.810803	13.4791	-12.9013	29.6169	-0.0888069	40.4967
W10004_0997/PHZ51	-0.434644	288.013	0.00047744	178.899	18.6601	-206.441	1.59761	49.9904	-2.15065	112.114	-0.256826	98.8584	1.19045	62.2232	-38.9605	121.828	0.000108586	54.536	-0.142544	111.212	4.5534	638.769	-5.30503	1385.38	3.26949	724.132	62.6376	647.314	-0.00139483	907.168	0.815445	-0.122535	-0.797405	27.8901	-0.3751	11.2464	-12.4406	28.4228	-0.0606298	30.4002
W10004_1000/PHK76	-0.922177	349.487	0.00133264	78.9125	23.346	-274.556	2.00262	46.2304	-2.69177	124.015	-0.322221	107.523	1.49605	61.5509	-48.9706	136.47	0.000136048	51.9356	-0.179065	123.093	10.8622	493.957	-7.18056	1614.92	4.5277	719.217	153.486	507.957	-0.00207017	988.728	1.19201	-4.43493	-1.4286	42.4935	-1.04679	14.1631	-19.8898	39.8495	-0.115539	49.3455
W10004_1000/PHP02	-0.837555	345.037	0.00109725	113.115	24.5834	-293.849	1.9603	45.4651	-2.55833	119.979	-0.318168	105.811	1.52567	60.247	-51.0932	138.289	0.000131234	51.2616	-0.175688	120.831	5.5935	579.118	-5.37849	1359.02	3.37616	688.212	78.2153	587.62	-0.00153538	888.219	1.27907	-2.9168	-1.36611	43.6455	-0.823784	15.8506	-19.6082	41.9997	-0.111858	50.6651
W10004_1000/PHZ51	-1.05032	391.003	0.00136157	101.926	24.2971	-286.763	1.99175	48.0421	-2.70192	125.931	-0.321477	109.129	1.52637	63.1446	-52.2236	142.798	0.000134225	53.8347	-0.18229	125.807	7.49072	565.531	-4.96897	1340.63	3.53548	718.143	106.813	573.666	-0.00144293	908.503	1.91409	-12.5062	-2.11707	58.8264	-1.40168	16.2493	-29.1041	54.3516	-0.165959	67.1897
W10004_1001/PHP02	-0.304191	272.477	0.000335424	195.955	20.5279	-236.35	1.66821	46.6652	-2.19031	110.356	-0.270861	98.0321	1.29683	59.25	-43.4619	125.632	0.000111871	51.5771	-0.150848	111.222	6.8444	568.119	-4.86659	1315.69	3.69502	704.493	97.6881	575.409	-0.00144339	895.961	-0.0724945	11.2997	0.193382	6.02391	-0.0810669	10.7433	0.923169	9.03632	-0.0169247	16.1839
W10004_1001/PHZ51	-0.433308	305.774	0.000708019	168.635	26.2003	-317.69	1.96362	45.231	-2.55649	119.74	-0.31794	105.582	1.53614	60.0103	-52.3542	139.883	0.000130737	51.1159	-0.173372	119.903	8.59899	538.485	-6.14771	1481.74	3.86588	714.949	122.802	547.532	-0.0017716	945.532	-0.39842	13.8457	0.493356	-2.20036	0.397311	7.44116	7.30393	-1.94011	0.0396496	-4.48122
W10004_1002/PHK76	-0.382091	279.742	0.000579651	164.273	27.1953	-329.839	1.91507	48.1297	-2.80862	127.499	-0.304053	106.227	1.47032	62.6412	-56.8004	148.609	0.000128033	53.8113	-0.178867	124.031	3.43879	676.537	-3.61878	1193.65	1.85448	745.068	52.0381	675.553	-0.000889381	860.254	0.583599	3.91644	-0.619319	25.0705	-0.442534	12.7441	-9.29318	24.9305	-0.0539011	29.3393
W10004_1002/PHP02	-0.838	332.422	0.00113302	96.0754	24.5342	-292.329	1.84552	47.4441	-2.52514	120.073	-0.297892	104.048	1.44797	61.3197	-52.0176	140.405	0.000123043	52.9565	-0.170294	119.936	3.53252	637.467	-2.60863	1034.98	1.54467	710.247	46.8621	646.817	-0.000721343	803.938	0.440096	6.36937	-0.575224	24.782	-0.407811	13.3205	-8.98979	25.1895	-0.0377903	24.5682
W10004_1002/PHZ51	-0.816397	347.766	0.00113817	113.313	25.5519	-305.109	2.0374	47.5732	-2.70176	125.928	-0.327674	109.912	1.53895	63.1004	-51.038	141.111	0.000137381	53.4899	-0.178646	124.661	6.72667	582.654	-6.7123	1550	4.93586	708.06	83.8547	608.915	-0.00189596	960.107	1.49487	-8.85567	-1.50448	43.4676	-1.03984	13.3841	-21.0793	40.8827	-0.122955	51.119
W10004_1004/PHK76	-0.712167	319.559	0.000941333	121.336	22.7157	-266.939	1.88969	45.7903	-2.51867	118.736	-0.304134	103.637	1.4193	60.2203	-46.5918	131.485	0.000127948	51.2205	-0.167384	117.821	7.28906	570.362	-5.87873	1450.42	3.71577	717.044	107.078	573.342	-0.0016452	932.005	0.925646	-1.89483	-1.11768	34.7361	-0.823937	12.5912	-16.2874	33.7573	-0.0995256	43.2062
W10004_1004/PHP02	-0.763177	331.416	0.00100698	119.214	23.6374	-281.317	1.86117	45.1833	-2.45303	116.441	-0.301067	102.35	1.43888	59.2515	-48.5574	133.382	0.000124724	50.6729	-0.16618	116.542	9.34757	493.131	-7.3544	1599.47	4.44281	683.369	127.964	511.652	-0.00207963	953.414	0.784187	1.10618	-0.927251	31.6928	-0.696073	13.3707	-14.0208	31.6437	-0.0747374	36.0535
W10004_1004/PHZ51	-0.792389	354.328	0.00109962	127.391	24.4255	-290.94	1.83597	47.3422	-2.64905	122.507	-0.293029	103.234	1.4055	61.2687	-52.4321	140.794	0.000123326	52.7256	-0.172072	120.295	7.08681	562.333	-3.42278	1141.52	1.82675	716.749	108.662	558.074	-0.00105454	850.867	1.56053	-9.85401	-1.69791	47.6634	-0.912198	12.6745	-23.0449	43.629	-0.12819	52.6986
W10004_1007/PHZ51	-0.497834	315.51	0.000700084	171.804	23.239	-272.591	1.71201	49.6153	-2.1983	113.926	-0.277239	102.238	1.34018	62.4978	-45.2554	131.584	0.000113774	54.7692	-0.148785	113.974	8.42093	514.625	-7.43857	1609.34	5.45211	676.423	106.317	545.393	-0.00204102	948.669	0.96165	-2.07248	-0.943938	31.0437	-0.64341	12.133	-12.4592	28.2721	-0.0742046	34.8436
W10004_1011/PHK76	-0.838891	350.676	0.00121586	104.101	29.5548	-363.839	2.47438	42.8848	-3.26456	137.69	-0.400314	118.893	1.88727	61.6783	-62.0378	156.56	0.000166982	50.0558	-0.221635	137.976	9.39473	514.825	-4.66764	1298.32	2.81286	716.943	129.041	532.761	-0.00144685	902.982	1.25671	-3.45731	-1.37959	43.1406	-0.893848	15.3173	-20.3782	42.3437	-0.119621	52.4967
W10004_1011/PHZ51	-0.82468	360.533	0.00113708	125.246	28.3631	-345.913	2.19797	46.2239	-3.0226	133.047	-0.351105	113.174	1.64811	63.0174	-56.9788	149.863	0.000148358	52.5906	-0.195225	130.173	11.2836	447.463	-6.9904	1555.4	5.1278	678.657	151.235	474.902	-0.002145	960.795	1.1751	-4.39571	-1.32951	40.0746	-0.804133	13.034	-18.7075	37.9099	-0.100947	44.2116
W10004_1014/PHK76	-0.856512	349.167	0.00115788	107.621	26.722	-322.918	2.067	46.5692	-2.8535	128.453	-0.331165	109.654	1.57043	62.29	-55.1476	146.258	0.00013912	52.6	-0.18683	126.534	12.1484	468.431	-8.35045	1760.66	5.83814	715.245	167.898	489.999	-0.00244173	1036.42	1.2705	-3.05586	-1.37086	43.5106	-1.04615	16.4906	-19.5761	41.7087	-0.122722	54.1212
W10004_1014/PHP02	-1.14235	379.368	0.00143688	70.3393	26.4564	-320.735	2.05505	44.9919	-2.6458	122.338	-0.332368	108.106	1.58141	60.5515	-52.0013	140.081	0.000137621	51.0637	-0.178369	122.174	15.7049	348.193	-9.93199	1914.67	6.09672	676.852	219.711	371.898	-0.00287309	1049.66	0.512605	4.78802	-0.602816	24.7066	-0.711511	13.8234	-10.1881	26.2846	-0.0722762	35.607
W10004_1015/PHK76	-0.743325	340.065	0.000938197	138.586	20.4348	-231.19	1.72526	49.8792	-2.05809	111.346	-0.281737	103.207	1.3211	62.9648	-38.8825	122.918	0.000115997	54.9263	-0.143844	112.82	10.762	502.93	-6.86639	1583.66	4.39076	726.74	147.615	523.801	-0.00194441	980.791	0.083995	9.99377	0.0225284	10.4991	-0.0941303	11.3851	-0.951974	12.4398	-0.0204388	17.9704
W10004_1015/PHP02	-0.590759	315.296	0.00074884	154.779	24.0116	-285.889	1.88267	45.8625	-2.53682	119.122	-0.304727	103.712	1.47038	60.041	-51.2891	138.168	0.000125939	51.4401	-0.172864	119.544	12.1717	420.991	-7.83876	1652.08	5.36331	671.492	168.743	441.78	-0.00223858	966.017	0.356987	7.17772	-0.32917	18.9882	-0.285723	12.6372	-5.17726	19.2707	-0.0364603	23.9168
W10004_1015/PHZ51	-0.813509	371.062	0.00108047	143.998	26.0916	-312.301	1.95407	49.1291	-2.6804	126.174	-0.313077	108.768	1.49367	63.9593	-52.7687	144.273	0.00013102	54.8849	-0.175149	124.262	10.5744	475.162	-6.71803	1533.59	4.97412	690.709	140.874	502.218	-0.00202961	958.475	1.08783	-1.74556	-1.06093	35.5599	-0.548975	13.6138	-14.1358	32.6434	-0.0845603	40.2252
W10004_1018/PHK76	-0.899791	356.422	0.0012336	100.566	25.9089	-312.929	2.10507	44.2781	-2.79523	125.314	-0.339094	108.756	1.59332	60.3097	-52.7674	140.971	0.000142061	50.3786	-0.186256	124.454	8.5079	548.162	-7.01537	1593.9	4.8339	716.088	119.116	560.861	-0.0019244	970.753	0.166772	9.00087	-0.0723031	12.6656	-0.157114	11.6452	-0.813346	12.2418	-0.0225775	18.7086
W10004_1018/PHP02	-0.94402	367.471	0.00122874	107.044	26.0498	-315.79	1.94286	45.1443	-2.67348	121.927	-0.3107	104.367	1.47769	59.9154	-52.2287	139.405	0.00013039	50.8538	-0.173379	119.606	9.12094	504.617	-6.77799	1536.13	4.45992	689.417	127.601	518.384	-0.00191089	940.046	0.167832	8.61946	-0.272643	16.8528	-0.37937	12.159	-5.29623	18.5992	-0.0255333	19.3464
W10004_1018/PHZ51	-0.691892	356.058	0.000861233	169.993	24.3614	-287.503	1.98093	48.3532	-2.74697	127.089	-0.316258	108.67	1.46885	63.5464	-50.1726	140.08	0.000134493	54.0055	-0.177511	124.504	12.1338	441.192	-8.00269	1691.15	5.05437	692.844	163.764	468.914	-0.00232079	994.841	0.916342	-1.15639	-1.03938	33.5813	-0.980619	13.839	-16.6832	34.9768	-0.101293	44.4338
W10004_1020/PHK76	-0.721947	326.151	0.000944243	126.431	23.9108	-284.114	1.90642	45.9185	-2.53266	119.333	-0.307734	104.392	1.46128	60.373	-49.2067	135.506	0.000128143	51.4993	-0.170251	119.022	8.54909	513.547	-8.88213	1785.33	5.43741	678.453	126.864	515.039	-0.00229787	980.328	2.35398	-19.323	-2.47578	65.4964	-1.74967	16.1437	-34.9985	61.7083	-0.211693	81.2739
W10004_1020/PHP02	-0.436507	281.847	0.000574383	160.667	26.3573	-322.386	2.22848	40.1106	-2.77446	121.973	-0.363139	108.895	1.71302	56.9897	-53.0801	138.516	0.000149923	46.6196	-0.193016	123.679	8.93894	472.481	-5.8008	1381.9	4.60463	652.05	116.172	499.932	-0.00177537	887.951	0.361801	5.27511	-0.581667	22.8857	-0.620629	12.1226	-8.45333	22.3418	-0.0513488	27.1417
W10004_1020/PHZ51	-0.539147	320.718	0.000802133	159.716	26.4556	-320.523	2.19557	43.7485	-2.95449	129.1	-0.352428	110.841	1.63811	60.5525	-54.0662	143.219	0.0001489	50.0314	-0.194397	127.413	-0.795185	718.932	1.08011	570.019	-0.675589	704.716	-7.96008	712.759	0.000227755	673.892	1.87566	-13.5507	-1.88821	52.1122	-0.933687	12.8812	-24.584	46.0597	-0.139367	56.6255
W10004_1032/PHK76	-0.722501	320.166	0.000894782	126.426	25.6769	-310.037	2.1413	43.406	-2.87686	126.55	-0.344835	108.981	1.61526	59.7327	-53.6906	141.785	0.000144911	49.5672	-0.19197	125.75	8.78039	543.599	-6.09021	1484.19	4.03943	723.178	122.965	556.652	-0.00170461	947.154	0.63893	2.23893	-0.916791	30.8279	-0.407129	11.5964	-12.0049	27.9919	-0.05466	28.5905
W10004_1032/PHP02	-0.627599	303.432	0.00079217	133.317	22.1189	-258.613	1.82494	46.0554	-2.63491	120.807	-0.290584	101.525	1.3535	60.0511	-48.2824	133.491	0.000124197	51.2304	-0.169878	118.205	7.97308	527.812	-6.00628	1439.32	3.4078	692.6	112.649	538.109	-0.00164353	905.333	0.724887	0.460354	-0.719723	25.6094	-0.421561	10.9165	-8.47339	21.9562	-0.050062	26.2878
W10004_1032/PHZ51	-0.888677	366.945	0.00122872	112.984	25.5515	-304.503	2.10766	47.4515	-2.85611	129.809	-0.337703	111.78	1.5673	63.601	-52.0704	143.18	0.00014302	53.4738	-0.18666	127.781	6.35353	572.48	-5.73555	1413.29	4.00484	695.274	87.2377	584.659	-0.00164527	912.154	0.811173	-1.98077	-1.02174	31.0815	-0.696333	10.6117	-13.215	27.6747	-0.0763122	33.8297
W10004_1037/PHK76	-1.29061	388.783	0.00168879	31.6514	16.6405	-176.411	1.41461	52.3701	-1.68422	102.699	-0.231012	96.096	1.08105	63.107	-31.6155	111.879	9.51869e-05	56.5	-0.117719	103.908	5.83626	614.055	-4.29096	1268.54	3.36675	728.914	72.6097	637.068	-0.0013244	904.442	1.11628	-2.95733	-1.0561	34.5829	-0.658716	13.1824	-16.4646	35.2704	-0.0944856	42.7374
W10004_1037/PHP02	-1.06489	366.804	0.00142775	67.9379	26.2347	-318.193	1.87127	46.1796	-2.53713	119.328	-0.302418	103.62	1.49041	60.1708	-54.3587	142.735	0.000123807	51.873	-0.171518	119.321	6.17326	564.395	-6.38027	1478.71	4.23502	681.432	70.9268	597.97	-0.00177207	914.508	1.34331	-6.77658	-1.1343	35.2925	-0.697462	12.2676	-14.8942	31.8456	-0.0875679	39.3135
W10004_1037/PHZ51	-1.1615	409.321	0.00161485	76.305	28.1069	-342.868	2.10655	46.4629	-2.93329	130.449	-0.336677	110.65	1.60285	62.4763	-57.3317	149.665	0.000141473	52.6428	-0.190228	127.902	5.11949	616.825	-5.72965	1427.93	3.99072	710.721	68.6902	629.159	-0.00161282	923.753	0.899886	-1.17988	-1.05836	33.79	-0.731217	12.6259	-16.121	33.9106	-0.0871417	39.3926
W10004_1045/PHK76	-0.743675	343.355	0.00104778	128.443	27.3032	-331.016	2.06515	46.9882	-2.9934	131.827	-0.328976	109.777	1.56949	62.6933	-58.4508	151.357	0.000139028	53.0099	-0.193118	128.911	8.53741	540.024	-4.68897	1305.95	3.1966	719.466	121.114	550.277	-0.00141819	904.723	0.0186461	11.5741	-0.0440841	12.8025	-0.351236	13.1945	-1.44664	13.9705	-0.0215085	19.1231
W10004_1045/PHP02	-0.65515	326.233	0.000873432	142.968	25.2138	-301.466	2.07322	45.9052	-2.73143	125.258	-0.336256	109.697	1.60243	61.5777	-53.472	143.274	0.000139333	51.9766	-0.187369	126.104	12.3851	418.831	-8.8647	1778.63	5.68315	672.231	163.666	452.612	-0.0025534	1005.3	1.78878	-9.64653	-1.97801	57.0057	-1.37682	17.492	-29.1387	55.745	-0.158355	65.9419
W10004_1045/PHZ51	-0.794592	372.169	0.0010625	149.511	25.175	-299.598	1.87259	49.266	-2.65089	124.846	-0.298299	106.2	1.41762	63.5261	-51.5203	141.797	0.000125912	54.743	-0.17007	121.965	8.8372	502.087	-6.28168	1467.1	3.26808	688.099	122.41	517.346	-0.00165314	901.021	1.03207	-2.6928	-1.27079	38.7092	-0.918471	13.458	-16.1704	34.0733	-0.105105	45.5974
W10004_1052/PHK76	-0.739777	304.85	0.00100704	95.3725	23.4547	-275.945	2.01217	46.3323	-2.56786	121.582	-0.327084	108.338	1.53852	61.6019	-48.5561	136.08	0.000135765	52.1665	-0.177288	122.734	4.98977	603.783	-3.71116	1168.47	2.64537	703.523	69.5556	611.709	-0.00105326	842.903	0.272787	5.595	-0.374298	17.4115	-0.0676502	9.16859	-4.65434	15.8833	-0.0224936	16.5586
W10004_1052/PHP02	-0.585388	289.319	0.000767482	127.151	30.28	-377.342	2.38335	40.9198	-3.09545	131.196	-0.385416	114.11	1.83219	58.9716	-60.5557	151.552	0.000159834	47.9368	-0.208922	131.079	5.2716	576.936	-4.27913	1216.73	3.13365	680.07	72.7666	586.438	-0.00125916	846.507	0.789156	0.277411	-0.843766	29.0258	-0.73531	12.7579	-11.6127	27.2621	-0.0802448	37.1601
W10004_1052/PHZ51	-0.227672	265.54	0.000325062	199.222	26.8945	-325.941	2.136	45.3605	-2.92898	129.557	-0.340838	110.376	1.58373	61.7433	-53.7145	143.719	0.000144743	51.4855	-0.188287	126.492	3.77907	619.721	-4.18541	1213.15	3.58644	684.799	49.8703	630.138	-0.00119635	846.96	1.03531	-3.18206	-1.08759	34.0933	-0.867274	12.8047	-14.9569	31.8025	-0.099665	43.2951
W10004_1057/PHK76	-0.866109	335.955	0.00112606	97.1763	25.6769	-309.037	2.1413	44.406	-2.87686	127.55	-0.344835	109.981	1.61526	60.7327	-53.6906	142.785	0.000144911	50.5672	-0.19197	126.75	9.64801	535.721	-7.41528	1656.46	4.82106	730.518	136.023	548.638	-0.00210566	1006.07	0.397455	5.51313	-0.257439	16.1827	-0.298926	11.5154	-5.10672	17.9906	-0.03635	22.7049
W10004_1057/PHP02	-0.664772	318.174	0.00078493	144.602	27.3598	-334.544	2.28349	42.0455	-3.05288	130.391	-0.367152	111.902	1.70892	59.5041	-56.0619	145.258	0.00015478	48.589	-0.202135	129.046	13.1947	402.2	-10.0077	1918.84	6.49906	669.227	180.907	427.908	-0.00278654	1034.67	-0.0411671	10.8173	0.147612	6.96187	-0.107599	10.7458	1.04866	8.74518	-0.0130937	14.7767
W10004_1063/PHK76	-0.736166	339.229	0.000958315	136.128	25.2435	-302.4	2.02061	45.9456	-2.65287	123.089	-0.328549	108.223	1.58481	61.1395	-53.727	143.136	0.000135096	51.9396	-0.183784	124.476	4.40095	654.762	-4.21733	1266.65	3.25227	736.658	63.2414	658.777	-0.00106472	881.376	1.12328	-3.65935	-1.20056	37.2507	-0.851117	13.3291	-17.124	35.6425	-0.108309	46.8269
W10004_1063/PHZ51	-0.827775	382.311	0.00111224	149.699	26.0322	-311.432	2.0593	48.0483	-2.83751	129.513	-0.328491	110.716	1.52891	63.8357	-52.2588	143.548	0.000139494	53.9591	-0.18232	126.516	7.34152	575.931	-5.77286	1444.45	4.08697	721.392	103.124	586.358	-0.0015967	933.195	1.15694	-3.51716	-1.47336	44.0043	-1.14181	15.0332	-19.729	40.1011	-0.119298	51.1184
W10004_1064/PHK76	-0.533494	289.141	0.000735828	136.903	24.6662	-293.66	2.12325	45.1914	-2.88086	128.235	-0.342982	110.347	1.61434	61.3359	-54.2382	144.164	0.000143773	51.2916	-0.195256	128.383	8.84872	524.893	-6.79886	1552.53	4.61002	702.307	116.295	550.032	-0.00197519	961.369	0.919506	-0.260441	-1.18058	37.7265	-0.76037	13.8988	-15.4439	34.0517	-0.0820626	38.8205
W10004_1064/PHP02	-0.951981	344.851	0.00126872	78.6072	24.1789	-286.934	1.92752	46.8018	-2.56448	121.11	-0.314235	106.314	1.53431	61.2167	-53.4494	142.642	0.00012846	52.5646	-0.179944	123.17	7.09294	554.005	-5.92699	1435.27	3.62685	696.668	99.701	563.971	-0.00159114	904.785	1.77905	-9.20297	-1.90947	55.7729	-1.242	17.2824	-27.0769	52.9771	-0.161062	67.1894
W10004_1064/PHZ51	-0.810054	345.325	0.001219	101.735	25.9533	-310.978	1.99713	47.9868	-2.88287	129.777	-0.315922	108.427	1.46882	63.3465	-52.9283	143.8	0.00013554	53.691	-0.180512	125.248	6.85196	561.136	-4.47877	1262.13	3.6839	697.761	93.8502	574.634	-0.00139789	883.889	0.975364	-3.40149	-1.36939	39.5557	-1.12054	12.8645	-18.0287	35.4656	-0.107748	45.1015
W10004_1072/PHK76	-0.56464	333.562	0.000788147	171.292	26.6728	-322.399	1.95222	47.5481	-2.8203	127.547	-0.310888	106.891	1.49273	62.3626	-56.072	147.373	0.000130929	53.2949	-0.181437	124.639	3.46534	660.559	-3.95224	1218.5	2.8026	723.447	50.8484	662.068	-0.00106987	865.789	1.69126	-9.73363	-1.79187	51.5044	-1.29339	15.8922	-25.8398	49.5268	-0.154742	63.4431
W10004_1072/PHP02	-1.32644	406.952	0.00160443	55.9444	28.0133	-344.299	2.09971	43.7332	-2.81245	125.081	-0.339573	108.216	1.64964	59.5121	-58.0953	147.951	0.000139803	50.0253	-0.190579	125.213	6.17623	573.979	-4.62902	1277.21	2.46263	702.801	87.8462	581.037	-0.00125739	864.598	0.833605	2.48174	-0.812177	31.0504	-0.566499	14.8306	-11.6601	30.0761	-0.0710819	36.7832
W10004_1072/PHZ51	-0.843653	380.749	0.00116723	139.561	29.1857	-358.942	2.34288	43.7355	-3.08562	133.387	-0.378809	115.675	1.79931	61.4869	-60.0232	153.194	0.000157435	50.5989	-0.208669	133.4	8.12345	533.108	-5.57686	1396.37	3.84764	698.521	110.505	550.306	-0.00155634	904.071	1.12872	-3.39945	-1.45649	43.3963	-1.23218	15.1677	-20.7104	41.3493	-0.130741	54.7899
W10004_1080/PHK76	-0.595592	320.444	0.000758087	158.232	27.8155	-339.107	2.248	44.51	-3.17203	135.024	-0.357831	112.824	1.66002	61.7757	-57.745	149.753	0.000152797	50.9056	-0.203112	131.453	4.60432	625.711	-3.49343	1155.09	1.95567	720.954	67.7979	627.344	-0.000975644	846.794	1.576	-6.75718	-1.56677	47.9656	-0.896388	15.896	-22.2868	45.7759	-0.136354	58.7627
W10004_1080/PHP02	-0.667789	330.817	0.000966207	134.737	26.4891	-321.813	1.81301	46.8779	-2.49362	118.504	-0.289081	102.035	1.39496	60.6056	-50.8446	137.836	0.000120594	52.324	-0.159255	115.565	7.61877	528.413	-5.65371	1389.08	3.62382	683.449	105.122	542.213	-0.00157002	889.102	1.11832	-1.4763	-1.24679	40.4248	-0.949648	15.8432	-19.0866	40.7101	-0.114851	51.177
W10004_1080/PHZ51	-0.965823	388.134	0.00138519	106.039	28.5303	-347.959	2.24283	46.1632	-3.05027	134.036	-0.360613	114.775	1.71205	63.1931	-59.139	153.336	0.000150879	52.7152	-0.202305	132.799	8.86614	514.554	-5.93249	1438.14	4.04173	696.133	117.898	537.584	-0.00175683	926.167	1.71234	-10.0633	-2.08682	58.1372	-1.23809	15.5983	-27.7551	52.3261	-0.160891	65.4626
W10004_1081/PHK76	-0.764567	342.379	0.00106361	123.092	29.659	-366.862	2.19095	44.296	-3.04074	131.433	-0.351698	111.249	1.69919	60.8382	-61.6761	154.546	0.000146348	50.8102	-0.200705	129.896	1.11603	692.767	-0.034672	723.166	0.147485	718.011	13.0466	698.484	-8.96904e-05	729.366	0.359559	6.52084	-0.691914	26.6113	-0.574929	13.1597	-8.38593	23.4592	-0.0598525	31.2556
W10004_1081/PHP02	-1.16236	369.639	0.00148308	52.6259	25.1302	-303.443	2.0508	42.9356	-2.7176	121.764	-0.331502	105.896	1.57046	58.4899	-52.3919	138.537	0.000138072	48.9144	-0.183829	121.791	14.8478	342.954	-9.3789	1822.61	5.87279	652.957	202.36	373.788	-0.00282104	1018.26	0.854507	-0.302937	-0.968207	32.0671	-0.797903	13.2178	-14.0392	31.1141	-0.104851	45.7493
W10004_1081/PHZ51	0.357017	218.136	-0.000349672	302.569	26.1158	-314.455	2.08172	46.0179	-2.85135	128.007	-0.333246	109.517	1.56088	61.9235	-53.339	143.284	0.000140755	52.0213	-0.18586	125.829	11.9728	423.734	-9.20122	1814.42	6.03751	665.106	159.41	454.517	-0.00257821	1003.39	0.585232	2.87094	-0.770427	27.4809	-0.658107	12.5743	-10.2871	25.3961	-0.0665991	32.6369
W10004_1084/PHK76	-0.805611	337.039	0.001075	111.566	26.0666	-313.935	1.96694	46.9969	-2.81815	127.102	-0.312969	106.754	1.48317	61.9961	-54.2634	144.4	0.000132564	52.7162	-0.180466	123.934	5.85136	613.237	-5.26297	1385.27	2.28028	735.632	89.0179	610.822	-0.00136528	908.71	0.788813	1.34585	-0.688154	26.5515	-0.418175	12.5631	-10.2035	26.212	-0.0594435	31.142
W10004_1084/PHP02	-0.555395	314.483	0.000661768	168.737	25.1474	-303.195	2.00462	43.9099	-2.70792	122.059	-0.32374	105.415	1.54759	59.0701	-53.3942	140.463	0.000134607	49.793	-0.182902	121.999	5.97822	560.887	-3.97114	1180.14	2.59035	684.213	85.4618	567.04	-0.00111072	829.88	0.781024	2.33736	-0.869902	31.5816	-0.442075	13.5551	-11.0867	28.4343	-0.0468717	27.7588
W10004_1084/PHZ51	-0.978648	384.349	0.00132825	107.715	28.2243	-344.084	2.43961	43.542	-3.12281	134.977	-0.397233	118.803	1.8761	62.0175	-59.6464	153.458	0.000164487	50.6284	-0.217349	136.928	1.92172	672.183	-2.42709	1009.97	1.54593	707.112	30.6855	669.111	-0.000734149	802.295	0.223292	7.23895	-0.289003	16.5162	0.0519925	9.73786	-5.31987	17.9261	-0.0122703	14.122
W10004_1099/PHK76	-0.465127	292.457	0.00070505	151.964	25.1544	-301.597	2.17845	43.8244	-2.88854	127.598	-0.35167	110.645	1.63767	60.4541	-52.9621	141.548	0.000147807	50.0508	-0.19454	127.358	8.27023	546.207	-6.5544	1530.78	4.07591	713.56	117.572	555.749	-0.00177381	945.786	0.891539	-1.5659	-1.33636	39.6245	-0.957829	13.0385	-16.6456	34.2105	-0.101687	43.858
W10004_1099/PHP02	-0.568864	299.322	0.000711703	145.901	25.1302	-303.443	2.0508	42.9356	-2.7176	121.764	-0.331502	105.896	1.57046	58.4899	-52.3919	138.537	0.000138072	48.9144	-0.183829	121.791	6.70098	557.696	-5.99469	1437.92	3.30532	693.276	98.5346	560.286	-0.00158882	899	0.958648	-1.37896	-1.09408	35.115	-0.663342	12.8693	-13.3718	30.2985	-0.0791511	37.1849
W10004_1099/PHZ51	-0.83568	354.068	0.00114563	116.452	26.7048	-323.167	2.11317	45.5949	-2.86318	128.159	-0.338926	110.134	1.5933	61.7097	-54.1453	144.332	0.000142585	51.7214	-0.187757	126.326	4.0819	640.56	-3.47564	1155.52	2.39729	720.611	57.5881	645.963	-0.00096286	847.89	2.42287	-19.2261	-2.72538	72.1038	-1.51813	16.1558	-36.4075	64.7538	-0.19946	78.0401
W10004_1104/PHK76	-0.77332	317.318	0.00101408	103.062	19.9459	-224.041	1.81059	49.0028	-2.3591	117.744	-0.293109	104.644	1.35447	62.8477	-42.2235	127.671	0.000123241	54.1348	-0.160589	118.085	7.36183	582.076	-6.32511	1517.66	3.90687	729.205	108.943	583.836	-0.00171389	953.38	0.80968	-0.0369693	-0.913363	30.5428	-0.693114	12.5247	-11.9098	27.6421	-0.0806312	37.226
W10004_1104/PHP02	-0.57099	302.471	0.000808882	136.924	26.2347	-317.193	1.87127	47.1796	-2.53713	120.328	-0.302418	104.62	1.49041	61.1708	-54.3587	143.735	0.000123807	52.873	-0.171518	120.321	7.76411	540.996	-5.83462	1426.89	4.59649	693.018	104.831	558.669	-0.00167967	917.789	1.35028	-5.37955	-1.42867	43.468	-0.860472	14.3963	-20.1972	41.2835	-0.110613	48.6412
W10004_1104/PHZ51	-0.771571	345.064	0.00105177	126.406	25.5097	-303.992	2.09645	47.4667	-2.84919	129.561	-0.335326	111.379	1.55132	63.557	-51.5304	142.311	0.00014239	53.4427	-0.18489	127.124	9.97511	494.754	-7.08164	1582.95	5.30856	694.013	136.521	514.572	-0.00196552	956.573	0.638141	1.6942	-0.689129	25.0965	-0.378432	10.9282	-10.6657	25.4284	-0.0478548	25.7192
W10004_1105/PHP02	-0.797363	335.343	0.00111795	105.584	27.8413	-342.685	2.0946	42.8857	-2.72559	122.334	-0.33788	107.102	1.61382	58.7377	-54.1854	141.489	0.000139975	49.1065	-0.181766	121.542	9.03782	505.19	-6.0883	1451.59	4.05156	690.736	127.956	516.447	-0.00169965	914.218	0.521552	3.53961	-0.427923	19.5896	-0.509861	11.8828	-5.66493	18.3581	-0.0603522	30.4072
W10004_1112/PHK76	-0.695063	321.295	0.000980938	120.229	25.6769	-309.037	2.1413	44.406	-2.87686	127.55	-0.344835	109.981	1.61526	60.7327	-53.6906	142.785	0.000144911	50.5672	-0.19197	126.75	7.88207	579.966	-6.37827	1534.18	3.92369	739.206	110.502	591.497	-0.00175224	967.929	0.776172	2.37329	-0.835087	30.7671	-0.556791	13.9877	-11.7961	29.4759	-0.0729223	36.6055
W10004_1112/PHP02	-0.812162	336.488	0.00113959	102.356	27.3774	-335.901	2.16705	42.1415	-2.88885	125.804	-0.349361	108.553	1.6577	58.5838	-56.0317	144.115	0.000145675	48.4837	-0.193194	125.135	9.09023	505.891	-6.75575	1534	4.80872	687.665	121.689	528.228	-0.00194082	944.063	0.22	8.16027	-0.29187	17.4628	-0.38373	12.3492	-4.46583	17.5262	-0.0351501	22.7935
W10004_1112/PHZ51	-0.843754	361.927	0.00112163	126.3	22.0353	-253.591	1.80252	50.0858	-2.62107	124.313	-0.285829	104.724	1.32153	63.9633	-47.2023	135.754	0.000122936	55.1681	-0.166338	120.892	10.2426	499.32	-6.56603	1531.63	4.87628	707.72	144.4	513.041	-0.00191538	961.62	1.35926	-5.11837	-1.39475	43.0666	-0.881055	14.848	-19.9998	41.3573	-0.119262	51.9561
W10004_1117/PHK76	-0.110395	250.143	0.000138106	220.371	27.6388	-337.924	2.28262	42.7544	-3.02597	130.519	-0.363954	112.198	1.65233	60.4026	-52.0855	140.301	0.000155662	49.1925	-0.192568	126.738	4.84973	652.307	-3.11934	1142.35	2.66579	748.622	71.2789	654.235	-0.00092542	873.342	0.641815	0.83969	-0.942435	30.0467	-1.11624	13.0474	-14.7227	30.7054	-0.105387	44.4977
W10004_1117/PHP02	-0.83263	328.411	0.00110772	95.7845	21.5524	-249.23	1.89977	46.3868	-2.4046	117.011	-0.310561	105.15	1.47205	60.7352	-46.3606	131.857	0.000127974	51.9177	-0.170178	119.399	9.45617	492.42	-7.30643	1595.53	4.66916	683.713	128.652	512.412	-0.00199102	944.998	0.710654	2.77279	-0.696556	27.2226	-0.458238	13.2022	-10.3705	26.9425	-0.0637805	33.0987
W10004_1117/PHZ51	-0.61497	320.107	0.000905277	137.643	25.7283	-307.104	2.19987	46.4891	-2.76352	127.825	-0.357982	114.327	1.68231	63.1821	-52.218	143.374	0.000148315	52.88	-0.191316	129.229	7.93445	528.811	-5.96145	1434	4.90492	682.796	105.251	549.825	-0.00176962	920.016	1.4127	-9.05014	-1.73543	47.5294	-1.2048	12.849	-23.6478	43.5464	-0.12878	51.9122
W10004_1118/PHK76	-0.480549	301.841	0.000713844	158.473	24.3419	-287.918	1.81354	49.3725	-2.63522	124.013	-0.288275	104.433	1.37353	63.1808	-51.352	141.058	0.000122065	54.6633	-0.168532	120.982	9.44685	529.416	-6.32916	1514.47	3.9158	725.469	136.313	537.15	-0.00175328	954.261	0.937514	0.377096	-1.1949	38.9077	-1.0839	16.039	-16.3601	36.282	-0.11059	49.389
W10004_1118/PHP02	-1.10806	372.913	0.00144835	66.4868	27.9836	-343.364	2.15233	43.6927	-2.891	127.25	-0.34728	109.69	1.66725	59.9503	-57.8403	148.088	0.00014404	50.0624	-0.194164	126.84	16.3121	337.052	-9.97537	1923.02	6.74498	675.69	225.01	366.694	-0.00294842	1061.5	0.414024	7.27381	-0.578693	25.4495	-0.604369	14.6895	-7.6398	23.7526	-0.0510477	29.6706
W10004_1118/PHZ51	-0.987963	376.72	0.00133088	98.6769	26.604	-320.392	2.13692	46.651	-2.85903	129.371	-0.341933	111.814	1.58421	63.0417	-52.0629	142.669	0.000144789	52.7805	-0.185143	126.804	10.5782	486.042	-6.47715	1515.52	3.74857	709.78	142.359	510.856	-0.00186085	949.916	2.23255	-15.8361	-2.80463	74.9903	-2.17272	19.839	-41.105	72.8861	-0.242398	93.744
W10004_1123/PHK76	-1.25375	367.464	0.00149921	37.8063	21.6464	-250.904	1.83634	46.7383	-2.37109	115.999	-0.297636	103.216	1.39691	60.6988	-44.5646	129.001	0.000124005	52.0514	-0.161813	116.469	7.80534	573.863	-5.4014	1408.49	3.67165	732.966	110.997	582.814	-0.00152112	933.275	0.409735	3.47435	-0.441363	18.4752	-0.121929	8.92266	-5.48687	16.671	-0.036632	20.911
W10004_1123/PHP02	-0.954289	346.227	0.00137259	67.0194	24.3911	-292.437	1.92832	44.3936	-2.66841	120.919	-0.308551	103.196	1.45123	59.1082	-50.4276	135.943	0.000130256	49.9684	-0.173925	118.877	9.38384	495.956	-7.07391	1569.33	4.25284	688.302	132.672	507.932	-0.00192728	939.458	0.643546	1.36729	-0.692847	24.9196	-0.38017	10.6736	-9.61246	23.5866	-0.0543486	27.6688
W10004_1123/PHZ51	-0.764277	314.878	0.00128612	68.4308	24.9926	-298.332	1.95333	47.0367	-2.61137	122.606	-0.314286	106.82	1.48891	61.876	-50.4866	138.926	0.000131314	52.7528	-0.173163	121.538	5.54779	596.376	-4.88531	1315.74	3.85901	701.205	79.6412	601.563	-0.00139292	887.916	1.30875	-6.78217	-1.36248	40.0571	-0.567904	11.329	-18.8853	37.4094	-0.0979131	42.4115
W10004_1140/PHK76	-0.611427	341.86	0.0008741	163.62	23.9522	-282.02	1.9879	47.7817	-2.69393	125.461	-0.320141	108.66	1.50561	62.9174	-50.7792	140.443	0.000134413	53.5143	-0.180035	124.798	8.94507	518.586	-8.48741	1752.08	5.42909	692.849	119.128	541.537	-0.00234401	1000.01	0.829062	-0.613222	-0.944767	30.9155	-0.757134	12.4374	-14.4527	31.1159	-0.0955432	41.9617
W10004_1140/PHZ51	-1.12187	389.993	0.00150985	74.4371	31.3735	-388.531	2.56436	43.8606	-3.41398	142.767	-0.412082	122.28	1.92178	63.4573	-63.1532	160.047	0.000173511	51.2424	-0.225204	140.998	7.42548	546.378	-6.77737	1537.99	5.22436	686.295	100.527	562.858	-0.0019357	944.847	1.19647	-5.77854	-1.72457	47.9344	-1.50337	14.6862	-24.6766	45.7418	-0.161326	63.6455
W10004_1143/PHP02	-0.652981	325.13	0.000878764	141.467	29.3634	-363.639	2.30188	42.0566	-3.06594	130.869	-0.370638	112.542	1.75614	59.5384	-59.3073	150.076	0.000154726	48.7948	-0.203844	129.783	13.022	410.485	-8.97927	1799.06	5.51374	679.968	178.727	435.561	-0.00255148	1011.7	0.411442	6.1951	-0.416599	20.6535	-0.366359	12.6345	-5.48877	19.4153	-0.0353501	23.2159
W10004_1143/PHZ51	-0.77851	357.374	0.00106737	135.999	28.4459	-346.724	2.36093	44.9501	-3.34513	140.303	-0.375919	116.71	1.73678	63.1063	-60.1238	154.737	0.000160897	51.6206	-0.214793	136.725	14.3238	382.847	-8.94251	1797.57	5.74726	681.369	197.7	408.693	-0.0027229	1034.48	0.0553361	8.07528	0.0468868	7.67951	-0.146772	9.32843	0.266049	8.34654	-0.00542324	10.5922
W10004_1146/PHP02	-0.86893	346.784	0.0012469	92.9078	25.1107	-300.858	1.88341	46.9549	-2.60585	121.689	-0.303518	104.659	1.47514	61.1243	-53.5713	142.515	0.000125645	52.5722	-0.17485	121.268	6.26894	573.824	-4.44178	1256.66	3.19174	700.005	86.348	585.415	-0.00129094	870.503	0.610858	2.71047	-0.809608	28.5219	-0.329456	11.4194	-10.4796	25.8349	-0.0559872	29.1738
W10004_1146/PHZ51	-1.19163	418.223	0.00166487	75.575	25.5933	-305.015	2.11887	47.4363	-2.86303	130.056	-0.340081	112.18	1.58329	63.6449	-52.6105	144.048	0.000143651	53.5049	-0.18843	128.437	5.44294	590.011	-4.95321	1315.1	3.40336	695.388	69.2224	609.107	-0.0014352	883.98	1.29795	-8.25554	-1.81924	48.8396	-1.52876	13.5395	-24.4283	44.1218	-0.156256	60.6716
W10004_1156/PHK76	-0.40471	294.1	0.000613982	171.794	26.1823	-316.726	2.15032	44.0133	-2.87486	127.207	-0.345761	109.798	1.61571	60.4311	-53.4168	142.095	0.00014548	50.205	-0.190327	125.933	9.91636	492.456	-6.15215	1467.2	3.66858	701.173	140.265	505.011	-0.00189495	944.727	1.01813	-1.20386	-1.02735	34.4934	-0.600284	13.5147	-14.4774	32.853	-0.0832991	39.4929
W10004_1156/PHP02	-0.848463	336.811	0.0012297	87.4262	23.9522	-286.02	1.9879	43.7817	-2.69393	121.461	-0.320141	104.66	1.50561	58.9174	-50.7792	136.443	0.000134413	49.5143	-0.180035	120.798	7.45533	551.007	-6.36158	1493.19	4.25015	698.064	107.52	557.2	-0.00166506	918.856	0.867946	0.915666	-0.797474	29.566	-0.541489	13.5813	-11.858	29.223	-0.0742506	36.7121
W10004_1156/PHZ51	-1.05371	387.932	0.00152296	78.7354	25.7363	-307.906	2.03607	47.4868	-2.71975	126.21	-0.329421	110.033	1.58002	62.8563	-54.2005	145.51	0.000136437	53.493	-0.184799	126.496	6.19922	576.288	-6.75786	1536.74	4.86497	689.772	81.2959	594.179	-0.00181811	932.34	1.03561	-2.81137	-1.31756	39.6971	-0.677725	12.4264	-16.1717	33.9994	-0.0882897	39.7964
