# Supplementary material for: Leveraging Automated Machine Learning for Environmental Data‐Driven Genetic Analysis and Genomic Prediction in Maize Hybrids
Source: Adv Sci (Weinh). 2025 Mar 6;12(17):2412423. doi: 10.1002/advs.202412423 (PMC12061318; doi:10.1002/advs.202412423)
Supplement: Supplementary file 2 — Supplemental Tables [file ADVS-12-2412423-s002.zip › advs202412423-sup-0002-Tables/Supplementary Table 4.xlsx]

## Sheet: PH
Table S4. Phenotypes of the Maize1000 dataset were measured in seven environments.
Sheet 1. Phenotypes of the plant height measured in seven environments.
Hybrid	Environment
	DEH1_2020	DEH1_2021	IAH2_2021	IAH3_2021	IAH4_2021	WIH2_2020	WIH2_2020
B14A/OH43	247.1	245.3	251	299.5	NA	279.9	254.6
B37/H95	243.9	249.5	255.8	299.1	NA	277.1	261.5
B37/MO17	245.9	250.3	257	295	NA	255.3	256.7
B37/OH43	246.4	248.8	229	295.6	NA	266.5	247.1
B73/MO17	258	262	263.8	301.1	NA	274.8	266
B73/PHM49	234.5	261	258.8	295.6	NA	261.5	263.5
B73/PHN82	240.7	242.2	243.1	283.3	NA	265.3	257.3
B73/TX779	257.4	249	283.9	288.8	NA	296.8	271.9
CG44/CGR01	211.3	212.5	194.8	243	NA	230.4	224.2
F42/H95	233.1	251.2	253.1	300.3	NA	258.9	258.7
F42/MO17	251.1	253.8	251	291.4	NA	258.4	254.2
F42/OH43	256.6	259.2	239.5	293	NA	244	251.9
LH74/PHN82	206.5	226.2	220.5	265.6	NA	238.9	229
PHW52/PHM49	235.4	249.2	224.1	278.3	NA	263.1	242.3
TX714/TX779	260.6	270.8	277.9	291.6	NA	292.6	275.2
TX777/LH195	246.9	254.8	260.5	304.1	NA	301	281
TX779/LH195	220.4	247.9	244	260	NA	277.6	253.9
W10004_0006/PHK76	223	238	205	262	NA	262	243.3
W10004_0006/PHP02	233	244	217	250	NA	234	215
W10004_0006/PHZ51	250	236	243	288	NA	285	255.8
W10004_0007/PHK76	223	219	227	256	NA	273	245
W10004_0007/PHP02	224	225	222	285	NA	252	242.1
W10004_0007/PHZ51	254	249	259.5	287	NA	270	253.3
W10004_0008/PHK76	207	219	231	269	NA	255	241.7
W10004_0008/PHP02	250	236	230	273	NA	258	233.3
W10004_0008/PHZ51	258	258	256	310	NA	287	268.3
W10004_0010/PHP02	255	251	212	282	NA	270	250.8
W10004_0010/PHZ51	262	269	238	312	NA	273	265
W10004_0011/PHK76	228	235.5	221	256	NA	268	253.3
W10004_0011/PHZ51	259	268	262	322	NA	280	276.7
W10004_0013/PHK76	252	245	227	270	NA	280.5	265
W10004_0013/PHP02	240	232	215	293	NA	258	231.7
W10004_0013/PHZ51	261	237.5	244	297	NA	232	240
W10004_0014/PHK76	269	251	221	286	NA	285	265
W10004_0014/PHP02	275	260	248	313	NA	259	270
W10004_0014/PHZ51	282	240	262	311	NA	285	271.7
W10004_0018/PHK76	213	244	227	270	NA	254.5	246.7
W10004_0018/PHP02	237	244	222	278	NA	258	248.3
W10004_0026/PHK76	232	240	231	280	NA	262	264.2
W10004_0026/PHP02	243	247	236	280	NA	235	243.3
W10004_0026/PHZ51	253	241	255.5	294	NA	277	266.7
W10004_0027/PHK76	216.5	208	232	255	NA	235	238.3
W10004_0027/PHP02	240	243	185	270	NA	220.5	233.3
W10004_0031/PHK76	251	247	242	285	NA	285	263.3
W10004_0031/PHZ51	267	269	260	300	NA	285	261.7
W10004_0032/PHK76	185	219	216	266	NA	253	238.3
W10004_0032/PHP02	200	221	214	281	NA	246	235
W10004_0032/PHZ51	235.5	222	246	283.5	NA	264	253.3
W10004_0034/PHK76	211	227	219	274	NA	247	241.7
W10004_0034/PHP02	255	257	238	232	NA	255	235
W10004_0034/PHZ51	251	251	267	287	NA	290	280
W10004_0035/PHK76	236	230	232	280	NA	276	251.7
W10004_0035/PHP02	264	224	216	303	NA	228.5	246.7
W10004_0037/PHK76	214	246.5	227	276	NA	269	260
W10004_0037/PHP02	252	249.5	233	286	NA	254	261.7
W10004_0037/PHZ51	278	265	280	305.5	NA	266	256.7
W10004_0038/PHK76	222	234.5	220	255	NA	243	250
W10004_0038/PHZ51	256	248	261	310	NA	272	265
W10004_0039/PHK76	214	251	236	266	NA	263	245
W10004_0039/PHP02	238	251	232	290	NA	252.5	245
W10004_0039/PHZ51	268	241	257	304	NA	290	256.7
W10004_0041/PHK76	224	238	240	265	NA	262	256.7
W10004_0041/PHP02	230.5	239.5	234	278	NA	237	250
W10004_0041/PHZ51	259	244.5	268	293	NA	282	255
W10004_0042/PHK76	221	238	224.5	251	NA	258	256.7
W10004_0042/PHP02	257.5	239	228	287	NA	252	221.7
W10004_0042/PHZ51	270	247	250	264.5	NA	257	273.3
W10004_0045/PHK76	242	256	245	290	NA	276	261.7
W10004_0045/PHP02	267	241	253	307	NA	262	251.7
W10004_0046/PHK76	224	226.3	238	281	NA	243	236.7
W10004_0046/PHP02	221	214	223	266	NA	250	210
W10004_0046/PHZ51	272	276	260	294.5	NA	268.5	261.7
W10004_0047/PHK76	216	214	226	264	NA	248	239.2
W10004_0047/PHP02	228	238	230	277	NA	225	248.3
W10004_0047/PHZ51	255	224	243	271	NA	260	255
W10004_0053/PHK76	233	250	255	282	NA	262	245.8
W10004_0053/PHP02	239	225	232	285	NA	253	249.2
W10004_0053/PHZ51	239	240	266	304	NA	286	278.3
W10004_0055/PHK76	207	237	225	264	NA	252	245
W10004_0055/PHP02	248	244	236	278	NA	244	231.7
W10004_0055/PHZ51	278	227	271	312	NA	281	271.7
W10004_0059/PHP02	248	234	221	268	NA	230	238.3
W10004_0061/PHK76	212	226	224.5	266	NA	250	245
W10004_0061/PHP02	224.5	209	217	257	NA	244	219.2
W10004_0061/PHZ51	263.5	255	266	296	NA	266	272.5
W10004_0062/PHK76	233	230	215	259	NA	250	231.7
W10004_0062/PHZ51	245.5	223	244	279	NA	258.5	246.7
W10004_0063/PHK76	237.5	261	256	283.584	NA	293	271.7
W10004_0063/PHP02	252	254	230	294	NA	255	255
W10004_0063/PHZ51	243	264	272	308	NA	291	288.3
W10004_0064/PHK76	233	223	214	287	NA	277.5	241.7
W10004_0064/PHP02	230.5	233	221	276	NA	233	226.7
W10004_0065/PHK76	209	223	195	256	NA	293.5	218.3
W10004_0065/PHP02	221	219.5	190	253	NA	240	231.7
W10004_0065/PHZ51	237	239	247	270	NA	237	248.3
W10004_0068/PHK76	230	236	220	275	NA	248	238.3
W10004_0068/PHP02	228	246	236.946	293	NA	255	230
W10004_0068/PHZ51	262	262	252	315	NA	277	258.3
W10004_0069/PHK76	197	238	213	281	NA	283	250
W10004_0069/PHP02	239	221	214	281	NA	232	240
W10004_0069/PHZ51	254	234	261	291	NA	280	265
W10004_0070/PHK76	197.5	213	203	232	NA	236	218.3
W10004_0070/PHZ51	237	216	223	270	NA	243.5	248.3
W10004_0071/PHK76	226	241.929	238	266	NA	258	243.3
W10004_0071/PHP02	230	237.5	214	274	NA	237	228.3
W10004_0071/PHZ51	251	249	239	304	NA	278	250
W10004_0072/PHK76	263	235	242	306	NA	268.5	274.2
W10004_0072/PHP02	219	264	218	302	NA	264	238.3
W10004_0072/PHZ51	270	263	268	322	NA	280	291.7
W10004_0073/PHK76	215	247	234	276	NA	262	246.7
W10004_0073/PHP02	255	218	230	293	NA	255	246.7
W10004_0073/PHZ51	260	250	274	310	NA	291	291.7
W10004_0076/PHK76	199	230	220	270	NA	255	250
W10004_0076/PHP02	243	250	232.5	275	NA	257	245
W10004_0076/PHZ51	271	236	243	247.5	NA	247	256.7
W10004_0078/PHK76	227	264	237	291	NA	275	268.3
W10004_0078/PHP02	244.5	255	246	293	NA	270	240
W10004_0078/PHZ51	276	275	270	318.5	NA	287	290
W10004_0079/PHZ51	247	256	231	302	NA	267	253.3
W10004_0080/PHK76	230	246	229	288	NA	267	250
W10004_0080/PHP02	256	250	230	297.5	NA	270	235
W10004_0080/PHZ51	255	258	268	306	NA	287	273.3
W10004_0086/PHK76	204	228	235	257	NA	252	251.7
W10004_0086/PHP02	208.5	218	173	253	NA	236	220
W10004_0086/PHZ51	244	250	240	282	NA	268	258.3
W10004_0087/PHK76	224	215	229	280	NA	262	238.3
W10004_0087/PHP02	232.5	193	207.5	267	NA	221	233.3
W10004_0087/PHZ51	235	233	244	287	NA	253	255
W10004_0092/PHP02	233	235	230	290.5	NA	236	253.3
W10004_0092/PHZ51	267	269	262	323.5	NA	277	261.7
W10004_0093/PHP02	259	225	214	284	NA	269	226.7
W10004_0093/PHZ51	270.5	251	274.5	303	NA	293	270
W10004_0095/PHK76	255	244	250	286	NA	280.5	255
W10004_0095/PHP02	245	251	223	288	NA	248	245
W10004_0095/PHZ51	281	279	263	316	NA	271	250
W10004_0097/PHK76	217	207.5	228	247	NA	255	246.7
W10004_0097/PHZ51	247	224	247	294	NA	270	250
W10004_0098/PHK76	219	257	235	296	NA	250	266.7
W10004_0098/PHP02	251	250	224	281	NA	283	256.7
W10004_0098/PHZ51	249	242	254	287	NA	297	290
W10004_0099/PHK76	249	224	242	263	NA	247	255
W10004_0099/PHZ51	274	244	285	297	NA	290.5	276.7
W10004_0101/PHP02	236	236	200	285	NA	255	231.7
W10004_0101/PHZ51	250	230	261	289	NA	260	255
W10004_0103/PHK76	220	254.5	257.5	293	NA	273	271.7
W10004_0103/PHP02	240	248	224	303	NA	285	243.3
W10004_0103/PHZ51	250	251	268	312	NA	280	288.3
W10004_0106/PHK76	258	238	243	275	NA	264	245.6
W10004_0106/PHP02	230	231	210	300	NA	268	261.7
W10004_0106/PHZ51	258	258	253	312	NA	287	255
W10004_0110/PHK76	256	233	223	279	NA	258	265
W10004_0110/PHP02	259	239	230	280	NA	260	251.7
W10004_0110/PHZ51	264	250	267.5	318	NA	283	280
W10004_0112/PHK76	221	212	222.5	275	NA	257	253.3
W10004_0112/PHP02	243	224.5	216	273.5	NA	256	260
W10004_0112/PHZ51	264	250	267	295	NA	237	265.8
W10004_0115/PHK76	235.5	237.5	224	301	NA	247	275
W10004_0115/PHZ51	265	256	273	317	NA	292	266.7
W10004_0116/PHK76	197	223	224	255	NA	257	256.7
W10004_0116/PHP02	232	255	226	251	NA	248	230.8
W10004_0118/PHK76	238	232	216.5	277	NA	263	256.7
W10004_0118/PHP02	241	227	237	256	NA	238	233.3
W10004_0118/PHZ51	265.5	256	275	327	NA	273.5	275
W10004_0119/PHK76	208	239.5	213	265	NA	247	231.7
W10004_0119/PHP02	245	235	212	280	NA	254.5	250
W10004_0119/PHZ51	247	259	254.5	296	NA	289	256.7
W10004_0121/PHK76	251	225	236	271	NA	258.5	245
W10004_0121/PHP02	242	241	230	281	NA	243	250
W10004_0121/PHZ51	247	269	254	292	NA	285	271.7
W10004_0122/PHK76	252	264	255	250	NA	257	255
W10004_0122/PHP02	236	242	232	295	NA	255	251.7
W10004_0122/PHZ51	273	263	273	322	NA	278	278.3
W10004_0127/PHK76	220	268	243	278	NA	255	256.1
W10004_0127/PHP02	249	246	221	280	NA	240	246.7
W10004_0127/PHZ51	259	256	258	286	NA	267	256.7
W10004_0129/PHP02	239	252	215	277	NA	265	240
W10004_0129/PHZ51	262.5	248	256	290	NA	255	281.7
W10004_0132/PHK76	214	242	207.5	262	NA	254.5	256.7
W10004_0132/PHP02	259	257	221	290	NA	250	261.7
W10004_0132/PHZ51	250	248	271.5	295	NA	290	271.7
W10004_0133/PHK76	212	218	222	261	NA	265	240.8
W10004_0133/PHP02	234	229	214	280	NA	237	240
W10004_0133/PHZ51	265	255	262	298	NA	281.5	256.7
W10004_0134/PHK76	206	219	223	273	NA	269	250
W10004_0134/PHP02	252	193	217.5	270	NA	249.5	241.7
W10004_0134/PHZ51	257	238	243	268	NA	262.5	253.3
W10004_0138/PHK76	245	215	232	275	NA	260	252.5
W10004_0138/PHZ51	248	260	279	325	NA	298	278.3
W10004_0140/PHP02	245	243	221	291	NA	253	246.7
W10004_0140/PHZ51	277	249	259.5	320	NA	276.5	276.7
W10004_0144/PHK76	205	230.5	234	289	NA	245	248.3
W10004_0144/PHP02	212	207	193	258.5	NA	224	216.7
W10004_0144/PHZ51	251	236	217	291	NA	257	255
W10004_0146/PHK76	221	217	245	293	NA	282	265
W10004_0146/PHP02	243	245	226	298	NA	246	232.5
W10004_0146/PHZ51	257	240	271	304	NA	276.5	276.7
W10004_0147/PHK76	210	242	228.5	262	NA	261	255
W10004_0147/PHP02	244	246	210	282	NA	259.5	236.7
W10004_0147/PHZ51	262	235	225	312	NA	291	270
W10004_0148/PHK76	226	241	241	286	NA	275	273.3
W10004_0148/PHP02	259	253	246	305	NA	273	230
W10004_0148/PHZ51	264.5	269	271	314	NA	279	280
W10004_0149/PHK76	233	256	241	290	NA	279	250
W10004_0149/PHZ51	264.5	256.5	261	303	NA	279	273.3
W10004_0150/PHK76	217	248	231.5	261	NA	248	246.7
W10004_0150/PHP02	248	236	238	275	NA	259	241.7
W10004_0152/PHK76	222	234.5	242.5	280	NA	274	253.3
W10004_0152/PHP02	269	241.5	233	290	NA	258	240
W10004_0152/PHZ51	281.5	255	265	312	NA	278	268.3
W10004_0153/PHK76	234	230	214	277.5	NA	265	268.3
W10004_0153/PHP02	216	238	221	281	NA	242	221.7
W10004_0153/PHZ51	278	264	262	322	NA	280	275
W10004_0154/PHK76	217.5	219	228	246	NA	241	230
W10004_0154/PHP02	234	241	226	287	NA	249	241.7
W10004_0154/PHZ51	244	244	267	279	NA	273	253.3
W10004_0160/PHK76	222	224	236	269.5	NA	268	263.3
W10004_0160/PHZ51	252	244	256	302.5	NA	278	251.7
W10004_0161/PHP02	225	217	212	273	NA	227	208.3
W10004_0161/PHZ51	235	231	251	289	NA	265	246.7
W10004_0166/PHK76	251	224	235	271	NA	283	263.3
W10004_0166/PHP02	264	242	221	291	NA	251	233.3
W10004_0166/PHZ51	263	263	285	306	NA	275	273.3
W10004_0167/PHP02	243	232	232	276	NA	256	245
W10004_0167/PHZ51	261	258	262	308	NA	275	273.3
W10004_0168/PHK76	195	238	230	270	NA	259	231.7
W10004_0168/PHP02	235	236	223	289	NA	245	231.7
W10004_0168/PHZ51	252	241	276	299	NA	262	265
W10004_0169/PHP02	219	226	217	250	NA	237	250
W10004_0169/PHZ51	276	242	270	287	NA	270	281.7
W10004_0171/PHK76	257	242	247	283	NA	276.5	255
W10004_0178/PHK76	239	241.5	221	249	NA	243	245.8
W10004_0178/PHP02	292	246	238	281	NA	256	255
W10004_0178/PHZ51	253.5	220	255	288	NA	289	268.3
W10004_0179/PHK76	227	219	224	264	NA	255.5	245
W10004_0179/PHP02	230.5	237	217	244.5	NA	238	240
W10004_0179/PHZ51	215	236	248	282.5	NA	277	261.7
W10004_0185/PHP02	233	212	234	286	NA	252	220
W10004_0185/PHZ51	254	251	258	291	NA	270	263.3
W10004_0189/PHZ51	230	243	250	282	NA	272	270
W10004_0190/PHK76	221	235	231	295	NA	278	278.3
W10004_0190/PHP02	240	263	246	302	NA	265	250
W10004_0190/PHZ51	269	266	285	321.5	NA	258	283.3
W10004_0192/PHK76	238	234	233	283	NA	268	260
W10004_0192/PHP02	265	239	253	312	NA	287	276.7
W10004_0192/PHZ51	247	259	275	293	NA	292	253.3
W10004_0194/PHK76	203	222.5	221	248	NA	253	231.7
W10004_0194/PHP02	241	241	233	260	NA	249	245
W10004_0194/PHZ51	252	248	259	291	NA	277	266.7
W10004_0196/PHK76	227	245	232	291	NA	261	265
W10004_0196/PHP02	231	242	244	277	NA	275	243.3
W10004_0196/PHZ51	247	247.5	270	297	NA	278	270
W10004_0197/PHP02	261	272.5	251	307	NA	276	255
W10004_0197/PHZ51	261	241.929	282	326	NA	315	296.7
W10004_0199/PHK76	218	225	236	273	NA	255	246.7
W10004_0199/PHP02	239	251	222	293	NA	270	258.3
W10004_0199/PHZ51	265	274	280	304	NA	273	268.3
W10004_0200/PHK76	246	234	227	283	NA	264	266.7
W10004_0200/PHZ51	240	252	245	316	NA	267	268.3
W10004_0203/PHK76	247	256	236	276	NA	270	261.7
W10004_0203/PHP02	237	243	232	293	NA	243	231.7
W10004_0203/PHZ51	250.5	266	258	310	NA	268	280
W10004_0204/PHK76	224.5	226.5	243	272	NA	250	273.3
W10004_0204/PHP02	237	247	231	293.5	NA	250	230
W10004_0204/PHZ51	244.5	245	268	299	NA	283	280
W10004_0206/PHP02	245	243	188	285	NA	248	240
W10004_0206/PHZ51	261	256	253	274	NA	277.5	263.3
W10004_0212/PHK76	224	237	223	277	NA	274	246.7
W10004_0212/PHP02	238	235	223	252	NA	270	243.3
W10004_0212/PHZ51	262	242	284	324	NA	283	276.7
W10004_0213/PHK76	217	223	220	261	NA	244	233.3
W10004_0213/PHZ51	250	232	268	305.5	NA	291.5	263.3
W10004_0217/PHK76	196	224	210	251	NA	243	239.2
W10004_0217/PHP02	233	202	230	276	NA	220	225
W10004_0217/PHZ51	235	247	236	279	NA	265	251.7
W10004_0220/PHK76	220.5	248	208	271.5	NA	258	251.7
W10004_0220/PHP02	239	228	218	272	NA	248	240
W10004_0220/PHZ51	249	255	255	283.584	NA	283	268.3
W10004_0221/PHZ51	257	275	267	325	NA	280	268.3
W10004_0223/PHK76	248	271	255	288	NA	274	262.5
W10004_0223/PHP02	243	214	241	278	NA	235	243.3
W10004_0224/PHK76	218	236	232.5	275	NA	251	250
W10004_0224/PHP02	251.5	269	216	281	NA	237	228.3
W10004_0224/PHZ51	261	259	261	308	NA	282.5	265
W10004_0225/PHK76	209	216	234	245	NA	243	241.7
W10004_0225/PHP02	233	233	230	302	NA	245	243.3
W10004_0225/PHZ51	246	240	243	276.5	NA	270	260
W10004_0227/PHK76	223	241	212.5	272	NA	247	250
W10004_0227/PHZ51	277	241	266	314	NA	280	267.5
W10004_0231/PHK76	243	214	210.5	271	NA	240	251.7
W10004_0231/PHP02	236	230	202	286	NA	227	245
W10004_0231/PHZ51	258	240	254	286	NA	277	276.7
W10004_0236/PHK76	225	235	222	260	NA	245	255
W10004_0236/PHP02	246	251	221	293	NA	241	243.3
W10004_0236/PHZ51	272	225	258	316	NA	249	258.3
W10004_0238/PHK76	233	248	247	270	NA	262	250
W10004_0238/PHP02	252	257	233.5	287	NA	247.5	256.7
W10004_0241/PHK76	226	237.5	243	267	NA	250	255
W10004_0241/PHP02	238	249	226	281	NA	253	235
W10004_0241/PHZ51	264	255	259	292	NA	274	273.3
W10004_0242/PHZ51	243	247.5	270	298	NA	277	265
W10004_0253/PHK76	246	220	220	250.5	NA	268.5	263.3
W10004_0253/PHP02	238	241.5	205	281.5	NA	240	220
W10004_0253/PHZ51	255	261	265	290	NA	293	280
W10004_0254/PHK76	257	238	223	273	NA	257	250.8
W10004_0254/PHP02	231	229	224	265	NA	237	245
W10004_0254/PHZ51	261	220	259	297	NA	280	275
W10004_0256/PHK76	215	217	231	267	NA	247	251.7
W10004_0256/PHP02	211	201	222	291	NA	243	235.8
W10004_0256/PHZ51	255	228.5	253.5	282	NA	262	256.7
W10004_0258/PHK76	241	235	242	279	NA	262	251.7
W10004_0258/PHP02	254	257.5	241.5	292	NA	271	251.7
W10004_0258/PHZ51	251	269	247	303	NA	291	280
W10004_0261/PHK76	247	250	236	270	NA	276	233.3
W10004_0261/PHP02	259	224	228	269	NA	260	240
W10004_0261/PHZ51	258	258.5	258	301	NA	277	261.7
W10004_0262/PHK76	240	235	235	271	NA	277	250
W10004_0262/PHP02	241	250	222	280	NA	260	240
W10004_0264/PHK76	234.5	234	230	255	NA	243	244.2
W10004_0264/PHP02	236	227	227	282	NA	230.5	211.7
W10004_0264/PHZ51	252	239	253	278	NA	233	248.3
W10004_0268/PHK76	230	250	223	278	NA	255	253.3
W10004_0268/PHP02	244	269	240	280	NA	266	256.7
W10004_0268/PHZ51	272	266	277	308	NA	277	275
W10004_0270/PHK76	211	219	205	255	NA	235	241.7
W10004_0270/PHP02	235	221	210	275	NA	237	243.3
W10004_0270/PHZ51	264	240	250	321	NA	273	281.7
W10004_0271/PHK76	241	259	239	284	NA	279	264.2
W10004_0271/PHZ51	270	280	244	283.584	NA	300	295
W10004_0276/PHK76	235	232	231	285	NA	264	266.7
W10004_0276/PHP02	242	243	233	291	NA	259	245
W10004_0276/PHZ51	258.5	237	267	307	NA	295	283.3
W10004_0290/PHK76	268	247	245	276.5	NA	263	264.2
W10004_0290/PHP02	259.5	254	227	300	NA	257	255
W10004_0290/PHZ51	263	250	285	308	NA	288	265
W10004_0291/PHK76	237	235	249	279	NA	272	258.3
W10004_0291/PHP02	251	231.5	250	285	NA	253	255
W10004_0292/PHK76	216	206	223	265	NA	240	231.7
W10004_0292/PHZ51	247	226	233	275	NA	253	245
W10004_0299/PHK76	243	226	247	272	NA	267	256.7
W10004_0299/PHP02	243	224	218	290	NA	240	241.7
W10004_0299/PHZ51	264	256	259	303	NA	268	275
W10004_0306/PHK76	208.5	231	239	272	NA	243	250
W10004_0306/PHP02	235.5	227.5	214	282	NA	232	223.3
W10004_0306/PHZ51	260	252	253	283	NA	282	255
W10004_0308/PHK76	216	248	224	276	NA	277	251.7
W10004_0308/PHP02	245	239	228	300	NA	257	240
W10004_0308/PHZ51	275	263	269	300	NA	297	280
W10004_0309/PHK76	242	239	233	275.5	NA	255.5	253.3
W10004_0309/PHZ51	246	237	266	296	NA	251	268.3
W10004_0310/PHK76	230.5	230	236	280	NA	274	246.7
W10004_0310/PHP02	217	241	239	287	NA	262	236.7
W10004_0310/PHZ51	249	242	265	311	NA	263	271.7
W10004_0311/PHK76	256	220	230	239	NA	238	253.3
W10004_0327/PHK76	237	250	233	290	NA	278.5	273.3
W10004_0327/PHP02	270	287	226	287	NA	253	257.5
W10004_0327/PHZ51	267	265	249	296	NA	280	273.3
W10004_0329/PHK76	213	211.5	204	252.5	NA	242	228.3
W10004_0329/PHP02	226	213	210	283.584	NA	234	242.5
W10004_0329/PHZ51	238	234	238	295	NA	262.5	253.3
W10004_0336/PHK76	232	229	234	276	NA	260	268.3
W10004_0336/PHP02	238	240	220	312	NA	239	241.7
W10004_0336/PHZ51	264	255	278	331	NA	278	266.7
W10004_0344/PHK76	218.5	215	235	280	NA	240	250
W10004_0344/PHP02	245	239.5	223	306	NA	237	241.7
W10004_0344/PHZ51	261	238	256	233	NA	273	265.8
W10004_0346/PHK76	263	227	224	280	NA	249	251.7
W10004_0346/PHZ51	270	250	249	304	NA	280	266.7
W10004_0361/PHK76	191	217	213	257	NA	252	246.7
W10004_0361/PHP02	254	215	190	267	NA	248	235
W10004_0361/PHZ51	247	258	261	295	NA	268	250
W10004_0362/PHK76	221	203	227	254	NA	245	246.7
W10004_0362/PHP02	242	251	200	284	NA	262	221.7
W10004_0362/PHZ51	242	219	255	305	NA	260	255
W10004_0380/PHK76	247	246	238	269.5	NA	274	278.3
W10004_0380/PHP02	254	269	230	294	NA	259	246.7
W10004_0381/PHK76	244	233	240	281	NA	259	270
W10004_0381/PHP02	249	265	232	288	NA	260	260
W10004_0381/PHZ51	290	258	262	317	NA	265	298.3
W10004_0383/PHK76	239	233	232	273	NA	254	236.7
W10004_0383/PHP02	233	241	240	300	NA	243	255
W10004_0383/PHZ51	262	269	270	318	NA	272	273.3
W10004_0389/PHK76	205	235	238	251	NA	246	238.3
W10004_0389/PHP02	235	215	208	265	NA	220	235.8
W10004_0389/PHZ51	224	224	260	297	NA	275	260.8
W10004_0393/PHK76	217	230	205	260	NA	260.431	240
W10004_0393/PHP02	216	223.5	218	246	NA	233	216.7
W10004_0393/PHZ51	239	236	239	275	NA	269	256.7
W10004_0394/PHK76	197	210	205	241	NA	230	225.8
W10004_0394/PHP02	204	229	200	233	NA	229.5	231.7
W10004_0394/PHZ51	239	218	241	275	NA	253	263.3
W10004_0395/PHK76	235	213	218	258.5	NA	250	241.7
W10004_0395/PHP02	250	258	220	293	NA	237	249.2
W10004_0395/PHZ51	243	264	246	315	NA	265	263.3
W10004_0396/PHK76	248	231	231	260	NA	279	251.1
W10004_0396/PHZ51	262.5	245.5	266	229	NA	267	275
W10004_0403/PHK76	216	231	228	277	NA	252	250
W10004_0403/PHZ51	226	236	261.5	298	NA	277	266.7
W10004_0409/PHK76	213	245	257	290	NA	258	265
W10004_0409/PHP02	243	263	240	303	NA	264	255
W10004_0410/PHK76	217	239	230	271	NA	245	243.3
W10004_0410/PHP02	261	241	213	270	NA	235	248.3
W10004_0410/PHZ51	263	242	252	290	NA	274.5	265
W10004_0412/PHK76	243	247	237	290	NA	255	245
W10004_0412/PHP02	262	268	240	306	NA	268	263.3
W10004_0412/PHZ51	250	260	287	316	NA	293	258.3
W10004_0417/PHK76	209	242	218	267	NA	248	251.7
W10004_0417/PHP02	256	246	220	293	NA	252	230
W10004_0417/PHZ51	248	239.5	252	293	NA	252	253.3
W10004_0419/PHK76	217	213	213	262	NA	235	230
W10004_0419/PHP02	213.5	209	212	275	NA	229	210
W10004_0419/PHZ51	260	270	245.5	290	NA	263	266.7
W10004_0424/PHK76	256	247	233	281.5	NA	240	241.7
W10004_0424/PHZ51	244	242	258	294	NA	279	255
W10004_0427/PHK76	220	246	232	274	NA	255	251.7
W10004_0427/PHP02	237	227	222.5	286.5	NA	237	236.7
W10004_0427/PHZ51	279	258	277	309	NA	303	272.5
W10004_0430/PHK76	235	247	237	265	NA	261	260.8
W10004_0430/PHP02	247	264	240	324	NA	272	235
W10004_0430/PHZ51	263	270	273	324	NA	298	255
W10004_0465/PHK76	250.5	252	222	287	NA	278	265
W10004_0465/PHP02	259	258.5	226	323	NA	256.5	250.8
W10004_0465/PHZ51	251	262	275	314	NA	296	258.3
W10004_0467/PHK76	203	236	211.5	257	NA	249	233.3
W10004_0467/PHP02	248	228	210	280	NA	243	238.3
W10004_0467/PHZ51	248	247	240	284	NA	273	265
W10004_0474/PHP02	230	266	237	283	NA	249	245
W10004_0474/PHZ51	264	259	254	301	NA	287	283.3
W10004_0476/PHK76	233	233	227	274	NA	247	253.3
W10004_0476/PHZ51	254	262	247	288	NA	280	280
W10004_0487/PHK76	244	244	236	280	NA	281	265
W10004_0487/PHP02	244	248	234	286	NA	266	260
W10004_0487/PHZ51	274	264	256.5	284	NA	283	273.3
W10004_0498/PHK76	230	258	236	280	NA	264	250
W10004_0498/PHP02	242	222	212	284	NA	250	236.7
W10004_0498/PHZ51	259	259	265	293	NA	277	265
W10004_0501/PHK76	253	244.3	241.5	283	NA	262	256.7
W10004_0501/PHP02	252	271	222	276	NA	262	226.7
W10004_0501/PHZ51	252	277	268	280	NA	283	268.3
W10004_0505/PHK76	210	233	251	279	NA	260.431	245
W10004_0505/PHP02	249	245	224	293	NA	243	240
W10004_0505/PHZ51	261	247	281	307	NA	268	283.3
W10004_0601/PHK76	238	238	219.5	255	NA	245	248.3
W10004_0601/PHP02	233	246	230	279	NA	237	226.7
W10004_0601/PHZ51	256	241	251.5	293	NA	312	255
W10004_0602/PHK76	228	229	225	263	NA	250	250
W10004_0602/PHZ51	236	241.5	242	280	NA	259	243.3
W10004_0608/PHK76	255	250	225	279	NA	261	256.7
W10004_0608/PHP02	234	245	220	300	NA	254	231.7
W10004_0612/PHK76	227	261	223	282	NA	265	268.3
W10004_0612/PHP02	271	248	246	296	NA	265	250
W10004_0612/PHZ51	263	251	275	314	NA	293	291.7
W10004_0614/PHK76	246	251	241	304	NA	260	260
W10004_0614/PHP02	230	248	234	267	NA	215	241.7
W10004_0614/PHZ51	268	269.5	271	313	NA	297	296.7
W10004_0616/PHK76	228.5	223	224	249	NA	237	235
W10004_0616/PHP02	233	216	212	267	NA	257	226.7
W10004_0616/PHZ51	255	247	248.5	305	NA	263	260
W10004_0618/PHK76	255	254	248	288	NA	275	268.3
W10004_0618/PHP02	233	275	237	310	NA	248	241.7
W10004_0618/PHZ51	288	260	291	316	NA	278	278.3
W10004_0619/PHK76	254	233	248	278.5	NA	283	268.3
W10004_0619/PHP02	264	258	230.5	266	NA	251	250
W10004_0619/PHZ51	265	261	247	290	NA	278	270
W10004_0620/PHK76	227	262	242	266	NA	247	263.3
W10004_0620/PHP02	241	249	231	295	NA	228	240
W10004_0620/PHZ51	264	258	250.5	310	NA	274	271.7
W10004_0622/PHK76	259	258	244	293	NA	268	268.3
W10004_0622/PHP02	262	264	200	306	NA	260.431	240
W10004_0622/PHZ51	272	280	260	234	NA	274	278.3
W10004_0624/PHP02	225	223	197	280	NA	238	248.3
W10004_0624/PHZ51	233	239.5	242	307	NA	247	253.3
W10004_0625/PHK76	222	257	264	280	NA	291	263.3
W10004_0625/PHP02	263	253	232	300	NA	258	230
W10004_0625/PHZ51	266	264	295	303	NA	298	291.7
W10004_0626/PHK76	224	237	220	279	NA	253	240
W10004_0626/PHZ51	253	251.5	243	302	NA	273	266.7
W10004_0628/PHK76	218	231	240	287	NA	257	254.4
W10004_0628/PHP02	231	223	220	280	NA	257	245.8
W10004_0628/PHZ51	255	263.5	266	304	NA	260	271.7
W10004_0631/PHK76	243	236	216	276	NA	270	266.7
W10004_0631/PHP02	255	255	240.5	300	NA	255	255
W10004_0631/PHZ51	259	263	264	258	NA	287	271.7
W10004_0632/PHK76	212	244	228	264	NA	261	225
W10004_0632/PHP02	222	230	226	270	NA	244.5	235
W10004_0632/PHZ51	249	254	248	300	NA	270	266.7
W10004_0636/PHP02	220	237	233	275	NA	257	256.7
W10004_0636/PHZ51	265	256	258	285.5	NA	265	270
W10004_0637/PHK76	230	244	227	264	NA	264	253.3
W10004_0637/PHP02	242	252	220	278	NA	252	250
W10004_0637/PHZ51	272	251	259	299.5	NA	278	268.3
W10004_0639/PHK76	247	258.5	273	303	NA	281	280
W10004_0639/PHP02	249	263	245	312	NA	242	251.7
W10004_0639/PHZ51	278	281	294	333	NA	295	272.5
W10004_0644/PHK76	238	254	247	283	NA	269	258.3
W10004_0644/PHP02	241	274	238	294	NA	271.5	223.3
W10004_0645/PHK76	253.5	262	241	292	NA	282	243.3
W10004_0645/PHP02	276	264	231	297	NA	287	241.7
W10004_0645/PHZ51	290	277	265	325	NA	251	275
W10004_0646/PHK76	218	230.5	216	270	NA	254	261.7
W10004_0646/PHP02	251.5	245	225	272	NA	253	241.7
W10004_0646/PHZ51	255	236	272	312	NA	232	283.3
W10004_0649/PHK76	198	215	187	240	NA	226.5	229.2
W10004_0649/PHP02	190	221	196	238	NA	204	220.8
W10004_0649/PHZ51	237	232	223	276.5	NA	266.5	243.3
W10004_0650/PHZ51	257	279	283	320	NA	300	278.3
W10004_0651/PHK76	216	226	235	249	NA	255	251.7
W10004_0651/PHP02	219	230	226	291	NA	244	240
W10004_0651/PHZ51	250	245	244	272	NA	270	276.7
W10004_0654/PHK76	260	253	260	268	NA	253	262.5
W10004_0654/PHP02	248	251	223	280	NA	287	223.3
W10004_0654/PHZ51	263	264	264	311	NA	275	271.7
W10004_0658/PHK76	253	246	263	290	NA	269.5	261.7
W10004_0658/PHP02	264	266	244	298	NA	272.5	263.3
W10004_0658/PHZ51	246	267	264	310	NA	282	275
W10004_0659/PHP02	234	237	217	275	NA	238	243.3
W10004_0659/PHZ51	273	271	253	320	NA	252	261.7
W10004_0661/PHK76	217	230	200	250	NA	243	236.7
W10004_0661/PHP02	246	230	207.5	262	NA	247	241.7
W10004_0661/PHZ51	257	230	246	292.5	NA	267	268.3
W10004_0664/PHK76	185	225	226	280	NA	253	243.3
W10004_0664/PHZ51	262	233	237	303	NA	275	270
W10004_0667/PHK76	235	223	236	267	NA	248	241.7
W10004_0667/PHP02	223	238	202	281	NA	263	238.3
W10004_0667/PHZ51	251	248	290	293	NA	278	271.7
W10004_0669/PHK76	221	242	232	266	NA	257.5	261.7
W10004_0669/PHP02	248	240	205	280	NA	248	223.3
W10004_0669/PHZ51	270	262	251	300	NA	271	260
W10004_0672/PHK76	224	230	217	253	NA	256	250
W10004_0672/PHP02	233	243.5	210	290	NA	242	253.3
W10004_0672/PHZ51	236	233	251.5	285	NA	267.5	270.8
W10004_0673/PHK76	217	247	228	276	NA	250	248.3
W10004_0673/PHP02	251	241.5	246	281	NA	248	250
W10004_0673/PHZ51	239	241	255.5	271	NA	280	258.3
W10004_0674/PHZ51	234	232	260.5	296	NA	260	251.7
W10004_0675/PHP02	252	252	223.5	289	NA	244	241.7
W10004_0675/PHZ51	271	259	256	310	NA	272	295
W10004_0678/PHK76	205	223	240	272	NA	247	253.3
W10004_0678/PHP02	223.5	239	210.5	294	NA	234	225
W10004_0680/PHK76	229	215	205	264	NA	253	255
W10004_0680/PHP02	230	221	216	263	NA	253	240
W10004_0680/PHZ51	257	244	257	308	NA	275	266.7
W10004_0682/PHK76	210	226	227	261.5	NA	250	241.1
W10004_0682/PHP02	241	225	213	271	NA	256	253.3
W10004_0682/PHZ51	249	225	260	266	NA	286	248.3
W10004_0684/PHK76	206	209	230	246	NA	238	238.3
W10004_0684/PHP02	242	242	220	272	NA	238	230.8
W10004_0684/PHZ51	268	246	241	293.5	NA	277	243.3
W10004_0685/PHK76	235	244	227	258	NA	264	258.3
W10004_0685/PHP02	244.5	214	232	284	NA	247	233.3
W10004_0685/PHZ51	283	242	254	307	NA	296	270
W10004_0687/PHK76	209	235	231	256	NA	274	255
W10004_0687/PHP02	247	248	217	281	NA	260.431	226.7
W10004_0687/PHZ51	245	249	254	308.5	NA	278.5	273.3
W10004_0688/PHK76	230	222.5	219	267	NA	250	221.7
W10004_0688/PHP02	246	231	227.5	275	NA	242	230
W10004_0688/PHZ51	276	235	268	297	NA	282	286.7
W10004_0689/PHK76	255	235	235	276	NA	277	258.3
W10004_0689/PHP02	254	245	226	290	NA	253	236.7
W10004_0689/PHZ51	264	254	273.5	314	NA	303	285.8
W10004_0691/PHZ51	224	197	263	259	NA	245.5	226.7
W10004_0695/PHK76	253	270	255	301.5	NA	308	268.3
W10004_0695/PHP02	258	275	238	303	NA	274	261.7
W10004_0695/PHZ51	260	284	295.5	328	NA	287	281.7
W10004_0696/PHK76	248	278	242	276	NA	261	261.7
W10004_0696/PHP02	263	259	228	283	NA	260.431	236.7
W10004_0696/PHZ51	256	260	290	306.5	NA	274	260
W10004_0697/PHK76	232	266	245	285	NA	272	253.3
W10004_0697/PHZ51	272	255	259	312	NA	290	281.7
W10004_0701/PHK76	237.5	235	245	257	NA	270	263.3
W10004_0701/PHP02	234	272	251	285	NA	249	233.3
W10004_0701/PHZ51	250	245	246	318	NA	272	275
W10004_0702/PHK76	220	223	208	264.5	NA	260	243.3
W10004_0702/PHP02	227	261	228	288	NA	257.5	241.7
W10004_0702/PHZ51	268	251.5	246	306	NA	290	273.3
W10004_0703/PHK76	216	236	227	267	NA	265	246.7
W10004_0703/PHP02	250	243	230	284	NA	250	231.7
W10004_0703/PHZ51	251	246	254	302	NA	295	265
W10004_0704/PHK76	254	247	247	297	NA	283	260
W10004_0704/PHP02	266.5	254	226	290	NA	254.5	236.7
W10004_0704/PHZ51	287.5	267	263	330	NA	272	275
W10004_0705/PHK76	227	226	224	254	NA	238	238.3
W10004_0705/PHP02	217	219.5	217	264	NA	237	226.7
W10004_0705/PHZ51	248	230	241	270	NA	260	268.3
W10004_0711/PHK76	209	219	246	315	NA	242	263.3
W10004_0711/PHP02	221	246	195	283.584	NA	246	240
W10004_0711/PHZ51	257	228	229	293	NA	249	265
W10004_0712/PHK76	255	249	240	288	NA	277	263.3
W10004_0712/PHP02	253	249	222	271.5	NA	259	231.7
W10004_0712/PHZ51	283	259	260	310	NA	260.431	271.7
W10004_0713/PHK76	208	209	216	264	NA	252	235
W10004_0713/PHP02	222	222	220	282	NA	251	231.7
W10004_0713/PHZ51	264	231	263	306	NA	252	274.2
W10004_0714/PHK76	242	242	245	257	NA	255	250
W10004_0714/PHP02	214	235	220	284	NA	249	245
W10004_0714/PHZ51	271	263	263.5	329	NA	298	281.7
W10004_0715/PHK76	234	236	236.946	275	NA	264	251.7
W10004_0715/PHZ51	257	262	260.5	306	NA	254.5	258.3
W10004_0717/PHK76	230	231	232.5	257	NA	252	233.3
W10004_0717/PHP02	230	234	214.5	257	NA	248	248.3
W10004_0717/PHZ51	266	274	270	290	NA	285	263.3
W10004_0723/PHP02	225	244.5	222	278.5	NA	238	258.3
W10004_0727/PHP02	225	236	223	283.584	NA	249	251.7
W10004_0727/PHZ51	253	247	246	290	NA	282	245
W10004_0729/PHK76	263	252	245	270	NA	253	257.5
W10004_0729/PHP02	259	269	241	275	NA	277	242.5
W10004_0729/PHZ51	286	279	260	310	NA	292	280
W10004_0732/PHK76	234	259	259	288	NA	285	276.7
W10004_0732/PHP02	255	242.5	240	283	NA	260	258.3
W10004_0732/PHZ51	270	265	250	301	NA	285	268.3
W10004_0733/PHK76	249	238	230	284	NA	257	251.7
W10004_0733/PHZ51	277	267	271	303	NA	283	260
W10004_0734/PHK76	234	241	238	266	NA	260	248.3
W10004_0734/PHP02	236	237	237	275	NA	260	226.7
W10004_0734/PHZ51	252	247	236	312	NA	283	266.7
W10004_0736/PHK76	245	237	227	279	NA	270	261.7
W10004_0736/PHP02	242	255	223	260	NA	240	250
W10004_0736/PHZ51	260	242	240	300	NA	277	258.3
W10004_0741/PHK76	202	218	200	270	NA	248	245
W10004_0741/PHP02	204	224	220	277	NA	228	226.7
W10004_0741/PHZ51	243	223	228	269	NA	275	238.3
W10004_0745/PHK76	244.5	237	190	270	NA	285	254.2
W10004_0745/PHP02	205	246	212	276.5	NA	245	238.3
W10004_0745/PHZ51	260	254	256	282	NA	270	279.2
W10004_0746/PHK76	254	244	246	283	NA	274	266.7
W10004_0746/PHP02	241	245	213	297	NA	243	218.3
W10004_0746/PHZ51	276.5	250	272	323	NA	290	276.7
W10004_0747/PHP02	254	254	231	293	NA	253.5	251.7
W10004_0747/PHZ51	267	264.5	275	325	NA	292	298.3
W10004_0751/PHK76	230.5	241	236	263	NA	260	245
W10004_0751/PHP02	251.5	240	230	282	NA	252	240.8
W10004_0751/PHZ51	272	272	271	305.5	NA	278	276.7
W10004_0754/PHK76	199	211	213	226	NA	239	220
W10004_0754/PHZ51	206	219	251	278	NA	261	233.3
W10004_0756/PHK76	243	242	244	274	NA	253	273.3
W10004_0756/PHP02	260	254	243	233	NA	260	230
W10004_0756/PHZ51	270	277	260	315	NA	285	293.3
W10004_0757/PHP02	244	260	237	300	NA	266	250
W10004_0757/PHZ51	264	263	269	310	NA	275	255
W10004_0760/PHK76	236	220.5	236.946	250	NA	257	241.7
W10004_0760/PHP02	237	227	210	265	NA	245	218.3
W10004_0760/PHZ51	252	242	258.5	304	NA	268	280
W10004_0768/PHK76	234	209	249	269	NA	268.5	267.5
W10004_0768/PHP02	223	251	251	290	NA	237	238.3
W10004_0768/PHZ51	253	247	260	305	NA	280	268.3
W10004_0771/PHK76	228	224	214	270	NA	247	243.3
W10004_0771/PHP02	225	255	230	282	NA	252	243.3
W10004_0771/PHZ51	252	242.5	270	278	NA	278	247.5
W10004_0773/PHK76	208	229.5	221	255	NA	257	238.3
W10004_0773/PHZ51	232	227	248	260	NA	270	256.7
W10004_0774/PHK76	268	241	238	290	NA	265	252.5
W10004_0774/PHP02	226	254	235.5	293	NA	246	253.3
W10004_0775/PHK76	243	262	250	285	NA	268.5	263.3
W10004_0775/PHP02	244	261.5	217	296	NA	245	246.7
W10004_0775/PHZ51	256	256	281	310	NA	282.5	281.7
W10004_0776/PHP02	239	265	234	295	NA	248.5	251.7
W10004_0776/PHZ51	258	270	289	299	NA	288	280
W10004_0779/PHK76	226	234	235	278	NA	268	256.7
W10004_0779/PHP02	226	232	236	291	NA	247	235
W10004_0779/PHZ51	263.5	252.5	253	263	NA	248	271.7
W10004_0781/PHK76	237	256	233	292	NA	273	263.3
W10004_0781/PHP02	249	247	230	300	NA	274	260
W10004_0781/PHZ51	265	271	290	327.5	NA	301.5	300
W10004_0782/PHK76	229	255	227	296	NA	262	250
W10004_0782/PHZ51	270	251	253	306	NA	289	266.7
W10004_0783/PHP02	232	219	226	268	NA	230	240.8
W10004_0783/PHZ51	263	240.5	253	310	NA	293	271.7
W10004_0784/PHP02	241	256	240	296	NA	266	236.7
W10004_0784/PHZ51	271	255.5	260	312	NA	298	255
W10004_0787/PHP02	260	260	233.5	288	NA	258	240
W10004_0787/PHZ51	252	261.5	264	312	NA	285	280
W10004_0789/PHK76	256	250	250	260	NA	266.7	256.7
W10004_0789/PHP02	255	243	228	295	NA	257	245.8
W10004_0789/PHZ51	252	269	280	293.5	NA	273	271.7
W10004_0792/PHK76	235	241	219	277	NA	262	255
W10004_0792/PHP02	239	251	231	286	NA	246	240
W10004_0794/PHK76	225	210	232	254	NA	258	253.3
W10004_0795/PHK76	193	218	205	235	NA	232	226.7
W10004_0795/PHP02	222	210	236.946	274	NA	251	208.3
W10004_0795/PHZ51	241	241	223	266.5	NA	247	241.7
W10004_0798/PHK76	227	224.5	209	277	NA	253	241.7
W10004_0798/PHP02	243	211.5	214	265	NA	241	235
W10004_0798/PHZ51	239	245	240	290	NA	262	265
W10004_0799/PHK76	235	243.5	255	266	NA	271	270
W10004_0799/PHP02	228	230	232	284	NA	261	246.7
W10004_0799/PHZ51	266	259.5	257	308	NA	263	250
W10004_0800/PHK76	231	240	234	290	NA	265.5	268.3
W10004_0800/PHP02	259	270	243	297	NA	268.5	253.3
W10004_0800/PHZ51	263	243.5	263	314	NA	267.5	273.3
W10004_0801/PHK76	246	244	218	267	NA	267	243.3
W10004_0801/PHP02	229	241	230	287	NA	233	205
W10004_0801/PHZ51	279	244	273	322	NA	252	261.7
W10004_0802/PHK76	217	241	243	285	NA	263	256.7
W10004_0802/PHZ51	270	265	272	315	NA	290	280
W10004_0803/PHK76	242	251.5	252	299	NA	285	286.7
W10004_0803/PHP02	251	253	255	297	NA	266.5	248.3
W10004_0806/PHK76	242	279	256	281	NA	221	276.7
W10004_0806/PHP02	230.5	262	237	297	NA	264	240.8
W10004_0806/PHZ51	274	256	278.5	321	NA	296	291.7
W10004_0807/PHK76	226	246	220	274	NA	260	256.7
W10004_0807/PHP02	232	234	208	276	NA	246	260
W10004_0807/PHZ51	256	251	270	305.5	NA	273	266.7
W10004_0812/PHK76	244	256	243	251	NA	265	265
W10004_0812/PHP02	259	253	230	285	NA	264	260
W10004_0812/PHZ51	256	257	277	279	NA	291	270
W10004_0814/PHK76	257	250	252	290	NA	285	268.3
W10004_0814/PHP02	256	247	245	298	NA	260	250
W10004_0814/PHZ51	282	256	295	345	NA	218	293.3
W10004_0815/PHK76	255	224	215	285	NA	247	243.3
W10004_0815/PHZ51	253	249	244.5	303	NA	279	246.7
W10004_0818/PHK76	230	271	250	294	NA	275.5	262.5
W10004_0818/PHP02	245	259	223	302	NA	257	250
W10004_0818/PHZ51	256	263	279	292	NA	287.5	290.8
W10004_0819/PHK76	233	257	235	280	NA	292	261.7
W10004_0819/PHP02	261	242	243	295	NA	256	235
W10004_0819/PHZ51	267	250	255	327	NA	296	266.7
W10004_0820/PHK76	230	239	216.5	261.5	NA	260	233.3
W10004_0820/PHP02	239.5	240	227	297	NA	240	230
W10004_0822/PHK76	225	227	231.5	257.5	NA	272	245
W10004_0822/PHP02	222	230	220	303	NA	254	231.7
W10004_0822/PHZ51	246	235	264	301	NA	278.5	255
W10004_0823/PHK76	229	233	224	268	NA	254	243.3
W10004_0823/PHP02	245	242	220	265	NA	242.5	247.5
W10004_0823/PHZ51	249	245	237	290	NA	285	270.8
W10004_0826/PHK76	229	235	242	276	NA	248.5	240
W10004_0826/PHZ51	254.5	248	253	294	NA	235	276.7
W10004_0827/PHK76	227	235	216.5	275	NA	262	258.3
W10004_0827/PHP02	225	216	212	272	NA	222	221.7
W10004_0827/PHZ51	247.5	239	237	284	NA	254	246.7
W10004_0828/PHK76	234.5	253	235	289	NA	263	257.5
W10004_0828/PHP02	268	279	236	296	NA	278	254.2
W10004_0828/PHZ51	242	259	260	330	NA	240	257.5
W10004_0830/PHK76	222	250	235	276	NA	270	246.7
W10004_0830/PHP02	256	242.5	222	282	NA	268	230
W10004_0830/PHZ51	278	225	270	304	NA	267	270
W10004_0832/PHK76	191	200	236.946	233	NA	247	221.7
W10004_0832/PHP02	198	197	187	246	NA	222	218.3
W10004_0833/PHK76	254	243	247	268	NA	260	255.8
W10004_0833/PHP02	247	273	232.5	257	NA	271	237.5
W10004_0833/PHZ51	275	274	263	300	NA	263	257.5
W10004_0834/PHK76	205	216	227	265	NA	239	230
W10004_0834/PHP02	195	250	236.946	270.5	NA	244	230
W10004_0834/PHZ51	253	248	256	302	NA	265	245.8
W10004_0836/PHK76	209	246	232	276	NA	283	270.8
W10004_0836/PHZ51	278	254	260	324	NA	285	271.7
W10004_0837/PHK76	236	243.5	204	280	NA	270	260
W10004_0837/PHP02	247	244	221	294	NA	243	231.7
W10004_0837/PHZ51	267.5	266	274	293	NA	283	275
W10004_0840/PHK76	209	226	210	250	NA	242	246.7
W10004_0840/PHP02	205	227	220	245	NA	234	211.7
W10004_0840/PHZ51	239	225.5	234	281	NA	251	246.7
W10004_0842/PHK76	232	225.5	212	258	NA	247	246.7
W10004_0842/PHP02	221	237	208	275.5	NA	241	223.3
W10004_0842/PHZ51	249	247	239	301	NA	263	280
W10004_0843/PHK76	208.5	245	200	285.5	NA	240	233.3
W10004_0843/PHP02	228.5	211	222	252	NA	243	231.7
W10004_0843/PHZ51	246	231	227	281	NA	277	263.3
W10004_0844/PHK76	215	211	201.5	268	NA	242	243.3
W10004_0844/PHP02	215	198	185	255.5	NA	230	228.3
W10004_0847/PHK76	197	217	207	260	NA	247	236.7
W10004_0847/PHP02	219	238	210.5	262	NA	268.5	215
W10004_0847/PHZ51	254	236	234	280	NA	285	251.7
W10004_0848/PHK76	220	258.5	246	303	NA	296	265
W10004_0848/PHP02	262	214	200	308	NA	275	255
W10004_0848/PHZ51	257	277	273	324	NA	257	298.3
W10004_0851/PHZ51	241	255	255	300	NA	276	263.3
W10004_0852/PHP02	217	221	197	266	NA	234	236.7
W10004_0856/PHK76	201	218	230	257	NA	223	231.7
W10004_0856/PHP02	218.5	208	208	263	NA	241	240.8
W10004_0856/PHZ51	255	235.3	234	286	NA	263	256.7
W10004_0858/PHP02	239.5	231	237	284	NA	251	235
W10004_0858/PHZ51	258.5	252	264	306	NA	270	278.3
W10004_0859/PHK76	214	228.5	215	266	NA	245	246.7
W10004_0859/PHP02	238	209	221.5	273.5	NA	254	233.3
W10004_0859/PHZ51	267	250	243	295	NA	291	283.3
W10004_0866/PHK76	230	246	230	288	NA	257	244.2
W10004_0866/PHP02	233.5	258	240	293	NA	245	240
W10004_0866/PHZ51	235	264	266	321	NA	290	285
W10004_0868/PHK76	246	253	245	278	NA	259.5	258.3
W10004_0868/PHP02	229	244	218	254	NA	238	220
W10004_0868/PHZ51	271	252	271	302	NA	280	268.3
W10004_0869/PHK76	207	217.5	185	247	NA	232	231.7
W10004_0869/PHP02	223	235	221	258	NA	248	231.7
W10004_0876/PHK76	235	234	231.5	277	NA	255	243.3
W10004_0876/PHZ51	259.5	253	266	316	NA	273	278.3
W10004_0877/PHK76	206.5	226	215	269	NA	252	240
W10004_0877/PHP02	235	233	212	285	NA	231	235
W10004_0877/PHZ51	261	250	260	286.5	NA	275.5	273.3
W10004_0879/PHK76	212	225	202.5	239	NA	217	218.3
W10004_0879/PHP02	220	216	236.946	241	NA	224	208.3
W10004_0879/PHZ51	217	218	224	268	NA	235	255
W10004_0884/PHK76	198	251	230	279	NA	234.5	225
W10004_0884/PHP02	213	216	190	250	NA	223	203.3
W10004_0884/PHZ51	243	226	236	271	NA	262	247.5
W10004_0885/PHK76	220	232	232	271.5	NA	259	238.3
W10004_0885/PHP02	242	220	225	277	NA	218	216.7
W10004_0885/PHZ51	262	248.5	272	297	NA	263	248.3
W10004_0886/PHP02	235	229	215.5	275.5	NA	252	245
W10004_0886/PHZ51	264	239	280	293	NA	269	271.7
W10004_0888/PHK76	258	240	216	274	NA	257	263.3
W10004_0888/PHP02	241	248	227	285	NA	237	225
W10004_0888/PHZ51	266	257	258.5	295	NA	255	263.3
W10004_0889/PHP02	227	224	220	274	NA	244	236.7
W10004_0889/PHZ51	248.5	252	250	314.5	NA	277	258.3
W10004_0891/PHP02	247	243	229	289	NA	253	243.3
W10004_0891/PHZ51	245	245	256	263	NA	285.5	266.7
W10004_0892/PHK76	231	257	230	264.5	NA	255	260
W10004_0892/PHZ51	267	254	251	327	NA	278	278.3
W10004_0894/PHK76	232	234	214.5	265	NA	263	245
W10004_0894/PHP02	229	225	212.5	273	NA	254	235
W10004_0894/PHZ51	248	239	269.5	299	NA	292	263.3
W10004_0896/PHK76	276	262.7	256	291	NA	283	271.7
W10004_0896/PHP02	272	257	233	312.5	NA	245	263.3
W10004_0896/PHZ51	258.5	254	292	317	NA	273	290
W10004_0900/PHK76	201	225	230.5	267	NA	238	245
W10004_0900/PHP02	234	233	216	260	NA	246	235
W10004_0900/PHZ51	243.5	287	260.5	291	NA	288	273.3
W10004_0901/PHK76	221	213	220	253	NA	258	240
W10004_0901/PHP02	239	236	224	260	NA	210	245
W10004_0901/PHZ51	257	238	255	296	NA	274	260
W10004_0907/PHK76	235	256	242	274	NA	272	260
W10004_0907/PHP02	218	262	232	320	NA	265	240.8
W10004_0907/PHZ51	259	242	273	310	NA	277.5	243.3
W10004_0913/PHK76	230	248	230	280	NA	271.5	267.5
W10004_0913/PHP02	253	247	220	300	NA	249	251.7
W10004_0913/PHZ51	253	267	248	301	NA	290	285
W10004_0914/PHK76	226	245	242	303	NA	270	253.3
W10004_0914/PHP02	241	260	240	294	NA	258	230
W10004_0914/PHZ51	266	261.5	268	320	NA	267	286.7
W10004_0916/PHP02	269	244	214	282	NA	268	250
W10004_0916/PHZ51	264	256	260	301	NA	282	275
W10004_0918/PHK76	230	232.5	221	261	NA	269	251.7
W10004_0918/PHP02	240	233	206	280	NA	253	235
W10004_0918/PHZ51	242	249	257	305.5	NA	272	270.8
W10004_0920/PHK76	221.5	213	210	242	NA	237	228.3
W10004_0920/PHP02	222	237	215	282	NA	242	227.5
W10004_0920/PHZ51	247	226	283	287	NA	280	250
W10004_0922/PHP02	243.5	230	200	270.5	NA	245	255
W10004_0922/PHZ51	247	259	251	292	NA	250	275
W10004_0928/PHK76	222	258	226	274.5	NA	260	258.3
W10004_0928/PHZ51	248	253	279	308	NA	282	268.3
W10004_0930/PHK76	186	230	215	259	NA	250	245
W10004_0930/PHP02	224	223	180	270	NA	240	238.3
W10004_0930/PHZ51	240	238	256	288	NA	275	256.7
W10004_0932/PHK76	186	254	238	285	NA	285	258.3
W10004_0932/PHP02	253	258	244	291	NA	255	260
W10004_0932/PHZ51	267	258	271	328	NA	285	288.3
W10004_0935/PHK76	243	220	218	257	NA	230	256.7
W10004_0935/PHP02	228	222.5	200	314	NA	244	225
W10004_0935/PHZ51	236	286	235	265	NA	262	255
W10004_0938/PHP02	236	253	223	285	NA	244.5	248.3
W10004_0940/PHK76	246	242	227	281.5	NA	260	248.3
W10004_0940/PHP02	266	253	228	295	NA	265	266.7
W10004_0943/PHK76	234	247	247	297	NA	295	255
W10004_0943/PHP02	255	264	216	266	NA	244.5	238.3
W10004_0949/PHK76	258	249	237	293	NA	268.5	250
W10004_0949/PHP02	246	259	218	285	NA	236	241.7
W10004_0949/PHZ51	262.5	263	267	301	NA	265	256.7
W10004_0950/PHK76	211	228	203	269	NA	238	246.7
W10004_0950/PHP02	218	206	200	255	NA	232	237.5
W10004_0950/PHZ51	247	242	255	275.5	NA	263	256.7
W10004_0951/PHK76	255	235	221.5	271	NA	255	255
W10004_0951/PHP02	250	234	228.5	280	NA	249	235
W10004_0951/PHZ51	243	249	253	287	NA	275	265
W10004_0953/PHK76	207	224	223	258.5	NA	270	245
W10004_0953/PHP02	226	232	200	270	NA	246	231.7
W10004_0953/PHZ51	258	244	242	282.5	NA	287	265
W10004_0955/PHK76	237.5	235	220	260	NA	265	253.3
W10004_0955/PHP02	243	257	230	283	NA	242	235.8
W10004_0955/PHZ51	251	240.5	255	293	NA	263	258.3
W10004_0956/PHK76	248	232	227	280	NA	271	271.7
W10004_0956/PHP02	252	257	236.946	297	NA	256.5	223.3
W10004_0956/PHZ51	259	243	248	298	NA	274	278.3
W10004_0963/PHP02	247	254.5	241	296	NA	252	265
W10004_0963/PHZ51	278	269	264	330	NA	288	280
W10004_0964/PHP02	224	208	190	264	NA	240	238.3
W10004_0964/PHZ51	226	235	270	271	NA	263	248.3
W10004_0965/PHK76	210	223	225	245	NA	242.5	246.7
W10004_0965/PHZ51	256	235.5	244	290	NA	268	258.3
W10004_0966/PHK76	211	237	225.5	265	NA	260	243.3
W10004_0966/PHP02	236	259.5	211	271	NA	248	235
W10004_0966/PHZ51	261	255	237	292	NA	278	267.5
W10004_0969/PHK76	221	232	203	255	NA	241	235.8
W10004_0969/PHP02	221.5	227	202	271	NA	225	220
W10004_0969/PHZ51	249	239	250.5	298	NA	287	253.3
W10004_0970/PHK76	211.5	263	235	277.5	NA	268	256.7
W10004_0970/PHP02	251	246	233	303	NA	256	250
W10004_0970/PHZ51	262	256	280	334	NA	278	275
W10004_0971/PHK76	190.5	223.5	213	252	NA	242	226.7
W10004_0971/PHP02	230	215	200	265	NA	246	224.2
W10004_0971/PHZ51	256	226	230	308	NA	263	265
W10004_0974/PHK76	217	234	253	249	NA	268	246.7
W10004_0974/PHP02	235	232	234	270	NA	230	250
W10004_0974/PHZ51	257.5	238	249	326	NA	282	272.5
W10004_0975/PHK76	241	229	212.5	271	NA	243	244.2
W10004_0975/PHP02	218	239	223	279.5	NA	241	241.7
W10004_0975/PHZ51	268	254.5	243	302	NA	275	270
W10004_0981/PHK76	230	232	228	280	NA	262.5	248.3
W10004_0981/PHP02	250	246	241	284	NA	248	265
W10004_0981/PHZ51	255	250	251.5	316	NA	275.5	250
W10004_0982/PHK76	217	215	210	262	NA	260	231.7
W10004_0982/PHP02	243	243	212	280	NA	220	236.7
W10004_0984/PHK76	260	240	225	269	NA	268	255
W10004_0984/PHP02	232	249	229	300	NA	250	231.7
W10004_0984/PHZ51	263	238	276	310	NA	268	273.3
W10004_0988/PHK76	233	229	229	276	NA	258	241.7
W10004_0988/PHP02	208	262	232	276.5	NA	243	246.7
W10004_0988/PHZ51	249	256	271	296	NA	294	263.3
W10004_0991/PHK76	228	221	247	260	NA	260	258.3
W10004_0991/PHP02	236	223.5	217	286	NA	242	233.3
W10004_0991/PHZ51	253	255	267.5	313	NA	285	273.3
W10004_0996/PHK76	243.5	245	238	299	NA	278	261.7
W10004_0996/PHP02	257	252	223	304	NA	248	241.7
W10004_0996/PHZ51	258	275	274	307	NA	274	276.7
W10004_0997/PHK76	212	241.929	205	255	NA	243	240
W10004_0997/PHP02	215	212	196	245	NA	228	213.3
W10004_0997/PHZ51	233	230.5	242	260	NA	213	245
W10004_1000/PHK76	245	217	210	273	NA	259	246.7
W10004_1000/PHP02	225	246	231	283	NA	255	243.3
W10004_1000/PHZ51	247	267	248	317	NA	271	260
W10004_1001/PHP02	234	257	220	262	NA	232	216.7
W10004_1001/PHZ51	261	238	233	266	NA	278	255
W10004_1002/PHK76	213	237	220	244	NA	265	231.7
W10004_1002/PHP02	230	238	200	275	NA	246	218.3
W10004_1002/PHZ51	241	238.5	225	277	NA	270.5	262.5
W10004_1004/PHK76	214	234	226	266	NA	245	233.3
W10004_1004/PHP02	234	251	210	280	NA	252	226.7
W10004_1004/PHZ51	249	240	256	291	NA	268	266.7
W10004_1007/PHZ51	248	252	246.5	278	NA	268	251.7
W10004_1011/PHK76	254	226	232	282	NA	265.5	256.7
W10004_1011/PHZ51	243	250.5	256	296	NA	276.5	263.3
W10004_1014/PHK76	228	243	217	273	NA	270.5	263.3
W10004_1014/PHP02	221	247	225	299	NA	242	241.7
W10004_1015/PHK76	211	248.5	257	278	NA	260	265
W10004_1015/PHP02	237	249	235	278	NA	243	235.8
W10004_1015/PHZ51	256	271	262	310	NA	284	273.3
W10004_1018/PHK76	230	244	225	282	NA	272	255
W10004_1018/PHP02	240	262	223	297	NA	268	253.3
W10004_1018/PHZ51	265.5	279	270	318.5	NA	263.5	255
W10004_1020/PHK76	225	237	227	270	NA	247	245
W10004_1020/PHP02	236	238	205.5	256	NA	233	216.7
W10004_1020/PHZ51	260	245	236.5	277	NA	273	255
W10004_1032/PHK76	202	256	212	268	NA	250	226.7
W10004_1032/PHP02	247	218	227.5	273.5	NA	201.5	213.3
W10004_1032/PHZ51	252	241.929	257	301	NA	267	260
W10004_1037/PHK76	206	233	205	286	NA	252.5	245.8
W10004_1037/PHP02	233	239	210	291.6	NA	251	230
W10004_1037/PHZ51	249	247	270	321	NA	285	270
W10004_1045/PHK76	242	240	240	279	NA	273	265
W10004_1045/PHP02	249	244	236	284	NA	247	238.3
W10004_1045/PHZ51	269	261	271	310	NA	278.5	286.7
W10004_1052/PHK76	192	202	210	237	NA	233	236.7
W10004_1052/PHP02	226	214	200	247	NA	217	221.7
W10004_1052/PHZ51	224	236	238	244	NA	250	241.7
W10004_1057/PHK76	207	228	226.5	269	NA	240	238.3
W10004_1057/PHP02	232	253.5	213	274	NA	234	236.7
W10004_1063/PHK76	232.5	248	235	277	NA	262	265
W10004_1063/PHZ51	275.5	271	272	319	NA	288	288.3
W10004_1064/PHK76	206	216	223	242	NA	239	235
W10004_1064/PHP02	229	219	212	274	NA	233	235
W10004_1064/PHZ51	243	222	249	285	NA	267	238.3
W10004_1072/PHK76	275	260	235	287	NA	277	271.7
W10004_1072/PHP02	220.5	258	234	318	NA	235	246.7
W10004_1072/PHZ51	266	275	277	327	NA	290	258.3
W10004_1080/PHK76	234	254	233	274	NA	257	253.3
W10004_1080/PHP02	256	236	236.946	282	NA	261	245
W10004_1080/PHZ51	259	248	263	308	NA	294	280
W10004_1081/PHK76	235	241	234.5	277	NA	271	260
W10004_1081/PHP02	224	231	195	283	NA	232	238.3
W10004_1081/PHZ51	252	248	277	234	NA	283	265
W10004_1084/PHK76	227	224	230	267	NA	248	261.7
W10004_1084/PHP02	245	261	231	283	NA	241	236.7
W10004_1084/PHZ51	258	246	263	310	NA	270	273.3
W10004_1099/PHK76	235	222	232.5	256	NA	250	233.3
W10004_1099/PHP02	221	238	217	260	NA	233	228.3
W10004_1099/PHZ51	254	241	234	289.5	NA	262	258.3
W10004_1104/PHK76	205	225	200	250	NA	242	240
W10004_1104/PHP02	226	232	224	263	NA	248	221.7
W10004_1104/PHZ51	242	245	241	287	NA	263	251.7
W10004_1105/PHP02	253	224	225	283	NA	240	228.3
W10004_1112/PHK76	224	235	210	259	NA	266	246.7
W10004_1112/PHP02	238	224.5	224	275	NA	250	238.3
W10004_1112/PHZ51	250	244	260	298	NA	260	268.3
W10004_1117/PHK76	246	249	210	243	NA	243	232.5
W10004_1117/PHP02	208	236	200	262	NA	251	230
W10004_1117/PHZ51	234	233	244	272	NA	265	241.7
W10004_1118/PHK76	241	228	239	261	NA	257	248.3
W10004_1118/PHP02	229	235	212	287	NA	248	250
W10004_1118/PHZ51	243	240	247	295	NA	268	275
W10004_1123/PHK76	191	241.929	185	283.584	NA	213	211.7
W10004_1123/PHP02	253	241.929	168	283.584	NA	260.431	201.7
W10004_1123/PHZ51	235	190	197	248	NA	267	216.7
W10004_1140/PHK76	264	254	260	292.5	NA	280.5	271.7
W10004_1140/PHZ51	249	250	204.5	292	NA	280	278.3
W10004_1143/PHP02	235	252	230	279.5	NA	260	236.7
W10004_1143/PHZ51	238	260	259	297	NA	283	261.7
W10004_1146/PHP02	242.5	218	230	277	NA	256	248.3
W10004_1146/PHZ51	254	252	266	322	NA	297	283.3
W10004_1156/PHK76	240	243	230	261	NA	267	240
W10004_1156/PHP02	228	221	220	272	NA	257	228.3
W10004_1156/PHZ51	269	214	257	299.5	NA	268	281.7

## Sheet: FT
Table S4. henotypes of the Maize1000 dataset were measured in seven environments.
Sheet 2. Phenotypes of the flowering time measured in seven environments.
Hybrid	Environment
	DEH1_2020	DEH1_2021	IAH2_2021	IAH3_2021	IAH4_2021	WIH2_2020	WIH2_2020
B14A/OH43	63.4	71.2	NA	NA	79.3	70	66.3
B37/H95	62.6	72.7	NA	NA	80.8	71.3	69.3
B37/MO17	63.4	71.7	NA	NA	79.4	72.5	67.6
B37/OH43	61.4	71	NA	NA	78.1	69	64.6
B73/MO17	63.5	73.5	NA	NA	79.6	72	68.7
B73/PHM49	59.9469	73.5	NA	NA	80.1	72	70.3
B73/PHN82	62.9	71.7	NA	NA	78.9	71.8	69.6
B73/TX779	59.9469	69.5465	NA	NA	72	66.9234	64.4671
CG44/CGR01	56.5	65	NA	NA	70.9	61.5	59.9
F42/H95	63.8	72	NA	NA	80.6	67.9	68.1
F42/MO17	62.5	71.7	NA	NA	78.6	69.8	66.9
F42/OH43	63	71	NA	NA	77	67.5	64.1
LH74/PHN82	61.5	71.2	NA	NA	77.6	66.4	66
PHW52/PHM49	63.5	72.5	NA	NA	78	73	69.8
TX714/TX779	59.9469	69.5465	NA	NA	80	66.9234	64.4671
TX777/LH195	59.9469	69.5465	NA	NA	77	66.9234	64.4671
TX779/LH195	59.9469	69.5465	NA	NA	76	66.9234	64.4671
W10004_0006/PHK76	60	66	NA	NA	73	65	63
W10004_0006/PHP02	59	68	NA	NA	72	64	61
W10004_0006/PHZ51	59	70	NA	NA	74	67	64
W10004_0007/PHK76	60	68	NA	NA	74	65	64
W10004_0007/PHP02	59	67	NA	NA	75	65	61.5
W10004_0007/PHZ51	63	70	NA	NA	78	69	67
W10004_0008/PHK76	64	71	NA	NA	77	66	65
W10004_0008/PHP02	59	72	NA	NA	73	64	64
W10004_0008/PHZ51	61	72	NA	NA	77	69	67
W10004_0010/PHP02	58	68	NA	NA	74	65.5	63
W10004_0010/PHZ51	60	71	NA	NA	76	69	66
W10004_0011/PHK76	61	68.5	NA	NA	75	66	65
W10004_0011/PHZ51	59	70	NA	NA	76.5	68	65
W10004_0013/PHK76	60	68	NA	NA	73	67	63
W10004_0013/PHP02	58	68.5	NA	NA	72	64	62
W10004_0013/PHZ51	60	69.5	NA	NA	77	66	64
W10004_0014/PHK76	60	70	NA	NA	76	69	66
W10004_0014/PHP02	60	69	NA	NA	73	67	65
W10004_0014/PHZ51	63	74	NA	NA	77	69	66
W10004_0018/PHK76	58	70	NA	NA	76	69	64
W10004_0018/PHP02	59	69	NA	NA	72	63	64
W10004_0026/PHK76	60	68	NA	NA	75	67	65.5
W10004_0026/PHP02	59	70	NA	NA	73	66	62
W10004_0026/PHZ51	61	70	NA	NA	79	69	66
W10004_0027/PHK76	59	70	NA	NA	73	65	62
W10004_0027/PHP02	57	69	NA	NA	73	62.5	61
W10004_0031/PHK76	59	69	NA	NA	78	69	65
W10004_0031/PHZ51	61	71	NA	NA	78	71	66
W10004_0032/PHK76	60	67	NA	NA	75	65	62.5
W10004_0032/PHP02	57	66	NA	NA	73	64	62
W10004_0032/PHZ51	61	70	NA	NA	79	68	65
W10004_0034/PHK76	59	70	NA	NA	73.5	67	65
W10004_0034/PHP02	58.5	70	NA	NA	73	70	64
W10004_0034/PHZ51	63	72	NA	NA	79	71	67
W10004_0035/PHK76	61	71	NA	NA	77	67	65
W10004_0035/PHP02	58	66	NA	NA	72	64	60
W10004_0037/PHK76	62	71	NA	NA	77	65	66
W10004_0037/PHP02	59	70	NA	NA	73	64	62
W10004_0037/PHZ51	61	71	NA	NA	78	70	66
W10004_0038/PHK76	59	69	NA	NA	76	66	67
W10004_0038/PHZ51	63	70	NA	NA	77	68	67
W10004_0039/PHK76	59	69	NA	NA	75	68	65
W10004_0039/PHP02	60	68	NA	NA	73	66	62.5
W10004_0039/PHZ51	62	70	NA	NA	77	69	66
W10004_0041/PHK76	60	70	NA	NA	77	65	66
W10004_0041/PHP02	58	68.5	NA	NA	74	63	59
W10004_0041/PHZ51	61	71.5	NA	NA	77	68	65
W10004_0042/PHK76	60	70	NA	NA	75	65	64
W10004_0042/PHP02	58	69	NA	NA	72	66	62
W10004_0042/PHZ51	61	69	NA	NA	76	67	64
W10004_0045/PHK76	60	69	NA	NA	76	65	67
W10004_0045/PHP02	60	70	NA	NA	77	69	64
W10004_0046/PHK76	60	69	NA	NA	75	66	66
W10004_0046/PHP02	58	69	NA	NA	75	67	64
W10004_0046/PHZ51	61	70	NA	NA	76.5	69	67
W10004_0047/PHK76	59	70	NA	NA	77	69	66
W10004_0047/PHP02	59	69	NA	NA	73	65	61
W10004_0047/PHZ51	60	71	NA	NA	76	68	65
W10004_0053/PHK76	61.5	70	NA	NA	78	70	67
W10004_0053/PHP02	60	70	NA	NA	73	69	64.5
W10004_0053/PHZ51	63	74	NA	NA	79	71	70
W10004_0055/PHK76	61	72	NA	NA	75	65	64
W10004_0055/PHP02	58	70	NA	NA	75	67	61
W10004_0055/PHZ51	62	72	NA	NA	76.5	68	68
W10004_0059/PHP02	57	66	NA	NA	72.5	64	63
W10004_0061/PHK76	65	70	NA	NA	76	65	65
W10004_0061/PHP02	59	66	NA	NA	73	64	62.5
W10004_0061/PHZ51	61	70	NA	NA	76	69	65
W10004_0062/PHK76	60	69	NA	NA	75	67.5	64
W10004_0062/PHZ51	60.5	70	NA	NA	76	71.5	66
W10004_0063/PHK76	63	70	NA	NA	78	66	66
W10004_0063/PHP02	58	69	NA	NA	73	69	61
W10004_0063/PHZ51	62	70	NA	NA	77	68	68
W10004_0064/PHK76	57	68	NA	NA	73	66	63.5
W10004_0064/PHP02	58	67	NA	NA	72	63	61
W10004_0065/PHK76	58	69	NA	NA	74	65.5	64
W10004_0065/PHP02	59	67.5	NA	NA	74	66	61
W10004_0065/PHZ51	61	69.5	NA	NA	77	68	67
W10004_0068/PHK76	59	70	NA	NA	75	67	65
W10004_0068/PHP02	59	70	NA	NA	74	64	62
W10004_0068/PHZ51	61	72	NA	NA	76	68	65
W10004_0069/PHK76	61	68	NA	NA	75	66	64
W10004_0069/PHP02	57	69.5465	NA	NA	72	63	61
W10004_0069/PHZ51	60.5	68	NA	NA	74	68	67
W10004_0070/PHK76	62	69	NA	NA	75	65	63
W10004_0070/PHZ51	60	69	NA	NA	77	67	65
W10004_0071/PHK76	57	69	NA	NA	75	67	63
W10004_0071/PHP02	57	66	NA	NA	72.5	64	61
W10004_0071/PHZ51	60	69	NA	NA	76	65	64
W10004_0072/PHK76	60	73	NA	NA	76	67.5	66
W10004_0072/PHP02	59	69	NA	NA	73	64	65
W10004_0072/PHZ51	63	70	NA	NA	79	69	66
W10004_0073/PHK76	61	70	NA	NA	75	69	64
W10004_0073/PHP02	60	71	NA	NA	73	66	63
W10004_0073/PHZ51	61.5	73	NA	NA	78	68	66
W10004_0076/PHK76	63	70	NA	NA	77	65	66
W10004_0076/PHP02	58.5	68	NA	NA	72.5	67	63
W10004_0076/PHZ51	61	72	NA	NA	79	68.5	66
W10004_0078/PHK76	60	68	NA	NA	76	69	65
W10004_0078/PHP02	58.5	70	NA	NA	74	64	63
W10004_0078/PHZ51	63	72	NA	NA	79	69.5	67.5
W10004_0079/PHZ51	59	69	NA	NA	77	67	66
W10004_0080/PHK76	60	71	NA	NA	77	69	67
W10004_0080/PHP02	60.5	69	NA	NA	76	65	63
W10004_0080/PHZ51	63	72	NA	NA	78	68	67
W10004_0086/PHK76	64	69	NA	NA	74	64	63
W10004_0086/PHP02	57.5	69	NA	NA	73	66	63
W10004_0086/PHZ51	61	69	NA	NA	77	70	67
W10004_0087/PHK76	59	70	NA	NA	73	66	64
W10004_0087/PHP02	57	67	NA	NA	73	62	61.5
W10004_0087/PHZ51	59	68	NA	NA	77	68	65
W10004_0092/PHP02	59	69	NA	NA	74	65	61
W10004_0092/PHZ51	62	70	NA	NA	77	70	65
W10004_0093/PHP02	60	70	NA	NA	75	69	64
W10004_0093/PHZ51	61.5	72	NA	NA	77	68	66
W10004_0095/PHK76	62	70	NA	NA	78	66.5	66
W10004_0095/PHP02	59	68	NA	NA	73	64	62
W10004_0095/PHZ51	62	71	NA	NA	78	67.5	66
W10004_0097/PHK76	61	68.5	NA	NA	76	66	64
W10004_0097/PHZ51	62	70	NA	NA	78	68	66
W10004_0098/PHK76	58.5	70	NA	NA	73	66	65
W10004_0098/PHP02	58	66	NA	NA	73	63	62
W10004_0098/PHZ51	60	70	NA	NA	76	73	65
W10004_0099/PHK76	60	70	NA	NA	75	66	66
W10004_0099/PHZ51	61	70	NA	NA	79	69	66.5
W10004_0101/PHP02	57	68	NA	NA	72	65	61
W10004_0101/PHZ51	61	70	NA	NA	73.5	67	64
W10004_0103/PHK76	60	70	NA	NA	78	65	66
W10004_0103/PHP02	59	70	NA	NA	76.5	68	65
W10004_0103/PHZ51	62	72	NA	NA	78.5	68	67
W10004_0106/PHK76	58	67	NA	NA	73	65.5	64
W10004_0106/PHP02	58	70	NA	NA	72	64	61
W10004_0106/PHZ51	60	68	NA	NA	76	68	64
W10004_0110/PHK76	60	69	NA	NA	74	65	66
W10004_0110/PHP02	57	68	NA	NA	72	64	63
W10004_0110/PHZ51	61	68	NA	NA	76.5	68	65
W10004_0112/PHK76	60	68	NA	NA	75	68	65
W10004_0112/PHP02	58	67.5	NA	NA	72	66	64
W10004_0112/PHZ51	60	70	NA	NA	76	69	66.5
W10004_0115/PHK76	59.5	69.5	NA	NA	73	69	66
W10004_0115/PHZ51	61	69	NA	NA	78	69	67
W10004_0116/PHK76	60	69	NA	NA	75	65	64
W10004_0116/PHP02	57	67	NA	NA	72	63	60.5
W10004_0118/PHK76	60	68	NA	NA	73	66	64
W10004_0118/PHP02	59	68	NA	NA	72	63	62
W10004_0118/PHZ51	62	70	NA	NA	78	68.5	65
W10004_0119/PHK76	61	68.5	NA	NA	77	66	63
W10004_0119/PHP02	57	69.5465	NA	NA	73	64	61
W10004_0119/PHZ51	63	70	NA	NA	78	67	66
W10004_0121/PHK76	61	70.5	NA	NA	78	70	65
W10004_0121/PHP02	58	70	NA	NA	75	64	63
W10004_0121/PHZ51	63	72	NA	NA	80	70	66
W10004_0122/PHK76	61	70	NA	NA	76	70	65
W10004_0122/PHP02	58	69	NA	NA	73	64	64
W10004_0122/PHZ51	62	72	NA	NA	78	73	66
W10004_0127/PHK76	60	68	NA	NA	76	65	64.3
W10004_0127/PHP02	58	67	NA	NA	72	64	62
W10004_0127/PHZ51	61	69	NA	NA	76	67	66
W10004_0129/PHP02	58	68	NA	NA	73	64	63
W10004_0129/PHZ51	61.5	70	NA	NA	78.5	68	66
W10004_0132/PHK76	59	70	NA	NA	74	65.5	64
W10004_0132/PHP02	58	67	NA	NA	73	64	62
W10004_0132/PHZ51	62	71	NA	NA	77	67	66
W10004_0133/PHK76	62	68	NA	NA	74.5	64	64.5
W10004_0133/PHP02	59	67.5	NA	NA	73	64	64
W10004_0133/PHZ51	61	71	NA	NA	77	68.5	67
W10004_0134/PHK76	60	70	NA	NA	74	64.5	65.5
W10004_0134/PHP02	62	66	NA	NA	73	65.5	66
W10004_0134/PHZ51	60	72	NA	NA	77	68	66
W10004_0138/PHK76	58	69	NA	NA	75	67	62.5
W10004_0138/PHZ51	61	72	NA	NA	77	69	65
W10004_0140/PHP02	59.5	69	NA	NA	75	66.5	64
W10004_0140/PHZ51	61	72	NA	NA	78	69	67.5
W10004_0144/PHK76	59	69.5	NA	NA	75	65	65
W10004_0144/PHP02	57	67	NA	NA	72	64	61
W10004_0144/PHZ51	59.5	70	NA	NA	76	67	66
W10004_0146/PHK76	61	70	NA	NA	76	68	65
W10004_0146/PHP02	59	68	NA	NA	73	63	62.5
W10004_0146/PHZ51	60	72	NA	NA	77	69	67
W10004_0147/PHK76	58	69	NA	NA	75	66	65.5
W10004_0147/PHP02	57	68	NA	NA	74	64	64
W10004_0147/PHZ51	61	70	NA	NA	79	69	68
W10004_0148/PHK76	59	70	NA	NA	76	66	66
W10004_0148/PHP02	58	68	NA	NA	75	66	62
W10004_0148/PHZ51	60	70	NA	NA	78	67	65
W10004_0149/PHK76	60	68	NA	NA	74.5	69	65
W10004_0149/PHZ51	61.5	71	NA	NA	78	66.9234	66
W10004_0150/PHK76	60	70	NA	NA	73	68.5	65
W10004_0150/PHP02	59	69	NA	NA	73	67	63
W10004_0152/PHK76	60	69	NA	NA	74	66	65
W10004_0152/PHP02	58	68.5	NA	NA	72	65	62
W10004_0152/PHZ51	62	70	NA	NA	77	66.9234	66
W10004_0153/PHK76	59	71	NA	NA	75	66	65
W10004_0153/PHP02	59	69	NA	NA	75	64	62
W10004_0153/PHZ51	61	71	NA	NA	78	69	65.5
W10004_0154/PHK76	59.5	71	NA	NA	77	68	66
W10004_0154/PHP02	57	68	NA	NA	73	66	64
W10004_0154/PHZ51	62	73	NA	NA	78	68	67
W10004_0160/PHK76	62	70	NA	NA	77	68	64
W10004_0160/PHZ51	62	70	NA	NA	78	68	66
W10004_0161/PHP02	58	67	NA	NA	73	65	61
W10004_0161/PHZ51	61	70.5	NA	NA	74	65	65.5
W10004_0166/PHK76	60	68	NA	NA	75	69	65
W10004_0166/PHP02	59	69	NA	NA	74.5	68	64
W10004_0166/PHZ51	62	69	NA	NA	77	69	66
W10004_0167/PHP02	58	66	NA	NA	75	64.5	62
W10004_0167/PHZ51	62	71	NA	NA	78	69	67
W10004_0168/PHK76	63	70	NA	NA	76	69	66
W10004_0168/PHP02	60	70	NA	NA	73	67	65
W10004_0168/PHZ51	63	72	NA	NA	76	69	69
W10004_0169/PHP02	59	68	NA	NA	73	63	61
W10004_0169/PHZ51	61	70	NA	NA	76.5	67.5	64
W10004_0171/PHK76	60	71	NA	NA	78	66	65
W10004_0178/PHK76	58	69	NA	NA	75	65	64.5
W10004_0178/PHP02	58	68	NA	NA	75	65	65
W10004_0178/PHZ51	61.5	72	NA	NA	76.5	69	67
W10004_0179/PHK76	59	69	NA	NA	74.5	67	63.5
W10004_0179/PHP02	57	67	NA	NA	73	65	61
W10004_0179/PHZ51	60	69	NA	NA	76	69	65
W10004_0185/PHP02	57	68	NA	NA	72	65	62
W10004_0185/PHZ51	60	69	NA	NA	76	66	66
W10004_0189/PHZ51	65	68.5	NA	NA	76	69	67
W10004_0190/PHK76	60	70	NA	NA	75	66	66
W10004_0190/PHP02	57	70	NA	NA	74	64	62
W10004_0190/PHZ51	63	71	NA	NA	76	69	66
W10004_0192/PHK76	59	68	NA	NA	77	68	66
W10004_0192/PHP02	59	67	NA	NA	75.5	69	62
W10004_0192/PHZ51	62	72	NA	NA	78	69	67
W10004_0194/PHK76	59	69.5	NA	NA	75	65	63
W10004_0194/PHP02	58	69	NA	NA	73	64	63
W10004_0194/PHZ51	60	70	NA	NA	78	67.5	66
W10004_0196/PHK76	61	72	NA	NA	78	70	67
W10004_0196/PHP02	61	70	NA	NA	76	64	64.5
W10004_0196/PHZ51	61	71.5	NA	NA	79	71	69
W10004_0197/PHP02	59.5	69.5	NA	NA	76.5	64	64
W10004_0197/PHZ51	62	71	NA	NA	77	69	66
W10004_0199/PHK76	60	69	NA	NA	78.5	71	66
W10004_0199/PHP02	58	70	NA	NA	73	64	62.5
W10004_0199/PHZ51	61	71	NA	NA	79	70	67
W10004_0200/PHK76	61	72	NA	NA	76	67.5	65
W10004_0200/PHZ51	61	72	NA	NA	78	70	66
W10004_0203/PHK76	60	69	NA	NA	75	66	65
W10004_0203/PHP02	58	70	NA	NA	73	67	61
W10004_0203/PHZ51	61.5	70	NA	NA	77	67	66
W10004_0204/PHK76	62	71	NA	NA	78	64	66
W10004_0204/PHP02	58	69	NA	NA	75	63	63
W10004_0204/PHZ51	61.5	72	NA	NA	78	72	67
W10004_0206/PHP02	59	67	NA	NA	73	65	62
W10004_0206/PHZ51	62	70	NA	NA	78	67.5	64.5
W10004_0212/PHK76	60	68	NA	NA	75	67	64
W10004_0212/PHP02	59	67	NA	NA	73	63	62
W10004_0212/PHZ51	61	68	NA	NA	77	67	66
W10004_0213/PHK76	60	68	NA	NA	74.5	65	63
W10004_0213/PHZ51	60	69	NA	NA	76.5	69	66
W10004_0217/PHK76	59	68	NA	NA	74	64	63
W10004_0217/PHP02	58	68	NA	NA	72	64	61
W10004_0217/PHZ51	60	70	NA	NA	76.5	66	64
W10004_0220/PHK76	58	69	NA	NA	75	65	64
W10004_0220/PHP02	58	68	NA	NA	73.5	66	61
W10004_0220/PHZ51	61	71	NA	NA	78	68	67
W10004_0221/PHZ51	62	71.5	NA	NA	77	73	67
W10004_0223/PHK76	60	70	NA	NA	75	67	65
W10004_0223/PHP02	59	70	NA	NA	75	68	65
W10004_0224/PHK76	62	71	NA	NA	76	69	66
W10004_0224/PHP02	59	69	NA	NA	73	64	63
W10004_0224/PHZ51	61	69	NA	NA	78	68.5	67
W10004_0225/PHK76	59	68	NA	NA	75.5	66	65
W10004_0225/PHP02	58	67	NA	NA	73	64	61.5
W10004_0225/PHZ51	62	70	NA	NA	75	68	65
W10004_0227/PHK76	58	69	NA	NA	74	66	62.3
W10004_0227/PHZ51	61	72	NA	NA	77	65	65
W10004_0231/PHK76	58	68	NA	NA	72	65	62.5
W10004_0231/PHP02	57	68	NA	NA	73	63	63
W10004_0231/PHZ51	59	68	NA	NA	75	73	64
W10004_0236/PHK76	60	69	NA	NA	77	65	64
W10004_0236/PHP02	59	68	NA	NA	76	63	63
W10004_0236/PHZ51	60	73	NA	NA	77	68	66
W10004_0238/PHK76	62.5	70	NA	NA	77	68	66
W10004_0238/PHP02	60	71	NA	NA	76	66	65
W10004_0241/PHK76	59	68.5	NA	NA	73	66	63
W10004_0241/PHP02	59	67	NA	NA	72.5	64	61
W10004_0241/PHZ51	61	70.5	NA	NA	77	67	66
W10004_0242/PHZ51	60	69.5	NA	NA	78	68	65
W10004_0253/PHK76	59	72	NA	NA	78	65.5	64
W10004_0253/PHP02	57	67	NA	NA	73	64	61
W10004_0253/PHZ51	59	71	NA	NA	77	68	65
W10004_0254/PHK76	59	68.5	NA	NA	77	64	66
W10004_0254/PHP02	59	68	NA	NA	72	65	62
W10004_0254/PHZ51	60.5	68	NA	NA	76	70	67
W10004_0256/PHK76	59	68	NA	NA	74	65	65
W10004_0256/PHP02	58	67	NA	NA	73	64	62
W10004_0256/PHZ51	60	70	NA	NA	75	68	65
W10004_0258/PHK76	59	69	NA	NA	74	65	64
W10004_0258/PHP02	59	68	NA	NA	75	65	61
W10004_0258/PHZ51	60	68	NA	NA	78	68	67
W10004_0261/PHK76	62	71	NA	NA	79	70	66
W10004_0261/PHP02	59	70	NA	NA	76	67	63.5
W10004_0261/PHZ51	63	72.5	NA	NA	78	70	68
W10004_0262/PHK76	59	68	NA	NA	75.5	69	66
W10004_0262/PHP02	59	69	NA	NA	73	64	63
W10004_0264/PHK76	60	69.5	NA	NA	75	68	64
W10004_0264/PHP02	59	70	NA	NA	72.5	64	62
W10004_0264/PHZ51	61	68	NA	NA	78	74	65
W10004_0268/PHK76	59	73	NA	NA	77	69	67
W10004_0268/PHP02	59	68	NA	NA	75	64	63
W10004_0268/PHZ51	61	70	NA	NA	80.5	70	67
W10004_0270/PHK76	60	70	NA	NA	74	65	63
W10004_0270/PHP02	57	70	NA	NA	72.5	63	63
W10004_0270/PHZ51	60	72	NA	NA	77	67	67
W10004_0271/PHK76	60	72	NA	NA	75.5	68	65
W10004_0271/PHZ51	63	74	NA	NA	77.5	74	67
W10004_0276/PHK76	60	69	NA	NA	74	66	65
W10004_0276/PHP02	58	67	NA	NA	72	69	61
W10004_0276/PHZ51	61	71	NA	NA	77	70	66
W10004_0290/PHK76	60	71	NA	NA	77	69	66
W10004_0290/PHP02	58.5	69	NA	NA	73	66	64
W10004_0290/PHZ51	62	72	NA	NA	76	68	65
W10004_0291/PHK76	59	70	NA	NA	73	65	64.5
W10004_0291/PHP02	59	68.5	NA	NA	73	65	64
W10004_0292/PHK76	59	70	NA	NA	76	66	65
W10004_0292/PHZ51	61	70	NA	NA	76	67	65
W10004_0299/PHK76	60	70	NA	NA	77	68	67
W10004_0299/PHP02	59	66	NA	NA	74	65	64
W10004_0299/PHZ51	61	72	NA	NA	79	72	67
W10004_0306/PHK76	61.5	68	NA	NA	76	64	63
W10004_0306/PHP02	58	69	NA	NA	73	64	64
W10004_0306/PHZ51	61	71.5	NA	NA	78	70	65
W10004_0308/PHK76	64	70	NA	NA	77	69	65
W10004_0308/PHP02	60	68	NA	NA	75	69	63
W10004_0308/PHZ51	62.5	71	NA	NA	77	68	66
W10004_0309/PHK76	59	70	NA	NA	78	66	64
W10004_0309/PHZ51	60	71	NA	NA	76	67	66
W10004_0310/PHK76	60	68	NA	NA	76	72	66
W10004_0310/PHP02	60	70	NA	NA	73	64	63
W10004_0310/PHZ51	62	70	NA	NA	77	68	66
W10004_0311/PHK76	59	68	NA	NA	73	66	66
W10004_0327/PHK76	62	72	NA	NA	77	66.9234	66
W10004_0327/PHP02	59	67	NA	NA	73	64	62.5
W10004_0327/PHZ51	60	70	NA	NA	76	68.5	64
W10004_0329/PHK76	58.5	67.5	NA	NA	73	65	62
W10004_0329/PHP02	56	67	NA	NA	71	64	61.5
W10004_0329/PHZ51	61	70	NA	NA	75	65	64
W10004_0336/PHK76	59.5	70	NA	NA	77	69	66
W10004_0336/PHP02	59	69	NA	NA	73	63	64
W10004_0336/PHZ51	61	71	NA	NA	80	73	68
W10004_0344/PHK76	58.5	69	NA	NA	75	65	65
W10004_0344/PHP02	58	68	NA	NA	73	65	64
W10004_0344/PHZ51	61	68	NA	NA	78	69	66
W10004_0346/PHK76	60	70	NA	NA	73	65.5	63.5
W10004_0346/PHZ51	60	70	NA	NA	77	67	66
W10004_0361/PHK76	65	70	NA	NA	76	68	65
W10004_0361/PHP02	59	72	NA	NA	73	64	65
W10004_0361/PHZ51	61	70	NA	NA	80	69	66
W10004_0362/PHK76	59	67	NA	NA	75	66	65
W10004_0362/PHP02	58	67	NA	NA	73	67	62
W10004_0362/PHZ51	62	72	NA	NA	76.5	68	66
W10004_0380/PHK76	60	71	NA	NA	77	70	66
W10004_0380/PHP02	58	70	NA	NA	74	64	63
W10004_0381/PHK76	59	70	NA	NA	74	65	65
W10004_0381/PHP02	57	69	NA	NA	73	68	63
W10004_0381/PHZ51	61	71	NA	NA	77	68	66
W10004_0383/PHK76	59.5	70	NA	NA	76	65	65
W10004_0383/PHP02	58	69	NA	NA	73	64	61
W10004_0383/PHZ51	62	71	NA	NA	76.5	68	65
W10004_0389/PHK76	59	68	NA	NA	74	68	63
W10004_0389/PHP02	59	71	NA	NA	73	64	62.5
W10004_0389/PHZ51	63	72	NA	NA	75	67	66
W10004_0393/PHK76	59	68	NA	NA	73.5	67	65
W10004_0393/PHP02	57	68.5	NA	NA	71.5	64	62
W10004_0393/PHZ51	61	70	NA	NA	76	67	66
W10004_0394/PHK76	65	70	NA	NA	73	64.5	64
W10004_0394/PHP02	57	69.5	NA	NA	72	66.5	61
W10004_0394/PHZ51	61	72	NA	NA	76	69	66
W10004_0395/PHK76	59	68	NA	NA	75	65	64
W10004_0395/PHP02	59	67	NA	NA	72	64	62.5
W10004_0395/PHZ51	62	71	NA	NA	77	66	65
W10004_0396/PHK76	59	68	NA	NA	73	66	65
W10004_0396/PHZ51	60.5	72	NA	NA	78	68	66
W10004_0403/PHK76	59	71	NA	NA	75	65	64
W10004_0403/PHZ51	60	72	NA	NA	79	68	66
W10004_0409/PHK76	59.9469	71	NA	NA	76	70	66
W10004_0409/PHP02	59	70	NA	NA	76	64.5	65
W10004_0410/PHK76	60	68	NA	NA	75	64	63
W10004_0410/PHP02	57	68	NA	NA	73	63	63
W10004_0410/PHZ51	60	69	NA	NA	78	67.5	65.5
W10004_0412/PHK76	59	68	NA	NA	76	70	66
W10004_0412/PHP02	61	70	NA	NA	75	68	63
W10004_0412/PHZ51	61	69	NA	NA	78	69	66
W10004_0417/PHK76	57	70	NA	NA	75.5	66	66
W10004_0417/PHP02	57	67	NA	NA	73	68	61
W10004_0417/PHZ51	61	69.5	NA	NA	77	67	65
W10004_0419/PHK76	59	69.5	NA	NA	77	64	65
W10004_0419/PHP02	58.5	70	NA	NA	72	64	62
W10004_0419/PHZ51	61	69	NA	NA	78	69	65
W10004_0424/PHK76	59	71	NA	NA	75	69	65
W10004_0424/PHZ51	61	70.5	NA	NA	80	66	65
W10004_0427/PHK76	58	67	NA	NA	74	64.5	64
W10004_0427/PHP02	60	69	NA	NA	73	63	63
W10004_0427/PHZ51	62	69	NA	NA	77.5	67	64.5
W10004_0430/PHK76	60	69	NA	NA	76	69	64
W10004_0430/PHP02	59	69	NA	NA	75	68	65
W10004_0430/PHZ51	61	71	NA	NA	80	69	66
W10004_0465/PHK76	60.5	71	NA	NA	78	69	66
W10004_0465/PHP02	59	68	NA	NA	75	65.5	62.5
W10004_0465/PHZ51	62	71.5	NA	NA	77	72	67
W10004_0467/PHK76	59	67	NA	NA	73	65	62
W10004_0467/PHP02	57	65	NA	NA	73	63	62
W10004_0467/PHZ51	61	69	NA	NA	77	70	64
W10004_0474/PHP02	57	69	NA	NA	73	62	61.5
W10004_0474/PHZ51	61	70	NA	NA	76	69	65
W10004_0476/PHK76	58	68	NA	NA	75	69	66
W10004_0476/PHZ51	61	69	NA	NA	76	67	66
W10004_0487/PHK76	60	70	NA	NA	78	67	66
W10004_0487/PHP02	59	70	NA	NA	75	66.5	65
W10004_0487/PHZ51	61	70	NA	NA	78	69	66
W10004_0498/PHK76	59	68	NA	NA	75	70	66
W10004_0498/PHP02	59	69	NA	NA	73	63	65
W10004_0498/PHZ51	61	68	NA	NA	76.5	74	66
W10004_0501/PHK76	59	68.7	NA	NA	75	64	65
W10004_0501/PHP02	58	70	NA	NA	75	68	62
W10004_0501/PHZ51	60.5	69	NA	NA	79	68	67
W10004_0505/PHK76	64	70	NA	NA	74	65	64
W10004_0505/PHP02	58	69	NA	NA	73	64	62
W10004_0505/PHZ51	61	71	NA	NA	76	71	64
W10004_0601/PHK76	60	69	NA	NA	75	64	64
W10004_0601/PHP02	57	70	NA	NA	72	63	63
W10004_0601/PHZ51	60	71	NA	NA	76	71	67
W10004_0602/PHK76	60	71	NA	NA	77	67	65.5
W10004_0602/PHZ51	62	69.5	NA	NA	77	69	66
W10004_0608/PHK76	59	72	NA	NA	76	66	64
W10004_0608/PHP02	62	70	NA	NA	76	69	64
W10004_0612/PHK76	60	69.5	NA	NA	76.5	69	65
W10004_0612/PHP02	58	69	NA	NA	75	70	64
W10004_0612/PHZ51	62	72	NA	NA	78	72	66
W10004_0614/PHK76	60	69	NA	NA	75	68	65
W10004_0614/PHP02	58	69	NA	NA	76	63	63
W10004_0614/PHZ51	62	72	NA	NA	78	69.5	67
W10004_0616/PHK76	61.5	68	NA	NA	76	65	66
W10004_0616/PHP02	57	72	NA	NA	75	66	63
W10004_0616/PHZ51	62	72	NA	NA	79	69	66
W10004_0618/PHK76	59	69	NA	NA	76	65	65
W10004_0618/PHP02	58	69	NA	NA	73	66	63
W10004_0618/PHZ51	61	70	NA	NA	76	67	64
W10004_0619/PHK76	60	70	NA	NA	77	69	66
W10004_0619/PHP02	59	69	NA	NA	75	66.5	62
W10004_0619/PHZ51	61	70	NA	NA	77	66.9234	67
W10004_0620/PHK76	59	70	NA	NA	76.5	65	65
W10004_0620/PHP02	58	69	NA	NA	74	64	61
W10004_0620/PHZ51	61	70	NA	NA	76	67	65
W10004_0622/PHK76	61	71	NA	NA	76	70	66
W10004_0622/PHP02	58	69	NA	NA	73.5	65	63
W10004_0622/PHZ51	61	70	NA	NA	77	68	66
W10004_0624/PHP02	57	68	NA	NA	71	66	61
W10004_0624/PHZ51	60	68.5	NA	NA	76	68	64
W10004_0625/PHK76	61	69	NA	NA	76	65	66
W10004_0625/PHP02	58	69	NA	NA	73	63	63
W10004_0625/PHZ51	61.5	72	NA	NA	79	68	66
W10004_0626/PHK76	62	68	NA	NA	74	68	65
W10004_0626/PHZ51	61	69	NA	NA	75	69	66
W10004_0628/PHK76	62	70	NA	NA	77	70	66
W10004_0628/PHP02	58	70	NA	NA	73	69	62
W10004_0628/PHZ51	61	69.5	NA	NA	78	70	67
W10004_0631/PHK76	60	70	NA	NA	77	68	65.5
W10004_0631/PHP02	59	70	NA	NA	73	65	62
W10004_0631/PHZ51	62	71	NA	NA	79	69	67
W10004_0632/PHK76	59	68	NA	NA	75	65	64
W10004_0632/PHP02	59	68	NA	NA	72	66.5	62
W10004_0632/PHZ51	62	70	NA	NA	76	74	66
W10004_0636/PHP02	59	71	NA	NA	73	70	64
W10004_0636/PHZ51	62	72	NA	NA	77	68	67
W10004_0637/PHK76	59	70	NA	NA	73	66	62
W10004_0637/PHP02	59	69	NA	NA	73	67	63
W10004_0637/PHZ51	60	70	NA	NA	75	68	65
W10004_0639/PHK76	61	70.5	NA	NA	76	70	67
W10004_0639/PHP02	59	74	NA	NA	76	67	63
W10004_0639/PHZ51	61	73	NA	NA	79	69	66.5
W10004_0644/PHK76	59.5	70	NA	NA	77	68	67
W10004_0644/PHP02	58	70	NA	NA	73	68	62
W10004_0645/PHK76	61	71	NA	NA	77	69	64.4671
W10004_0645/PHP02	58	69	NA	NA	74	69	64
W10004_0645/PHZ51	61	71	NA	NA	78	69	67
W10004_0646/PHK76	60	69	NA	NA	75	65.5	64
W10004_0646/PHP02	58.5	68.5	NA	NA	75	69	61
W10004_0646/PHZ51	62	71	NA	NA	78	68	66
W10004_0649/PHK76	58	66	NA	NA	73	64.5	64.5
W10004_0649/PHP02	59	69	NA	NA	72.5	64	62.5
W10004_0649/PHZ51	60	69	NA	NA	75	67	66
W10004_0650/PHZ51	63	73	NA	NA	77	70	66
W10004_0651/PHK76	64	66	NA	NA	76	64	64
W10004_0651/PHP02	57	67	NA	NA	73	63	63
W10004_0651/PHZ51	62	73	NA	NA	78	66	65
W10004_0654/PHK76	60	68	NA	NA	76	67	65.5
W10004_0654/PHP02	61	66	NA	NA	75	65	64
W10004_0654/PHZ51	60	71	NA	NA	77	69	66
W10004_0658/PHK76	60	69	NA	NA	75	69	65
W10004_0658/PHP02	58	70	NA	NA	75	68.5	65
W10004_0658/PHZ51	60	71	NA	NA	77	69	67
W10004_0659/PHP02	59	68	NA	NA	73	65	62
W10004_0659/PHZ51	62	71	NA	NA	77	71	66
W10004_0661/PHK76	59	69	NA	NA	76	66	64
W10004_0661/PHP02	59	68	NA	NA	75	63	63
W10004_0661/PHZ51	62	70	NA	NA	77	70	66
W10004_0664/PHK76	63	70	NA	NA	75	67	66
W10004_0664/PHZ51	60	72	NA	NA	76	69	65.5
W10004_0667/PHK76	60	66	NA	NA	74	65	61
W10004_0667/PHP02	59	69.5	NA	NA	75	70	61
W10004_0667/PHZ51	60	70	NA	NA	78	70	64
W10004_0669/PHK76	63	69	NA	NA	76	66	66
W10004_0669/PHP02	57	68	NA	NA	73	65	62
W10004_0669/PHZ51	61	72	NA	NA	76	68.5	66
W10004_0672/PHK76	58	68	NA	NA	72.5	68	64
W10004_0672/PHP02	58	67.5	NA	NA	72	66	63
W10004_0672/PHZ51	60	69	NA	NA	74	67.5	65
W10004_0673/PHK76	59	69	NA	NA	77	66	65
W10004_0673/PHP02	59	68	NA	NA	73	63.5	64
W10004_0673/PHZ51	61	71	NA	NA	76	68	66
W10004_0674/PHZ51	60	71	NA	NA	77	69	65
W10004_0675/PHP02	57	67	NA	NA	71	64	61
W10004_0675/PHZ51	61	71	NA	NA	77	67	66
W10004_0678/PHK76	61	69	NA	NA	75	65.5	63
W10004_0678/PHP02	59	70	NA	NA	72	64	61
W10004_0680/PHK76	58	69	NA	NA	75	66	65
W10004_0680/PHP02	59	69	NA	NA	73	63	63
W10004_0680/PHZ51	60	72	NA	NA	78	65	66
W10004_0682/PHK76	64	70	NA	NA	75	70	65
W10004_0682/PHP02	59	69	NA	NA	73	64.5	63
W10004_0682/PHZ51	63	74	NA	NA	77	69	67
W10004_0684/PHK76	58	70	NA	NA	76	64	62
W10004_0684/PHP02	59	66	NA	NA	74	64	63
W10004_0684/PHZ51	60	69	NA	NA	77	67	65
W10004_0685/PHK76	57	68	NA	NA	73	64	62
W10004_0685/PHP02	58	65	NA	NA	70	62	62
W10004_0685/PHZ51	61	70	NA	NA	77	66	64
W10004_0687/PHK76	60	70	NA	NA	77	67	63
W10004_0687/PHP02	59	69	NA	NA	75	64	64.4671
W10004_0687/PHZ51	62	71	NA	NA	77	67.5	67
W10004_0688/PHK76	61	71	NA	NA	76	65	64
W10004_0688/PHP02	59	70	NA	NA	75	68	62
W10004_0688/PHZ51	62	72	NA	NA	79	71	67
W10004_0689/PHK76	60	70	NA	NA	75.5	66	66
W10004_0689/PHP02	60	69	NA	NA	75	68	64
W10004_0689/PHZ51	62	72	NA	NA	76	69.5	67
W10004_0691/PHZ51	60	68	NA	NA	74	67.5	64
W10004_0695/PHK76	62	69	NA	NA	79	69	66
W10004_0695/PHP02	58	69	NA	NA	75	69	63
W10004_0695/PHZ51	63	71	NA	NA	79	69	66
W10004_0696/PHK76	59	70	NA	NA	75	65	67
W10004_0696/PHP02	59	70	NA	NA	76	68	64
W10004_0696/PHZ51	64	72	NA	NA	78	72	69
W10004_0697/PHK76	58.5	68	NA	NA	75	65	64
W10004_0697/PHZ51	60	69	NA	NA	78	67	65
W10004_0701/PHK76	62	69	NA	NA	75	66.5	66
W10004_0701/PHP02	60	69	NA	NA	76	64	63
W10004_0701/PHZ51	61	72	NA	NA	77.5	68	67
W10004_0702/PHK76	61	69	NA	NA	76	65	65
W10004_0702/PHP02	57	69	NA	NA	73	66.5	62
W10004_0702/PHZ51	61	71	NA	NA	77	68	67
W10004_0703/PHK76	58	70	NA	NA	75	67	63
W10004_0703/PHP02	57	70	NA	NA	72	63	62
W10004_0703/PHZ51	60	68	NA	NA	78	70	66
W10004_0704/PHK76	60.5	70	NA	NA	76	69	66
W10004_0704/PHP02	60.5	68	NA	NA	78	68	64
W10004_0704/PHZ51	61	72	NA	NA	78	67	67
W10004_0705/PHK76	59	68	NA	NA	73	65	64
W10004_0705/PHP02	58	69.5	NA	NA	72	67	63
W10004_0705/PHZ51	61	69.5	NA	NA	77	67	67
W10004_0711/PHK76	60.5	68	NA	NA	75	64	64
W10004_0711/PHP02	58	68	NA	NA	72	64.5	61
W10004_0711/PHZ51	59	68	NA	NA	77	68	65
W10004_0712/PHK76	60	69	NA	NA	77	69	65
W10004_0712/PHP02	57	65	NA	NA	73	67	61
W10004_0712/PHZ51	61	71	NA	NA	78	67	66
W10004_0713/PHK76	59	68	NA	NA	73	66	64
W10004_0713/PHP02	59	69	NA	NA	72	63	61
W10004_0713/PHZ51	60	69.5	NA	NA	78	70	65
W10004_0714/PHK76	60	71	NA	NA	76.5	65.5	64.5
W10004_0714/PHP02	59	69	NA	NA	74	64	64
W10004_0714/PHZ51	62	72	NA	NA	77	69	65
W10004_0715/PHK76	62	70	NA	NA	78	69	65
W10004_0715/PHZ51	61	70	NA	NA	77	64	65
W10004_0717/PHK76	59	68	NA	NA	73	67	63
W10004_0717/PHP02	57	68.5	NA	NA	72	66	63
W10004_0717/PHZ51	60	69	NA	NA	75	69	65
W10004_0723/PHP02	57	67	NA	NA	72	62	62
W10004_0727/PHP02	59	68	NA	NA	72	67	63
W10004_0727/PHZ51	61	72	NA	NA	77	67	65
W10004_0729/PHK76	60	71	NA	NA	78	69	65.5
W10004_0729/PHP02	59	69	NA	NA	77	66	63.5
W10004_0729/PHZ51	62	71	NA	NA	78	69	66
W10004_0732/PHK76	60	71	NA	NA	76	69	66
W10004_0732/PHP02	57	69	NA	NA	74	63	63.5
W10004_0732/PHZ51	61	70	NA	NA	78	70	66
W10004_0733/PHK76	59	71	NA	NA	76	66	65.5
W10004_0733/PHZ51	61	71	NA	NA	78.5	71	66
W10004_0734/PHK76	60	70	NA	NA	76.5	69	66
W10004_0734/PHP02	59	70	NA	NA	74.5	67	62
W10004_0734/PHZ51	60	69	NA	NA	78	72	66.5
W10004_0736/PHK76	59	69	NA	NA	75	66	64
W10004_0736/PHP02	57	69	NA	NA	72	63	61
W10004_0736/PHZ51	60	71	NA	NA	77	69	66
W10004_0741/PHK76	57	68	NA	NA	73	65	64
W10004_0741/PHP02	58	68	NA	NA	73	64	62
W10004_0741/PHZ51	59	69	NA	NA	75	65	65
W10004_0745/PHK76	60.5	69	NA	NA	74	65	64.5
W10004_0745/PHP02	60	71	NA	NA	73	66	62
W10004_0745/PHZ51	62	71	NA	NA	75	68	66.5
W10004_0746/PHK76	60	72	NA	NA	78	67	65
W10004_0746/PHP02	59	72	NA	NA	74	68	61
W10004_0746/PHZ51	62	73	NA	NA	77	70	67
W10004_0747/PHP02	59	68	NA	NA	73.5	67	64
W10004_0747/PHZ51	62	72	NA	NA	78	69	65
W10004_0751/PHK76	59	68	NA	NA	74	70	64
W10004_0751/PHP02	57.5	65.5	NA	NA	73	63	61
W10004_0751/PHZ51	60	69.5465	NA	NA	77	66	66
W10004_0754/PHK76	61	70	NA	NA	73	70	65
W10004_0754/PHZ51	63	70	NA	NA	78	67	66
W10004_0756/PHK76	60	69	NA	NA	76.5	69	66
W10004_0756/PHP02	59	69	NA	NA	73	66.5	63
W10004_0756/PHZ51	61	70	NA	NA	77	68	66
W10004_0757/PHP02	58	70	NA	NA	76	70	64
W10004_0757/PHZ51	61	71	NA	NA	79	69	66
W10004_0760/PHK76	59	67	NA	NA	73	68	63
W10004_0760/PHP02	57	66	NA	NA	72	63	63
W10004_0760/PHZ51	60.5	71	NA	NA	75	67	64
W10004_0768/PHK76	59	70	NA	NA	75.5	67	65.5
W10004_0768/PHP02	60	69	NA	NA	75	69	64
W10004_0768/PHZ51	62	72.5	NA	NA	79	74	66
W10004_0771/PHK76	60	68	NA	NA	74	66	66
W10004_0771/PHP02	58	66	NA	NA	73	64	60
W10004_0771/PHZ51	61	69	NA	NA	76	68	65
W10004_0773/PHK76	61.5	69	NA	NA	73	68	65
W10004_0773/PHZ51	62	71	NA	NA	77	68	65
W10004_0774/PHK76	61	68	NA	NA	76	70	66.5
W10004_0774/PHP02	61	69	NA	NA	77	68	64
W10004_0775/PHK76	59	68	NA	NA	75	66.5	63
W10004_0775/PHP02	60	69	NA	NA	73	64	61
W10004_0775/PHZ51	62	73	NA	NA	76	66.5	65
W10004_0776/PHP02	59	69	NA	NA	74	64	63
W10004_0776/PHZ51	62	70	NA	NA	78.5	68	66
W10004_0779/PHK76	63	69	NA	NA	74	69	66
W10004_0779/PHP02	59	70	NA	NA	72.5	66	60
W10004_0779/PHZ51	60	70.5	NA	NA	77	68	65
W10004_0781/PHK76	60	70	NA	NA	77	69	66.5
W10004_0781/PHP02	59	69	NA	NA	77	68	63.5
W10004_0781/PHZ51	62	73	NA	NA	79	69	67
W10004_0782/PHK76	60	70	NA	NA	77	69	65
W10004_0782/PHZ51	62	72	NA	NA	77	69	67
W10004_0783/PHP02	59	67	NA	NA	73	63	61
W10004_0783/PHZ51	61	70.5	NA	NA	75	73	64
W10004_0784/PHP02	61	70	NA	NA	73	68	63
W10004_0784/PHZ51	61	71.5	NA	NA	77	70	67
W10004_0787/PHP02	59	72	NA	NA	75	70	65
W10004_0787/PHZ51	64	71.5	NA	NA	80	68.5	68
W10004_0789/PHK76	60	70	NA	NA	77	68.3	66.5
W10004_0789/PHP02	60	68	NA	NA	75	65	63
W10004_0789/PHZ51	63	72	NA	NA	78	68	66
W10004_0792/PHK76	58	68	NA	NA	73	68	64
W10004_0792/PHP02	58	67	NA	NA	72	65	61
W10004_0794/PHK76	63	70.5	NA	NA	77	69	66
W10004_0795/PHK76	64	68	NA	NA	73.5	63	63
W10004_0795/PHP02	59	66.5	NA	NA	72	69	61
W10004_0795/PHZ51	60	70	NA	NA	77	68	64
W10004_0798/PHK76	59	70.5	NA	NA	75	66.5	66
W10004_0798/PHP02	59	69.5	NA	NA	75	64	62
W10004_0798/PHZ51	62	71	NA	NA	77	68	65
W10004_0799/PHK76	60	71	NA	NA	78	67	65
W10004_0799/PHP02	59	70	NA	NA	73	66	62
W10004_0799/PHZ51	62	72	NA	NA	79	68	67
W10004_0800/PHK76	60	68	NA	NA	75.5	64.5	64
W10004_0800/PHP02	60	69	NA	NA	74	67	63.5
W10004_0800/PHZ51	60	69.5	NA	NA	76	69	67
W10004_0801/PHK76	60	69	NA	NA	76	66	66
W10004_0801/PHP02	59	66	NA	NA	73	64	63
W10004_0801/PHZ51	62	70.5	NA	NA	79	74	67
W10004_0802/PHK76	64	69	NA	NA	74	65.5	65
W10004_0802/PHZ51	61	71	NA	NA	76	65	66
W10004_0803/PHK76	60	69.5	NA	NA	76	65	65
W10004_0803/PHP02	59	66	NA	NA	73	67	61
W10004_0806/PHK76	59	69	NA	NA	75	68	65
W10004_0806/PHP02	57.5	69	NA	NA	73	69	62.5
W10004_0806/PHZ51	61	72	NA	NA	79	69	68
W10004_0807/PHK76	62	68	NA	NA	76	66	64
W10004_0807/PHP02	57	68	NA	NA	73	67	60
W10004_0807/PHZ51	60	70	NA	NA	76	67	64
W10004_0812/PHK76	59	71	NA	NA	78	70	66
W10004_0812/PHP02	58	70	NA	NA	75	64	64
W10004_0812/PHZ51	63	72	NA	NA	75.3289	69	66
W10004_0814/PHK76	60.5	71.5	NA	NA	75	70	66
W10004_0814/PHP02	59	69	NA	NA	75	64	63
W10004_0814/PHZ51	62.5	72	NA	NA	78	70	67
W10004_0815/PHK76	60	67	NA	NA	73	67	64
W10004_0815/PHZ51	61	71	NA	NA	78	69	65
W10004_0818/PHK76	60.5	70	NA	NA	78	67	65.5
W10004_0818/PHP02	58	69	NA	NA	73	64	65
W10004_0818/PHZ51	61	69.5465	NA	NA	78	68	66.5
W10004_0819/PHK76	58	68	NA	NA	76	70	64
W10004_0819/PHP02	60	70	NA	NA	73	65	62
W10004_0819/PHZ51	61	71	NA	NA	76	74	64
W10004_0820/PHK76	60	68	NA	NA	77	68	64
W10004_0820/PHP02	59	70	NA	NA	73	64	63
W10004_0822/PHK76	58	69	NA	NA	75	67	65
W10004_0822/PHP02	59	67	NA	NA	75	68	65
W10004_0822/PHZ51	62	71	NA	NA	78	69	68
W10004_0823/PHK76	60	70	NA	NA	76	64.5	64
W10004_0823/PHP02	59	66	NA	NA	73	64	63.5
W10004_0823/PHZ51	61	68	NA	NA	79	68	66
W10004_0826/PHK76	59	70	NA	NA	75	64.5	65
W10004_0826/PHZ51	61.5	71.5	NA	NA	78	68	66
W10004_0827/PHK76	61	71	NA	NA	74	65	64
W10004_0827/PHP02	58	67	NA	NA	74.5	64	61
W10004_0827/PHZ51	61.5	70	NA	NA	77	66	65
W10004_0828/PHK76	60	71	NA	NA	77	66	66
W10004_0828/PHP02	61	70	NA	NA	75	68	63.5
W10004_0828/PHZ51	61	72	NA	NA	79	66	69
W10004_0830/PHK76	64	70	NA	NA	76.5	68	63
W10004_0830/PHP02	60	68	NA	NA	75	70	63
W10004_0830/PHZ51	61	74	NA	NA	77	70	66
W10004_0832/PHK76	57	68	NA	NA	73	67	63
W10004_0832/PHP02	57	68.5	NA	NA	72	64	62
W10004_0833/PHK76	60	72	NA	NA	78	65	64.5
W10004_0833/PHP02	59	70	NA	NA	73	68	62
W10004_0833/PHZ51	61	72	NA	NA	79	68	66
W10004_0834/PHK76	58	69	NA	NA	76.5	66	66
W10004_0834/PHP02	59	68	NA	NA	72	67	63
W10004_0834/PHZ51	61	70	NA	NA	78	67	65.5
W10004_0836/PHK76	63	68	NA	NA	75	68	65.5
W10004_0836/PHZ51	60	74	NA	NA	77	69	67
W10004_0837/PHK76	58	67.5	NA	NA	74	65	64
W10004_0837/PHP02	58	68	NA	NA	72	64	60
W10004_0837/PHZ51	60.5	69.5	NA	NA	74	66	66
W10004_0840/PHK76	59	68	NA	NA	73.5	66	65
W10004_0840/PHP02	58	67	NA	NA	72	63	62
W10004_0840/PHZ51	59	69.5	NA	NA	78	67	65
W10004_0842/PHK76	59	68.5	NA	NA	75	65	64
W10004_0842/PHP02	58	69	NA	NA	73	64	63
W10004_0842/PHZ51	61	70	NA	NA	75	68	64
W10004_0843/PHK76	59	68	NA	NA	73	65	63
W10004_0843/PHP02	58	70	NA	NA	73	63	62
W10004_0843/PHZ51	62	69	NA	NA	78	68	66
W10004_0844/PHK76	57	67	NA	NA	73	64	61
W10004_0844/PHP02	57	67	NA	NA	70	63	62
W10004_0847/PHK76	60	68	NA	NA	75	65	66
W10004_0847/PHP02	59	69	NA	NA	76	65	65
W10004_0847/PHZ51	61	71	NA	NA	77	70	66
W10004_0848/PHK76	62	70.5	NA	NA	77	70	66
W10004_0848/PHP02	56	68	NA	NA	73	68	62
W10004_0848/PHZ51	64	71	NA	NA	79	68	67
W10004_0851/PHZ51	62	70	NA	NA	77	67	67
W10004_0852/PHP02	57	68.5	NA	NA	72	64	62
W10004_0856/PHK76	58	68	NA	NA	73	65	63
W10004_0856/PHP02	56.5	67	NA	NA	71	62	60.5
W10004_0856/PHZ51	59	69	NA	NA	74	65	64
W10004_0858/PHP02	59.5	69	NA	NA	73	67	64
W10004_0858/PHZ51	61.5	71	NA	NA	77	69	67
W10004_0859/PHK76	60	69.5	NA	NA	74	65	64
W10004_0859/PHP02	58	69	NA	NA	72	65	61
W10004_0859/PHZ51	61.5	72	NA	NA	77	73	66
W10004_0866/PHK76	60	71	NA	NA	75	70	66
W10004_0866/PHP02	59	68	NA	NA	73	64	63
W10004_0866/PHZ51	63	74	NA	NA	78	70.5	67
W10004_0868/PHK76	60	69.5	NA	NA	75.5	66.5	65
W10004_0868/PHP02	59	70	NA	NA	72.5	64	61
W10004_0868/PHZ51	60	72	NA	NA	77.5	70	65
W10004_0869/PHK76	59	68	NA	NA	73	64	62
W10004_0869/PHP02	58	70	NA	NA	73	63	62
W10004_0876/PHK76	60	72	NA	NA	76	65	64
W10004_0876/PHZ51	60.5	73	NA	NA	78	68	66
W10004_0877/PHK76	62	68	NA	NA	75	64	66
W10004_0877/PHP02	57	67.5	NA	NA	72	63	62
W10004_0877/PHZ51	60	72	NA	NA	74.5	65.5	65
W10004_0879/PHK76	60	67	NA	NA	73	65	64
W10004_0879/PHP02	57	67	NA	NA	71	64.5	61
W10004_0879/PHZ51	62	70	NA	NA	77	68	64
W10004_0884/PHK76	61	71	NA	NA	75	64	63
W10004_0884/PHP02	57.5	69.5	NA	NA	72	64	63
W10004_0884/PHZ51	60	70	NA	NA	78	66	65.5
W10004_0885/PHK76	60	69	NA	NA	75	64	64
W10004_0885/PHP02	57	72	NA	NA	73	64	62
W10004_0885/PHZ51	62	70	NA	NA	77	67	67
W10004_0886/PHP02	59	68	NA	NA	73	69	63
W10004_0886/PHZ51	62	71	NA	NA	77	68	65
W10004_0888/PHK76	59	70	NA	NA	74	65	64
W10004_0888/PHP02	59	68	NA	NA	72	64	60
W10004_0888/PHZ51	59	69	NA	NA	76	66	64
W10004_0889/PHP02	57	65	NA	NA	72	63	61
W10004_0889/PHZ51	60	68	NA	NA	76	68	63
W10004_0891/PHP02	59	69	NA	NA	74	64	61
W10004_0891/PHZ51	63	72	NA	NA	77	68.5	67
W10004_0892/PHK76	59.5	70	NA	NA	75	68	66
W10004_0892/PHZ51	61	69	NA	NA	75.5	68	66
W10004_0894/PHK76	59	68	NA	NA	75	66	65
W10004_0894/PHP02	58	70	NA	NA	73	64	62
W10004_0894/PHZ51	62	71.5	NA	NA	79	68	66
W10004_0896/PHK76	60	70	NA	NA	76	65	65
W10004_0896/PHP02	60	72	NA	NA	76	67	65
W10004_0896/PHZ51	61.5	72	NA	NA	78	68	66
W10004_0900/PHK76	58	69	NA	NA	75	64	63.5
W10004_0900/PHP02	59	69	NA	NA	73	65.5	62
W10004_0900/PHZ51	61.5	72	NA	NA	77	68	67
W10004_0901/PHK76	58	68	NA	NA	73	66	64
W10004_0901/PHP02	58	68	NA	NA	73	64	62
W10004_0901/PHZ51	61	70	NA	NA	76	67	64.5
W10004_0907/PHK76	60	70.5	NA	NA	75	69	65
W10004_0907/PHP02	59	69	NA	NA	74	69	63
W10004_0907/PHZ51	62	70	NA	NA	77	68.5	66
W10004_0913/PHK76	59	70	NA	NA	76	69	66
W10004_0913/PHP02	57	69.5	NA	NA	73	65.5	64
W10004_0913/PHZ51	62	70	NA	NA	78	65	66
W10004_0914/PHK76	65	72	NA	NA	76	68	65
W10004_0914/PHP02	59	70	NA	NA	74.5	68.5	64
W10004_0914/PHZ51	62	73	NA	NA	80	70	65
W10004_0916/PHP02	59	69	NA	NA	72.5	66	63
W10004_0916/PHZ51	61	68	NA	NA	78	69	66
W10004_0918/PHK76	59	69	NA	NA	73	70	65
W10004_0918/PHP02	58	67	NA	NA	73	63	62
W10004_0918/PHZ51	61	70	NA	NA	77	68	65.5
W10004_0920/PHK76	60	69	NA	NA	73	66	64
W10004_0920/PHP02	58	69	NA	NA	72	64	63.5
W10004_0920/PHZ51	60	68	NA	NA	75	68	64
W10004_0922/PHP02	57.5	69	NA	NA	72	63	60
W10004_0922/PHZ51	61	70	NA	NA	77	66	66
W10004_0928/PHK76	59.5	72	NA	NA	77	68	66
W10004_0928/PHZ51	62	70	NA	NA	78	71	66
W10004_0930/PHK76	59	68	NA	NA	73	64	65
W10004_0930/PHP02	58	69	NA	NA	72	63	61
W10004_0930/PHZ51	59.5	70	NA	NA	75	67	65
W10004_0932/PHK76	62	69	NA	NA	77	67	66
W10004_0932/PHP02	59	67	NA	NA	75	69	63
W10004_0932/PHZ51	62	71	NA	NA	78	72	66
W10004_0935/PHK76	57	66.5	NA	NA	72	64	63
W10004_0935/PHP02	57	66.5	NA	NA	72	62	60
W10004_0935/PHZ51	59	70	NA	NA	77	67	64
W10004_0938/PHP02	59	69	NA	NA	73	64.5	65
W10004_0940/PHK76	60.5	72	NA	NA	76	70	64
W10004_0940/PHP02	58	69	NA	NA	73	65	62
W10004_0943/PHK76	59	69	NA	NA	75	69	65
W10004_0943/PHP02	57	68	NA	NA	73	67	64
W10004_0949/PHK76	58	70	NA	NA	77	66.5	64
W10004_0949/PHP02	58	70	NA	NA	73	65	63.5
W10004_0949/PHZ51	61	71	NA	NA	78	68	66
W10004_0950/PHK76	59	69	NA	NA	73	65	61
W10004_0950/PHP02	58	67	NA	NA	70.5	64	63
W10004_0950/PHZ51	61	69	NA	NA	74	65	65
W10004_0951/PHK76	58	69	NA	NA	73	65	64
W10004_0951/PHP02	59	65	NA	NA	73	64	61
W10004_0951/PHZ51	61	70	NA	NA	75	67	63
W10004_0953/PHK76	59.5	68	NA	NA	76	67	62
W10004_0953/PHP02	59	69	NA	NA	74	67	63
W10004_0953/PHZ51	60	68	NA	NA	77.5	67	66
W10004_0955/PHK76	60	70	NA	NA	78	67	64.5
W10004_0955/PHP02	59	70	NA	NA	73	64	63
W10004_0955/PHZ51	61	70	NA	NA	77	68	64
W10004_0956/PHK76	60	70	NA	NA	76	68	66
W10004_0956/PHP02	58	69	NA	NA	75	68	64
W10004_0956/PHZ51	62.5	70	NA	NA	77	69	68
W10004_0963/PHP02	58	69.5	NA	NA	72	65	63
W10004_0963/PHZ51	61	70	NA	NA	78	71	67
W10004_0964/PHP02	57	67	NA	NA	72	67	63
W10004_0964/PHZ51	60	70	NA	NA	75	66	64
W10004_0965/PHK76	60	70	NA	NA	75	65	63.5
W10004_0965/PHZ51	60	68	NA	NA	78	66	65
W10004_0966/PHK76	61	69	NA	NA	78	67	65
W10004_0966/PHP02	59	69	NA	NA	75	64	63
W10004_0966/PHZ51	60	70	NA	NA	76	69	65.5
W10004_0969/PHK76	60	68	NA	NA	73	67	65
W10004_0969/PHP02	58	66	NA	NA	72	63	60
W10004_0969/PHZ51	60.5	71	NA	NA	77	68	65
W10004_0970/PHK76	61.5	69	NA	NA	75	65	65
W10004_0970/PHP02	59	70	NA	NA	73	64	63
W10004_0970/PHZ51	62	72	NA	NA	79	72	67
W10004_0971/PHK76	60	68.5	NA	NA	74	68	64
W10004_0971/PHP02	59	69	NA	NA	73	64	62
W10004_0971/PHZ51	60	70	NA	NA	77	67	65
W10004_0974/PHK76	63	71	NA	NA	74	66	66
W10004_0974/PHP02	59	65	NA	NA	72	64	61
W10004_0974/PHZ51	61	72	NA	NA	76	68	65
W10004_0975/PHK76	59	69	NA	NA	75	65	64.5
W10004_0975/PHP02	62	67	NA	NA	73	65	64
W10004_0975/PHZ51	61	68.5	NA	NA	77.5	68	65
W10004_0981/PHK76	59	69	NA	NA	75	66	65
W10004_0981/PHP02	58	69	NA	NA	75.5	68	63
W10004_0981/PHZ51	62	69	NA	NA	76	68.5	67
W10004_0982/PHK76	61	70	NA	NA	75	65	63
W10004_0982/PHP02	60	70	NA	NA	75	65	62
W10004_0984/PHK76	60	70	NA	NA	75	67	64
W10004_0984/PHP02	59	68	NA	NA	72	64	62
W10004_0984/PHZ51	61	72	NA	NA	78	70	65
W10004_0988/PHK76	59	68	NA	NA	73	65	66
W10004_0988/PHP02	60	68	NA	NA	73	64	61
W10004_0988/PHZ51	61	70	NA	NA	76	69	65
W10004_0991/PHK76	57	70	NA	NA	73	65	64
W10004_0991/PHP02	58	68.5	NA	NA	72	63.5	61
W10004_0991/PHZ51	61	70	NA	NA	75.5	66	63
W10004_0996/PHK76	62.5	71	NA	NA	78	67	66
W10004_0996/PHP02	59	72	NA	NA	75	68	67
W10004_0996/PHZ51	62	72	NA	NA	78	69	67
W10004_0997/PHK76	58	65	NA	NA	73	64	61
W10004_0997/PHP02	58	66	NA	NA	72	63	62
W10004_0997/PHZ51	61	68	NA	NA	73	65	65
W10004_1000/PHK76	60	69	NA	NA	75	65	65
W10004_1000/PHP02	59	69	NA	NA	73	65	62
W10004_1000/PHZ51	61	72	NA	NA	76	67.5	66
W10004_1001/PHP02	58	67	NA	NA	70	63	61
W10004_1001/PHZ51	59	68	NA	NA	73	66	61
W10004_1002/PHK76	59	70	NA	NA	75	70	65
W10004_1002/PHP02	59	70	NA	NA	73	67	63
W10004_1002/PHZ51	62	70	NA	NA	77	68	65.5
W10004_1004/PHK76	59	67	NA	NA	73	64	63
W10004_1004/PHP02	58	67	NA	NA	71.5	64	61
W10004_1004/PHZ51	58	69	NA	NA	73	67	64
W10004_1007/PHZ51	62	69	NA	NA	74	68	63
W10004_1011/PHK76	60	72	NA	NA	78	66.5	65
W10004_1011/PHZ51	61	70	NA	NA	78	69	66
W10004_1014/PHK76	60	70	NA	NA	76	68	65
W10004_1014/PHP02	60	68	NA	NA	74.5	66	62
W10004_1015/PHK76	64	69	NA	NA	75	66	64
W10004_1015/PHP02	58	69	NA	NA	72	65	62
W10004_1015/PHZ51	62	71	NA	NA	77	70	66
W10004_1018/PHK76	59	68	NA	NA	74.5	65	63
W10004_1018/PHP02	58	66.5	NA	NA	73	66	62
W10004_1018/PHZ51	61.5	70	NA	NA	77	68	67
W10004_1020/PHK76	59	68	NA	NA	73	65	62.5
W10004_1020/PHP02	57	66	NA	NA	72	61	59
W10004_1020/PHZ51	59	68	NA	NA	75.5	65	64
W10004_1032/PHK76	58	68	NA	NA	74	64	63
W10004_1032/PHP02	57	67	NA	NA	72	64	64
W10004_1032/PHZ51	62	70.5	NA	NA	78	68	67
W10004_1037/PHK76	64	68	NA	NA	73	65.5	64
W10004_1037/PHP02	58	69	NA	NA	72	67	61
W10004_1037/PHZ51	60	70	NA	NA	76.5	69	65
W10004_1045/PHK76	59	71	NA	NA	76	69	66
W10004_1045/PHP02	60	71	NA	NA	75	66	64
W10004_1045/PHZ51	61	70	NA	NA	76	69.5	66
W10004_1052/PHK76	61	70	NA	NA	75	65	64
W10004_1052/PHP02	58	68	NA	NA	75	65	61
W10004_1052/PHZ51	60	68	NA	NA	76.5	67	65
W10004_1057/PHK76	59	69	NA	NA	75	65	64
W10004_1057/PHP02	58	67.5	NA	NA	75	64	63
W10004_1063/PHK76	59.5	71	NA	NA	74	66	63
W10004_1063/PHZ51	62	70	NA	NA	78	69	67
W10004_1064/PHK76	59	71	NA	NA	75	65	65
W10004_1064/PHP02	59	72	NA	NA	73	66	63
W10004_1064/PHZ51	60.5	69	NA	NA	77	69	67
W10004_1072/PHK76	59	70	NA	NA	75	69	65
W10004_1072/PHP02	57.5	69	NA	NA	73	66	61
W10004_1072/PHZ51	60	71	NA	NA	77	67	64
W10004_1080/PHK76	59	69	NA	NA	77	67	66
W10004_1080/PHP02	59	66	NA	NA	73	68	61.5
W10004_1080/PHZ51	61	72	NA	NA	78	69	66
W10004_1081/PHK76	58	70	NA	NA	75	68	63
W10004_1081/PHP02	57	67	NA	NA	72	63	61
W10004_1081/PHZ51	60	69	NA	NA	76	67	65
W10004_1084/PHK76	59	69	NA	NA	75	68	65
W10004_1084/PHP02	57	68	NA	NA	72	64	61.5
W10004_1084/PHZ51	61	73	NA	NA	78	66	65
W10004_1099/PHK76	59	69	NA	NA	75	64	64
W10004_1099/PHP02	57	67	NA	NA	72	63	61
W10004_1099/PHZ51	60	69	NA	NA	76	67	64.5
W10004_1104/PHK76	62	70	NA	NA	75	65	66
W10004_1104/PHP02	59	70	NA	NA	73	68	62
W10004_1104/PHZ51	62	70	NA	NA	78	68	67
W10004_1105/PHP02	58	66	NA	NA	73	65	60
W10004_1112/PHK76	59	69	NA	NA	75	65	64
W10004_1112/PHP02	57	67	NA	NA	73	64	61
W10004_1112/PHZ51	61	70	NA	NA	76	68	68
W10004_1117/PHK76	60	65	NA	NA	77	65	64
W10004_1117/PHP02	60	70	NA	NA	73	63.5	63
W10004_1117/PHZ51	63	72	NA	NA	78	66.9234	65.5
W10004_1118/PHK76	60	70	NA	NA	75	69	66
W10004_1118/PHP02	58	69	NA	NA	74	66	62
W10004_1118/PHZ51	62	69	NA	NA	78	68	66
W10004_1123/PHK76	60	68	NA	NA	73	64	63
W10004_1123/PHP02	57	66	NA	NA	72	64	62
W10004_1123/PHZ51	60.5	69	NA	NA	75	67	64
W10004_1140/PHK76	61	71	NA	NA	76	67	66
W10004_1140/PHZ51	62	72	NA	NA	81	69	67
W10004_1143/PHP02	58	68	NA	NA	75	65.5	62
W10004_1143/PHZ51	60	71	NA	NA	79	68	68
W10004_1146/PHP02	58.5	70	NA	NA	73	67	63
W10004_1146/PHZ51	62	71	NA	NA	78	68	67
W10004_1156/PHK76	59	68	NA	NA	75	65	63.5
W10004_1156/PHP02	57	67	NA	NA	72	63	62
W10004_1156/PHZ51	61	72	NA	NA	76	68	65

## Sheet: GTW
Table S4. henotypes of the Maize1000 dataset were measured in seven environments.
Sheet 3. Phenotypes of the grain test weight measured in seven environments.
Hybrid	Environment
	DEH1_2020	DEH1_2021	IAH2_2021	IAH3_2021	IAH4_2021	WIH2_2020	WIH2_2020
B14A/OH43	637.96	763.855	692.67	702.96	703.72	657.32	648.26
B37/H95	697.01	758.58	748.96	752.36	755.42	689.93	694.76
B37/MO17	670.81	717.18	711.65	696.05	721.15	643.85	690.09
B37/OH43	644.88	701.09	707.15	717.28	720.34	661.4	649.22
B73/MO17	686.71	724.69	691.99	715.43	711.33	645.74	665.35
B73/PHM49	689.93	750.64	735.79	737.07	748.34	669.34	674.49
B73/PHN82	726.8	776.6	738.68	746.25	753.65	668.56	647.07
B73/TX779	677.7	717.61	712.55	739.728	746.75	671.91	636.83
CG44/CGR01	693.47	745.92	725.17	716	720.82	719.75	711.33
F42/H95	718.41	765.45	764.59	757.67	767.48	679.63	694.92
F42/MO17	698.94	739.27	716.48	728.71	720.66	668.69	675.61
F42/OH43	681.08	708.17	720.82	726.13	728	661.61	674.65
LH74/PHN82	717.93	763.09	745.44	745.46	745.76	704.52	687.68
PHW52/PHM49	682.21	737.99	743.35	736.09	748.77	671.48	676.42
TX714/TX779	680.28	710.74	739.877	739.728	730.16	669.77	712.57
TX777/LH195	650.95	763.855	739.877	739.728	714.55	673.2	712.57
TX779/LH195	684.57	713.96	696.05	678.19	739.49	656.98	712.57
W10004_0006/PHK76	741.42	778.75	746.57	740.13	755.58	732.41	722.11
W10004_0006/PHP02	652.6	732.41	700.23	702.8	704.09	664.19	675.77
W10004_0006/PHZ51	697.65	771.02	728.55	740.13	731.12	659.04	732.41
W10004_0007/PHK76	763.3	787.76	754.29	750.43	758.15	701.52	747.85
W10004_0007/PHP02	719.54	767.16	729.83	705.38	728.55	701.52	702.8
W10004_0007/PHZ51	733.7	790.33	756.22	768.45	710.53	736.27	731.12
W10004_0008/PHK76	729.83	777.46	769.74	765.88	750.43	728.55	745.28
W10004_0008/PHP02	698.94	743.99	727.26	719.54	727.26	693.79	650.03
W10004_0008/PHZ51	701.52	762.01	736.27	742.71	724.69	706.66	716.96
W10004_0010/PHP02	698.94	736.27	760.73	747.85	732.41	674.49	680.92
W10004_0010/PHZ51	701.52	769.74	740.13	739.728	731.12	724.69	715.67
W10004_0011/PHK76	753	789.69	778.75	771.02	774.89	710.53	741.42
W10004_0011/PHZ51	732.41	764.59	745.28	749.14	734.98	706.66	728.55
W10004_0013/PHK76	749.14	776.17	766.52	751.72	751.72	720.82	750.43
W10004_0013/PHP02	714.39	746.57	737.56	719.54	711.81	691.22	714.39
W10004_0013/PHZ51	710.53	764.59	737.56	728.55	718.25	697.65	719.54
W10004_0014/PHK76	715.67	774.89	728.55	767.16	755.58	705.38	710.53
W10004_0014/PHP02	692.51	736.27	717.61	753	711.81	687.36	637.16
W10004_0014/PHZ51	713.905	753	720.82	733.7	723.4	700.23	704.09
W10004_0018/PHK76	776.17	813.5	768.45	723.4	755.58	730.48	764.59
W10004_0018/PHP02	711.81	767.81	728.55	732.41	742.71	666.76	714.39
W10004_0026/PHK76	746.57	794.19	754.29	751.72	746.57	741.42	744.64
W10004_0026/PHP02	711.81	756.86	738.84	724.69	728.55	680.92	722.11
W10004_0026/PHZ51	714.39	771.02	737.56	742.71	713.1	697.65	738.84
W10004_0027/PHK76	743.99	776.17	723.4	731.12	736.27	715.67	732.41
W10004_0027/PHP02	695.08	723.4	723.4	698.94	704.09	660.33	687.36
W10004_0031/PHK76	763.3	795.48	764.59	774.89	772.31	714.39	687.36
W10004_0031/PHZ51	728.55	765.88	756.86	751.72	732.41	707.95	714.39
W10004_0032/PHK76	736.27	791.62	764.59	750.43	755.58	719.54	740.13
W10004_0032/PHP02	707.95	747.85	740.13	738.84	737.56	664.19	712.57
W10004_0032/PHZ51	722.11	782.61	756.86	748.5	765.88	700.23	732.41
W10004_0034/PHK76	725.97	776.17	731.12	753	738.2	671.91	706.66
W10004_0034/PHP02	653.25	729.83	692.51	680.92	691.22	675.77	666.76
W10004_0034/PHZ51	686.07	750.43	740.13	720.82	701.52	680.92	716.96
W10004_0035/PHK76	734.98	765.88	747.85	724.69	741.42	715.67	734.98
W10004_0035/PHP02	675.77	728.55	720.82	711.81	723.4	677.7	698.94
W10004_0037/PHK76	747.85	805.78	762.01	777.46	773.6	733.7	715.67
W10004_0037/PHP02	675.77	767.81	754.29	749.14	742.71	701.52	728.55
W10004_0037/PHZ51	719.54	777.46	764.59	792.26	750.43	733.7	750.43
W10004_0038/PHK76	733.7	773.6	734.98	753	747.85	734.98	722.11
W10004_0038/PHZ51	698.94	749.14	720.18	729.83	718.25	696.37	701.52
W10004_0039/PHK76	714.39	804.49	756.86	756.22	767.16	719.54	742.71
W10004_0039/PHP02	716.96	764.59	745.28	723.4	737.56	695.08	725.97
W10004_0039/PHZ51	707.95	777.46	734.98	742.71	738.84	737.56	732.41
W10004_0041/PHK76	728.55	767.16	732.41	742.71	742.71	683.5	715.67
W10004_0041/PHP02	694.44	740.13	723.4	712.46	718.25	671.91	706.66
W10004_0041/PHZ51	715.67	751.72	733.7	705.38	700.23	698.94	664.19
W10004_0042/PHK76	760.73	786.47	753	736.27	759.44	714.39	679.63
W10004_0042/PHP02	727.26	777.46	746.57	729.19	728.55	671.91	696.37
W10004_0042/PHZ51	719.54	772.31	736.27	736.27	736.27	704.09	728.55
W10004_0045/PHK76	715.67	774.89	756.86	734.98	769.74	702.8	697.65
W10004_0045/PHP02	670.62	750.43	731.12	722.11	723.4	689.93	701.52
W10004_0046/PHK76	711.81	745.71	729.83	714.39	718.25	692.51	700.23
W10004_0046/PHP02	705.38	732.41	695.08	711.81	702.8	688.64	677.06
W10004_0046/PHZ51	693.79	742.71	724.69	729.83	707.95	685.43	704.09
W10004_0047/PHK76	750.43	794.19	755.58	752.36	751.72	725.97	734.34
W10004_0047/PHP02	731.12	750.43	722.11	715.67	723.4	684.78	702.8
W10004_0047/PHZ51	700.23	741.42	729.83	733.7	715.67	706.66	724.69
W10004_0053/PHK76	723.4	786.47	758.15	756.86	754.29	718.25	691.86
W10004_0053/PHP02	653.89	738.84	758.15	732.41	723.4	646.17	664.19
W10004_0053/PHZ51	687.36	760.73	751.72	754.93	731.12	683.5	704.09
W10004_0055/PHK76	729.83	773.6	754.29	729.83	740.13	711.81	704.09
W10004_0055/PHP02	692.51	768.45	720.82	711.81	702.8	665.47	691.22
W10004_0055/PHZ51	677.06	755.58	716.96	751.72	717.61	701.52	725.97
W10004_0059/PHP02	710.53	749.14	723.4	702.8	730.48	668.05	666.76
W10004_0061/PHK76	743.99	791.62	750.43	749.14	753	724.69	696.37
W10004_0061/PHP02	712.46	755.58	719.54	729.83	733.7	669.34	677.06
W10004_0061/PHZ51	732.41	769.74	756.86	740.13	740.13	695.08	725.97
W10004_0062/PHK76	671.91	720.82	729.83	740.13	731.12	700.87	718.25
W10004_0062/PHZ51	719.54	727.26	728.55	746.57	724.04	686.07	692.51
W10004_0063/PHK76	724.69	765.88	728.55	719.54	738.84	713.1	707.95
W10004_0063/PHP02	688.64	758.15	706.66	718.25	709.24	689.93	697.65
W10004_0063/PHZ51	688.64	745.28	728.55	729.19	696.37	680.92	706.66
W10004_0064/PHK76	718.25	780.03	746.57	740.13	744.64	720.82	710.53
W10004_0064/PHP02	720.18	755.58	727.26	728.55	720.82	677.06	692.51
W10004_0065/PHK76	737.56	747.85	728.55	759.44	753	694.44	727.26
W10004_0065/PHP02	682.21	719.54	718.25	714.39	723.4	691.22	687.36
W10004_0065/PHZ51	697.65	760.73	734.98	737.56	759.44	692.51	709.24
W10004_0068/PHK76	710.53	809.64	750.43	746.57	753	710.53	736.27
W10004_0068/PHP02	709.24	759.44	722.11	714.39	728.55	697.65	711.81
W10004_0068/PHZ51	718.25	791.62	743.99	749.14	737.56	711.81	725.97
W10004_0069/PHK76	713.1	753	736.27	742.71	734.98	696.37	692.51
W10004_0069/PHP02	678.35	728.55	693.79	709.24	720.82	704.09	682.85
W10004_0069/PHZ51	675.77	733.7	718.89	724.69	710.53	682.21	692.51
W10004_0070/PHK76	766.52	809.64	758.15	769.74	750.43	733.7	742.71
W10004_0070/PHZ51	714.39	760.73	734.98	756.86	734.98	694.44	727.26
W10004_0071/PHK76	768.45	782.61	751.72	724.69	759.44	733.7	710.53
W10004_0071/PHP02	713.1	754.93	716.96	716.96	711.81	701.52	715.67
W10004_0071/PHZ51	740.13	756.86	714.39	741.42	713.1	731.12	698.94
W10004_0072/PHK76	745.28	762.01	750.43	741.42	738.84	716.96	743.35
W10004_0072/PHP02	677.06	750.43	724.04	718.25	728.55	687.36	653.89
W10004_0072/PHZ51	705.38	777.46	745.28	760.73	736.27	702.8	714.39
W10004_0073/PHK76	704.09	765.88	745.92	737.56	736.27	701.52	729.83
W10004_0073/PHP02	639.73	723.4	710.53	697.65	702.8	671.91	670.62
W10004_0073/PHZ51	642.31	728.55	713.1	736.27	718.25	689.93	689.93
W10004_0076/PHK76	736.27	789.04	778.75	762.01	776.17	673.2	738.84
W10004_0076/PHP02	706.02	764.59	731.76	777.46	727.9	678.35	700.23
W10004_0076/PHZ51	711.81	783.9	762.01	774.89	747.85	701.52	723.4
W10004_0078/PHK76	733.7	773.6	742.71	753	733.7	696.37	718.25
W10004_0078/PHP02	695.72	741.42	736.27	723.4	735.63	702.8	716.96
W10004_0078/PHZ51	763.3	745.28	737.56	745.92	718.25	695.72	703.45
W10004_0079/PHZ51	731.12	786.47	780.03	750.43	749.14	742.71	740.13
W10004_0080/PHK76	750.43	782.61	756.22	751.72	747.85	722.11	714.39
W10004_0080/PHP02	712.46	758.15	733.7	735.63	716.96	664.19	687.36
W10004_0080/PHZ51	697.65	763.3	760.73	754.29	747.85	679.63	661.61
W10004_0086/PHK76	727.26	786.47	773.6	760.08	756.86	728.55	723.4
W10004_0086/PHP02	688.64	731.12	711.81	724.69	720.82	675.77	697.65
W10004_0086/PHZ51	682.21	764.59	737.56	754.29	742.71	697.65	718.25
W10004_0087/PHK76	759.44	794.19	743.35	742.71	749.14	691.22	710.53
W10004_0087/PHP02	702.16	755.58	731.76	709.24	733.7	659.04	660.97
W10004_0087/PHZ51	734.98	768.45	732.41	759.44	749.14	714.39	732.41
W10004_0092/PHP02	700.23	755.58	718.25	723.4	728.55	677.06	707.95
W10004_0092/PHZ51	707.95	768.45	746.57	730.48	742.71	707.95	750.43
W10004_0093/PHP02	682.21	746.57	714.39	724.69	718.25	693.79	705.38
W10004_0093/PHZ51	693.15	763.3	724.69	742.71	718.25	725.97	710.53
W10004_0095/PHK76	724.69	764.59	732.41	742.71	740.13	682.21	693.79
W10004_0095/PHP02	706.66	749.14	715.67	698.94	749.14	680.92	697.65
W10004_0095/PHZ51	680.92	731.12	706.66	739.728	709.24	692.51	688.64
W10004_0097/PHK76	719.54	793.55	749.14	706.66	742.71	727.26	732.41
W10004_0097/PHZ51	679.63	766.52	740.13	734.98	724.69	688.64	725.97
W10004_0098/PHK76	756.86	795.48	742.71	741.42	755.58	755.58	737.56
W10004_0098/PHP02	724.69	764.59	709.24	720.82	727.26	678.35	723.4
W10004_0098/PHZ51	720.82	780.03	733.7	738.84	724.69	662.9	723.4
W10004_0099/PHK76	759.44	803.2	771.02	772.31	765.88	762.01	736.27
W10004_0099/PHZ51	713.1	751.72	746.57	742.71	765.88	737.56	737.56
W10004_0101/PHP02	716.96	746.57	709.24	710.53	711.81	716.96	692.51
W10004_0101/PHZ51	718.25	745.28	722.11	734.98	718.89	689.93	722.75
W10004_0103/PHK76	727.26	792.91	758.15	764.59	777.46	718.25	732.41
W10004_0103/PHP02	707.95	767.16	745.28	731.12	731.76	700.23	679.63
W10004_0103/PHZ51	733.7	786.47	760.73	764.59	738.84	716.96	736.27
W10004_0106/PHK76	716.96	753	719.54	711.17	731.12	697.65	713.96
W10004_0106/PHP02	682.21	713.1	700.87	702.8	693.79	662.9	679.63
W10004_0106/PHZ51	780.03	749.14	732.41	684.78	713.74	719.54	720.82
W10004_0110/PHK76	749.14	773.6	762.01	765.88	759.44	731.12	723.4
W10004_0110/PHP02	733.7	771.02	741.42	727.26	724.69	675.77	693.79
W10004_0110/PHZ51	729.83	772.31	755.58	719.54	744.64	695.08	737.56
W10004_0112/PHK76	741.42	794.19	742.71	759.44	755.58	729.83	747.85
W10004_0112/PHP02	722.11	765.23	724.69	749.14	731.12	720.82	720.82
W10004_0112/PHZ51	716.96	787.76	749.14	765.88	739.49	706.66	704.09
W10004_0115/PHK76	699.59	751.72	733.7	738.84	742.71	711.81	695.08
W10004_0115/PHZ51	680.92	725.97	705.38	723.4	710.53	692.51	705.38
W10004_0116/PHK76	765.88	795.48	783.9	771.02	772.31	763.3	713.1
W10004_0116/PHP02	720.82	763.3	728.55	740.13	741.42	668.69	702.8
W10004_0118/PHK76	738.84	795.48	769.74	767.16	767.16	728.55	729.83
W10004_0118/PHP02	696.37	772.31	733.7	737.56	731.12	701.52	713.1
W10004_0118/PHZ51	745.28	791.62	759.44	772.31	742.71	713.74	751.72
W10004_0119/PHK76	750.43	792.26	754.29	758.15	755.58	738.84	740.13
W10004_0119/PHP02	695.72	728.55	722.11	724.69	719.54	674.49	714.39
W10004_0119/PHZ51	693.79	762.01	742.71	767.16	742.71	696.37	711.81
W10004_0121/PHK76	733.7	796.77	760.73	773.6	746.57	717.61	764.59
W10004_0121/PHP02	696.37	743.35	713.1	719.54	722.11	718.25	693.79
W10004_0121/PHZ51	700.23	782.61	742.06	759.44	728.55	716.96	738.84
W10004_0122/PHK76	714.39	777.46	767.16	742.71	714.39	704.09	714.39
W10004_0122/PHP02	695.08	753	711.81	720.82	727.26	660.33	674.49
W10004_0122/PHZ51	698.94	755.58	732.41	727.26	733.05	670.62	705.38
W10004_0127/PHK76	740.13	799.34	764.59	764.59	756.86	734.98	749.57
W10004_0127/PHP02	680.92	754.29	719.54	714.39	709.24	668.05	710.53
W10004_0127/PHZ51	719.54	789.04	758.15	759.44	758.15	688.64	742.71
W10004_0129/PHP02	688.64	756.86	706.66	705.38	717.61	675.77	700.23
W10004_0129/PHZ51	714.39	782.61	760.73	760.73	728.55	700.23	743.99
W10004_0132/PHK76	778.75	800.63	764.59	764.59	776.17	754.93	749.14
W10004_0132/PHP02	747.85	763.3	731.12	741.42	741.42	713.1	734.98
W10004_0132/PHZ51	753	762.01	747.85	756.86	742.71	720.82	707.95
W10004_0133/PHK76	737.56	794.19	738.84	762.01	761.37	734.98	732.41
W10004_0133/PHP02	738.84	763.94	729.83	723.4	727.26	679.63	706.66
W10004_0133/PHZ51	750.43	746.57	722.11	754.29	727.26	725.33	710.53
W10004_0134/PHK76	723.4	792.91	740.13	746.57	729.83	677.7	714.39
W10004_0134/PHP02	686.07	747.85	724.04	714.39	713.1	697.65	692.51
W10004_0134/PHZ51	733.7	754.29	742.71	749.14	728.55	693.79	722.11
W10004_0138/PHK76	741.42	795.48	751.72	755.58	751.72	759.44	759.44
W10004_0138/PHZ51	741.42	786.47	734.98	749.14	736.27	700.23	732.41
W10004_0140/PHP02	680.28	750.43	723.4	707.31	713.1	666.12	697.65
W10004_0140/PHZ51	706.66	740.13	724.69	718.25	716.96	700.23	679.63
W10004_0144/PHK76	764.59	780.03	786.47	772.31	760.73	720.82	759.44
W10004_0144/PHP02	745.28	756.86	738.84	767.81	731.76	702.8	707.95
W10004_0144/PHZ51	745.28	807.07	776.17	732.41	754.29	698.94	756.86
W10004_0146/PHK76	750.43	791.62	762.01	751.72	760.73	742.71	740.13
W10004_0146/PHP02	733.7	773.6	734.34	734.98	746.57	679.63	700.87
W10004_0146/PHZ51	743.99	786.47	753.65	768.45	745.28	707.95	740.13
W10004_0147/PHK76	738.84	800.63	773.6	756.86	764.59	759.44	756.86
W10004_0147/PHP02	701.52	759.44	724.69	722.11	736.91	699.59	704.09
W10004_0147/PHZ51	729.83	786.47	756.86	764.59	751.72	733.7	713.1
W10004_0148/PHK76	746.57	776.17	753	751.72	769.09	743.99	729.83
W10004_0148/PHP02	695.72	756.86	710.53	709.24	701.52	707.95	689.93
W10004_0148/PHZ51	716.96	786.47	742.71	728.55	736.27	702.8	731.12
W10004_0149/PHK76	754.29	786.47	768.45	741.42	743.99	710.53	719.54
W10004_0149/PHZ51	704.09	757.51	751.72	751.72	724.69	704.09	714.39
W10004_0150/PHK76	755.58	795.48	773.6	774.89	756.86	725.97	747.85
W10004_0150/PHP02	695.08	771.02	749.14	739.49	731.12	713.1	728.55
W10004_0152/PHK76	731.12	771.02	763.3	760.73	728.55	698.94	729.83
W10004_0152/PHP02	692.51	734.98	714.39	715.67	716.96	689.93	691.22
W10004_0152/PHZ51	692.51	768.45	747.85	750.43	737.56	715.67	719.54
W10004_0153/PHK76	725.97	756.86	731.12	736.27	728.55	713.1	731.12
W10004_0153/PHP02	695.08	740.13	724.69	724.69	715.67	675.77	641.02
W10004_0153/PHZ51	692.51	783.9	734.98	740.13	720.82	696.37	704.09
W10004_0154/PHK76	691.86	795.48	756.86	754.29	746.57	732.41	740.13
W10004_0154/PHP02	678.35	733.7	720.82	724.69	715.67	673.2	701.52
W10004_0154/PHZ51	687.36	772.31	742.71	762.01	724.69	715.67	718.25
W10004_0160/PHK76	734.98	755.58	756.86	746.57	738.84	696.37	714.39
W10004_0160/PHZ51	725.97	759.44	736.27	728.55	711.81	705.38	720.82
W10004_0161/PHP02	652.6	725.97	714.39	713.1	720.82	659.04	679.63
W10004_0161/PHZ51	691.22	731.12	711.81	732.41	724.69	687.36	689.93
W10004_0166/PHK76	678.35	758.15	732.41	780.03	719.54	686.07	711.17
W10004_0166/PHP02	651.32	734.98	696.37	714.39	701.52	684.78	666.76
W10004_0166/PHZ51	668.05	755.58	737.56	729.83	777.46	691.22	679.63
W10004_0167/PHP02	727.9	724.69	730.48	714.39	728.55	671.91	682.21
W10004_0167/PHZ51	706.66	790.33	752.36	753	733.7	728.55	736.27
W10004_0168/PHK76	762.01	800.63	776.17	743.35	758.15	736.27	723.4
W10004_0168/PHP02	719.54	763.3	715.67	736.27	722.11	677.06	705.38
W10004_0168/PHZ51	715.67	777.46	751.72	760.73	734.98	709.24	719.54
W10004_0169/PHP02	705.38	742.71	710.53	709.24	710.53	682.21	687.36
W10004_0169/PHZ51	732.41	747.85	740.13	727.26	731.76	688	695.08
W10004_0171/PHK76	719.54	745.28	749.14	759.44	745.28	692.51	675.77
W10004_0178/PHK76	740.13	782.61	746.57	749.14	749.14	699.772	727.9
W10004_0178/PHP02	692.51	750.43	724.69	738.84	718.25	668.05	665.47
W10004_0178/PHZ51	697.01	746.57	742.71	732.41	736.91	698.94	682.21
W10004_0179/PHK76	754.29	798.05	771.02	762.01	751.72	755.58	771.67
W10004_0179/PHP02	726.62	741.42	729.83	707.95	727.26	707.95	692.51
W10004_0179/PHZ51	727.26	787.76	740.13	754.93	751.72	724.69	741.42
W10004_0185/PHP02	702.8	750.43	701.52	710.53	720.18	689.29	673.2
W10004_0185/PHZ51	666.76	758.15	728.55	740.13	731.76	689.93	715.03
W10004_0189/PHZ51	678.35	748.5	751.72	746.57	722.11	695.08	702.8
W10004_0190/PHK76	738.84	785.18	765.88	765.88	768.45	702.8	698.94
W10004_0190/PHP02	724.69	755.58	713.1	719.54	709.24	669.34	710.53
W10004_0190/PHZ51	693.79	777.46	742.71	759.44	727.26	697.65	722.11
W10004_0192/PHK76	746.57	777.46	745.28	756.86	750.43	709.24	719.54
W10004_0192/PHP02	687.36	738.84	713.1	719.54	711.81	668.05	732.41
W10004_0192/PHZ51	695.08	769.74	753	755.58	727.26	720.82	719.54
W10004_0194/PHK76	753	798.05	755.58	755.58	778.75	695.08	753
W10004_0194/PHP02	723.4	780.03	738.84	711.81	745.28	670.62	712.57
W10004_0194/PHZ51	734.98	780.03	750.43	742.71	738.84	696.37	711.81
W10004_0196/PHK76	709.24	769.74	740.13	760.73	763.3	686.07	698.94
W10004_0196/PHP02	682.21	742.71	710.53	718.25	723.4	650.03	654.53
W10004_0196/PHZ51	706.66	762.66	756.86	747.85	742.71	668.05	696.37
W10004_0197/PHP02	688	742.06	723.4	727.26	729.83	678.35	684.78
W10004_0197/PHZ51	692.51	741.42	740.13	740.13	724.69	713.1	710.53
W10004_0199/PHK76	728.55	783.9	769.74	762.01	751.07	753	734.98
W10004_0199/PHP02	715.67	763.3	729.83	720.82	719.54	709.24	708.6
W10004_0199/PHZ51	704.09	754.29	718.25	745.92	728.55	719.54	710.53
W10004_0200/PHK76	710.53	792.91	759.44	757.51	751.72	731.76	751.72
W10004_0200/PHZ51	713.905	785.18	754.29	738.84	774.89	696.37	742.71
W10004_0203/PHK76	756.86	785.18	777.46	766.52	765.88	749.14	732.41
W10004_0203/PHP02	713.1	727.26	723.4	723.4	731.12	692.51	720.82
W10004_0203/PHZ51	688	765.88	740.78	749.14	718.25	701.52	728.55
W10004_0204/PHK76	743.35	769.74	753	765.88	754.29	700.23	737.56
W10004_0204/PHP02	697.65	746.57	722.11	732.41	718.25	660.33	696.37
W10004_0204/PHZ51	716.96	758.15	751.72	755.58	731.12	692.51	713.1
W10004_0206/PHP02	733.7	750.43	737.56	736.27	723.4	671.91	701.52
W10004_0206/PHZ51	716.96	769.74	754.29	774.89	754.29	730.48	734.34
W10004_0212/PHK76	749.14	764.59	755.58	754.29	754.29	710.53	719.54
W10004_0212/PHP02	673.2	737.56	709.24	720.82	714.39	693.79	698.3
W10004_0212/PHZ51	719.54	765.88	727.26	740.13	714.39	695.08	715.03
W10004_0213/PHK76	759.44	782.61	753	759.44	744.64	736.27	711.81
W10004_0213/PHZ51	723.4	741.42	733.7	710.53	736.91	727.26	711.81
W10004_0217/PHK76	737.56	767.16	765.88	724.69	741.42	719.54	729.19
W10004_0217/PHP02	688.64	731.12	719.54	714.39	716.96	689.93	687.36
W10004_0217/PHZ51	719.54	738.84	715.67	719.54	710.53	693.79	696.37
W10004_0220/PHK76	760.08	787.76	760.73	751.72	774.89	733.7	736.27
W10004_0220/PHP02	734.98	764.59	727.26	715.67	733.05	675.77	716.96
W10004_0220/PHZ51	732.41	787.76	758.15	773.6	741.42	722.11	718.25
W10004_0221/PHZ51	713.1	775.53	753	759.44	749.14	688.64	719.54
W10004_0223/PHK76	749.14	786.47	786.47	738.84	745.28	732.41	726.62
W10004_0223/PHP02	698.94	764.59	722.11	716.96	719.54	698.94	723.4
W10004_0224/PHK76	747.85	780.03	745.92	765.88	731.12	742.71	727.26
W10004_0224/PHP02	711.17	732.41	716.96	715.67	701.52	656.46	695.08
W10004_0224/PHZ51	763.3	749.14	741.42	734.98	727.26	716.96	716.96
W10004_0225/PHK76	745.28	780.03	765.88	776.17	764.59	718.25	715.67
W10004_0225/PHP02	693.15	724.69	711.81	705.38	715.67	650.03	686.71
W10004_0225/PHZ51	696.37	768.45	749.14	747.21	742.71	697.65	716.96
W10004_0227/PHK76	754.93	805.78	765.23	759.44	767.16	740.13	727.69
W10004_0227/PHZ51	696.37	763.3	755.58	746.57	724.69	683.5	716.96
W10004_0231/PHK76	713.905	785.18	749.14	774.89	734.98	764.59	743.35
W10004_0231/PHP02	709.24	755.58	719.54	722.11	723.4	691.22	701.52
W10004_0231/PHZ51	715.67	777.46	729.83	737.56	733.7	710.53	722.11
W10004_0236/PHK76	686.07	796.77	765.88	755.58	747.85	679.63	706.66
W10004_0236/PHP02	714.39	746.57	718.25	732.41	704.09	661.61	688.64
W10004_0236/PHZ51	751.72	755.58	736.27	749.14	705.38	716.96	692.51
W10004_0238/PHK76	747.85	812.21	771.02	771.02	760.73	736.27	747.85
W10004_0238/PHP02	718.25	753	729.83	740.13	731.12	659.68	714.39
W10004_0241/PHK76	728.55	766.52	737.56	749.14	745.28	709.24	724.69
W10004_0241/PHP02	698.94	732.41	700.87	714.39	710.53	678.35	670.62
W10004_0241/PHZ51	704.09	745.28	720.82	734.98	702.8	687.36	706.66
W10004_0242/PHZ51	713.905	784.54	754.29	758.15	749.14	707.95	737.56
W10004_0253/PHK76	696.37	704.09	745.28	771.02	741.42	680.28	677.06
W10004_0253/PHP02	669.98	711.17	696.37	702.8	711.81	710.53	689.93
W10004_0253/PHZ51	673.2	702.8	721.47	737.56	691.22	673.2	673.2
W10004_0254/PHK76	725.97	792.26	754.29	764.59	756.86	738.84	735.63
W10004_0254/PHP02	702.8	762.01	738.84	714.39	724.69	671.91	705.38
W10004_0254/PHZ51	722.75	768.45	742.71	758.15	745.28	686.07	738.84
W10004_0256/PHK76	755.58	774.89	765.88	720.82	751.07	733.7	731.12
W10004_0256/PHP02	711.81	786.47	738.84	722.11	720.82	701.52	731.12
W10004_0256/PHZ51	732.41	765.23	754.29	738.84	722.11	724.69	729.83
W10004_0258/PHK76	700.23	732.41	733.7	728.55	728.55	665.47	728.55
W10004_0258/PHP02	689.93	720.82	704.09	702.8	702.8	689.93	696.37
W10004_0258/PHZ51	732.41	741.42	711.81	705.38	705.38	710.53	707.95
W10004_0261/PHK76	727.26	773.6	731.12	769.74	758.15	719.54	718.25
W10004_0261/PHP02	660.33	743.99	715.67	724.69	701.52	679.63	675.77
W10004_0261/PHZ51	725.97	769.74	749.14	749.14	756.86	670.62	716.96
W10004_0262/PHK76	785.18	794.19	749.14	755.58	762.01	724.69	742.71
W10004_0262/PHP02	729.83	772.31	731.12	747.85	738.84	711.81	729.83
W10004_0264/PHK76	730.48	798.05	765.88	736.27	751.72	687.36	749.14
W10004_0264/PHP02	709.24	774.89	734.98	725.33	726.62	688	728.55
W10004_0264/PHZ51	729.19	795.48	754.29	756.86	731.12	634.58	738.84
W10004_0268/PHK76	734.98	762.01	741.42	743.99	751.72	682.21	728.55
W10004_0268/PHP02	706.66	737.56	727.26	701.52	732.41	661.61	679.63
W10004_0268/PHZ51	733.05	758.15	750.43	716.96	737.56	662.9	692.51
W10004_0270/PHK76	776.17	789.04	771.02	760.73	769.74	754.29	741.42
W10004_0270/PHP02	737.56	768.45	745.28	734.98	724.69	686.07	701.52
W10004_0270/PHZ51	755.58	796.77	762.01	772.31	747.85	714.39	742.71
W10004_0271/PHK76	777.46	812.21	773.6	776.17	762.66	745.28	736.91
W10004_0271/PHZ51	746.57	774.89	758.15	772.31	753	754.29	725.97
W10004_0276/PHK76	736.27	778.75	771.02	751.72	764.59	727.26	723.4
W10004_0276/PHP02	702.8	741.42	733.7	731.76	736.27	652.6	710.53
W10004_0276/PHZ51	737.56	769.74	753	760.73	747.85	698.94	745.28
W10004_0290/PHK76	737.56	786.47	776.17	772.31	764.59	733.7	749.14
W10004_0290/PHP02	680.28	750.43	734.98	714.39	731.12	696.37	707.95
W10004_0290/PHZ51	664.19	755.58	754.29	756.86	723.4	697.65	711.81
W10004_0291/PHK76	734.98	786.47	759.44	755.58	753	725.97	740.13
W10004_0291/PHP02	693.79	748.5	722.11	715.03	705.38	659.04	696.37
W10004_0292/PHK76	769.74	786.47	762.66	755.58	751.72	732.41	701.52
W10004_0292/PHZ51	733.7	787.11	749.14	754.29	741.42	695.08	734.98
W10004_0299/PHK76	745.28	795.48	742.71	760.73	751.72	741.42	720.82
W10004_0299/PHP02	688.64	756.86	723.4	719.54	729.83	671.91	659.04
W10004_0299/PHZ51	720.82	764.59	758.15	737.56	736.27	696.37	696.37
W10004_0306/PHK76	737.56	804.49	762.01	764.59	749.14	698.94	750.43
W10004_0306/PHP02	722.75	769.09	740.13	736.27	718.25	697.65	687.36
W10004_0306/PHZ51	723.4	760.73	764.59	753	731.12	719.54	704.09
W10004_0308/PHK76	763.3	823.8	777.46	777.46	782.61	753	755.58
W10004_0308/PHP02	715.67	782.61	760.73	742.71	753	696.37	755.58
W10004_0308/PHZ51	728.55	795.48	773.6	771.02	755.58	729.83	759.44
W10004_0309/PHK76	718.25	785.18	749.14	758.8	755.58	711.17	728.55
W10004_0309/PHZ51	737.56	765.88	746.57	742.71	734.98	687.36	719.54
W10004_0310/PHK76	725.33	782.61	762.01	741.42	751.72	706.66	728.55
W10004_0310/PHP02	664.19	736.27	714.39	723.4	716.96	674.49	670.62
W10004_0310/PHZ51	679.63	762.01	737.56	736.27	727.26	693.79	719.54
W10004_0311/PHK76	751.72	782.61	762.01	771.02	750.43	737.56	720.82
W10004_0327/PHK76	722.11	772.31	767.16	751.72	734.98	704.09	723.4
W10004_0327/PHP02	637.16	736.27	714.39	723.4	704.09	689.93	694.44
W10004_0327/PHZ51	668.05	755.58	750.43	751.72	736.27	683.5	707.95
W10004_0329/PHK76	783.25	827.02	783.9	789.04	790.33	702.8	782.61
W10004_0329/PHP02	745.28	767.16	738.84	739.49	742.71	662.9	727.9
W10004_0329/PHZ51	715.67	777.46	751.72	760.73	756.86	749.14	755.58
W10004_0336/PHK76	733.05	754.29	756.86	765.88	756.86	728.55	728.55
W10004_0336/PHP02	704.09	736.27	731.76	695.08	734.98	671.91	706.66
W10004_0336/PHZ51	719.54	781.32	750.43	738.84	710.53	679.63	723.4
W10004_0344/PHK76	742.71	791.62	760.73	762.01	756.86	724.69	741.42
W10004_0344/PHP02	709.24	751.72	734.98	723.4	716.96	684.78	665.47
W10004_0344/PHZ51	679.63	764.59	753	751.72	720.82	678.35	703.45
W10004_0346/PHK76	686.07	741.42	753	751.72	750.43	711.81	678.35
W10004_0346/PHZ51	700.23	741.42	710.53	740.78	702.8	706.02	704.09
W10004_0361/PHK76	750.43	800.63	760.73	765.88	750.43	753	734.98
W10004_0361/PHP02	677.06	754.29	723.4	715.67	716.96	683.5	705.38
W10004_0361/PHZ51	723.4	796.77	751.72	764.59	720.82	745.28	736.27
W10004_0362/PHK76	714.39	769.74	749.14	755.58	746.57	680.92	652.6
W10004_0362/PHP02	723.4	759.44	718.25	719.54	734.98	673.2	705.38
W10004_0362/PHZ51	716.96	749.14	737.56	736.27	709.24	705.38	732.41
W10004_0380/PHK76	768.45	777.46	746.57	780.03	758.15	728.55	746.57
W10004_0380/PHP02	731.12	754.29	723.4	728.55	720.82	698.94	728.55
W10004_0381/PHK76	777.46	801.92	758.15	773.6	768.45	743.99	759.44
W10004_0381/PHP02	707.95	743.99	732.41	731.12	724.69	710.53	719.54
W10004_0381/PHZ51	709.24	776.17	742.71	737.56	732.41	729.83	733.7
W10004_0383/PHK76	746.57	791.62	751.72	754.29	758.15	713.1	701.52
W10004_0383/PHP02	701.52	751.72	733.7	731.12	731.12	670.62	710.53
W10004_0383/PHZ51	727.26	756.86	732.41	733.7	721.47	687.36	706.66
W10004_0389/PHK76	727.26	759.44	724.69	733.7	730.48	702.8	693.79
W10004_0389/PHP02	700.23	755.58	702.8	710.53	718.25	668.05	702.8
W10004_0389/PHZ51	688.64	743.99	715.67	704.09	719.54	674.49	700.23
W10004_0393/PHK76	750.43	801.92	760.73	755.58	748.5	736.27	746.57
W10004_0393/PHP02	701.52	758.15	720.82	731.12	711.17	680.92	697.65
W10004_0393/PHZ51	723.4	769.74	746.57	751.72	727.26	693.79	722.11
W10004_0394/PHK76	713.1	764.59	729.83	754.29	742.71	704.09	716.96
W10004_0394/PHP02	696.37	733.05	710.53	719.54	711.81	663.54	686.07
W10004_0394/PHZ51	706.66	756.86	731.12	773.6	736.27	684.78	713.1
W10004_0395/PHK76	776.17	814.79	787.76	780.68	760.73	723.4	755.58
W10004_0395/PHP02	742.71	746.57	729.83	734.98	745.28	683.5	722.11
W10004_0395/PHZ51	742.71	808.35	767.16	776.17	747.85	731.12	727.26
W10004_0396/PHK76	720.82	765.88	741.42	747.85	747.85	704.09	725.54
W10004_0396/PHZ51	709.88	754.29	750.43	741.42	734.98	700.23	714.39
W10004_0403/PHK76	725.97	767.16	732.41	753	754.29	696.37	719.54
W10004_0403/PHZ51	710.53	737.56	733.05	741.42	749.14	671.91	670.62
W10004_0409/PHK76	696.37	755.58	758.15	741.42	738.84	711.81	751.72
W10004_0409/PHP02	678.35	724.69	705.38	698.94	720.18	669.98	712.57
W10004_0410/PHK76	732.41	771.02	727.26	721.47	756.86	727.26	723.4
W10004_0410/PHP02	709.24	716.96	715.67	728.55	725.33	646.17	711.81
W10004_0410/PHZ51	701.52	759.44	728.55	729.83	731.12	696.37	698.3
W10004_0412/PHK76	777.46	805.78	765.88	753	755.58	767.16	760.73
W10004_0412/PHP02	733.7	782.61	731.12	733.7	762.66	684.78	737.56
W10004_0412/PHZ51	759.44	810.93	767.16	767.16	745.28	686.07	742.71
W10004_0417/PHK76	756.86	773.6	756.86	774.89	765.23	719.54	711.81
W10004_0417/PHP02	725.97	773.6	731.12	734.98	734.98	677.06	728.55
W10004_0417/PHZ51	734.98	772.95	736.27	747.85	732.41	720.82	723.4
W10004_0419/PHK76	738.84	775.53	745.28	742.71	741.42	727.26	713.1
W10004_0419/PHP02	668.05	731.12	706.66	715.67	711.81	691.22	696.37
W10004_0419/PHZ51	664.19	731.12	738.2	732.41	724.69	715.67	714.39
W10004_0424/PHK76	750.43	807.07	764.59	755.58	772.31	715.67	723.4
W10004_0424/PHZ51	745.28	793.55	764.59	767.16	737.56	726.62	733.7
W10004_0427/PHK76	759.44	791.62	767.16	764.59	764.59	717.61	743.99
W10004_0427/PHP02	680.92	762.01	737.56	711.17	729.83	688.64	697.65
W10004_0427/PHZ51	743.99	787.76	771.02	746.57	762.66	722.11	722.11
W10004_0430/PHK76	755.58	800.63	771.67	768.45	776.17	740.13	743.99
W10004_0430/PHP02	697.65	768.45	734.98	727.26	736.27	615.27	723.4
W10004_0430/PHZ51	698.94	796.77	754.29	754.29	728.55	711.81	753
W10004_0465/PHK76	734.98	795.48	760.73	764.59	755.58	756.86	732.41
W10004_0465/PHP02	686.07	753	706.66	772.31	718.25	699.59	693.79
W10004_0465/PHZ51	702.8	771.67	753	755.58	732.41	725.97	716.96
W10004_0467/PHK76	733.7	765.88	744.64	738.84	737.56	725.97	652.6
W10004_0467/PHP02	700.23	735.63	715.67	706.66	706.66	666.76	701.52
W10004_0467/PHZ51	679.63	746.57	755.58	759.44	700.23	687.36	722.11
W10004_0474/PHP02	701.52	787.76	736.27	735.63	731.12	659.04	716.96
W10004_0474/PHZ51	714.39	763.3	749.14	742.71	733.7	691.22	723.4
W10004_0476/PHK76	718.25	742.71	728.55	737.56	713.1	706.66	712.57
W10004_0476/PHZ51	682.21	722.11	713.1	728.55	720.82	668.05	692.51
W10004_0487/PHK76	750.43	776.17	755.58	738.84	759.44	732.41	737.56
W10004_0487/PHP02	664.19	750.43	727.26	724.69	729.83	696.37	687.36
W10004_0487/PHZ51	686.07	753	730.48	750.43	722.11	716.96	710.53
W10004_0498/PHK76	701.52	751.72	742.71	750.43	754.29	697.65	700.23
W10004_0498/PHP02	674.49	728.55	706.66	716.96	697.65	660.33	665.47
W10004_0498/PHZ51	716.96	755.58	740.13	741.42	723.4	687.36	705.38
W10004_0501/PHK76	747.85	760.3	781.32	773.6	746.57	719.54	759.44
W10004_0501/PHP02	678.35	758.15	732.41	739.728	729.83	673.2	704.09
W10004_0501/PHZ51	709.88	786.47	756.86	755.58	768.45	720.82	741.42
W10004_0505/PHK76	718.25	771.02	750.43	740.13	737.56	710.53	719.54
W10004_0505/PHP02	668.05	741.42	710.53	725.33	711.17	678.35	688.64
W10004_0505/PHZ51	652.6	751.72	741.42	718.25	711.81	693.79	725.97
W10004_0601/PHK76	707.95	776.17	743.35	754.29	754.29	695.08	705.38
W10004_0601/PHP02	682.21	750.43	724.04	729.83	724.69	653.89	671.91
W10004_0601/PHZ51	695.08	714.39	739.49	736.27	740.13	648.74	673.2
W10004_0602/PHK76	750.43	795.48	778.1	747.85	773.6	727.26	739.49
W10004_0602/PHZ51	755.58	778.1	755.58	759.44	741.42	720.82	707.95
W10004_0608/PHK76	713.905	819.94	739.877	786.47	780.03	688.64	774.89
W10004_0608/PHP02	743.99	773.6	764.59	774.89	737.56	685.43	753
W10004_0612/PHK76	746.57	790.33	760.73	760.73	749.79	707.95	737.56
W10004_0612/PHP02	698.94	734.98	732.41	746.57	723.4	688.64	710.53
W10004_0612/PHZ51	731.12	767.16	758.15	764.59	724.69	700.23	719.54
W10004_0614/PHK76	740.13	795.48	747.85	764.59	765.88	742.71	731.12
W10004_0614/PHP02	725.97	743.99	706.66	728.55	720.82	683.5	674.49
W10004_0614/PHZ51	711.17	765.23	746.57	764.59	734.98	713.1	723.4
W10004_0616/PHK76	740.78	773.6	729.83	809.64	756.86	715.67	692.51
W10004_0616/PHP02	700.23	746.57	723.4	711.81	728.55	656.46	669.34
W10004_0616/PHZ51	687.36	746.57	735.63	741.42	723.4	698.94	674.49
W10004_0618/PHK76	728.55	773.6	732.41	756.86	742.71	732.41	731.76
W10004_0618/PHP02	684.78	727.26	692.51	706.66	705.38	661.61	670.62
W10004_0618/PHZ51	695.08	736.27	737.56	740.13	719.54	691.22	719.54
W10004_0619/PHK76	723.4	763.3	765.88	762.66	767.16	724.69	751.72
W10004_0619/PHP02	702.8	759.44	729.19	723.4	738.84	673.84	692.51
W10004_0619/PHZ51	789.04	764.59	751.72	769.74	754.29	683.5	701.52
W10004_0620/PHK76	741.42	791.62	765.88	753	753.65	679.63	741.42
W10004_0620/PHP02	698.94	759.44	727.26	715.67	716.96	680.92	687.36
W10004_0620/PHZ51	718.25	755.58	749.14	756.86	722.11	700.23	716.96
W10004_0622/PHK76	714.39	796.77	758.15	747.85	751.72	717.61	669.34
W10004_0622/PHP02	698.94	750.43	736.27	723.4	721.47	691.22	675.77
W10004_0622/PHZ51	648.74	769.74	747.85	741.42	733.7	692.51	723.4
W10004_0624/PHP02	696.37	729.83	701.52	705.38	700.23	679.63	695.08
W10004_0624/PHZ51	701.52	755.58	714.39	729.83	715.67	700.23	685.43
W10004_0625/PHK76	725.97	760.73	736.91	741.42	756.86	706.66	713.1
W10004_0625/PHP02	691.22	741.42	702.16	700.23	749.14	625.57	666.76
W10004_0625/PHZ51	685.43	728.55	734.98	729.83	732.41	644.88	686.07
W10004_0626/PHK76	728.55	773.6	772.31	738.84	764.59	716.96	731.12
W10004_0626/PHZ51	710.53	787.11	758.15	756.86	750.43	732.41	728.55
W10004_0628/PHK76	728.55	767.16	742.71	732.41	738.84	740.13	725.97
W10004_0628/PHP02	718.25	754.29	723.4	733.7	719.54	688.64	683.5
W10004_0628/PHZ51	668.05	751.72	716.96	724.69	714.39	719.54	700.23
W10004_0631/PHK76	738.84	794.19	762.01	767.81	758.15	729.83	736.91
W10004_0631/PHP02	642.31	737.56	715.67	739.728	711.81	644.88	707.95
W10004_0631/PHZ51	705.38	767.16	753	759.44	725.97	691.22	692.51
W10004_0632/PHK76	749.14	772.31	751.72	756.86	727.26	683.5	683.5
W10004_0632/PHP02	698.94	738.84	729.83	719.54	720.82	649.38	647.45
W10004_0632/PHZ51	714.39	771.02	745.28	759.44	741.42	687.36	697.01
W10004_0636/PHP02	692.51	740.13	711.81	713.1	710.53	678.35	680.92
W10004_0636/PHZ51	686.07	756.86	741.42	740.13	738.84	650.03	719.54
W10004_0637/PHK76	746.57	763.3	762.01	751.72	755.58	715.67	746.57
W10004_0637/PHP02	707.95	738.84	723.4	727.26	727.26	687.36	670.62
W10004_0637/PHZ51	737.56	768.45	740.13	736.91	742.71	687.36	734.98
W10004_0639/PHK76	749.14	786.47	772.31	774.89	769.74	713.1	733.7
W10004_0639/PHP02	673.2	740.13	729.83	720.82	746.57	669.34	701.52
W10004_0639/PHZ51	700.87	745.28	755.58	742.71	737.56	692.51	725.33
W10004_0644/PHK76	744.64	786.47	749.14	738.84	759.44	733.7	742.71
W10004_0644/PHP02	700.23	760.73	734.98	723.4	720.82	675.77	693.79
W10004_0645/PHK76	719.54	763.3	731.12	740.13	738.84	695.08	673.2
W10004_0645/PHP02	702.8	732.41	709.24	716.96	714.39	677.06	697.65
W10004_0645/PHZ51	673.2	737.56	719.54	738.84	706.66	669.34	695.08
W10004_0646/PHK76	767.16	790.33	760.73	777.46	767.16	741.42	755.58
W10004_0646/PHP02	707.31	753.65	727.26	773.6	720.82	689.93	692.51
W10004_0646/PHZ51	710.53	773.6	755.58	731.12	747.85	724.69	737.56
W10004_0649/PHK76	732.41	786.47	742.71	711.81	735.63	686.07	725.33
W10004_0649/PHP02	697.65	783.9	723.4	722.11	728.55	684.78	702.8
W10004_0649/PHZ51	714.39	758.15	755.58	744.64	710.53	710.53	714.39
W10004_0650/PHZ51	687.36	755.58	727.26	718.25	754.29	715.67	701.52
W10004_0651/PHK76	740.13	805.78	769.74	768.45	753.65	760.73	767.16
W10004_0651/PHP02	719.54	765.88	724.69	736.27	732.41	670.62	713.1
W10004_0651/PHZ51	746.57	808.35	759.44	776.17	732.41	700.87	755.58
W10004_0654/PHK76	719.54	782.61	754.29	747.85	753	716.96	732.41
W10004_0654/PHP02	668.05	758.15	720.82	701.52	724.69	652.6	696.37
W10004_0654/PHZ51	696.37	747.85	738.84	753	717.61	679.63	713.1
W10004_0658/PHK76	731.12	760.08	741.42	746.57	750.43	706.02	719.54
W10004_0658/PHP02	709.24	740.13	714.39	716.96	709.24	672.55	680.92
W10004_0658/PHZ51	651.32	749.14	719.54	751.72	738.84	698.94	714.39
W10004_0659/PHP02	652.6	705.38	697.65	710.53	693.79	655.18	661.61
W10004_0659/PHZ51	670.62	719.54	724.69	727.26	746.57	666.76	688.64
W10004_0661/PHK76	759.44	782.61	768.45	756.86	749.14	707.95	742.06
W10004_0661/PHP02	729.83	734.98	737.56	710.53	732.41	674.49	719.54
W10004_0661/PHZ51	705.38	760.73	750.43	745.92	734.98	675.77	700.87
W10004_0664/PHK76	728.55	774.89	753	764.59	755.58	688.64	719.54
W10004_0664/PHZ51	714.39	756.86	740.13	742.71	738.84	687.36	730.48
W10004_0667/PHK76	659.04	758.15	762.01	756.86	734.98	714.39	740.13
W10004_0667/PHP02	680.92	720.82	705.38	724.69	720.82	661.61	693.79
W10004_0667/PHZ51	638.44	807.07	736.27	727.26	727.26	702.8	713.1
W10004_0669/PHK76	723.4	790.33	751.72	759.44	759.44	743.35	737.56
W10004_0669/PHP02	714.39	762.01	727.26	723.4	719.54	719.54	714.39
W10004_0669/PHZ51	705.38	750.43	724.69	736.27	741.42	692.51	723.4
W10004_0672/PHK76	768.45	795.48	767.16	769.74	764.59	754.29	768.45
W10004_0672/PHP02	725.97	770.38	740.13	772.31	737.56	687.36	711.81
W10004_0672/PHZ51	719.54	762.01	758.15	756.86	740.13	712.46	736.27
W10004_0673/PHK76	732.41	786.47	756.86	762.01	751.72	693.79	737.56
W10004_0673/PHP02	704.09	749.14	732.41	722.11	729.83	666.76	686.07
W10004_0673/PHZ51	661.61	729.83	727.26	709.24	719.54	702.8	691.22
W10004_0674/PHZ51	714.39	746.57	738.84	751.72	724.69	704.09	714.39
W10004_0675/PHP02	684.78	723.4	686.07	705.38	714.39	674.49	695.08
W10004_0675/PHZ51	683.5	777.46	723.4	736.27	715.03	709.24	723.4
W10004_0678/PHK76	729.83	771.02	758.15	740.78	762.01	697.01	737.56
W10004_0678/PHP02	709.88	740.13	731.12	724.69	722.11	638.44	696.37
W10004_0680/PHK76	777.46	803.2	764.59	764.59	758.15	723.4	734.98
W10004_0680/PHP02	734.98	794.19	754.29	737.56	747.85	762.01	737.56
W10004_0680/PHZ51	743.99	809.64	776.17	762.01	755.58	687.36	743.35
W10004_0682/PHK76	742.71	789.04	750.43	754.29	732.41	734.98	736.27
W10004_0682/PHP02	656.46	741.42	704.09	704.09	702.8	673.84	707.95
W10004_0682/PHZ51	709.24	760.73	727.26	731.12	706.66	693.79	714.39
W10004_0684/PHK76	758.15	781.32	758.15	760.73	756.86	749.14	751.72
W10004_0684/PHP02	740.13	789.04	760.73	756.86	746.57	669.34	688.64
W10004_0684/PHZ51	720.82	782.61	762.01	758.15	750.43	706.66	725.97
W10004_0685/PHK76	749.14	778.75	738.84	751.72	741.42	688.64	731.12
W10004_0685/PHP02	698.94	746.57	723.4	720.82	737.56	673.2	695.08
W10004_0685/PHZ51	702.8	754.29	724.69	728.55	709.24	695.08	711.81
W10004_0687/PHK76	750.43	785.83	759.44	760.73	742.71	734.98	738.84
W10004_0687/PHP02	716.96	759.44	717.61	693.79	765.88	666.76	716.96
W10004_0687/PHZ51	759.44	771.02	753	727.26	750.43	707.95	719.54
W10004_0688/PHK76	750.43	788.4	767.16	778.75	786.47	731.12	720.82
W10004_0688/PHP02	697.65	758.15	736.27	740.13	738.84	687.36	678.35
W10004_0688/PHZ51	660.33	768.45	723.4	731.12	737.56	719.54	732.41
W10004_0689/PHK76	745.28	795.48	769.74	767.16	776.82	734.98	737.56
W10004_0689/PHP02	704.09	742.71	749.14	733.7	740.13	691.22	710.53
W10004_0689/PHZ51	696.37	753	757.51	774.89	731.12	693.15	733.05
W10004_0691/PHZ51	737.56	794.19	765.88	755.58	738.84	718.25	742.71
W10004_0695/PHK76	742.71	780.03	741.42	763.3	765.88	706.66	727.26
W10004_0695/PHP02	709.24	758.15	713.1	727.26	719.54	679.63	719.54
W10004_0695/PHZ51	686.07	759.44	743.99	755.58	709.24	709.24	724.69
W10004_0696/PHK76	731.12	780.03	755.58	745.28	738.84	691.22	719.54
W10004_0696/PHP02	679.63	762.01	734.34	732.41	724.69	677.06	679.63
W10004_0696/PHZ51	713.905	776.17	740.13	749.14	741.42	720.82	709.24
W10004_0697/PHK76	744.64	785.18	780.03	777.46	769.74	731.12	740.13
W10004_0697/PHZ51	713.1	777.46	751.72	790.33	728.55	701.52	722.11
W10004_0701/PHK76	732.41	800.63	776.17	755.58	755.58	748.5	719.54
W10004_0701/PHP02	671.91	746.57	728.55	731.12	732.41	678.35	718.25
W10004_0701/PHZ51	723.4	754.29	736.27	762.01	731.76	709.24	729.19
W10004_0702/PHK76	762.01	774.89	774.89	773.6	788.4	737.56	741.42
W10004_0702/PHP02	736.27	743.99	741.42	786.47	758.15	707.31	724.69
W10004_0702/PHZ51	719.54	790.98	756.86	751.72	750.43	718.25	683.5
W10004_0703/PHK76	759.44	786.47	764.59	759.44	753	641.02	725.97
W10004_0703/PHP02	692.51	738.84	729.83	718.89	749.14	668.05	687.36
W10004_0703/PHZ51	719.54	767.16	754.29	737.56	727.26	688.64	702.8
W10004_0704/PHK76	716.32	773.6	754.29	750.43	772.31	680.92	741.42
W10004_0704/PHP02	709.88	761.37	741.42	710.53	728.55	695.08	723.4
W10004_0704/PHZ51	704.09	769.74	741.42	733.7	734.98	700.23	731.12
W10004_0705/PHK76	747.85	764.59	736.27	749.14	745.28	737.56	720.82
W10004_0705/PHP02	692.51	743.35	722.11	733.7	718.25	688.64	697.65
W10004_0705/PHZ51	692.51	758.8	745.28	741.42	722.11	707.95	709.24
W10004_0711/PHK76	789.04	777.46	760.73	737.56	753	762.01	740.13
W10004_0711/PHP02	760.73	751.72	740.78	740.13	750.43	705.7	731.12
W10004_0711/PHZ51	738.84	798.05	764.59	782.61	751.72	746.57	750.43
W10004_0712/PHK76	691.22	795.48	756.86	765.88	753	701.52	738.84
W10004_0712/PHP02	673.2	771.02	704.09	740.13	709.24	674.49	705.38
W10004_0712/PHZ51	727.26	776.17	753.65	759.44	738.84	714.39	750.43
W10004_0713/PHK76	738.84	747.85	742.71	755.58	732.41	724.69	691.22
W10004_0713/PHP02	639.73	746.57	713.1	714.39	701.52	665.47	674.49
W10004_0713/PHZ51	692.51	749.79	733.7	742.71	729.83	682.21	713.1
W10004_0714/PHK76	700.23	786.47	747.85	745.28	749.79	689.29	716.96
W10004_0714/PHP02	641.02	741.42	704.09	716.96	716.32	677.06	695.08
W10004_0714/PHZ51	709.24	756.86	740.78	738.84	736.27	729.83	731.12
W10004_0715/PHK76	716.96	781.32	754.29	754.29	759.44	714.39	733.7
W10004_0715/PHZ51	718.25	796.77	743.99	759.44	742.71	704.73	727.26
W10004_0717/PHK76	741.42	781.32	764.59	765.88	759.44	729.83	725.97
W10004_0717/PHP02	698.94	747.85	733.7	760.73	732.41	684.14	691.22
W10004_0717/PHZ51	710.53	773.6	751.72	747.85	741.42	705.38	707.95
W10004_0723/PHP02	738.84	746.57	729.83	717.61	718.25	689.93	705.38
W10004_0727/PHP02	710.53	762.01	735.63	780.03	728.55	684.78	692.51
W10004_0727/PHZ51	693.79	754.29	756.86	750.43	728.55	693.79	707.95
W10004_0729/PHK76	762.01	798.05	756.86	738.84	790.33	723.4	729.83
W10004_0729/PHP02	716.96	769.74	740.13	706.66	733.7	657.75	695.08
W10004_0729/PHZ51	682.21	778.75	758.15	742.71	758.15	709.24	738.2
W10004_0732/PHK76	755.58	781.32	753	750.43	753	707.95	734.98
W10004_0732/PHP02	741.42	765.23	742.71	742.71	731.12	718.25	715.03
W10004_0732/PHZ51	698.3	774.89	753	782.61	746.57	731.12	743.99
W10004_0733/PHK76	733.7	768.45	755.58	762.01	751.72	722.11	743.99
W10004_0733/PHZ51	698.94	764.59	737.56	738.84	729.19	704.09	705.38
W10004_0734/PHK76	729.83	783.9	768.45	777.46	765.23	718.25	709.24
W10004_0734/PHP02	677.06	768.45	728.55	733.7	722.11	653.89	679.63
W10004_0734/PHZ51	733.7	768.45	756.86	740.13	756.86	680.92	707.31
W10004_0736/PHK76	738.84	778.75	740.78	746.57	758.15	696.37	715.67
W10004_0736/PHP02	706.66	745.28	704.09	692.51	720.82	661.61	734.98
W10004_0736/PHZ51	715.67	764.59	765.88	732.41	715.67	700.87	702.8
W10004_0741/PHK76	740.13	758.15	729.83	732.41	729.83	688.64	711.81
W10004_0741/PHP02	685.43	743.99	711.81	702.8	718.25	674.49	684.78
W10004_0741/PHZ51	719.54	762.01	736.27	746.57	727.26	679.63	728.55
W10004_0745/PHK76	742.71	781.32	745.28	741.42	749.14	718.25	734.34
W10004_0745/PHP02	668.05	732.41	709.24	702.16	736.27	653.89	687.36
W10004_0745/PHZ51	695.08	742.71	711.81	738.84	716.96	675.77	688
W10004_0746/PHK76	719.54	737.56	753	746.57	778.75	680.92	720.82
W10004_0746/PHP02	684.78	746.57	722.11	745.28	728.55	657.75	692.51
W10004_0746/PHZ51	695.08	755.58	749.14	767.16	756.86	683.5	723.4
W10004_0747/PHP02	664.19	732.41	710.53	755.58	715.03	666.76	666.76
W10004_0747/PHZ51	700.23	735.63	702.8	732.41	722.11	696.37	705.38
W10004_0751/PHK76	743.99	765.88	762.01	754.29	753	718.25	725.97
W10004_0751/PHP02	707.31	756.86	741.42	720.82	731.12	680.92	704.73
W10004_0751/PHZ51	718.25	758.15	738.84	745.28	742.71	720.82	715.67
W10004_0754/PHK76	769.74	782.61	746.57	759.44	749.14	738.84	687.36
W10004_0754/PHZ51	715.67	787.76	753	754.29	731.12	715.67	728.55
W10004_0756/PHK76	707.95	763.3	745.28	738.84	752.36	683.5	710.53
W10004_0756/PHP02	655.18	725.97	722.11	720.82	718.25	669.34	665.47
W10004_0756/PHZ51	698.3	764.59	737.56	740.13	738.84	714.39	715.67
W10004_0757/PHP02	700.23	755.58	737.56	719.54	723.4	673.2	674.49
W10004_0757/PHZ51	728.55	759.44	755.58	755.58	723.4	696.37	720.18
W10004_0760/PHK76	709.24	785.83	754.29	754.29	751.72	734.98	757.51
W10004_0760/PHP02	713.1	746.57	737.56	733.05	728.55	662.9	706.66
W10004_0760/PHZ51	745.28	777.46	752.36	753	768.45	745.28	746.57
W10004_0768/PHK76	751.72	759.44	723.4	764.59	751.72	705.38	716.96
W10004_0768/PHP02	670.62	746.57	746.57	719.54	728.55	657.75	696.37
W10004_0768/PHZ51	696.37	746.57	720.82	740.13	719.54	692.51	680.92
W10004_0771/PHK76	738.84	795.48	753	787.76	750.43	740.13	740.13
W10004_0771/PHP02	710.53	772.31	737.56	745.28	731.12	700.23	720.82
W10004_0771/PHZ51	702.8	781.32	764.59	768.45	742.71	737.56	741.42
W10004_0773/PHK76	722.75	778.75	759.44	767.16	746.57	737.56	722.11
W10004_0773/PHZ51	710.53	789.04	750.43	760.73	737.56	697.65	731.12
W10004_0774/PHK76	731.12	778.75	746.57	741.42	751.72	702.8	712.46
W10004_0774/PHP02	684.78	753	723.4	727.26	732.41	665.47	684.78
W10004_0775/PHK76	768.45	810.93	762.01	778.75	772.31	749.14	727.26
W10004_0775/PHP02	743.99	780.03	755.58	742.71	740.13	661.61	701.52
W10004_0775/PHZ51	718.25	745.28	756.86	762.01	738.84	722.11	743.99
W10004_0776/PHP02	711.81	736.27	715.67	704.09	704.09	684.78	705.38
W10004_0776/PHZ51	706.66	763.3	724.69	732.41	725.33	677.06	720.82
W10004_0779/PHK76	732.41	753.65	734.98	718.25	723.4	723.4	713.1
W10004_0779/PHP02	707.95	747.85	710.53	724.69	714.39	695.08	705.38
W10004_0779/PHZ51	698.94	727.9	728.55	731.12	706.66	688.64	710.53
W10004_0781/PHK76	738.84	816.08	768.45	770.38	753	715.67	759.44
W10004_0781/PHP02	692.51	756.86	710.53	716.96	732.41	704.09	718.25
W10004_0781/PHZ51	719.54	781.32	737.56	748.5	733.7	734.98	702.8
W10004_0782/PHK76	756.86	785.18	782.61	783.9	789.04	669.34	719.54
W10004_0782/PHZ51	723.4	774.89	758.15	771.02	751.72	709.24	746.57
W10004_0783/PHP02	713.1	750.43	732.41	732.41	733.7	687.36	682.85
W10004_0783/PHZ51	705.38	765.23	742.71	749.14	749.14	655.18	689.93
W10004_0784/PHP02	686.07	737.56	695.08	702.8	710.53	665.47	684.78
W10004_0784/PHZ51	714.39	757.51	733.7	738.84	724.69	683.5	704.09
W10004_0787/PHP02	700.23	727.26	736.27	723.4	728.55	668.05	678.35
W10004_0787/PHZ51	731.12	785.83	755.58	751.72	741.42	707.95	731.12
W10004_0789/PHK76	707.95	805.78	767.16	771.02	765.88	725.11	732.41
W10004_0789/PHP02	686.07	759.44	741.42	738.84	736.27	691.22	704.09
W10004_0789/PHZ51	725.97	782.61	764.59	738.2	764.59	702.8	714.39
W10004_0792/PHK76	741.42	768.45	734.98	742.71	741.42	682.21	722.11
W10004_0792/PHP02	704.73	769.74	710.53	713.1	714.39	678.35	689.93
W10004_0794/PHK76	704.09	783.9	759.44	765.88	750.43	745.28	719.54
W10004_0795/PHK76	746.57	805.78	760.73	753	749.14	725.97	732.41
W10004_0795/PHP02	716.96	772.95	758.15	740.13	747.85	666.76	718.25
W10004_0795/PHZ51	723.4	791.62	747.85	754.93	742.71	705.38	716.96
W10004_0798/PHK76	763.3	776.17	753.65	767.16	758.15	700.87	714.39
W10004_0798/PHP02	688.64	749.79	720.82	754.29	713.1	660.33	689.93
W10004_0798/PHZ51	691.22	724.69	746.57	750.43	736.27	684.78	706.66
W10004_0799/PHK76	720.82	745.92	738.84	728.55	750.43	705.38	710.53
W10004_0799/PHP02	686.07	740.13	714.39	716.96	716.96	662.26	705.38
W10004_0799/PHZ51	707.95	753	747.85	733.7	724.69	678.35	712.57
W10004_0800/PHK76	707.95	787.76	764.59	749.14	754.29	719.54	737.56
W10004_0800/PHP02	697.65	760.73	737.56	723.4	722.11	695.08	693.15
W10004_0800/PHZ51	701.52	759.44	738.84	747.85	741.42	688.64	716.96
W10004_0801/PHK76	729.83	772.31	771.02	754.29	764.59	701.52	702.8
W10004_0801/PHP02	687.36	728.55	724.69	738.2	728.55	680.92	682.21
W10004_0801/PHZ51	705.38	755.58	754.93	750.43	755.58	675.77	714.39
W10004_0802/PHK76	716.96	773.6	746.57	753	760.73	711.81	749.14
W10004_0802/PHZ51	686.07	739.49	718.25	719.54	716.96	695.08	670.62
W10004_0803/PHK76	746.57	762.66	747.85	753	765.88	679.63	740.13
W10004_0803/PHP02	711.81	756.86	723.4	736.27	723.4	686.07	710.53
W10004_0806/PHK76	741.42	795.48	732.41	767.16	754.29	738.84	737.56
W10004_0806/PHP02	711.17	747.85	711.81	718.25	723.4	701.52	703.45
W10004_0806/PHZ51	715.03	783.25	752.36	751.72	724.69	715.67	725.97
W10004_0807/PHK76	728.55	760.73	754.29	733.7	745.28	695.08	729.83
W10004_0807/PHP02	686.07	728.55	718.25	702.8	709.24	686.07	716.96
W10004_0807/PHZ51	682.21	735.63	737.56	720.18	724.69	668.05	714.39
W10004_0812/PHK76	785.18	805.78	780.03	789.04	787.76	728.55	741.42
W10004_0812/PHP02	749.14	787.76	742.71	745.28	733.7	714.39	727.26
W10004_0812/PHZ51	710.53	799.34	754.29	760.73	751.72	705.38	740.13
W10004_0814/PHK76	739.49	759.44	746.57	746.57	737.56	731.12	719.54
W10004_0814/PHP02	682.21	744.64	701.52	673.2	705.38	680.92	687.36
W10004_0814/PHZ51	713.74	738.84	741.42	734.98	711.81	693.79	710.53
W10004_0815/PHK76	756.86	773.6	769.74	749.79	755.58	745.28	737.56
W10004_0815/PHZ51	656.46	764.59	739.49	738.2	719.54	734.98	716.96
W10004_0818/PHK76	727.9	804.49	760.73	758.15	754.93	715.67	730.48
W10004_0818/PHP02	693.15	747.85	731.12	711.81	724.69	665.47	683.5
W10004_0818/PHZ51	700.23	740.13	746.57	760.73	742.71	685.43	707.31
W10004_0819/PHK76	729.83	777.46	724.69	762.01	745.28	716.96	688.64
W10004_0819/PHP02	689.93	755.58	713.1	723.4	711.81	659.04	698.3
W10004_0819/PHZ51	728.55	764.59	745.28	745.28	722.75	724.69	755.58
W10004_0820/PHK76	742.71	796.77	758.8	765.88	765.88	701.52	734.98
W10004_0820/PHP02	714.39	765.88	747.85	738.84	749.14	683.5	696.37
W10004_0822/PHK76	765.88	794.19	761.37	756.22	759.44	688.64	723.4
W10004_0822/PHP02	723.4	773.6	749.14	732.41	736.27	688.64	687.36
W10004_0822/PHZ51	719.54	787.76	740.13	755.58	741.42	717.61	724.69
W10004_0823/PHK76	715.67	747.85	738.84	723.4	732.41	754.93	719.54
W10004_0823/PHP02	648.74	728.55	716.32	692.51	716.96	669.98	680.92
W10004_0823/PHZ51	698.94	763.3	724.69	738.84	714.39	692.51	710.53
W10004_0826/PHK76	754.29	800.63	760.73	757.51	755.58	713.74	732.41
W10004_0826/PHZ51	715.67	797.41	765.88	776.17	745.28	720.82	732.41
W10004_0827/PHK76	740.13	792.91	758.15	758.15	762.01	720.82	762.01
W10004_0827/PHP02	715.67	743.99	737.56	710.53	723.4	678.35	696.37
W10004_0827/PHZ51	691.22	750.43	734.98	733.7	732.41	724.69	718.25
W10004_0828/PHK76	749.14	764.59	753	753	746.57	716.96	738.2
W10004_0828/PHP02	741.42	764.59	740.13	731.12	727.26	673.2	715.67
W10004_0828/PHZ51	713.1	778.75	772.31	754.29	756.86	691.22	725.97
W10004_0830/PHK76	719.54	782.61	751.72	776.17	774.24	724.69	713.1
W10004_0830/PHP02	674.49	732.41	719.54	719.54	728.55	670.62	687.36
W10004_0830/PHZ51	734.98	750.43	742.71	755.58	745.28	701.52	725.97
W10004_0832/PHK76	727.26	760.73	722.11	758.15	722.11	715.67	710.53
W10004_0832/PHP02	673.2	751.72	711.81	711.81	706.66	689.93	696.37
W10004_0833/PHK76	670.62	764.59	728.55	720.82	742.71	706.66	708.6
W10004_0833/PHP02	668.05	763.3	715.67	702.8	718.25	660.33	697.65
W10004_0833/PHZ51	662.9	745.28	714.39	720.82	702.8	686.07	691.86
W10004_0834/PHK76	725.97	768.45	737.56	751.72	734.34	687.36	723.4
W10004_0834/PHP02	671.91	728.55	706.66	714.39	700.23	651.32	674.49
W10004_0834/PHZ51	687.36	732.41	710.53	704.09	710.53	688.64	711.17
W10004_0836/PHK76	768.45	807.07	771.02	782.61	777.46	741.42	751.72
W10004_0836/PHZ51	710.53	785.18	753	756.86	756.86	669.34	731.12
W10004_0837/PHK76	728.55	779.39	738.84	762.01	740.13	732.41	720.82
W10004_0837/PHP02	688.64	764.59	722.11	706.66	718.25	686.07	680.92
W10004_0837/PHZ51	703.45	770.38	740.78	754.29	754.29	697.65	716.96
W10004_0840/PHK76	720.82	743.99	737.56	738.84	744.64	707.95	723.4
W10004_0840/PHP02	646.17	698.94	714.39	696.37	695.08	646.17	695.08
W10004_0840/PHZ51	680.92	740.78	714.39	729.83	728.55	688.64	722.11
W10004_0842/PHK76	729.83	782.61	749.79	762.01	753	733.7	723.4
W10004_0842/PHP02	709.24	733.7	711.81	718.89	716.96	683.5	696.37
W10004_0842/PHZ51	701.52	750.43	737.56	740.13	714.39	719.54	742.71
W10004_0843/PHK76	691.86	755.58	745.28	734.98	747.85	718.25	709.24
W10004_0843/PHP02	702.8	740.13	709.24	706.66	722.11	686.07	696.37
W10004_0843/PHZ51	688.64	749.14	736.27	734.98	713.1	680.92	714.39
W10004_0844/PHK76	743.99	782.61	767.16	742.71	751.72	720.82	742.71
W10004_0844/PHP02	691.22	753	723.4	719.54	724.69	711.81	652.6
W10004_0847/PHK76	741.42	808.35	746.57	771.02	740.13	681.56	729.83
W10004_0847/PHP02	710.53	747.85	728.55	733.05	728.55	680.92	656.46
W10004_0847/PHZ51	728.55	771.02	754.29	728.55	734.98	705.38	733.7
W10004_0848/PHK76	709.24	783.25	754.29	777.46	754.29	718.25	728.55
W10004_0848/PHP02	686.07	759.44	724.69	732.41	727.26	674.49	698.94
W10004_0848/PHZ51	692.51	758.15	737.56	733.7	727.26	711.81	749.14
W10004_0851/PHZ51	689.93	754.29	724.69	732.41	702.8	684.14	698.94
W10004_0852/PHP02	722.11	758.8	750.43	732.41	741.42	674.49	671.91
W10004_0856/PHK76	759.44	799.34	751.72	760.73	767.16	725.33	755.58
W10004_0856/PHP02	710.53	754.29	732.41	720.82	731.12	702.8	734.98
W10004_0856/PHZ51	763.3	761.58	737.56	742.06	740.13	722.11	743.99
W10004_0858/PHP02	716.96	765.88	727.9	733.7	736.27	674.49	688.64
W10004_0858/PHZ51	713.74	771.02	737.56	755.58	749.14	696.37	671.91
W10004_0859/PHK76	718.25	772.31	759.44	745.28	753	707.95	746.57
W10004_0859/PHP02	709.24	755.58	728.55	691.22	711.81	652.6	709.24
W10004_0859/PHZ51	681.56	745.28	729.83	738.84	727.26	713.1	714.39
W10004_0866/PHK76	723.4	768.45	759.44	749.14	768.45	682.21	715.03
W10004_0866/PHP02	671.91	732.41	714.39	702.8	729.83	655.18	680.92
W10004_0866/PHZ51	715.67	736.27	724.69	738.84	742.71	686.07	707.95
W10004_0868/PHK76	728.55	771.02	747.85	755.58	754.93	732.41	714.39
W10004_0868/PHP02	674.49	746.57	718.25	693.79	717.61	661.61	696.37
W10004_0868/PHZ51	803.2	738.84	722.11	682.21	725.97	696.37	719.54
W10004_0869/PHK76	767.16	795.48	760.73	755.58	764.59	756.86	760.73
W10004_0869/PHP02	713.1	754.29	733.7	715.67	726.62	673.2	732.41
W10004_0876/PHK76	747.85	771.02	765.88	780.03	754.29	706.66	743.99
W10004_0876/PHZ51	695.08	764.59	732.41	738.84	733.7	698.94	718.25
W10004_0877/PHK76	709.24	771.02	727.26	738.84	728.55	696.37	709.24
W10004_0877/PHP02	702.8	720.82	697.65	700.23	706.66	687.36	695.08
W10004_0877/PHZ51	696.37	764.59	705.38	713.1	709.24	688	706.66
W10004_0879/PHK76	746.57	776.17	749.14	753	740.13	700.23	702.8
W10004_0879/PHP02	716.96	753	700.23	710.53	719.54	669.34	698.94
W10004_0879/PHZ51	639.73	736.27	747.85	741.42	733.7	683.5	732.41
W10004_0884/PHK76	754.29	764.59	729.19	749.14	729.83	731.12	751.72
W10004_0884/PHP02	693.15	741.42	728.55	727.26	724.69	693.79	693.79
W10004_0884/PHZ51	691.22	751.72	733.7	725.97	737.56	732.41	718.89
W10004_0885/PHK76	742.71	796.77	755.58	741.42	745.28	719.54	736.27
W10004_0885/PHP02	710.53	767.16	723.4	684.78	727.26	683.5	719.54
W10004_0885/PHZ51	728.55	775.53	714.39	728.55	731.12	713.1	729.83
W10004_0886/PHP02	741.42	791.62	738.84	749.79	749.14	718.25	668.05
W10004_0886/PHZ51	733.7	785.18	764.59	760.08	745.28	706.66	738.84
W10004_0888/PHK76	753	764.59	762.01	763.3	772.31	697.65	727.26
W10004_0888/PHP02	679.63	740.13	728.55	689.29	737.56	653.89	680.92
W10004_0888/PHZ51	724.69	769.74	754.29	737.56	736.27	719.54	722.11
W10004_0889/PHP02	686.07	733.7	718.25	714.39	702.8	675.77	692.51
W10004_0889/PHZ51	695.08	734.98	742.71	747.85	732.41	707.95	700.23
W10004_0891/PHP02	689.93	795.48	756.22	746.57	722.11	677.06	738.84
W10004_0891/PHZ51	733.7	774.89	754.29	753	768.45	727.26	742.71
W10004_0892/PHK76	733.7	764.59	746.57	734.34	749.14	727.26	714.39
W10004_0892/PHZ51	707.95	807.07	731.12	740.13	726.62	664.19	696.37
W10004_0894/PHK76	714.39	769.74	745.92	758.15	737.56	704.09	733.7
W10004_0894/PHP02	662.9	746.57	704.09	714.39	715.67	664.19	687.36
W10004_0894/PHZ51	692.51	740.78	736.27	720.82	716.96	677.06	709.24
W10004_0896/PHK76	706.66	789.47	746.57	756.86	745.28	671.91	742.71
W10004_0896/PHP02	711.81	745.28	724.69	733.05	720.82	680.92	696.37
W10004_0896/PHZ51	702.16	764.59	724.69	751.72	722.11	718.25	714.39
W10004_0900/PHK76	754.29	789.04	758.15	795.48	745.28	741.42	733.05
W10004_0900/PHP02	675.77	743.99	718.25	722.11	736.27	702.16	714.39
W10004_0900/PHZ51	710.53	759.44	745.92	759.44	721.47	715.67	737.56
W10004_0901/PHK76	751.72	783.9	749.14	750.43	758.15	713.1	737.56
W10004_0901/PHP02	738.84	776.17	753	746.57	731.12	704.09	720.82
W10004_0901/PHZ51	713.905	781.32	765.88	765.88	749.14	720.18	755.58
W10004_0907/PHK76	728.55	765.23	750.43	772.31	750.43	675.77	714.39
W10004_0907/PHP02	706.66	756.86	736.27	697.65	729.83	680.92	681.56
W10004_0907/PHZ51	713.1	764.59	738.84	738.84	732.41	699.59	732.41
W10004_0913/PHK76	742.71	768.45	750.43	755.58	731.12	724.69	725.97
W10004_0913/PHP02	695.08	738.84	709.24	695.08	706.02	716.32	692.51
W10004_0913/PHZ51	701.52	734.98	716.96	727.26	702.8	691.22	725.97
W10004_0914/PHK76	718.25	777.46	751.72	765.88	742.71	722.11	743.99
W10004_0914/PHP02	677.06	745.28	722.11	723.4	697.65	667.41	665.47
W10004_0914/PHZ51	710.53	766.52	742.71	771.02	737.56	701.52	714.39
W10004_0916/PHP02	632.01	751.72	719.54	714.39	718.89	660.33	684.78
W10004_0916/PHZ51	700.23	759.44	740.13	733.7	729.83	715.67	725.97
W10004_0918/PHK76	718.25	776.82	756.86	774.89	754.29	693.79	728.55
W10004_0918/PHP02	689.93	719.54	728.55	716.96	754.29	692.51	686.07
W10004_0918/PHZ51	716.96	741.42	737.56	712.46	746.57	687.36	709.88
W10004_0920/PHK76	666.76	756.86	732.41	716.96	722.11	740.13	657.75
W10004_0920/PHP02	698.3	742.71	711.81	710.53	715.67	678.35	688
W10004_0920/PHZ51	705.38	732.41	720.82	718.25	705.38	714.39	705.38
W10004_0922/PHP02	668.69	733.7	724.69	720.82	729.83	684.78	698.94
W10004_0922/PHZ51	687.36	776.17	736.27	758.15	723.4	698.94	725.97
W10004_0928/PHK76	751.72	796.77	760.73	767.16	751.72	742.71	745.28
W10004_0928/PHZ51	732.41	750.43	751.07	745.28	749.14	720.82	711.81
W10004_0930/PHK76	755.58	771.02	764.59	762.01	764.59	725.97	727.26
W10004_0930/PHP02	710.53	753	738.84	731.12	720.82	706.66	725.97
W10004_0930/PHZ51	720.18	762.01	755.58	746.57	737.56	734.98	731.12
W10004_0932/PHK76	769.74	800.63	777.46	776.17	776.17	701.52	684.78
W10004_0932/PHP02	715.67	738.84	737.56	731.12	741.42	687.36	716.96
W10004_0932/PHZ51	750.43	794.19	767.16	768.45	758.15	734.98	720.82
W10004_0935/PHK76	759.44	769.09	758.15	762.01	753	723.4	734.98
W10004_0935/PHP02	698.94	743.99	719.54	695.08	714.39	662.9	714.39
W10004_0935/PHZ51	710.53	764.59	745.92	751.72	729.83	724.69	725.97
W10004_0938/PHP02	716.96	763.3	713.1	709.24	711.81	680.28	677.06
W10004_0940/PHK76	743.35	789.04	749.14	760.73	754.29	702.8	697.65
W10004_0940/PHP02	719.54	759.44	736.27	734.98	732.41	687.36	728.55
W10004_0943/PHK76	765.88	804.49	781.32	782.61	772.31	747.85	750.43
W10004_0943/PHP02	704.09	768.45	750.43	748.5	747.85	697.65	698.94
W10004_0949/PHK76	765.88	803.2	768.45	758.15	780.03	751.07	749.14
W10004_0949/PHP02	729.83	764.59	728.55	751.72	736.27	661.61	702.16
W10004_0949/PHZ51	733.7	791.62	745.28	760.73	736.27	693.79	729.83
W10004_0950/PHK76	747.85	767.16	763.94	758.15	749.14	732.41	728.55
W10004_0950/PHP02	706.66	738.84	731.12	718.25	699.59	652.6	694.44
W10004_0950/PHZ51	705.38	780.03	737.56	743.35	728.55	687.36	728.55
W10004_0951/PHK76	705.38	753	736.27	734.98	732.41	689.93	700.23
W10004_0951/PHP02	635.87	763.855	689.29	688.64	698.94	643.59	688.64
W10004_0951/PHZ51	705.38	741.42	732.41	723.4	740.13	659.04	720.82
W10004_0953/PHK76	733.7	795.48	753	756.22	745.28	683.5	705.38
W10004_0953/PHP02	689.93	747.85	724.69	686.07	723.4	687.36	679.63
W10004_0953/PHZ51	716.96	755.58	742.71	754.29	745.28	674.49	714.39
W10004_0955/PHK76	745.92	794.19	759.44	771.02	749.14	706.66	733.7
W10004_0955/PHP02	681.56	736.27	732.41	732.41	716.96	674.49	697.01
W10004_0955/PHZ51	697.65	743.99	716.96	732.41	724.69	683.5	713.1
W10004_0956/PHK76	740.13	788.4	795.48	758.15	758.15	713.1	722.11
W10004_0956/PHP02	714.39	767.16	733.7	734.98	740.78	682.85	687.36
W10004_0956/PHZ51	710.53	743.99	740.13	736.27	709.24	683.5	709.24
W10004_0963/PHP02	664.19	726.62	716.96	704.09	720.82	657.75	679.63
W10004_0963/PHZ51	674.49	736.27	738.84	741.42	704.09	686.07	674.49
W10004_0964/PHP02	707.95	742.71	702.8	749.14	717.61	644.88	660.33
W10004_0964/PHZ51	687.36	750.43	740.13	729.83	716.96	701.52	705.38
W10004_0965/PHK76	728.55	751.72	759.44	753	742.71	700.23	739.49
W10004_0965/PHZ51	706.66	736.27	723.4	724.69	715.67	711.81	707.95
W10004_0966/PHK76	705.38	771.02	734.34	747.85	746.57	729.83	724.69
W10004_0966/PHP02	677.06	729.19	758.15	715.67	705.38	660.33	682.21
W10004_0966/PHZ51	682.21	746.57	737.56	733.7	713.74	688.64	716.32
W10004_0969/PHK76	696.37	782.61	733.7	765.88	731.12	705.38	703.45
W10004_0969/PHP02	721.47	767.16	723.4	734.98	732.41	677.06	707.95
W10004_0969/PHZ51	689.29	732.41	729.19	733.7	727.26	697.65	710.53
W10004_0970/PHK76	729.19	754.29	728.55	729.83	745.28	733.7	719.54
W10004_0970/PHP02	686.07	745.28	700.87	710.53	706.66	675.77	684.78
W10004_0970/PHZ51	710.53	737.56	710.53	739.49	716.96	702.8	701.52
W10004_0971/PHK76	713.905	796.12	767.16	765.88	738.84	773.6	725.97
W10004_0971/PHP02	733.7	776.17	738.84	741.42	725.97	705.38	724.69
W10004_0971/PHZ51	728.55	801.92	765.88	737.56	740.13	750.43	759.44
W10004_0974/PHK76	739.49	791.62	759.44	773.6	747.85	696.37	718.25
W10004_0974/PHP02	691.22	778.75	727.26	716.96	719.54	669.98	700.23
W10004_0974/PHZ51	709.24	764.59	753	745.28	747.85	693.79	710.53
W10004_0975/PHK76	750.43	795.48	760.73	764.59	729.83	714.39	733.05
W10004_0975/PHP02	714.39	755.58	732.41	752.36	736.91	668.05	689.93
W10004_0975/PHZ51	711.81	756.86	750.43	738.84	729.19	683.5	706.66
W10004_0981/PHK76	742.71	787.76	774.89	773.6	749.14	742.71	737.56
W10004_0981/PHP02	680.92	738.84	720.18	715.67	734.98	692.51	705.38
W10004_0981/PHZ51	718.25	773.6	757.51	753	759.44	716.96	723.4
W10004_0982/PHK76	726.62	777.46	762.01	762.01	756.86	751.72	746.57
W10004_0982/PHP02	702.8	765.88	731.12	737.56	729.83	705.38	709.24
W10004_0984/PHK76	733.7	764.59	742.71	725.97	752.36	727.26	733.7
W10004_0984/PHP02	695.08	741.42	722.11	716.96	728.55	678.35	700.23
W10004_0984/PHZ51	705.38	732.41	745.28	731.12	724.69	679.63	720.82
W10004_0988/PHK76	781.32	800.63	767.81	767.16	767.16	738.84	732.41
W10004_0988/PHP02	738.84	741.42	723.4	713.1	714.39	669.34	705.38
W10004_0988/PHZ51	714.39	773.6	751.07	734.98	734.98	727.26	724.69
W10004_0991/PHK76	747.85	760.73	751.72	753	742.71	714.39	714.39
W10004_0991/PHP02	646.17	734.98	737.56	714.39	715.67	667.41	652.6
W10004_0991/PHZ51	698.94	732.41	733.7	733.7	724.69	666.76	695.08
W10004_0996/PHK76	733.05	801.92	762.01	778.75	773.6	715.67	733.7
W10004_0996/PHP02	692.51	764.59	716.96	720.82	722.11	656.46	712.57
W10004_0996/PHZ51	723.4	778.75	777.46	759.44	747.85	735.63	741.42
W10004_0997/PHK76	768.45	792.91	741.42	758.15	754.29	750.43	755.58
W10004_0997/PHP02	724.69	755.58	711.17	715.67	732.41	675.77	696.37
W10004_0997/PHZ51	714.39	782.61	742.71	750.43	749.14	745.28	735.63
W10004_1000/PHK76	745.28	790.33	774.89	741.42	758.15	711.81	722.11
W10004_1000/PHP02	686.07	747.85	714.39	723.4	707.95	715.67	678.35
W10004_1000/PHZ51	738.84	773.6	759.44	741.42	738.84	709.88	728.55
W10004_1001/PHP02	720.82	763.3	745.28	737.56	718.25	705.38	711.81
W10004_1001/PHZ51	734.98	780.03	755.58	741.42	742.71	718.25	710.53
W10004_1002/PHK76	753	786.47	749.14	750.43	762.66	749.14	750.43
W10004_1002/PHP02	709.24	731.12	727.26	718.25	731.12	709.24	716.96
W10004_1002/PHZ51	679.63	774.89	755.58	759.44	745.28	733.05	736.91
W10004_1004/PHK76	736.91	786.47	746.57	745.28	736.91	724.69	714.39
W10004_1004/PHP02	686.07	753	718.25	727.26	727.26	695.08	682.21
W10004_1004/PHZ51	763.3	755.58	734.98	729.83	727.26	701.52	689.29
W10004_1007/PHZ51	652.6	746.57	721.47	733.7	727.26	679.63	725.97
W10004_1011/PHK76	740.13	750.43	741.42	759.44	755.58	695.72	706.02
W10004_1011/PHZ51	687.36	742.71	729.83	749.14	720.82	671.91	686.07
W10004_1014/PHK76	732.41	800.63	773.6	772.95	758.15	710.53	728.55
W10004_1014/PHP02	711.81	768.45	737.56	726.62	739.49	659.04	677.06
W10004_1015/PHK76	743.99	787.11	774.89	754.93	776.17	706.66	746.57
W10004_1015/PHP02	695.08	747.85	727.26	713.1	719.54	648.74	697.01
W10004_1015/PHZ51	696.37	751.72	755.58	736.27	732.41	683.5	709.24
W10004_1018/PHK76	724.69	794.19	754.29	756.86	749.14	715.67	741.42
W10004_1018/PHP02	702.8	760.08	724.69	732.41	724.69	687.36	700.23
W10004_1018/PHZ51	702.16	760.73	737.56	748.5	750.43	684.14	700.23
W10004_1020/PHK76	692.51	786.47	719.54	695.08	710.53	696.37	700.23
W10004_1020/PHP02	648.1	705.38	688.64	729.83	688.64	646.17	670.62
W10004_1020/PHZ51	713.905	697.65	697.01	709.24	691.22	707.95	684.78
W10004_1032/PHK76	740.13	785.18	756.86	758.15	758.15	710.53	740.13
W10004_1032/PHP02	706.66	750.43	725.97	705.38	729.19	691.86	696.37
W10004_1032/PHZ51	692.51	759.44	736.27	729.83	716.96	715.67	701.52
W10004_1037/PHK76	714.39	765.88	780.03	759.44	755.58	740.13	742.71
W10004_1037/PHP02	638.44	731.12	727.26	718.25	732.41	709.24	709.24
W10004_1037/PHZ51	696.37	776.17	754.29	738.84	730.48	743.99	719.54
W10004_1045/PHK76	747.85	765.88	755.58	749.14	744.64	701.52	719.54
W10004_1045/PHP02	668.05	746.57	732.41	723.4	736.27	674.49	687.36
W10004_1045/PHZ51	701.52	738.84	732.41	674.49	740.13	673.84	706.66
W10004_1052/PHK76	710.53	743.99	731.12	723.4	720.82	701.52	715.67
W10004_1052/PHP02	682.21	728.55	714.39	709.24	695.08	691.22	684.78
W10004_1052/PHZ51	673.2	738.84	723.4	718.25	693.79	702.8	709.24
W10004_1057/PHK76	745.28	809.64	781.32	762.01	764.59	737.56	736.27
W10004_1057/PHP02	678.35	767.16	724.69	724.69	729.83	665.47	695.08
W10004_1063/PHK76	742.71	791.62	751.72	765.88	753	725.97	776.17
W10004_1063/PHZ51	731.76	786.47	754.29	757.51	747.85	716.96	743.99
W10004_1064/PHK76	693.79	764.59	737.56	764.59	745.28	711.81	711.81
W10004_1064/PHP02	704.09	758.15	722.11	722.11	729.83	697.65	710.53
W10004_1064/PHZ51	706.66	747.85	746.57	734.98	713.1	698.94	706.66
W10004_1072/PHK76	724.69	776.17	741.42	749.14	731.12	738.84	732.41
W10004_1072/PHP02	715.03	746.57	716.96	720.82	732.41	701.52	700.23
W10004_1072/PHZ51	706.66	751.72	724.69	742.71	736.27	682.21	723.4
W10004_1080/PHK76	734.98	759.44	723.4	749.14	736.27	723.4	710.53
W10004_1080/PHP02	691.22	738.84	707.95	720.82	718.25	678.35	696.37
W10004_1080/PHZ51	697.65	747.85	733.7	746.57	736.27	693.79	704.09
W10004_1081/PHK76	718.25	713.1	723.4	728.55	722.11	714.39	713.1
W10004_1081/PHP02	670.62	733.7	704.09	731.12	714.39	651.32	637.16
W10004_1081/PHZ51	660.33	749.14	716.96	723.4	727.26	665.47	692.51
W10004_1084/PHK76	754.93	791.62	734.98	749.14	762.01	746.57	715.67
W10004_1084/PHP02	701.52	725.97	709.24	700.23	705.38	673.2	693.79
W10004_1084/PHZ51	710.53	742.71	716.96	728.55	702.8	734.98	684.78
W10004_1099/PHK76	728.55	782.61	761.37	719.54	747.85	711.81	731.76
W10004_1099/PHP02	707.95	759.44	715.67	706.66	720.82	702.8	692.51
W10004_1099/PHZ51	724.69	760.73	733.7	749.14	734.98	723.4	728.55
W10004_1104/PHK76	749.14	804.49	760.73	749.14	751.72	736.27	733.7
W10004_1104/PHP02	695.08	756.86	736.27	742.71	720.82	688.64	723.4
W10004_1104/PHZ51	705.38	768.45	741.42	741.42	734.98	671.91	740.13
W10004_1105/PHP02	713.1	754.29	720.82	728.55	724.69	673.2	707.95
W10004_1112/PHK76	747.85	804.49	777.46	759.44	773.6	743.99	749.14
W10004_1112/PHP02	687.36	753.65	736.27	733.7	727.26	687.36	710.53
W10004_1112/PHZ51	733.7	780.03	758.15	751.72	737.56	689.93	728.55
W10004_1117/PHK76	768.45	791.62	777.46	772.31	753	738.84	762.01
W10004_1117/PHP02	687.36	753	722.11	719.54	732.41	677.06	710.53
W10004_1117/PHZ51	679.63	747.85	733.7	740.13	709.24	684.78	711.17
W10004_1118/PHK76	755.58	791.62	764.59	742.71	759.44	709.24	736.27
W10004_1118/PHP02	706.66	768.45	747.85	740.13	737.56	652.6	688.64
W10004_1118/PHZ51	720.82	756.86	749.14	739.728	765.88	693.79	715.67
W10004_1123/PHK76	752.36	791.62	764.59	763.94	759.44	722.11	746.57
W10004_1123/PHP02	705.38	759.44	720.82	716.96	729.83	682.21	700.23
W10004_1123/PHZ51	709.24	765.88	735.63	738.84	710.53	709.24	717.61
W10004_1140/PHK76	677.06	777.46	736.27	742.71	740.13	719.54	707.95
W10004_1140/PHZ51	679.63	765.88	729.83	746.57	710.53	702.8	710.53
W10004_1143/PHP02	695.08	760.73	731.12	726.62	740.13	672.55	688.64
W10004_1143/PHZ51	705.38	763.3	742.71	746.57	732.41	682.21	662.9
W10004_1146/PHP02	707.31	746.57	729.83	733.7	722.11	697.65	710.53
W10004_1146/PHZ51	678.35	742.06	723.4	740.13	724.04	715.67	701.52
W10004_1156/PHK76	725.97	759.44	749.14	731.12	731.12	709.24	671.91
W10004_1156/PHP02	713.1	772.31	729.83	720.82	727.26	689.93	729.83
W10004_1156/PHZ51	670.62	764.59	729.83	731.12	722.11	709.24	725.97

## Sheet: GY
Table S4. henotypes of the Maize1000 dataset were measured in seven environments.
Sheet 4. Phenotypes of the grain yield (GY, t/ha) measured in seven environments.
Hybrid	Environment
	DEH1_2020	DEH1_2021	IAH2_2021	IAH3_2021	IAH4_2021	WIH2_2020	WIH2_2020
B14A/OH43	7.54	9.94	11.5	11.69	9.27	10.91	11.84
B37/H95	7.99	11.62	10.25	11.14	10.54	11.57	12.35
B37/MO17	5.82	10.51	11.14	7.09	7.35	6.16	9.64
B37/OH43	8.53	11.04	9.23	10.49	7.59	10	12.03
B73/MO17	9.51	12.87	13.74	10.94	11.29	10.17	13.38
B73/PHM49	9.16	13.13	13.47	14.15	12.27	12.71	13.27
B73/PHN82	10.68	12.37	10.7029	15.77	12.92	12.2	12.67
B73/TX779	9.68	10.22	8.59	4.79	9.66	8.71	11.7027
CG44/CGR01	8.21	9.76	7.8	9.52	8.98	11.6	11.74
F42/H95	7.96	11.7	11.35	11.1	10.46	10.81	13.57
F42/MO17	9.49	13.76	12.82	11.09	10.37	10.26	13.15
F42/OH43	9.56	12.06	10.42	11.27	9.35	12.43	13.61
LH74/PHN82	9.31	11.66	11.64	11.9	10.73	12.39	12.57
PHW52/PHM49	9.96	14.24	13.37	15.27	12.96	11.51	9
TX714/TX779	10.04	12.32	10.7029	10.4524	11.29	9.65	11.7027
TX777/LH195	11.08	13.58	6.51	10.4524	9.81	9.89	11.7027
TX779/LH195	9.89	11.84	12.27	7.26	12.36	10.96	11.7027
W10004_0006/PHK76	10.56	11.49	9.39	13.21	10.38	11.99	12.71
W10004_0006/PHP02	7.32	11.31	11.35	8	10.88	10.28	11.82
W10004_0006/PHZ51	7.14	10.53	11.2	8.81	10.32	12.92	11.09
W10004_0007/PHK76	10.44	11.56	10.61	11.39	11.44	13.69	14.24
W10004_0007/PHP02	8.12	13.02	9.76	10.5	10.41	15.36	12.62
W10004_0007/PHZ51	9.15	9.57	11.35	13.55	8.54	4.2	10.28
W10004_0008/PHK76	10.47	11.72	10.32	12.62	10.72	10.38	12.87
W10004_0008/PHP02	11.33	8.14	14.48	13.7	12.63	13.91	11.42
W10004_0008/PHZ51	8.57	13.95	11.72	9.73	9.94	9.03	11.61
W10004_0010/PHP02	10.3	15.28	12.53	10.99	12.69	11.06	13.45
W10004_0010/PHZ51	10.19	10.99	9.89	10.4524	7.7	9.89	11.41
W10004_0011/PHK76	8.15	10.68	8.49	9.94	9.83	10.88	10.63
W10004_0011/PHZ51	5.55	10.27	10.04	7.02	8.55	6.86	10.14
W10004_0013/PHK76	7.85	7.57	8.45	6.25	8.6	7.07	11.79
W10004_0013/PHP02	6.58	9.08	10.68	8.15	7.76	12.37	12.3
W10004_0013/PHZ51	6.72	7.96	8.95	7.12	6.49	10.9821	11.7027
W10004_0014/PHK76	10.55	14.34	12.13	12.12	10.37	13.15	13.38
W10004_0014/PHP02	9.21	13.1	10.7029	15.27	13.17	8.28	13.75
W10004_0014/PHZ51	8.57	10.94	10.99	9	10.64	11.81	14.71
W10004_0018/PHK76	9.26	10.64	10.58	6.82	8.58	11.24	14.59
W10004_0018/PHP02	9.26	10.16	9.25	9.04	10.64	9.66	11.18
W10004_0026/PHK76	11.15	9.72	12.4	12.08	10.96	10.63	13.32
W10004_0026/PHP02	11.14	11.4	13.95	10.43	12.42	13.96	12.5
W10004_0026/PHZ51	5.5	10.46	9.53	5.22	7.74	8.37	8.53
W10004_0027/PHK76	10.13	12.37	9.99	10.85	12.63	9.3	10.65
W10004_0027/PHP02	12.06	12.09	9.73	10.39	13.62	6.28	13.62
W10004_0031/PHK76	5.86	11.7	11.03	9.51	10.62	12.09	7.71
W10004_0031/PHZ51	3.42	9.51	9.3	9.54	8.08	13.3	13.08
W10004_0032/PHK76	9.56	12.65	10.25	12.37	10.72	8.64	13.56
W10004_0032/PHP02	9.61	11.65	12.25	13.38	10.93	7.66	8.91
W10004_0032/PHZ51	5.46	10.2	11.25	9.46	8.86	12.86	9.95
W10004_0034/PHK76	8.73	10.33	11.03	11.99	11.47	12.62	12.58
W10004_0034/PHP02	8.63	13.04	13.19	6.71	12.25	13.2	12.81
W10004_0034/PHZ51	6.95	8.93	12.32	8.42	9	15.53	11.47
W10004_0035/PHK76	11.01	13.42	11.02	12.13	8.82	14.06	12.66
W10004_0035/PHP02	10.26	13.58	12.99	13.99	12.95	9.04	14.04
W10004_0037/PHK76	6.15	11.02	7.27	10.28	10.55	11.69	10.8
W10004_0037/PHP02	8.43	11.56	12.52	13.35	10.99	12.01	13.52
W10004_0037/PHZ51	5.18	6.93	7.32	8.62	6.68	8.72	12.26
W10004_0038/PHK76	8.63	10.47	10.34	10.1	9.77	10.74	12.56
W10004_0038/PHZ51	8.84	11.24	9.99	10.33	8.53	8.38	11.63
W10004_0039/PHK76	6.68	6.6	9.87	8.66	11.33	6.92	10.56
W10004_0039/PHP02	6.9	10.89	10.43	8.34	11.32	12.21	12.99
W10004_0039/PHZ51	5.29	9.82	10.7029	6.41	7.69	10.64	11.26
W10004_0041/PHK76	6.15	13.34	9.05	13.5	7.37	11.42	10.28
W10004_0041/PHP02	9.22	11.93	12.3	11.84	11.86	12.8	12.6
W10004_0041/PHZ51	7.33	11.88	12.45	10.05	9.97	10.66	10.6
W10004_0042/PHK76	7.74	11.17	9.72	9.14	10.14	8.84	12.25
W10004_0042/PHP02	9.6	11.11	10.75	10	11.77	10.45	8.73
W10004_0042/PHZ51	8.93	9.27	9.6	6.18	10.5	8.84	12.5
W10004_0045/PHK76	11.72	12.41	10.45	13.45	12.67	5.18	11.6
W10004_0045/PHP02	7.33	12.44	14.7	12.81	11.15	13.37	12.38
W10004_0046/PHK76	8.47	9.18	11.43	7.97	9.05	8.67	10.34
W10004_0046/PHP02	9.11	13.43	12.03	12.48	9.28	13.65	13.75
W10004_0046/PHZ51	7.94	7.75	12.58	8.14	6.81	15.85	12.43
W10004_0047/PHK76	8.45	10.78	10.47	9.05	9.68	13.72	13.37
W10004_0047/PHP02	10.89	11.43	10	10.43	11.33	13.19	12.87
W10004_0047/PHZ51	7.71	5.84	7.71	9.96	7.84	8.24	11.71
W10004_0053/PHK76	10.33	6.64	14.23	11.04	12.17	13.83	11.71
W10004_0053/PHP02	10.4	13.11	12.71	13.32	11.93	12.53	14.39
W10004_0053/PHZ51	3.78	6.97	11.63	10.91	8.65	14.67	12.92
W10004_0055/PHK76	8.28	8.88	10.89	10.85	10.48	12.51	12.49
W10004_0055/PHP02	7.13	10.47	12.56	12.36	9.49	10.6	12.13
W10004_0055/PHZ51	2.84	8.09	8.27	9.49	8.03	9.06	9.75
W10004_0059/PHP02	9.71	10.42	9.03	10.86	9.14	10.38	8.56
W10004_0061/PHK76	8.87	11.25	10.25	11.94	9.12	12.48	12.7
W10004_0061/PHP02	8.39	7.4	9.71	10.7	10.46	8.58	10.98
W10004_0061/PHZ51	5.91	9.87	12	8.59	10.05	11.72	11.76
W10004_0062/PHK76	8.02	9.62	10.55	9.98	11.45	11.55	10.03
W10004_0062/PHZ51	5.46	8.89	10.7	11.87	8.55	8.66	9.76
W10004_0063/PHK76	7.78	7.82	10.85	9.43	9.09	7.5	11.34
W10004_0063/PHP02	7.54	12.15	9.65	11.77	9.78	9.87	11.41
W10004_0063/PHZ51	7.27	8.87	10.72	11.13	8.28	8.27	12.8
W10004_0064/PHK76	8.6	10.33	8.3	7.35	9.84	8.32	11.18
W10004_0064/PHP02	10.27	9.48	11.42	11.35	11.6	12.63	14.41
W10004_0065/PHK76	8.6	10.83	9.36	12.2	12.38	10.96	10.63
W10004_0065/PHP02	8.81	9.76	11.45	10.09	11.68	14.76	12.34
W10004_0065/PHZ51	4.77	11.76	11.08	10.09	9.81	12.39	13.21
W10004_0068/PHK76	10.73	10.78	10.27	13.37	11.13	10.68	11.86
W10004_0068/PHP02	9.69	14.39	13.56	12.04	12.54	12	12.62
W10004_0068/PHZ51	9.73	11.42	10.89	11.13	9.4	12.81	10.68
W10004_0069/PHK76	9.3	10.83	10.14	12.01	10.97	14.56	11.16
W10004_0069/PHP02	9.25	11.97	11.26	13.36	9.72	12.5	12.4
W10004_0069/PHZ51	7.17	9.22	11.14	8.51	11.78	8.61	13.61
W10004_0070/PHK76	8.78	9.38	9.76	11.75	10.96	8.06	11.68
W10004_0070/PHZ51	6.65	9.2	10.19	12.42	8.81	11.06	12.07
W10004_0071/PHK76	7.35	10.96	11	8.21	10.89	9.09	11.92
W10004_0071/PHP02	9.16	10.88	10.65	11.84	11.7	14.88	11.79
W10004_0071/PHZ51	7.19	12.09	9.39	9.46	9.5	14.54	10.44
W10004_0072/PHK76	10.72	13.1	12.4	8.19	12.05	12.94	11.94
W10004_0072/PHP02	8.59	13.16	13.1	11.74	10.71	14.86	12.67
W10004_0072/PHZ51	6.86	10.56	11.59	10.56	10.43	13.84	11.37
W10004_0073/PHK76	8.65	12.36	11.23	14.13	9.87	13.03	13.95
W10004_0073/PHP02	9.4	13.2	12.54	14.51	12.02	12.8	12.4
W10004_0073/PHZ51	5.42	8.68	10	9.73	9.03	14.14	13.17
W10004_0076/PHK76	9.14	11.58	11.79	11.12	9.78	13.62	12.71
W10004_0076/PHP02	8.9	12.65	11	13.68	10.33	11.38	12.58
W10004_0076/PHZ51	5.87	9.68	12.32	9.35	6.77	10.27	12.03
W10004_0078/PHK76	10.39	6.07	11.08	10.24	11.26	11.67	11.54
W10004_0078/PHP02	9.75	13.25	10.78	13.32	11.02	14.38	12.01
W10004_0078/PHZ51	5.54	9.98	13.37	11.24	8.13	9.59	12.04
W10004_0079/PHZ51	7.5	10.06	10.11	10.69	8.82	13.12	10.39
W10004_0080/PHK76	10.21	10.54	12.38	12.95	10.68	13.42	14.27
W10004_0080/PHP02	9.82	11.2	12.87	11.07	10.49	14.14	15.95
W10004_0080/PHZ51	5.47	10.96	12.38	12.14	9.56	13.54	9.38
W10004_0086/PHK76	8.54	12.03	10.37	11.56	10.4	11.65	10.43
W10004_0086/PHP02	7.95	10.94	8.09	9.05	8.49	5.45	10.09
W10004_0086/PHZ51	8.43	12.46	10.01	8.15	8.32	11.86	12.4
W10004_0087/PHK76	10.86	13.43	8.96	8.43	8.69	7.73	12.07
W10004_0087/PHP02	10.23	12.38	10.18	11.59	10.98	11.29	11.13
W10004_0087/PHZ51	6.63	9.93	10.64	9.85	9.92	10.36	12.6
W10004_0092/PHP02	10.22	10.94	10.05	9.77	9.17	11.31	14.02
W10004_0092/PHZ51	7.7	11.29	12.33	11.23	9.32	13.65	12.94
W10004_0093/PHP02	7.87	11.62	10.42	11.37	10.55	10.82	11.73
W10004_0093/PHZ51	4.81	10.19	9.65	8.95	9.89	10.03	11.13
W10004_0095/PHK76	4.91	6.79	10.05	8.17	8.11	10.9821	9.3
W10004_0095/PHP02	5.26	6.56	10.03	5.6	8.47	10.9821	11.01
W10004_0095/PHZ51	4.08	6.6	9.08	10.4524	9.95781	4.82	6.5
W10004_0097/PHK76	8.97	11.01	10.68	10.23	9.02	8.98	11.34
W10004_0097/PHZ51	3.14	9.08	10.65	7.65	11.04	13.11	8.93
W10004_0098/PHK76	9.69	10.16	9.05	9.49	9.27	12.57	10.57
W10004_0098/PHP02	9.37	10.62	8.99	8.24	9.49	14.13	11.84
W10004_0098/PHZ51	5.26	8.68	9.58	6.16	6.12	9.72	8.74
W10004_0099/PHK76	10.45	11.76	11.58	13.96	10.8	8.53	10.67
W10004_0099/PHZ51	8.6	9.6	9.79	8.82	8.65	12.43	11.14
W10004_0101/PHP02	9.26	12.35	11.71	12.31	10.45	12.32	11.84
W10004_0101/PHZ51	6.59	10.13	8.85	11.17	7.82	14.35	11.02
W10004_0103/PHK76	9.37	10.42	10.64	13.1	10.64	12.34	13.36
W10004_0103/PHP02	10.39	11.64	12.88	11.09	8.81	13.87	12.78
W10004_0103/PHZ51	6.26	10.76	10.58	13.7	7.56	13.45	12.9
W10004_0106/PHK76	9.31	11.99	9.71	9.48	9.81	10.14	13.14
W10004_0106/PHP02	10.26	10.79	11.18	11.34	10.84	15.01	13.43
W10004_0106/PHZ51	6.47	9.13	9.66	6.79	9.13	12.93	11.94
W10004_0110/PHK76	10	7.67	10.61	10.51	10.72	10.32	11.96
W10004_0110/PHP02	10.53	11.3	12.5	10.09	10.9	8.56	11.22
W10004_0110/PHZ51	8.54	9.11	11.65	9.99	10.16	8.84	11.39
W10004_0112/PHK76	7.1	10.64	8.23	7.94	7.36	15.66	7.54
W10004_0112/PHP02	9	11.44	10.06	11.33	10.56	12.85	12.32
W10004_0112/PHZ51	3.93	9.83	9.41	7.92	8.43	10.54	9.69
W10004_0115/PHK76	8.5	9.86	10.13	11.61	9.63	11.36	12.2
W10004_0115/PHZ51	5.76	6.9	11.54	8.53	8.62	12.5	13.32
W10004_0116/PHK76	9.19	12.11	9.39	7.92	11	11.36	11.56
W10004_0116/PHP02	9.41	12.33	10.66	8.15	10.43	10.95	11.11
W10004_0118/PHK76	8.53	10.01	10.26	12.07	10.37	11.57	12.78
W10004_0118/PHP02	9.86	12.21	10.38	13.72	8.28	12.16	11.64
W10004_0118/PHZ51	9.21	10.18	9.6	8.73	8.58	9.78	9.92
W10004_0119/PHK76	8.66	11.25	9.35	8.68	10.36	11.48	10.39
W10004_0119/PHP02	10.85	12.92	11.93	14.65	12.51	13.17	15.21
W10004_0119/PHZ51	7.46	10.18	10.19	11.02	10.78	7.95	9.98
W10004_0121/PHK76	5.26	10.44	9.98	9.62	9.65	12.88	10.01
W10004_0121/PHP02	10.55	11.49	11.45	11.43	11.11	11.21	13.64
W10004_0121/PHZ51	8.23	10.27	10.43	11.14	9.2	13.79	11
W10004_0122/PHK76	9.11	8.3	13.84	10.08	9.61	13.09	12.96
W10004_0122/PHP02	9.38	13.08	10.89	12.32	11.78	7.32	11.78
W10004_0122/PHZ51	6.46	11.58	9.17	11.15	8.31	10.29	11.2
W10004_0127/PHK76	10.05	7.42	10.79	12.97	9.07	13.23	11.8
W10004_0127/PHP02	8.26	10.78	9.76	7.9	8.88	9.1	12.91
W10004_0127/PHZ51	6.34	9.53	10.43	8.73	7.86	11.43	11.61
W10004_0129/PHP02	9.73	13.65	11.66	7.81	12.67	15.01	14.87
W10004_0129/PHZ51	6.88	9.36	11.69	9.75	10.15	13.72	14.09
W10004_0132/PHK76	7.01	8.17	10.46	8.09	8.93	12.26	9.26
W10004_0132/PHP02	10.87	11.1	9.64	11.49	11.94	11.56	13.55
W10004_0132/PHZ51	6.04	6.28	10.84	9.77	8.05	14.77	9.34
W10004_0133/PHK76	11.07	12.04	11.49	11.97	10.2	7.71	10.79
W10004_0133/PHP02	10.86	12.61	9.66	11.02	8.41	10.95	12.58
W10004_0133/PHZ51	6.21	10.11	9.76	10.19	7.71	8.93	10.57
W10004_0134/PHK76	8.52	8.73	10.15	9.7	10.21	8.14	11.61
W10004_0134/PHP02	5.5	12.61	12.36	11.49	10.54	13.78	11.92
W10004_0134/PHZ51	8.52	7.97	10.07	9.58	11.31	11.12	9.35
W10004_0138/PHK76	7.1	10.98	10.61	9.96	9.12	13.05	11.49
W10004_0138/PHZ51	4.02	8.02	10.44	8.67	8.23	10.96	9.77
W10004_0140/PHP02	8.55	10.04	11.94	12.76	10.62	12.19	14.94
W10004_0140/PHZ51	4.92	4.93	12.16	4.84	7.62	14.2	11.68
W10004_0144/PHK76	8.44	9.88	10.46	9.17	8.39	10	10.46
W10004_0144/PHP02	7.64	7.28	7.96	9.2	8.2	6.43	9.86
W10004_0144/PHZ51	9.8	11.03	11.57	10.88	10.02	11.57	12.94
W10004_0146/PHK76	8.88	10.13	9.91	10.58	10.35	13.68	13.43
W10004_0146/PHP02	8.66	12.6	12.19	11.16	13.54	14.14	13.24
W10004_0146/PHZ51	10.2	11.27	10.78	11.53	9.68	13.92	11.91
W10004_0147/PHK76	9.62	10.69	10.61	8.87	10.92	10.67	10.53
W10004_0147/PHP02	9.12	10.87	10.44	9.17	11.06	15.22	10.42
W10004_0147/PHZ51	5.66	10.2	11.11	5.04	10.39	13.39	11.66
W10004_0148/PHK76	8.22	8.53	11.43	10.07	11.08	15.44	13.2
W10004_0148/PHP02	7.48	13.59	12.79	11.9	12.59	9.49	11.17
W10004_0148/PHZ51	5.73	9.27	12.61	8.86	6.69	15.08	13.04
W10004_0149/PHK76	11.09	12.32	9.36	10.59	10.9	11.89	12.36
W10004_0149/PHZ51	7.78	8.17	10.19	10.54	9.16	10.04	13.68
W10004_0150/PHK76	7.63	9.3	11.55	12.92	10.45	11.61	11.82
W10004_0150/PHP02	10.09	13.08	12.26	11.46	11.18	12.42	11.87
W10004_0152/PHK76	8.63	9.01	10.09	8.64	9.49	14.23	10.62
W10004_0152/PHP02	9.62	8.28	11.54	8.77	12.28	9.1	12.13
W10004_0152/PHZ51	5.75	8	11.14	10.32	8.82	8.5	14.78
W10004_0153/PHK76	9.64	9.28	9.18	9.92	8.82	7.43	10.42
W10004_0153/PHP02	8.92	10.13	9.73	10.98	9.17	8.2	6.36
W10004_0153/PHZ51	5.09	10.22	8.51	8.42	8.16	8.91	8.88
W10004_0154/PHK76	8.64	12.84	8.95	8.72	10.09	8.73	9.51
W10004_0154/PHP02	9.63	10.91	11.36	10.83	13.26	14.19	10.72
W10004_0154/PHZ51	8.12	9.94	8.26	5.43	10.2	9.72	9.96
W10004_0160/PHK76	9.2	13.57	13.41	6.55	10.31	13.45	12.4
W10004_0160/PHZ51	8.71	11.81	9.86	10.25	8.55	5.85	9.69
W10004_0161/PHP02	7.87	11.78	10.2	15.03	11.35	9.77	11.67
W10004_0161/PHZ51	4.55	9.36	10.76	11.63	9.32	8.32	12.53
W10004_0166/PHK76	11.58	13.19	10.9	12.77	11.22	8.37	12.97
W10004_0166/PHP02	11.53	13.52	9.54	12.36	10.14	13.77	11.14
W10004_0166/PHZ51	5.5	8.9	11.85	10.06	10.79	10.17	14
W10004_0167/PHP02	9.84	10.63	11.43	9.07	11.76	11.1	11.34
W10004_0167/PHZ51	4.11	11.22	12.12	9.42	9.89	11.56	13.17
W10004_0168/PHK76	7.54	12.91	12.12	9.37	8.95	13.69	12.07
W10004_0168/PHP02	9.63	12.61	10.68	12	12.89	8.79	11.29
W10004_0168/PHZ51	4.89	13.05	12.97	7.98	7.46	14.54	11.47
W10004_0169/PHP02	9.48	11.84	10.59	8.83	12.5	10.95	13.96
W10004_0169/PHZ51	5.69	8.86	10.19	10.64	9.11	8.44	10.33
W10004_0171/PHK76	8.82	11.58	10.08	11.63	9.06	7.35	9.45
W10004_0178/PHK76	11.3	11.32	9.85	11.92	9.46	12.37	11.41
W10004_0178/PHP02	8.4	11.38	10.4	12.03	11.26	6.94	10.85
W10004_0178/PHZ51	8.35	11.22	9.44	8.9	10.46	8.61	12.42
W10004_0179/PHK76	6.88	10.31	7.19	8.06	8.88	10.77	10.8
W10004_0179/PHP02	10.26	11.11	10.66	9.92	10.73	6.6	11.81
W10004_0179/PHZ51	7	10.59	10.09	9.31	9.07	7.35	9.54
W10004_0185/PHP02	3.47	12.48	10.28	9.29	9.34	12.41	13.81
W10004_0185/PHZ51	3.19	10.28	9.72	8.11	9.33	11.67	11.48
W10004_0189/PHZ51	7.89	10.88	9.64	9.82	7.75	13.5	10.38
W10004_0190/PHK76	10.91	8.32	11.89	10.78	11.23	13.76	13.07
W10004_0190/PHP02	10.26	13.76	13.89	10.33	11.33	13.84	13.71
W10004_0190/PHZ51	5.78	12.5	11.41	11.18	8.31	14.87	12.69
W10004_0192/PHK76	9.53	11.16	11.21	13.07	10.27	10.98	12.42
W10004_0192/PHP02	12.26	13.53	13.85	11.75	13.47	15.94	10.43
W10004_0192/PHZ51	6.32	12.09	13.89	12.14	10.6	16.52	9.83
W10004_0194/PHK76	9.8	12.27	9.59	12.9	9.78	15.18	11.08
W10004_0194/PHP02	9.39	11.6	8	6.47	11.73	14.43	7.14
W10004_0194/PHZ51	9.72	10.35	9.63	9.28	8.95	12.86	13.37
W10004_0196/PHK76	12.26	13.33	9.76	11.76	11.41	12.92	14.7
W10004_0196/PHP02	10.24	12.2	12.59	15.61	12.5	13.31	12.18
W10004_0196/PHZ51	7.26	9.6	13.78	11.09	9.92	13.13	11.4
W10004_0197/PHP02	10.22	12.34	11.57	12.56	10.39	8.65	10.69
W10004_0197/PHZ51	6.77	13.51	10.72	11.36	8.31	13.87	10.63
W10004_0199/PHK76	8.79	11.65	9.64	10.44	8.91	10.35	12.06
W10004_0199/PHP02	9.81	11.6	11.39	10.86	9.85	15.03	13.71
W10004_0199/PHZ51	9.87	9.39	10.23	10.01	9.36	12.45	10.78
W10004_0200/PHK76	9.13	12.09	11.32	11.15	11.8	11.64	14.6
W10004_0200/PHZ51	5.96	11.15	10.16	8.53	9.49	13.97	11.7
W10004_0203/PHK76	10.01	12.82	10.11	10.79	9.65	9.85	8.98
W10004_0203/PHP02	10.98	6.42	12.72	12.53	11.4	7.47	11.54
W10004_0203/PHZ51	6.79	9.66	11.17	10.69	8.62	14.28	13.72
W10004_0204/PHK76	8.35	8.56	9.37	9.91	7.95	7.12	11.92
W10004_0204/PHP02	10.92	12.56	12.43	9.69	10.79	7.03	10.94
W10004_0204/PHZ51	6.2	7.33	8.69	5.28	8.34	14.07	11.1
W10004_0206/PHP02	8.46	12.28	10.8	11.57	11.05	7.47	11.51
W10004_0206/PHZ51	9.08	9.42	10.36	10.06	8.85	11.4	11.64
W10004_0212/PHK76	9.71	11.3	10.06	10.8	13.24	12.7	10.46
W10004_0212/PHP02	7.77	10.19	9.04	8.66	10.01	11.99	12.75
W10004_0212/PHZ51	7.97	11.57	10.86	10.19	8.86	13.31	13.4
W10004_0213/PHK76	6.42	11.65	8.74	12.55	10.75	6.64	10.13
W10004_0213/PHZ51	6.44	7.75	9.48	7.06	8.75	8.18	10.93
W10004_0217/PHK76	10.22	9.16	11.04	10.44	9.59	11.13	10.86
W10004_0217/PHP02	10.94	12.62	11.66	14.39	11.2	7.78	10.18
W10004_0217/PHZ51	9.09	9.37	8.32	9.37	8.06	12.02	9.54
W10004_0220/PHK76	8.93	9.91	9.63	9.22	10.51	13.16	11.13
W10004_0220/PHP02	10.66	9.05	11.43	15.86	11.1	14.44	12.72
W10004_0220/PHZ51	6.84	8.32	10.8	8.38	9.92	7.95	10.63
W10004_0221/PHZ51	7.79	9.59	11.63	8.94	8.59	12.56	11.26
W10004_0223/PHK76	8.33	11.48	11.33	10.16	9.2	7.93	12.2
W10004_0223/PHP02	8.93	8.33	12.24	12.66	10.28	8.65	10.97
W10004_0224/PHK76	8.56	12.35	11.42	14.07	11.44	12.92	13.99
W10004_0224/PHP02	9.09	11.67	11.88	10.33	9.36	14.81	12.25
W10004_0224/PHZ51	5.4	8.24	9.45	8.94	8.62	7.37	10.76
W10004_0225/PHK76	9.66	11.85	10.68	10.84	10.71	14.34	14.07
W10004_0225/PHP02	11.43	12.95	10.45	11.75	11.9	15.17	14.96
W10004_0225/PHZ51	9.06	10.75	10.93	11.15	9.6	13.58	11.46
W10004_0227/PHK76	9.37	10.6	9.08	8.59	9.74	9.5	13.78
W10004_0227/PHZ51	6.41	10.62	12.45	12.4	8.8	13.55	10.87
W10004_0231/PHK76	8.38424	5.2	10.17	13.61	8.26	6.32	12.68
W10004_0231/PHP02	8.13	8.96	10.58	9.63	7.97	7.94	12.22
W10004_0231/PHZ51	6.2	11.74	10.75	10.77	8.62	10.24	7.05
W10004_0236/PHK76	6.11	11.37	12.54	11.32	12.03	13.14	14.14
W10004_0236/PHP02	9.89	6.43	11.29	11.7	10.97	9.94	15.21
W10004_0236/PHZ51	7.66	10.57	9.65	11.37	10.03	8.94	6.8
W10004_0238/PHK76	8.33	9.62	8.51	12.21	7.5	9	10.93
W10004_0238/PHP02	9.89	7.77	10.08	11.35	10.4	11.99	12.7
W10004_0241/PHK76	10.45	11.08	9.34	11.31	12.32	10.34	11.57
W10004_0241/PHP02	11.07	10.95	12.14	13.93	11.84	9.27	13.63
W10004_0241/PHZ51	8.56	9.67	10.67	9.46	9.82	11.92	12.07
W10004_0242/PHZ51	6.79	10.95	10.41	8.71	8.27	12.72	11.05
W10004_0253/PHK76	6.37	10.7019	9.61	10.32	10.18	13.32	12.16
W10004_0253/PHP02	9.84	12.44	10.89	10.99	10.3	14.93	12.29
W10004_0253/PHZ51	5.55	10.07	11.48	11.25	9.17	7.25	11.59
W10004_0254/PHK76	9.14	10.91	10.05	10.73	10.75	11.33	9.24
W10004_0254/PHP02	9.4	10.93	10.47	10.39	11.81	8.13	12.45
W10004_0254/PHZ51	7.52	11.06	8.63	9.89	9.23	7.92	12.11
W10004_0256/PHK76	8.24	6.21	8.62	7.86	8.98	6.16	10.91
W10004_0256/PHP02	7.75	10.55	8.84	9.75	10.97	10.55	8.82
W10004_0256/PHZ51	7.76	8.89	9.6	8.21	7.87	8.14	11.19
W10004_0258/PHK76	7.16	8.23	11.12	10.06	10.37	7.73	12.33
W10004_0258/PHP02	9.36	11.34	12.3	12.49	10.64	15.34	14.7
W10004_0258/PHZ51	8.07	9.58	10.63	9.57	8.56	8.81	12.66
W10004_0261/PHK76	10.47	12.7	11.15	13.16	8.15	16.37	13.72
W10004_0261/PHP02	10.6	12.41	11.09	12.75	7.18	7.93	12.28
W10004_0261/PHZ51	6.06	9.62	11.51	12.61	9.21	13.51	13.36
W10004_0262/PHK76	7.1	11.26	8.16	7.78	9.41	11.62	12.03
W10004_0262/PHP02	10.29	11.36	10.31	10.55	10.4	13.2	11.33
W10004_0264/PHK76	7.81	8.58	8.88	9.33	9.2	10.11	9.89
W10004_0264/PHP02	7.95	11.91	9.2	9.09	8.85	9.78	10.31
W10004_0264/PHZ51	7.15	7.42	11.44	8.81	5.75	12.21	7.28
W10004_0268/PHK76	8.62	10.68	8.07	10.55	7.82	13.88	10.54
W10004_0268/PHP02	9.1	11.44	12.63	11.8	9.59	8.45	16.29
W10004_0268/PHZ51	6.24	8.45	12.27	12.82	6.44	10.76	11.6
W10004_0270/PHK76	9.16	11.94	9.79	9.29	13.07	11.99	12.6
W10004_0270/PHP02	7.98	10.61	10.71	12	11.68	10.85	13.31
W10004_0270/PHZ51	9.65	8.43	10.54	9.13	9	13.63	12.43
W10004_0271/PHK76	10.79	13.61	11.29	10.98	8.88	11.98	12
W10004_0271/PHZ51	10.28	12.2	8.12	9.1	9.08	11.59	11.84
W10004_0276/PHK76	12.37	12.34	11.7	11.76	10.44	12.57	12.36
W10004_0276/PHP02	11.51	12.04	11.42	9.97	10.82	12.32	13.25
W10004_0276/PHZ51	9.86	10.51	11.5	9.06	8.52	11.93	11.19
W10004_0290/PHK76	10.5	11.54	11.88	7.87	10.77	10.65	11.45
W10004_0290/PHP02	9.81	11.27	11.75	11.35	10.66	11.37	12
W10004_0290/PHZ51	7.04	9.76	11.38	11.26	8.96	13.53	12.66
W10004_0291/PHK76	6.4	8.83	11.01	7.78	10.49	10.85	11.92
W10004_0291/PHP02	8.13	8.44	10.45	9.23	10.88	10.9821	13.23
W10004_0292/PHK76	6.24	9.44	9.89	8.83	10.38	7.68	10.71
W10004_0292/PHZ51	6.89	9.07	9.98	13.29	9.06	13.1	9.06
W10004_0299/PHK76	12.42	9.47	10.66	11.63	11.06	5.51	10.31
W10004_0299/PHP02	12.04	11.65	11.45	9.81	10.17	13.4	14.82
W10004_0299/PHZ51	8.6	13.5	11.19	14.3	11.14	13.51	12.33
W10004_0306/PHK76	9.43	12.08	11.14	10.04	10	15.41	12.29
W10004_0306/PHP02	10.33	10.52	11.37	11.5	11.08	9.32	12.51
W10004_0306/PHZ51	7.77	7.46	12.08	11.52	8.65	13.36	11.1
W10004_0308/PHK76	9.87	11.38	10.21	8.15	10.77	9.74	15.01
W10004_0308/PHP02	10.86	11.83	12.42	12.01	10.61	9.11	8.68
W10004_0308/PHZ51	7.62	8.76	10.19	9.04	8.77	12.82	10.92
W10004_0309/PHK76	9.64	8.22	11.68	9.82	9.34	6.66	11.4
W10004_0309/PHZ51	9.36	9.58	11.92	9.52	10.82	13.35	11.84
W10004_0310/PHK76	10.04	11.45	8.45	10.24	7.63	9.34	11.36
W10004_0310/PHP02	7.62	10.66	9.6	9.91	10.61	9.09	11.02
W10004_0310/PHZ51	4.27	11.27	10.03	10.82	8.73	12.51	6.48
W10004_0311/PHK76	6.88	9.15	10.01	11.45	8.13	9.77	9.43
W10004_0327/PHK76	8.35	12.6	9.99	9.76	6.37	8.14	11.03
W10004_0327/PHP02	7.08	11.81	8.25	10.49	7.04	8.28	10.51
W10004_0327/PHZ51	8.7	8.34	9.78	6.35	7.85	5.76	9.06
W10004_0329/PHK76	8.56	10.21	7.74	8.45	9.36	13.43	11.46
W10004_0329/PHP02	8.79	10.51	9.57	11.64	10.92	12.31	13.94
W10004_0329/PHZ51	9.25	10.08	9.35	9.85	7.77	10.67	10.99
W10004_0336/PHK76	9.95	10.86	12.52	12.96	11.54	13.73	13.32
W10004_0336/PHP02	9.61	13.42	11.59	8.61	10.34	8.77	12.47
W10004_0336/PHZ51	10.1	11.5	11.68	11.92	8.84	11.59	10.02
W10004_0344/PHK76	8.91	10.03	9.36	9.25	9.93	11.79	14.15
W10004_0344/PHP02	9.32	10.64	12.29	9.07	11.59	7.24	14.11
W10004_0344/PHZ51	5.44	5.36	12.07	11.34	8.67	11.71	12.2
W10004_0346/PHK76	10.56	11.72	10.64	8.66	11.85	10.31	12.58
W10004_0346/PHZ51	10.28	12.19	8.52	10.4	9.9	14.27	11.29
W10004_0361/PHK76	9.44	11.68	11.16	11.18	7.33	11.1	12.21
W10004_0361/PHP02	7.51	13.32	9.96	13.24	11.16	12.87	12.2
W10004_0361/PHZ51	8.92	9.39	9.54	10.21	7.73	13.19	11.25
W10004_0362/PHK76	8.55	10.52	9.4	11.12	10.73	12.16	7.96
W10004_0362/PHP02	11.76	11.69	9.95	11.12	11.56	12	12.56
W10004_0362/PHZ51	7.93	8.24	9.66	7.15	7.36	11.3	13.21
W10004_0380/PHK76	9.81	11.59	11.16	11.15	10.03	11.48	13.05
W10004_0380/PHP02	10.57	11.81	11.12	11.81	7.62	12	16.66
W10004_0381/PHK76	10.94	10.01	9.82	11.7	11.35	13.35	11.7
W10004_0381/PHP02	10.29	9.83	12.08	13.54	11.59	13.48	15.97
W10004_0381/PHZ51	5.02	10.81	10.14	10.45	10.45	14.33	11.04
W10004_0383/PHK76	8.72	12.52	9.39	11.72	8.81	13.51	11.06
W10004_0383/PHP02	10.23	11.98	10.75	12.57	8.96	8.87	11.6
W10004_0383/PHZ51	4.55	5.93	8.99	5.38	8.01	11.95	7.24
W10004_0389/PHK76	9.64	11.53	9.72	10.13	10.32	7.6	8.64
W10004_0389/PHP02	8.09	13.32	10.24	12.2	9.36	12.24	13.08
W10004_0389/PHZ51	3.17	9.55	8.76	8.82	9.79	7.94	11.12
W10004_0393/PHK76	9.67	9.62	6.76	8.49	7.58	10.18	12.21
W10004_0393/PHP02	8.68	12.93	8.85	6.4	8.03	7.01	11.19
W10004_0393/PHZ51	9.55	7.52	8.73	6.31	6.4	7.89	10.16
W10004_0394/PHK76	8.43	11.41	9.28	10.16	9.02	8.26	11.57
W10004_0394/PHP02	9.3	13.2	9	8.74	8.26	9.82	11.67
W10004_0394/PHZ51	6.89	9.56	10.14	10.3	9.32	9.86	11.7027
W10004_0395/PHK76	10.35	12.07	9.46	11.31	8.71	13.39	10.95
W10004_0395/PHP02	10.94	12.29	10.24	12.82	12.03	11.33	12.6
W10004_0395/PHZ51	9.1	9.73	10.82	13.09	9.29	7.28	11.4
W10004_0396/PHK76	7.51	10.58	9.35	10.34	9.58	13.68	11.83
W10004_0396/PHZ51	5.68	11.32	11.2	7.9	6.37	6.12	13.2
W10004_0403/PHK76	6.11	10.98	10.8	11.53	10.71	12.67	14.87
W10004_0403/PHZ51	6.42	11.52	10.74	11.85	8.9	8.63	14.42
W10004_0409/PHK76	9.54	13.21	11.7	12.87	10.59	12.9	14.6
W10004_0409/PHP02	9.43	12.29	13.9	13.22	14.3	13.92	9.3
W10004_0410/PHK76	8.95	9.76	8.86	8.54	9.18	11.53	11.78
W10004_0410/PHP02	11.44	11.98	11.12	10.49	9.43	14.15	12.37
W10004_0410/PHZ51	4.27	11.11	10.52	9.11	6.68	13.27	6.73
W10004_0412/PHK76	9.81	11.53	10.29	9.01	9.74	12.33	12.13
W10004_0412/PHP02	7.94	11	9.58	11.32	11.28	13.64	13.9
W10004_0412/PHZ51	9.53	10.86	11.76	9.7	8.81	13.36	9.59
W10004_0417/PHK76	10.68	10.66	11.67	10.26	10.27	12.01	14.64
W10004_0417/PHP02	10.06	11.34	11.56	13.7	13.61	16.16	11.48
W10004_0417/PHZ51	5.79	8.21	8.7	9.05	9.47	8.1	11.07
W10004_0419/PHK76	9.25	9.17	10.8	11.35	9.51	8.41	11.49
W10004_0419/PHP02	8.45	12.58	11.6	11.94	13.51	14.67	12.91
W10004_0419/PHZ51	9.46	6.38	11.21	10.69	8.43	12.74	12.34
W10004_0424/PHK76	10.04	12.56	11.62	9.99	9.33	7.8	12.2
W10004_0424/PHZ51	5.64	10.66	10.04	9.05	8.9	10.21	11.23
W10004_0427/PHK76	10.16	10.1	8.99	12.15	8.28	11.64	11.23
W10004_0427/PHP02	8.64	11.84	10.51	11.04	7.73	7.51	11.6
W10004_0427/PHZ51	8.69	12.95	9.37	9.96	9.64	13.1	9.54
W10004_0430/PHK76	10.39	9.66	10.1	9.69	8.54	11.88	12.89
W10004_0430/PHP02	8.46	10.43	11.02	10.55	9.01	13.96	13.45
W10004_0430/PHZ51	4.12	8.02	10.7029	8.8	9.73	15.15	10.67
W10004_0465/PHK76	9.31	12.12	10.63	5.29	9.24	12.36	14.24
W10004_0465/PHP02	10.21	13.05	10.75	11.47	9.54	15.21	12.38
W10004_0465/PHZ51	7.17	10.78	12.13	10.93	9.22	11.11	9.92
W10004_0467/PHK76	6.31	8.18	7.71	9.26	8.02	4.85	11.7027
W10004_0467/PHP02	7.92	8	11.28	8.72	9.71	11.59	11.87
W10004_0467/PHZ51	2.95	6.97	9.15	11.13	5.88	8.02	7.32
W10004_0474/PHP02	9.61	9.32	12.26	12.41	12.18	14.68	13.01
W10004_0474/PHZ51	10.28	11.2	11.33	11.87	7.71	12.62	13.26
W10004_0476/PHK76	10.02	11.81	7.59	10.67	9.87	8.09	11.7027
W10004_0476/PHZ51	7.3	7.54	9.36	11.55	9.7	10.85	12.78
W10004_0487/PHK76	7.25	13.87	10.05	10.19	7.34	9.44	10.34
W10004_0487/PHP02	11.59	12.15	14.88	11.1	8.81	14.47	11.56
W10004_0487/PHZ51	6.36	7.25	11.12	7.41	9.19	13.01	11.77
W10004_0498/PHK76	10.33	11.15	10.12	14.17	12.69	13.24	12.6
W10004_0498/PHP02	7.8	12.25	12.48	9.91	10.07	9.14	13.42
W10004_0498/PHZ51	8.3	12.34	11.27	13.35	10.8	10.4	13.01
W10004_0501/PHK76	10.38	13.47	9.8	10.16	9.03	13.05	11.68
W10004_0501/PHP02	7.36	11.65	11.06	7.83	8.85	11.52	11.02
W10004_0501/PHZ51	7.3	11.66	10.02	6.3	8.74	10.39	10.68
W10004_0505/PHK76	10.19	11.77	11.25	10.8	11.48	12.48	11.72
W10004_0505/PHP02	10.32	12.46	11	10.07	8.12	12.69	12.11
W10004_0505/PHZ51	8.5	10.78	11.59	9.57	8.35	10.46	11.38
W10004_0601/PHK76	11.33	9.62	10.12	10.23	8.43	8.22	13.45
W10004_0601/PHP02	9.43	12.15	12.16	11.82	11.63	16.55	10.81
W10004_0601/PHZ51	8.14	11.65	11.37	10.8	13.08	12.14	13.54
W10004_0602/PHK76	9.95	11.92	10.29	7.51	9.89	11.9	10.39
W10004_0602/PHZ51	6.77	11.39	10.26	11.08	8.87	14.01	11.1
W10004_0608/PHK76	10.22	10.81	11.15	7.74	10.58	8.25	10.16
W10004_0608/PHP02	7.32	9.6	10.35	13.25	8.65	9.46	10.62
W10004_0612/PHK76	10.74	13.47	11.2	6.75	9.75	14.18	12.53
W10004_0612/PHP02	11.18	11.96	12.95	11.27	13.53	12.41	14.07
W10004_0612/PHZ51	7.08	8.24	10.42	11.91	9.22	8.92	10.7
W10004_0614/PHK76	8.57	11.62	10.06	11.56	9.98	10.24	14.54
W10004_0614/PHP02	8.14	13.85	10.11	10.9	13.03	7.19	15.33
W10004_0614/PHZ51	7.63	9.66	10.54	10.3	9.48	9.91	14.41
W10004_0616/PHK76	9.92	10.85	9.63	11.86	9.63	13.97	8.89
W10004_0616/PHP02	11.51	12.87	12.43	11.8	14.36	13.11	12.78
W10004_0616/PHZ51	9.15	10.98	11.26	11.23	11.97	12.7	11.9
W10004_0618/PHK76	7.57	11.8	8.33	11.18	8.34	11.07	13.67
W10004_0618/PHP02	4.77	10.4	9.53	10.17	7.28	13.05	12.03
W10004_0618/PHZ51	4.38	10.14	8.23	11.13	6.89	9.75	12.26
W10004_0619/PHK76	10.13	12.82	14.21	10.65	12.22	13.11	12.62
W10004_0619/PHP02	11.71	13.12	12.19	13.2	12.15	8.39	15.2
W10004_0619/PHZ51	5.26	11.45	11.45	11.4	8.63	11.76	12.62
W10004_0620/PHK76	11.14	11.69	9.92	10.19	9.73	13.26	14.05
W10004_0620/PHP02	9.38	12.62	10.44	10.74	9.6	10.32	11.98
W10004_0620/PHZ51	9.36	10.22	11.46	10.41	8.37	6.84	11.94
W10004_0622/PHK76	8.74	11.55	12.15	12.05	12.25	13.57	10.32
W10004_0622/PHP02	12.25	13.22	10.32	8.45	10.04	11.56	12.64
W10004_0622/PHZ51	9.77	12.54	9.95	9.94	7.91	15.19	11.69
W10004_0624/PHP02	9.45	12.18	10.67	9.62	12.46	9.71	13.92
W10004_0624/PHZ51	7.6	10.38	10.63	11.01	7.69	8.55	9.96
W10004_0625/PHK76	7.72	10.93	11.23	11.38	6.4	10.49	13.54
W10004_0625/PHP02	9.84	12.09	12.49	9.89	7.82	11.67	12.45
W10004_0625/PHZ51	4.33	11.46	11.89	6.35	8.43	7.45	11.8
W10004_0626/PHK76	10.09	9.78	10.62	10.14	10.19	11	13.16
W10004_0626/PHZ51	4.61	8.25	11.52	11.64	11.52	12.54	9.74
W10004_0628/PHK76	9.79	7.07	8.57	6.24	9.94	8.66	10.9
W10004_0628/PHP02	12.04	12.93	13.55	12.59	13.67	13.32	14.65
W10004_0628/PHZ51	3.33	8.81	10.23	11.65	12.19	13.77	9.01
W10004_0631/PHK76	10.72	9.01	11.89	12.52	10.53	12.03	12.86
W10004_0631/PHP02	9.91	9.7	10.98	11.15	11.03	17.92	11.09
W10004_0631/PHZ51	6.54	7.44	11.31	10.43	9.56	13.02	10.08
W10004_0632/PHK76	8.8	5.35	9.05	10.38	9.41	8.06	10.2
W10004_0632/PHP02	9.84	11.16	11.56	13.85	13.64	10.48	12.69
W10004_0632/PHZ51	7.41	10.53	8.81	9.35	8.49	8.24	9.91
W10004_0636/PHP02	9.87	9.62	11.27	10.41	8.19	8.43	11.06
W10004_0636/PHZ51	8.95	5.28	12.61	10.88	11.73	9.64	12.75
W10004_0637/PHK76	9.38	11.98	10	8.96	9.02	12.01	10.09
W10004_0637/PHP02	9.09	13.97	12	11.06	11.91	10.23	12.47
W10004_0637/PHZ51	8.48	9.38	11.7	9.78	12.17	8.66	12.96
W10004_0639/PHK76	9.47	14.06	11.55	14.08	10.72	11.95	13.13
W10004_0639/PHP02	11.29	13.28	12.72	9.65	7.14	6.37	11.68
W10004_0639/PHZ51	7.47	13.01	10.46	9.1	8.74	13.44	11.24
W10004_0644/PHK76	7.71	10.5	8.01	9.31	10.74	13.5	12.25
W10004_0644/PHP02	10.73	10.01	14.43	6.78	9.93	13.26	12.95
W10004_0645/PHK76	7.29	9.76	9.19	12.56	10.8	11.5	11.7027
W10004_0645/PHP02	10.44	11.39	12.36	10.66	14.06	13.65	13.97
W10004_0645/PHZ51	3.23	7.4	11.41	10.34	9.56	8.5	11.19
W10004_0646/PHK76	7.3	12.04	11.27	11.39	12.6	9.99	12.5
W10004_0646/PHP02	8.22	11.34	13.18	6.72	9.78	13.28	12.36
W10004_0646/PHZ51	6.9	7.56	10.97	12.3	9.52	12.84	13.53
W10004_0649/PHK76	7.01	9.81	8.88	7.58	9.86	6.53	9.5
W10004_0649/PHP02	7.69	8.15	9.94	7.8	10.71	15.47	9.71
W10004_0649/PHZ51	7.9	8.18	11.15	10.02	8.2	10.48	11.09
W10004_0650/PHZ51	4.66	12.11	9.95	9.29	9.04	12.45	10.81
W10004_0651/PHK76	8.83	10.39	10.5	12.19	9.54	10.74	12.12
W10004_0651/PHP02	10.32	13.01	11.96	11.85	11.37	12.86	12.07
W10004_0651/PHZ51	7.28	7.33	9.15	9.84	8.71	14.07	12.49
W10004_0654/PHK76	8.16	10.71	12.03	8.71	8.45	12.86	12.01
W10004_0654/PHP02	8.11	8.99	12.24	10.4524	10.2	12.77	11.85
W10004_0654/PHZ51	8.21	10.75	9.95	8.85	8.33	5.14	13.33
W10004_0658/PHK76	10.69	10.12	12.17	12.9	13.28	12.97	12.83
W10004_0658/PHP02	12.07	12.3	12.45	14.97	12.3	15.21	15.99
W10004_0658/PHZ51	7.35	9.39	10.95	10.9	9.84	13.16	13.69
W10004_0659/PHP02	6.55	9.56	10.67	10.94	9.38	5.84	14.72
W10004_0659/PHZ51	7.54	10.78	11.59	8.83	10.45	12.17	11.32
W10004_0661/PHK76	9.35	9.85	11.04	12.02	8.58	10.68	11.78
W10004_0661/PHP02	9.72	12.6	12.04	12.67	11.59	15.41	12.66
W10004_0661/PHZ51	9.33	10.66	9.52	11.08	8.36	12.37	10
W10004_0664/PHK76	8.68	10.27	10.96	11.72	12.22	9.68	12.47
W10004_0664/PHZ51	8.43	9.27	10.17	9.17	11.55	8.79	13.89
W10004_0667/PHK76	5.65	10.25	11.63	12.45	10.81	8.56	10.71
W10004_0667/PHP02	8.04	8.42	8.89	10.77	10.77	8.98	11.37
W10004_0667/PHZ51	6.85	9.7	9.42	11.15	9.51	11.42	10.36
W10004_0669/PHK76	10.18	10.37	9.35	7.9	9.8	10.32	11.83
W10004_0669/PHP02	10.46	11.83	9.93	12.26	11.51	13.11	10.86
W10004_0669/PHZ51	8.78	9.73	10.4	11.2	9.28	11.66	12.23
W10004_0672/PHK76	7.19	10.26	10.17	10.65	8.97	9.8	10.14
W10004_0672/PHP02	9.65	12.6	9.41	10.47	9.75	8.72	12.95
W10004_0672/PHZ51	6.91	9.72	10.04	6.38	8.75	8.88	8.12
W10004_0673/PHK76	9.37	9.56	12.33	9.84	8.43	11.84	10.32
W10004_0673/PHP02	9.98	10.78	11.53	8.03	10.69	7.86	13.08
W10004_0673/PHZ51	6.89	8.45	9.18	8.12	8.94	9.19	10.44
W10004_0674/PHZ51	9.22	9.67	12.12	12.57	11.41	13.08	10.81
W10004_0675/PHP02	10.39	12.25	11.48	12.95	12.14	9.24	12.27
W10004_0675/PHZ51	5.15	11.47	12.25	11.18	9.04	14.12	12.57
W10004_0678/PHK76	9.45	7.89	10.84	8.79	11.37	6.81	12.46
W10004_0678/PHP02	8.82	11.51	10.31	8.45	10.03	11.51	10.31
W10004_0680/PHK76	9.04	9.36	8.55	5.75	11.21	13.16	11.66
W10004_0680/PHP02	7.87	10.5	10	12.91	11.7	15.17	13.87
W10004_0680/PHZ51	5.62	9.49	10.33	11.31	7.5	15.33	10.74
W10004_0682/PHK76	9.7	7.23	9.35	10.21	9.59	9.58	11.67
W10004_0682/PHP02	7.78	11.35	10.66	14.39	11.4	13.12	12.2
W10004_0682/PHZ51	6.88	7.58	10.74	10.21	6.18	7.2	9.48
W10004_0684/PHK76	5.92	8.46	9.07	5.77	8.47	9.15	8.05
W10004_0684/PHP02	7.47	11.88	9.44	8.37	9.44	9.49	11.19
W10004_0684/PHZ51	9.01	9.96	10.39	8.17	7.33	6.81	7.25
W10004_0685/PHK76	10.9	13.79	10.68	14.1	9.48	13.85	11.95
W10004_0685/PHP02	9.28	13.88	11.62	12.61	10.61	8.9	13.32
W10004_0685/PHZ51	5.46	11.56	10.18	8.28	10.25	9.41	10.63
W10004_0687/PHK76	9.82	12	10.51	11.84	10.5	9.7	12.47
W10004_0687/PHP02	12.08	13.33	12.28	8.38	12.48	8.74	10.19
W10004_0687/PHZ51	7.16	10.41	11.92	12.09	7.72	9.99	11.13
W10004_0688/PHK76	10.18	12.43	9.82	11.32	12.16	15.92	12.02
W10004_0688/PHP02	8.62	11.51	10.99	10.13	11.21	12.3	13.06
W10004_0688/PHZ51	5.22	10.04	10.16	9.02	11.05	11.06	12.23
W10004_0689/PHK76	8.65	9.83	10.61	10.6	11.3	12.68	12.53
W10004_0689/PHP02	11.54	13	10.87	11.36	9.55	8.82	13.61
W10004_0689/PHZ51	8.43	11.97	11.55	9.35	7.69	13.71	11.38
W10004_0691/PHZ51	10.43	9.83	9.46	7.6	8.77	8.35	10.47
W10004_0695/PHK76	13.06	12.59	8.89	12.9	6.56	13.73	14.04
W10004_0695/PHP02	9.56	13.89	10.22	16.2	11.51	14.51	12.14
W10004_0695/PHZ51	6.45	11.54	12.42	10.69	8.67	8.24	10.06
W10004_0696/PHK76	8.65	9.19	8.87	7.21	10.39	15.45	12.76
W10004_0696/PHP02	9.7	12.74	13.43	10.31	10.48	7.19	16.72
W10004_0696/PHZ51	7.97	8.32	12.3	9.92	9.02	10	10
W10004_0697/PHK76	10.9	13.27	10.74	12.87	11.38	5.4	10.17
W10004_0697/PHZ51	6.79	11.72	12.59	10.39	9.86	15.98	12.06
W10004_0701/PHK76	10.48	13.65	10.86	8.01	10.43	10.32	11.63
W10004_0701/PHP02	10.59	13.25	12.4	9.68	7.51	5.82	10.3
W10004_0701/PHZ51	10.2	13.56	9.41	10.16	8.78	5.11	12.94
W10004_0702/PHK76	9.58	9.26	8.67	9.64	9.3	8.73	8.58
W10004_0702/PHP02	11.24	6.64	10.28	11.62	13.53	10.99	10.97
W10004_0702/PHZ51	8.94	10.43	10.21	8.58	10.78	13.37	12.29
W10004_0703/PHK76	9.61	11.42	8.85	10.41	9.22	12.37	10.47
W10004_0703/PHP02	10.81	12.82	10.2	12.42	9.33	13.46	12.36
W10004_0703/PHZ51	8.22	8.86	9.71	7.14	8.67	11.68	10.46
W10004_0704/PHK76	8.14	15.07	11.54	11.34	10.03	14.74	12.33
W10004_0704/PHP02	7.99	10.89	11.59	13.17	8.18	9.98	10.83
W10004_0704/PHZ51	7.82	13.06	11.3	10.06	6.42	5.33	9.8
W10004_0705/PHK76	7.94	5.62	9.53	7.72	10.46	3.67	6.76
W10004_0705/PHP02	7.51	8.44	10.4	11.2	11.77	10.34	12.08
W10004_0705/PHZ51	3.19	7.88	9.88	10.41	10.4	7.97	11.63
W10004_0711/PHK76	8.87	10.56	11.14	9.16	8.79	13.32	14.19
W10004_0711/PHP02	7.83	11.2	9.68	10.45	13.5	9.6	7.99
W10004_0711/PHZ51	8.98	10.69	9.01	10.74	7.29	11.69	11.9
W10004_0712/PHK76	7.56	13.88	12.15	7.73	9.22	10.15	14.2
W10004_0712/PHP02	9.01	11.68	11.43	7.43	12.39	8.54	9.4
W10004_0712/PHZ51	9.48	9.5	11.96	12.1	8.49	9.03	13.68
W10004_0713/PHK76	8.73	11.35	8.16	9.87	12.29	10.41	8.99
W10004_0713/PHP02	7.32	13.05	11.78	11.51	12.25	8.73	11.56
W10004_0713/PHZ51	9.01	8.94	8.56	10.45	9.51	12.71	10.5
W10004_0714/PHK76	6.86	10.28	9.38	11.17	8.54	10.68	12.55
W10004_0714/PHP02	6.81	11.76	10.43	12.48	9.57	9.63	12.86
W10004_0714/PHZ51	4.65	11.75	10.7	12.69	7.86	11.28	11.68
W10004_0715/PHK76	6.9	12.46	11.86	14.03	9.87	12.22	13.13
W10004_0715/PHZ51	8.41	5.12	10.97	10.11	9.7	8.59	10.19
W10004_0717/PHK76	9.59	11.59	9.42	10.18	10.45	8.55	11.38
W10004_0717/PHP02	9.16	8.96	9.04	8.34	10	6.53	9.09
W10004_0717/PHZ51	8.17	9.88	9.75	7.24	7.4	11.73	11.62
W10004_0723/PHP02	7.04	7.44	8.58	5.57	7.87	12.03	8.3
W10004_0727/PHP02	8.79	12.65	11.93	11.18	12.11	11.4	14.96
W10004_0727/PHZ51	2.88	7.5	9.07	11.82	10.37	14.24	11.31
W10004_0729/PHK76	10.11	12.3	11.22	10.25	7.61	7.93	13.14
W10004_0729/PHP02	10.15	10.91	14.65	10.04	10.39	14.75	10.77
W10004_0729/PHZ51	4.07	12.38	12.97	13.04	7.16	12.2	10.51
W10004_0732/PHK76	8.15	10.65	9.87	8.23	9.76	16.51	13.53
W10004_0732/PHP02	10.45	11.07	10.58	13.49	9.83	14.94	13.17
W10004_0732/PHZ51	6.24	7.32	10.96	8.47	9.15	10.18	11.84
W10004_0733/PHK76	13.56	6.93	9.49	10.39	11.44	10.38	11.73
W10004_0733/PHZ51	9.01	11.68	8	8.03	6.23	12.66	10.87
W10004_0734/PHK76	10.51	11	12.89	11.01	12.18	12.49	12.42
W10004_0734/PHP02	8.72	13.32	11.15	10.94	11.13	14.55	14.86
W10004_0734/PHZ51	9.68	11.82	11.82	15.05	10.21	8.14	11.03
W10004_0736/PHK76	8.61	11.32	9.54	11.98	9.68	11.89	11.71
W10004_0736/PHP02	10.33	12.98	10.2	8.84	10.92	12.19	11.35
W10004_0736/PHZ51	9.62	7.47	10.36	12.86	8.76	13.56	12.12
W10004_0741/PHK76	10.95	11.05	10.51	9.53	8.9	12.21	13.19
W10004_0741/PHP02	9.75	12.73	11.46	13.09	12.34	14.4	9.64
W10004_0741/PHZ51	11.03	9.48	11.25	12.06	10.1	12.77	11
W10004_0745/PHK76	8.45	11.11	10.6	12.1	11.29	8.62	12.97
W10004_0745/PHP02	8.36	10.38	11.91	10.18	12.48	11.6	13.35
W10004_0745/PHZ51	6.22	9.51	10.71	7.81	11.7	6.87	12.2
W10004_0746/PHK76	9.14	14.13	10.8	9.91	12.55	12.69	13.29
W10004_0746/PHP02	9.84	12.88	10.7029	13.99	12.55	8.6	14.31
W10004_0746/PHZ51	5.76	12.92	12.87	13.46	13.09	13.58	12.97
W10004_0747/PHP02	8.41	14.28	13.25	16.18	12.48	11.85	14.9
W10004_0747/PHZ51	9.69	12.97	11.44	11.96	9.26	12.33	12.45
W10004_0751/PHK76	9.51	10.2	8.14	13.97	12.85	10.26	13.47
W10004_0751/PHP02	10.03	12.87	11.23	13.31	10.02	11.13	13.59
W10004_0751/PHZ51	6.42	8.25	10.73	10.3	8.44	13.2	8.77
W10004_0754/PHK76	8.95	10.35	10.88	12.55	12.43	9.96	10.51
W10004_0754/PHZ51	6.36	8.02	12.09	12.22	9.26	7.11	11.26
W10004_0756/PHK76	6.9	13.67	10.7	12.83	8.56	9.04	13.81
W10004_0756/PHP02	7.44	14	14.12	7.96	10.28	9.69	13.46
W10004_0756/PHZ51	7.63	12.85	13.48	9.91	8.2	9.45	12.83
W10004_0757/PHP02	7.85	11.28	11.11	13.23	9.84	10.91	9.56
W10004_0757/PHZ51	5.08	10.98	10.95	9.91	10.1	13.46	10.8
W10004_0760/PHK76	7.67	10.83	11.42	10.2	9.09	10.44	12.1
W10004_0760/PHP02	9.65	11.73	11.82	9.94	10.17	12.48	11.3
W10004_0760/PHZ51	8.55	11.13	10.75	11	9.22	10.72	10.96
W10004_0768/PHK76	10.64	11.19	11.43	14.76	11.6	13.25	13.18
W10004_0768/PHP02	9.39	11.9	10.79	11.98	10.72	6.97	10.43
W10004_0768/PHZ51	4.38	11.1	10.08	12.54	8.76	12.66	10.12
W10004_0771/PHK76	4.41	10.25	9.27	12.88	10.35	11.93	10.9
W10004_0771/PHP02	10.39	11.99	11.69	12.99	10.46	14.51	11.65
W10004_0771/PHZ51	6.03	8.83	9.44	10.21	8.28	13.48	9.22
W10004_0773/PHK76	9.44	11.86	11.23	12.96	9.11	11.99	12.53
W10004_0773/PHZ51	8.39	9.73	11.31	10.14	8.89	12.65	10.94
W10004_0774/PHK76	10.7	11.39	11.44	10.95	9.66	11.41	11.61
W10004_0774/PHP02	9.7	13.7	9.36	7.97	7.75	13.59	15.63
W10004_0775/PHK76	12.07	12.05	11.72	11.64	12.17	11.16	10.2
W10004_0775/PHP02	10.17	11.45	12.52	12.07	11.19	13.24	12.96
W10004_0775/PHZ51	8.32	11.78	12.04	10.56	8.1	9.74	13.17
W10004_0776/PHP02	8.9	12.12	13.39	8.75	9.74	13.22	12.11
W10004_0776/PHZ51	4.67	7.61	11.26	11.4	8.53	14.56	10.29
W10004_0779/PHK76	8.19	6.64	9.33	4.43	10.86	5.01	11.7
W10004_0779/PHP02	8.99	8.09	10.04	10.75	12.53	9.36	12.62
W10004_0779/PHZ51	5.88	5.32	9.85	7.06	7.53	11.24	7.61
W10004_0781/PHK76	8.42	9.32	10.3	10.67	9.28	9.84	13.42
W10004_0781/PHP02	10.65	10.03	10.11	13.14	12.89	7.73	13.68
W10004_0781/PHZ51	4.89	11.05	10.47	8.65	8.58	7.29	11.09
W10004_0782/PHK76	10.64	10.95	14.03	12.43	9.88	7.8	8.94
W10004_0782/PHZ51	5.77	10.94	12.34	9.4	10.38	9.1	13.25
W10004_0783/PHP02	5.73	11.06	9.53	10.06	9.93	10.75	10.05
W10004_0783/PHZ51	6.62	9.28	10.64	12.21	10.97	11.15	8.41
W10004_0784/PHP02	8.1	13.84	11.94	6.98	11.89	11.88	14.18
W10004_0784/PHZ51	8.21	10.4	11.44	8.36	10.63	13.54	11.48
W10004_0787/PHP02	9.63	9.37	11.56	9.72	13.18	12.94	12
W10004_0787/PHZ51	8.86	12.02	11.21	11.19	10.41	14.04	13.09
W10004_0789/PHK76	8.16	9.83	11.45	12.43	11	10.71	12.53
W10004_0789/PHP02	10.69	10.66	11.3	11.75	11.44	13.31	11.86
W10004_0789/PHZ51	5.09	8.42	9.36	12.19	6.8	14.73	12.21
W10004_0792/PHK76	8.54	10.59	8.24	10.66	9.16	12.61	11.71
W10004_0792/PHP02	11.1	9.67	11.56	12.13	14.26	11.85	12.49
W10004_0794/PHK76	10.08	12.95	10.53	15.35	10.25	13.73	11.81
W10004_0795/PHK76	9.6	10.94	10.65	9.56	11.01	11.25	11.28
W10004_0795/PHP02	10.12	11.35	9.37	10.56	10.42	14.93	10.27
W10004_0795/PHZ51	8.37	11.47	9.63	8.03	9.49	11.23	9.26
W10004_0798/PHK76	8.82	9.41	10.17	11.96	10.34	7.33	13.64
W10004_0798/PHP02	11.53	8.51	10.28	8.44	11.64	8.74	12.25
W10004_0798/PHZ51	7.02	7.98	10.38	11.58	9.04	13.3	11.64
W10004_0799/PHK76	6.89	6.9	9.77	5.51	10.1	5.99	10.29
W10004_0799/PHP02	8.55	12.36	13.35	11.89	12.51	12.05	11.07
W10004_0799/PHZ51	3.21	5.32	12.42	10.21	6.81	4.37	9.98
W10004_0800/PHK76	9.12	13.11	11.04	7.69	10.76	11.02	9.99
W10004_0800/PHP02	9.25	10.67	11.57	13.94	12	10.28	11.78
W10004_0800/PHZ51	5.2	8.57	9.49	9.95	8.2	12.44	11.37
W10004_0801/PHK76	7.39	10.8	11.99	11.92	11.22	8	13.56
W10004_0801/PHP02	9.58	13.07	12.51	14.36	11.44	10.02	13.45
W10004_0801/PHZ51	5.03	10.97	12.18	10.36	10.57	10.94	10.61
W10004_0802/PHK76	9.58	14.03	11.32	12.58	11.85	14.04	13.91
W10004_0802/PHZ51	11.81	9.47	10.77	9.47	10.39	14.92	13.35
W10004_0803/PHK76	12.11	11.67	8.78	10.55	12.35	8.67	12.54
W10004_0803/PHP02	9.04	7.57	10.73	11.42	11.39	14.15	10.82
W10004_0806/PHK76	11.25	10.54	8.77	11.35	10.49	10.4	12.73
W10004_0806/PHP02	8.57	12.13	10.54	12.97	12.64	9.04	12.25
W10004_0806/PHZ51	6.91	10.99	11.7	13.44	9.36	8.4	9.94
W10004_0807/PHK76	10.23	10.46	10.02	12.15	11.1	8.31	14.39
W10004_0807/PHP02	10.26	11.96	12.21	10.08	10.53	12.71	15.48
W10004_0807/PHZ51	7.14	10.32	11.16	9.38	7.46	8.57	11.15
W10004_0812/PHK76	10.29	12.05	12	10.67	8.12	13.31	11.98
W10004_0812/PHP02	11.06	13.02	11.48	14.06	8.88	13.45	13.57
W10004_0812/PHZ51	5.55	9.37	12.07	11.25	10.05	13.85	13.44
W10004_0814/PHK76	9.37	9.95	11.93	9.43	10.91	5.42	13.2
W10004_0814/PHP02	8.68	10.59	12.42	9.54	12.43	14.74	11.78
W10004_0814/PHZ51	5.68	8.55	9.11	8.6	10.46	8.01	7.72
W10004_0815/PHK76	10.63	11.73	9.47	10.26	9.54	15.93	10.9
W10004_0815/PHZ51	6.34	7.15	9.06	6.8	7.95	11.19	11.98
W10004_0818/PHK76	8.66	11.69	10.81	14.24	9.66	12.63	12.29
W10004_0818/PHP02	9.25	10.6	14.32	10.86	10.77	6.62	13.53
W10004_0818/PHZ51	9.52	8.47	12.54	10.11	10.17	9.52	11.42
W10004_0819/PHK76	10.65	11.8	10.34	13.96	11.12	12.4	7.89
W10004_0819/PHP02	10.74	14.09	11.19	14.11	12.18	6.31	13.88
W10004_0819/PHZ51	10.41	14.01	8.95	11.17	9.76	12.08	9.54
W10004_0820/PHK76	4.26	11.38	11.32	10.41	9.87	13.02	13.14
W10004_0820/PHP02	10.5	12.44	12.92	10.86	9.86	13.87	11.7
W10004_0822/PHK76	10.84	11.04	9.93	12.41	11.65	15.16	12.4
W10004_0822/PHP02	9.68	10.79	11.19	11.17	9.78	13.23	12.64
W10004_0822/PHZ51	7.55	8.86	8.53	11.25	10.22	12.34	11.54
W10004_0823/PHK76	7.29	6.83	11.84	10.5	11.14	10.9821	7.37
W10004_0823/PHP02	10.13	12.32	12.88	12.14	12.87	9.21	13.79
W10004_0823/PHZ51	7.34	9.06	10.29	10.76	7.09	9.24	10.8
W10004_0826/PHK76	8.85	9.94	10.56	11.9	11.83	13.43	11.5
W10004_0826/PHZ51	6.44	10.97	10.54	10.81	9.69	10.9821	12.31
W10004_0827/PHK76	9.47	12.49	10.22	10.54	9.72	9.83	10.72
W10004_0827/PHP02	9.22	8.44	11.78	9.08	10.97	7.46	14.29
W10004_0827/PHZ51	7.27	10.23	10.79	7.92	11.49	8.49	11.53
W10004_0828/PHK76	8.84	11.8	12.29	12.59	11.67	5.83	14.97
W10004_0828/PHP02	7.31	13.29	11.53	14.49	12.25	13.17	12.7
W10004_0828/PHZ51	7.2	7.96	11.72	11.3	8.56	5.77	12.54
W10004_0830/PHK76	10.45	13.01	10.53	12.34	10.7	11.99	12.03
W10004_0830/PHP02	9.32	12.09	12.34	12.58	9.64	13.44	11.38
W10004_0830/PHZ51	7.79	9.69	10.28	11.86	7.97	11.7	13.26
W10004_0832/PHK76	8.45	9.48	8.75	9.68	9.46	8.35	10.68
W10004_0832/PHP02	7.89	10.3	9.97	11.32	9.31	13.13	12.83
W10004_0833/PHK76	8.17	9.53	11.78	7.29	10.83	6.51	12.41
W10004_0833/PHP02	7.86	12.02	13.43	6.03	11.28	13.29	13.64
W10004_0833/PHZ51	7.11	7.09	13.24	8.27	10.62	8.11	9.09
W10004_0834/PHK76	7.57	11.08	10.24	8.57	10.34	12.08	7.28
W10004_0834/PHP02	7.96	8.25	10.35	10.71	11.68	11.51	15.17
W10004_0834/PHZ51	6.38	5.47	9.4	8.64	8.44	12.29	11.83
W10004_0836/PHK76	9.42	9.59	11.73	12.23	9.87	10.92	13.34
W10004_0836/PHZ51	11.34	9.85	11.02	13.46	10.78	12.95	12.79
W10004_0837/PHK76	8.96	12.32	9.36	11.63	10.31	11.43	13.09
W10004_0837/PHP02	8.91	10.99	10.18	10.4524	8.92	12.46	13.75
W10004_0837/PHZ51	7.13	9.73	12.32	10.46	10.76	7.94	8.93
W10004_0840/PHK76	9.24	12.65	10.47	10.99	9.85	12.94	10.33
W10004_0840/PHP02	7.47	12.47	10.33	7.06	10.04	6.35	15.08
W10004_0840/PHZ51	9.08	11.06	8.92	10.61	7.79	11.05	8.86
W10004_0842/PHK76	10.57	11.81	10.54	10.94	10.47	13.58	10.29
W10004_0842/PHP02	11.9	12.35	11.32	12.49	12.49	13.36	13.41
W10004_0842/PHZ51	6.35	10.73	9.73	13.33	8.41	12.34	11.52
W10004_0843/PHK76	7.16	9.65	9.59	11.57	9.03	9.08	13.45
W10004_0843/PHP02	9.02	11.93	9.98	14.13	12.35	13.46	13.36
W10004_0843/PHZ51	6.1	8.62	10.85	10.3	8.95	12.35	12.14
W10004_0844/PHK76	9.23	11.36	8.9	11.03	9.5	10.65	12.09
W10004_0844/PHP02	8.53	10.28	9.16	9.5	9.53	12.09	12.91
W10004_0847/PHK76	8.89	12.34	8.44	9.82	10.37	13.55	8.39
W10004_0847/PHP02	10.72	13.68	11.64	12.59	9.33	7.97	11.74
W10004_0847/PHZ51	4.47	11.3	12.71	10.09	8.89	13.58	11.28
W10004_0848/PHK76	9.99	13.47	10.65	13.05	12.09	13.13	13.11
W10004_0848/PHP02	8.55	12.58	9.95	12.56	13.07	13.57	13.93
W10004_0848/PHZ51	7.39	8.41	13.23	12.04	9.62	13.83	12.91
W10004_0851/PHZ51	2.97	10.11	8.9	10.24	8.63	9.86	10.79
W10004_0852/PHP02	9.96	10.37	8.46	8.97	9.94	4.39	7.24
W10004_0856/PHK76	8.58	12.86	9.72	12.33	9.79	7.82	10.97
W10004_0856/PHP02	9.82	10.85	10.13	10.42	11.62	11.37	12.02
W10004_0856/PHZ51	8.3	10.32	8.49	9.34	10.04	11.36	9.26
W10004_0858/PHP02	7.74	10.96	11.36	10.25	12.24	11.38	15.69
W10004_0858/PHZ51	7.24	8.48	9.56	8.24	11.14	12.66	11.25
W10004_0859/PHK76	9.41	8.93	11.77	8.17	9.51	6.19	12.48
W10004_0859/PHP02	7.97	10.46	10.86	9.98	11.34	13.88	11.43
W10004_0859/PHZ51	6.42	8.79	11.07	11.75	11.1	6.88	8.41
W10004_0866/PHK76	11.3	12.78	12.76	10.78	9.52	12.27	13.77
W10004_0866/PHP02	8.25	14.1	12.68	11.56	10.75	6.77	14.13
W10004_0866/PHZ51	8.29	10.96	10.51	10.81	10.59	12.48	9.24
W10004_0868/PHK76	10.46	11.65	13.16	9.96	9.93	13.85	13.99
W10004_0868/PHP02	9.53	13.05	13.01	9.26	9.16	13.99	14.45
W10004_0868/PHZ51	6.02	9.62	10.29	7.51	8.54	12.47	13.69
W10004_0869/PHK76	7.75	7.64	8.92	6.23	8.08	10.19	11.57
W10004_0869/PHP02	9.2	10.36	10	9.3	10.8	15.63	11.13
W10004_0876/PHK76	9.86	9.62	11.24	11.23	10.51	8.8	13.44
W10004_0876/PHZ51	7.58	12.11	9.85	8.96	6.44	8.35	11.39
W10004_0877/PHK76	8.23	9.74	10.36	7.18	12.46	11.84	11.11
W10004_0877/PHP02	9.66	10.38	10.3	10.71	11.16	14.28	10.79
W10004_0877/PHZ51	6.66	10.96	10.98	8.87	10.29	6.77	12.56
W10004_0879/PHK76	7.49	12.93	10.1	12.57	8.37	11.2	11.86
W10004_0879/PHP02	7.25	11.05	7.47	7.93	13.36	9.71	11.45
W10004_0879/PHZ51	6.31	6.78	8.63	6.53	10.47	9.09	9.98
W10004_0884/PHK76	9.95	12.38	10.46	7.31	10.32	9.42	11.76
W10004_0884/PHP02	7.99	6.78	8.7	12.04	11.25	14.3	11.54
W10004_0884/PHZ51	3.4	9.46	9.32	7.36	9.08	7.96	10.57
W10004_0885/PHK76	9.02	9.96	9.51	7.55	8.7	12.17	10.47
W10004_0885/PHP02	8.17	9.16	11.31	8.16	10.85	8.23	10.52
W10004_0885/PHZ51	4.4	9.33	9.88	7.53	8.16	9.04	8.33
W10004_0886/PHP02	5.76	11.18	12.22	9.97	12.61	10.85	13.61
W10004_0886/PHZ51	8.29	10.28	10.68	12.05	10.04	10.11	10.65
W10004_0888/PHK76	10.49	13.11	10.73	11.21	11.99	12	11.37
W10004_0888/PHP02	7.87	10.95	11.3	12.3	13.73	6.12	11.73
W10004_0888/PHZ51	7.16	8.68	9.89	10.01	7.64	6.11	10.81
W10004_0889/PHP02	7.67	10.47	10.85	9.28	8.18	7.6	13.67
W10004_0889/PHZ51	8.47	11.11	10.72	8	9.95781	13.54	9.38
W10004_0891/PHP02	9.94	10.63	10.19	10.94	8.08	9.68	10.9
W10004_0891/PHZ51	8.5	10.96	11.39	10.76	8.76	8.68	11.83
W10004_0892/PHK76	9.02	8.98	10.27	10.51	10.34	10.28	11.62
W10004_0892/PHZ51	6.18	9.95	9.89	12.05	9.32	11.95	13
W10004_0894/PHK76	6.94	13.09	11.87	12.19	10.83	16.09	12.46
W10004_0894/PHP02	10.66	12.76	11.19	12.53	12.33	13.38	14.78
W10004_0894/PHZ51	9.06	9.04	10.22	7.03	8.62	11.93	7.9
W10004_0896/PHK76	5.52	10.63	12.99	11.82	11.84	15.41	15.58
W10004_0896/PHP02	9.32	10.1	12.59	13.9	10.55	12.16	14.32
W10004_0896/PHZ51	6.7	9.83	12.22	11	7.43	11.83	10.48
W10004_0900/PHK76	8.96	9.82	9.66	10.1	9.18	9.57	13.33
W10004_0900/PHP02	5.91	12.22	10.14	9.64	12.15	10.54	12.04
W10004_0900/PHZ51	7.39	10.37	11.46	8.26	9.08	9.66	9.39
W10004_0901/PHK76	7.04	8.09	9.74	9.86	9.98	12.17	12.19
W10004_0901/PHP02	8.54	7.27	10.48	13.81	10.17	8.02	14.46
W10004_0901/PHZ51	8.39	9.8	10.14	9.11	8.85	8.06	9.88
W10004_0907/PHK76	6.81	12.31	10.97	7.33	8.91	11.73	11.33
W10004_0907/PHP02	9.74	12.72	12.51	6.05	9.08	10.77	13.54
W10004_0907/PHZ51	7.72	10.18	10.01	8.12	7.09	10.15	12.76
W10004_0913/PHK76	9.33	10.93	10.56	10.13	12.84	10.05	11.95
W10004_0913/PHP02	9.99	11.85	10.7029	11.26	12.11	13.05	11.78
W10004_0913/PHZ51	4.92	9.22	11.56	8.95	8.84	6.03	11.3
W10004_0914/PHK76	11.03	13.86	13.63	12.37	8.84	8	11.65
W10004_0914/PHP02	10.64	11.91	10.21	13.54	8.28	10.19	12.86
W10004_0914/PHZ51	3.23	9.63	11.31	8.25	7.43	13.16	11.84
W10004_0916/PHP02	10.12	12.47	7.99	13.66	8.08	12.8	13.67
W10004_0916/PHZ51	6.74	12.49	11.47	8.11	11.46	11.71	13.15
W10004_0918/PHK76	10.02	11.42	9.39	9.88	9.9	9.69	10.04
W10004_0918/PHP02	9.13	11.23	11.22	14.37	11.75	12.94	11.79
W10004_0918/PHZ51	8.76	10.68	12.41	12.43	9.3	13.2	12.42
W10004_0920/PHK76	6.13	7.64	7.64	7.25	7.79	8.82	6.9
W10004_0920/PHP02	7.56	8.98	8.9	8.15	11.51	15.07	12.95
W10004_0920/PHZ51	5.68	5.12	7.92	5.93	7.37	5.57	7.2
W10004_0922/PHP02	8.54	10.27	8.62	10.43	10.22	10.08	10.18
W10004_0922/PHZ51	6.51	10.75	8.93	7.82	8.68	5.91	12.07
W10004_0928/PHK76	6.72	10.17	10.15	11.31	10.54	7.85	9.18
W10004_0928/PHZ51	5.25	7.23	10.92	10.75	8.44	9.96	9.04
W10004_0930/PHK76	8.47	15.18	9.41	9.76	11.17	10.74	12.38
W10004_0930/PHP02	9.05	12.3	10.69	11.9	11	12.15	13.72
W10004_0930/PHZ51	8.49	10.47	9.54	9.9	6.39	11.46	11.53
W10004_0932/PHK76	8.77	12.49	9.9	11.91	10.91	15.46	11.56
W10004_0932/PHP02	8.89	13.67	11.34	12.27	8.49	12.53	13.86
W10004_0932/PHZ51	5.39	9.63	11.89	10.52	8.82	8.97	11.57
W10004_0935/PHK76	8.74	9.95	9.58	8.89	11.73	6.83	11.08
W10004_0935/PHP02	8.99	9.05	11.69	4.67	11.3	5.22	12.5
W10004_0935/PHZ51	8.71	9.68	9.36	10.11	7.01	7.38	10.28
W10004_0938/PHP02	4.91	11.09	9.49	7.84	8.36	10.41	12.67
W10004_0940/PHK76	8.75	11.17	10.16	10.22	10.29	8.41	10.84
W10004_0940/PHP02	10.37	12.93	11.96	11.43	11.78	14.85	15.87
W10004_0943/PHK76	9.18	10.54	9.7	10.2	10.24	7.63	11.98
W10004_0943/PHP02	8.31	12.07	9.73	8.62	12.42	7.3	12.83
W10004_0949/PHK76	10.83	12.24	10.63	13.58	10	9.54	13.96
W10004_0949/PHP02	10.87	12.63	11.47	15.57	12.34	14.63	12.25
W10004_0949/PHZ51	5.92	10.62	10.46	9.68	9.02	13.24	6.33
W10004_0950/PHK76	9.09	10.83	8.72	8.23	8.87	11.41	10.78
W10004_0950/PHP02	7.31	7.94	6.72	8.76	10.98	7.35	10.63
W10004_0950/PHZ51	4.98	9.72	9.38	10.23	9.76	13.45	11.14
W10004_0951/PHK76	13	9.8	10.08	11.49	12.73	11.49	12.99
W10004_0951/PHP02	10.25	12.02	10.46	9.86	8.62	12.71	12.56
W10004_0951/PHZ51	8.11	7.71	8.44	7.5	9.61	8.82	9.39
W10004_0953/PHK76	7.3	8.99	9.37	10.48	8.18	13.36	12.45
W10004_0953/PHP02	7.92	10.41	9.31	9.11	8.31	7.9	11.02
W10004_0953/PHZ51	7.54	10.3	9.53	8.58	7.89	12.82	10.55
W10004_0955/PHK76	7.78	6.32	10.22	13.12	10.03	12.4	11.65
W10004_0955/PHP02	10.23	16.01	11.8	8.85	9.91	8.18	11.03
W10004_0955/PHZ51	7.53	7.42	8.94	9.19	7.8	13.89	13.08
W10004_0956/PHK76	5.29	10.23	12.94	10.66	12.35	12.4	12.55
W10004_0956/PHP02	9.72	11.44	14.53	11.38	10.18	13.55	12.75
W10004_0956/PHZ51	4.86	6.12	11.89	12.37	5.52	10.31	7.9
W10004_0963/PHP02	9.79	13.23	11.51	12.95	11.93	10.9821	14.42
W10004_0963/PHZ51	6.66	8.92	12.45	9.68	7.77	14.05	13.13
W10004_0964/PHP02	12.86	11.62	11.69	12.33	11.52	7.47	11.25
W10004_0964/PHZ51	8.54	10.27	11.86	12.32	10.81	12.52	11.12
W10004_0965/PHK76	8.29	10.2	12.38	10.6	9.84	9.21	11.63
W10004_0965/PHZ51	7.13	6.97	8.5	7.36	8.41	9.37	12.09
W10004_0966/PHK76	9.47	12.47	9.91	7.9	11.68	11.46	14.25
W10004_0966/PHP02	8.74	13.24	12.94	10.42	10.72	14.31	10.89
W10004_0966/PHZ51	8.55	10.75	10.87	10.5	10	11.14	13.6
W10004_0969/PHK76	11.26	10.22	9.72	12.4	9.81	12.12	12.67
W10004_0969/PHP02	7.7	9.02	10.03	10.24	11.35	14.06	11.89
W10004_0969/PHZ51	6.29	7.8	9.46	10.49	8.64	10.17	11.55
W10004_0970/PHK76	7.27	8.97	7.94	7.7	9.73	7.72	9.44
W10004_0970/PHP02	9.56	10.28	10.11	12.09	8.72	6.92	11.05
W10004_0970/PHZ51	4.54	9.38	9.6	10.33	8.3	7.6	7.08
W10004_0971/PHK76	4.48	9.07	9.22	10.29	8.69	5.86	8.42
W10004_0971/PHP02	5.47	8.78	9.72	9.28	10.51	8.56	12.44
W10004_0971/PHZ51	8.98	8.25	11.04	7.46	8.53	8.05	9.13
W10004_0974/PHK76	10.06	12.27	11.13	12.71	10.42	13.91	12.39
W10004_0974/PHP02	9.24	14.4	10.56	12.37	9.83	11.36	10.79
W10004_0974/PHZ51	9.36	11.81	10.92	10.29	10.96	13.33	12.64
W10004_0975/PHK76	10.45	12.69	10.04	9.47	10.28	15.16	13.25
W10004_0975/PHP02	9.61	13.34	11.97	15.32	12.79	14.47	15.57
W10004_0975/PHZ51	5.13	10.25	10.96	12.94	8.69	8.74	11.97
W10004_0981/PHK76	7.11	12.8	10.82	13.14	10.48	13.31	13.31
W10004_0981/PHP02	11.07	13.58	12.64	15.64	11.58	13.66	13.67
W10004_0981/PHZ51	5.71	13.35	11.1	9.56	9.89	10.73	9.55
W10004_0982/PHK76	9.12	7.47	9.25	9.66	9.57	8.54	10.53
W10004_0982/PHP02	9.23	10.77	12.08	11.06	10.04	11.57	13.56
W10004_0984/PHK76	7.52	5.68	8.64	5.74	9	6.5	11.7027
W10004_0984/PHP02	8.18	10.46	10.88	8.9	10.84	14.1	12.13
W10004_0984/PHZ51	4.4	5.39	9.63	6.78	8.04	10.72	8.27
W10004_0988/PHK76	7.65	10.11	10.71	11.43	11.26	11.07	11.88
W10004_0988/PHP02	10.04	11.94	14.17	14.17	10.79	13.32	14.61
W10004_0988/PHZ51	6.11	7.99	11.26	10.87	9.77	12.51	12.06
W10004_0991/PHK76	8.56	12.53	11.48	11.26	10.89	8.67	12.75
W10004_0991/PHP02	9.82	12.75	11.99	13.14	12.5	14.54	13.38
W10004_0991/PHZ51	7.13	11.06	10.8	13.95	9.72	8.63	11.02
W10004_0996/PHK76	10.01	12.34	9.81	11.94	10.7	13.1	15.07
W10004_0996/PHP02	9.74	12.53	13.67	6.75	12.21	9.52	11.71
W10004_0996/PHZ51	7.35	11.33	11.33	12.62	9.76	12.34	12.92
W10004_0997/PHK76	8.71	10	9.31	8.86	9.65	11.49	9.81
W10004_0997/PHP02	8.42	10.48	11.26	11.23	9.96	7.56	12.91
W10004_0997/PHZ51	7.64	10.4	9.42	10.63	7.95	13.89	8.37
W10004_1000/PHK76	6.68	10.62	9.8	10.19	10.89	10.46	11.41
W10004_1000/PHP02	9.74	12.98	12.56	13.28	11.03	14.98	13.49
W10004_1000/PHZ51	6.18	11.87	12.09	9.29	9.85	13.03	12.48
W10004_1001/PHP02	10.72	12.51	9.59	13.27	8.84	6.34	11.68
W10004_1001/PHZ51	10.57	8.31	9.19	8.69	8.52	8.56	9.29
W10004_1002/PHK76	9.39	11.93	10.38	11.5	10.91	11.62	11.18
W10004_1002/PHP02	9.39	12.39	10.72	12.31	12.96	14.36	9.78
W10004_1002/PHZ51	5.91	11.95	10.19	7.25	8.44	10.63	10.42
W10004_1004/PHK76	6.76	9.5	8.47	11.4	9.25	9.13	10.73
W10004_1004/PHP02	7.69	11.96	10.8	11.51	10.4	12.22	9.67
W10004_1004/PHZ51	6.15	8.03	9.51	8.54	7.53	12.73	10.88
W10004_1007/PHZ51	7.81	11.24	10.49	6.96	9.49	10.06	11
W10004_1011/PHK76	8.74	12.16	9.77	13.88	11.46	13.35	13.02
W10004_1011/PHZ51	6.89	9.8	9.71	10.01	9.48	12.74	10.26
W10004_1014/PHK76	9.29	14.32	12.72	12.53	11.62	11.6	14.28
W10004_1014/PHP02	8.75	13.81	11.3	13.37	10.2	8.13	11.43
W10004_1015/PHK76	11.06	12.56	10.87	12.84	9.18	8.7	11.87
W10004_1015/PHP02	10.72	12.73	11.59	11.96	10.68	10.74	12.1
W10004_1015/PHZ51	10.1	11.31	11.11	10.22	10.54	13.08	13.68
W10004_1018/PHK76	11.45	12.2	11.38	10.71	10.23	7.85	13.33
W10004_1018/PHP02	8.66	12.65	10.14	11.85	11.71	10.73	8.83
W10004_1018/PHZ51	6.29	13.43	9.82	11.96	9.62	9.06	9.44
W10004_1020/PHK76	3.93	12.23	8.58	8.46	8.89	9.9	12.39
W10004_1020/PHP02	7.61	10.64	9.89	10.49	10.99	8.12	9.87
W10004_1020/PHZ51	6.7	8.31	9.43	6.13	7.92	13.26	12.47
W10004_1032/PHK76	8.23	6.99	10.58	10.68	9.7	13.78	9.9
W10004_1032/PHP02	8.43	9.51	9.78	6.11	9.93	9.76	11.18
W10004_1032/PHZ51	5.92	7.18	8.38	7.11	8.64	8.17	9.53
W10004_1037/PHK76	7.95	12.59	9.29	11.7	9.07	12.88	10.49
W10004_1037/PHP02	7.64	12.66	9.15	4.46	10.15	11.03	11.4
W10004_1037/PHZ51	6.65	10.55	9.86	11.58	8.66	11.86	8.9
W10004_1045/PHK76	10.95	14.51	12.73	12.35	11.85	8.05	12.16
W10004_1045/PHP02	6.6	14.63	12.29	12.54	11.26	15.62	11.24
W10004_1045/PHZ51	7.91	9.02	10.74	9.16	10.22	8.08	13.55
W10004_1052/PHK76	8.74	6.45	7.88	9.71	9.02	10.75	9.75
W10004_1052/PHP02	8.11	11.7	11.12	9.2	9.21	7.6	11.93
W10004_1052/PHZ51	7.25	11.26	10.47	8.54	8.61	7.57	11.83
W10004_1057/PHK76	9.21	13.47	10.18	10.62	9.2	9.58	10.04
W10004_1057/PHP02	10.59	12.4	9.91	11.6	9.58	6.49	11.66
W10004_1063/PHK76	7.61	10.9	9.07	10.68	9.64	9.56	12.19
W10004_1063/PHZ51	7.28	10.74	11.94	10.22	11.07	9.5	12.75
W10004_1064/PHK76	8.4	9.89	11.13	10.05	12.18	12.62	11.89
W10004_1064/PHP02	8.52	13.27	11.72	12.96	11.33	13.96	14.7
W10004_1064/PHZ51	5.19	8.38	11.32	8.12	8.68	7.05	10.17
W10004_1072/PHK76	6.61	13.32	10.62	10.83	10.06	11.47	12.39
W10004_1072/PHP02	10.85	14.17	12.48	12.02	12.06	12.96	13.53
W10004_1072/PHZ51	6.63	11.39	12.65	12.06	8.98	8.18	12.04
W10004_1080/PHK76	9.82	12.73	11.4	13.05	10.19	14.14	15.03
W10004_1080/PHP02	8.75	13.79	10.94	14.47	11.52	12.37	12.67
W10004_1080/PHZ51	7.24	7.88	10.83	11.48	10.28	12.82	14.25
W10004_1081/PHK76	10.02	8.51	10.03	12.37	12.93	8.09	14.19
W10004_1081/PHP02	8.56	10.39	8.76	12.77	9.45	6.55	13.87
W10004_1081/PHZ51	8.33	10.15	9.64	10.09	11.37	8.29	11.86
W10004_1084/PHK76	9.46	12.57	9.39	10.22	10.97	12.25	11.46
W10004_1084/PHP02	9.85	11.67	12.21	8.91	13	15.74	11.22
W10004_1084/PHZ51	8.89	8.3	8.99	12.38	8.58	14.95	7.52
W10004_1099/PHK76	7.01	6.64	11.02	9.52	9.96	8	12.5
W10004_1099/PHP02	8.77	9.44	11.79	7.89	10.2	10.77	12.79
W10004_1099/PHZ51	5.31	8.26	10.62	8.51	9.42	15.73	13.05
W10004_1104/PHK76	8.41	10.03	9.27	9.16	10.72	7.99	12.83
W10004_1104/PHP02	7.89	11.71	10.17	10.5	10.88	14.06	11.65
W10004_1104/PHZ51	7.21	10.13	9.4	9.88	8.68	13.09	7.59
W10004_1105/PHP02	9.66	12.18	9.94	9.13	9.56	4.83	13.71
W10004_1112/PHK76	10.18	12.21	12.48	12.17	10.4	12	13
W10004_1112/PHP02	9.91	11.98	10.26	11.58	11.71	8.5	11.84
W10004_1112/PHZ51	8.58	12.44	11.27	11.68	9.73	12.86	12.89
W10004_1117/PHK76	5.41	11.2	9.74	12.09	8.33	3.48	10.06
W10004_1117/PHP02	9.95	12.32	10.39	11.95	10.91	11.88	12.28
W10004_1117/PHZ51	3.89	8.42	10.51	7.21	7.66	10.19	8.58
W10004_1118/PHK76	9.05	12.98	13.22	12.25	11.86	8.27	14.52
W10004_1118/PHP02	10.74	13.36	13.15	11.76	13.45	10.04	13.53
W10004_1118/PHZ51	3.78	12.78	12.56	15.81	9.69	11.38	12.49
W10004_1123/PHK76	8.61	6.35	7.59	9.19	7.69	9.02	10.62
W10004_1123/PHP02	7.96	8.8	8.41	9.31	9.09	10.54	10.04
W10004_1123/PHZ51	6.9	7.41	7.42	9.22	8.22	14.36	9.99
W10004_1140/PHK76	7.14	10.65	11.55	12.07	5.96	8.21	10.44
W10004_1140/PHZ51	4.53	8.54	10.56	13.2	7.64	4.85	11.7027
W10004_1143/PHP02	10.23	12.55	12.04	9.78	11.31	10.44	11.91
W10004_1143/PHZ51	8.42	11.44	9.38	7.54	8.84	6.84	8.76
W10004_1146/PHP02	9.15	7.07	10.64	11.25	8.86	12.46	11.35
W10004_1146/PHZ51	3.49	7.12	9.64	8.9	8.02	3.96	11.16
W10004_1156/PHK76	9.17	11.78	11.45	10.74	9.76	12.98	12.04
W10004_1156/PHP02	9.77	13.29	11.23	11.36	10.16	11.83	12.38
W10004_1156/PHZ51	8.01	6.62	11.59	8.6	9.13	12.08	12.12
