# Supplementary material for: Leveraging Automated Machine Learning for Environmental Data‐Driven Genetic Analysis and Genomic Prediction in Maize Hybrids
Source: Adv Sci (Weinh). 2025 Mar 6;12(17):2412423. doi: 10.1002/advs.202412423 (PMC12061318; doi:10.1002/advs.202412423)
Supplement: Supplementary file 2 — Supplemental Tables [file ADVS-12-2412423-s002.zip › advs202412423-sup-0002-Tables/Supplementary Table 5.xlsx]

## Sheet: Main
Table S5. The trait-associated markers (TAMs) of the multiple environments (Main and G×E) and phenotypic plasticity (Slope and Intercept) for 4 traits in the Maize1000 dataset.
Sheet 1. The information of the Main-TAMs for 4 traits in the Maize1000 dataset.
Trait	Marker	Chromosome	Position (bp)	LOD (Q)	Add	Dom	Variance	r2(%)	P-value	Significance	Candidate gene	Synonyms	Annotation
PH	S1_1600611	1	1600611	19.6523	1.8751	-0.0352	1.7077	0.2777	2.23077e-20	SIG	Zm00001d027305	lsi2	Silicon transporter
PH	S1_4674975	1	4674975	7.0814	-0.0067	-1.1303	0.3183	0.0518	8.29635e-08	SIG	Zm00001d027395	nac78	NAC-transcription factor 78
PH	S1_4862245	1	4862245	12.9257	1.6583	0.0489	1.2011	0.1953	1.18778e-13	SIG	Zm00001d027395	nac78	NAC-transcription factor 78
PH	S1_16741803	1	16741803	37.2451	-2.4776	-0.159	2.5053	0.4074	5.7052e-38	SIG	Zm00001d027877; Zm00001d027886	bgh1; ct2	Big grain1 homolog1;GTP binding protein
PH	S1_28469354	1	28469354	18.9376	1.9879	0.1002	1.7704	0.2879	1.15638e-19	SIG	Zm00001d028294	zmtud1	Ubiquitin-protein ligase
PH	S1_52638443	1	52638443	7.8975	-1.1069	0.1642	0.5619	0.0914	1.26697e-08	SIG	Zm00001d028962	wrky32	WRKY-transcription factor 32
PH	S1_69329713	1	69329713	7.5122	0.2645	1.2188	0.3059	0.0497	3.0766e-08	SIG
PH	S1_70237562	1	70237562	41.354	2.8953	-0.4398	3.9005	0.6343	4.44198e-42	SIG
PH	S1_220863758	1	220863758	67.3676	-3.8999	0.4407	6.3999	1.0408	4.31408e-68	SIG
PH	S1_247090326	1	247090326	25.6016	-2.0544	0.5459	2.268	0.3688	2.5081e-26	SIG
PH	S1_295342046	1	295342046	23.4338	2.3471	-0.0494	2.01	0.3269	3.69048e-24	SIG
PH	S1_302842003	1	302842003	24.1621	-2.0835	0.4496	2.2671	0.3687	6.89913e-25	SIG
PH	S1_303786365	1	303786365	16.2824	-1.5968	0.03	0.9378	0.1525	5.22611e-17	SIG
PH	S2_1120295	2	1120295	28.1351	2.0739	-0.5172	2.201	0.3579	7.3437e-29	SIG	Zm00001d001849; Zm00001d001823	slac1; ass1	Probable acyl-activating enzyme 5, peroxisomal; Anthranilate synthase beta subunit 1, chloroplastic
PH	S2_1706286	2	1706286	11.3326	-1.4534	0.3182	1.0565	0.1718	4.65379e-12	SIG	Zm00001d001800	cprd49	GDSL esterase/lipase CPRD49
PH	S2_5114382	2	5114382	24.4175	2.42	0.293	1.9292	0.3137	3.83183e-25	SIG	Zm00001d002027	cop9	COP9 signalosome complex subunit 5b
PH	S2_16320227	2	16320227	8.7814	-0.2655	1.4109	0.6484	0.1054	1.65565e-09	SIG	Zm00001d002618	ereb105	AP2-EREBP-transcription factor 105
PH	S2_82773731	2	82773731	30.5359	-2.4917	-0.0813	2.8477	0.4631	2.91914e-31	SIG
PH	S2_205134176	2	205134176	9.3111	-1.2837	0.0812	0.8112	0.1319	4.88943e-10	SIG
PH	S2_209284752	2	209284752	6.859	1.2356	0.0823	0.5982	0.0973	1.38437e-07	SIG	Zm00001d006451	sbp13	SBP-transcription factor 13
PH	S2_214656873	2	214656873	114.91	-4.2038	-0.2173	5.0144	0.8155	1.24134e-115	SIG	Zm00001d006687; Zm00001d006702	hox14; wrky116	Homeobox-leucine zipper protein HOX14; WRKY-transcription factor 116
PH	S3_1725191	3	1725191	43.7725	2.6895	0.152	2.9119	0.4736	1.69469e-44	SIG	Zm00001d039313; Zm00001d039355	ofp13; atx4	OVATE-transcription factor 13; SET Domain Protein
PH	S3_10672784	3	10672784	16.0622	1.7394	0.5731	1.2911	0.21	8.67769e-17	SIG	Zm00001d039634	d1	Dibberellin 3-beta-dioxygenase
PH	S3_148516458	3	148516458	30.0763	2.1339	-0.2136	1.8448	0.3	8.40998e-31	SIG	Zm00001d042052	nadk1	NAD kinase 1
PH	S3_175097531	3	175097531	32.8069	2.8307	0.5455	1.6013	0.2604	1.56435e-33	SIG	Zm00001d042593	ereb63	AP2-EREBP-transcription factor 63
PH	S3_183063959	3	183063959	36.1044	2.8259	0.6522	2.6506	0.4311	7.88707e-37	SIG	Zm00001d042864	hb48	Homeobox-transcription factor 48
PH	S3_184792749	3	184792749	29.4367	-2.1466	-0.2968	1.5192	0.2471	3.66805e-30	SIG	Zm00001d042864	hb48	Homeobox-transcription factor 48
PH	S3_225345776	3	225345776	11.9083	1.3308	-0.5744	1.0973	0.1785	1.23642e-12	SIG
PH	S4_15701315	4	15701315	21.6373	1.8068	0.6163	1.1659	0.1896	2.30947e-22	SIG
PH	S4_16196139	4	16196139	12.5539	0.9027	-1.2315	0.9044	0.1471	2.79592e-13	SIG
PH	S4_38940911	4	38940911	20.4395	-1.8531	0.2118	1.6455	0.2676	3.641e-21	SIG
PH	S4_93974530	4	93974530	12.4225	1.6098	-0.2559	1.1587	0.1884	3.78401e-13	SIG
PH	S4_111857851	4	111857851	32.9051	-2.3705	-0.6595	2.4298	0.3952	1.24769e-33	SIG
PH	S4_244794333	4	244794333	5.8177	1.0988	-0.1259	0.5407	0.0879	1.52232e-06	SUG	Zm00001d053909	met	Methyltransferase
PH	S4_249222185	4	249222185	15.1494	1.5966	-0.4892	1.4092	0.2292	7.09845e-16	SIG
PH	S5_5059451	5	5059451	50.962	-2.7653	-0.8145	2.1181	0.3445	1.09611e-51	SIG	Zm00001d013159; Zm00001d013118	tua3; dst	Alpha tubulin3; Drought and salt tolerance protein
PH	S5_11303109	5	11303109	29.2183	2.113	-0.5194	2.2171	0.3606	6.06419e-30	SIG	Zm00001d013465; Zm00001d013402; Zm00001d013467	d9; phyA2; tcp6	Dwarf plant9; Phytochrome A2; TCP-transcription factor 6
PH	S5_44364787	5	44364787	150.041	-4.8358	-0.2844	6.0123	0.9778	9.21581e-151	SIG
PH	S5_50774619	5	50774619	8.1414	1.2089	0.2608	0.6621	0.1077	7.22609e-09	SIG
PH	S5_92857575	5	92857575	27.4246	2.3275	-0.1707	2.5504	0.4148	3.77039e-28	SIG
PH	S5_150368897	5	150368897	11.5857	-1.4576	-0.0312	0.9739	0.1584	2.59859e-12	SIG
PH	S5_185797452	5	185797452	13.2224	0.162	-1.754	0.8549	0.139	5.9993e-14	SIG
PH	S5_199102488	5	199102488	13.3319	-0.6925	1.3983	0.8123	0.1321	4.66172e-14	SIG
PH	S5_203426064	5	203426064	18.0452	0.1764	1.7484	0.764	0.1243	9.0263e-19	SIG
PH	S5_211676892	5	211676892	18.7245	1.934	-0.2858	1.7398	0.2829	1.88903e-19	SIG	Zm00001d018024	pin2	PIN-formed protein 2
PH	S5_213268443	5	213268443	35.5645	2.4756	0.7527	2.8971	0.4711	2.73398e-36	SIG	Zm00001d018056; Zm00001d018037	bhlh30; nip2a	bHLH-transcription factor 30; NOD26-like membrane intrinsic protein 2
PH	S5_219600629	5	219600629	22.2613	-1.8888	-0.2796	1.4392	0.234	5.48932e-23	SIG	Zm00001d018415	pcna1	Proliferating cell nuclear antigen1
PH	S5_223258258	5	223258258	15.109	-1.7353	0.3026	1.3945	0.2268	7.78977e-16	SIG	Zm00001d018542	eif4A	Eukaryotic initiation factor 4A-III homolog A
PH	S6_66891206	6	66891206	16.0722	0.0442	-1.623	0.6487	0.1055	8.48007e-17	SIG
PH	S6_99115356	6	99115356	17.6138	1.6654	-0.1315	1.1924	0.1939	2.43673e-18	SIG	Zm00001d036719	dmag1	DNA-3-methyladenine glycosylase1
PH	S6_105496338	6	105496338	24.7268	-1.5534	1.4895	2.2199	0.361	1.87982e-25	SIG
PH	S7_1660712	7	1660712	7.4928	-1.0449	-0.6639	0.431	0.0701	3.21741e-08	SIG	Zm00001d018617	ga2ox12	Gibberellin 2-beta-dioxygenase 12
PH	S7_19915387	7	19915387	61.7009	3.8885	0.2204	4.7591	0.774	2.00145e-62	SIG
PH	S7_131179538	7	131179538	12.6695	1.7033	0.0366	1.0868	0.1767	2.14279e-13	SIG
PH	S7_145108566	7	145108566	13.5189	1.5062	0.0275	0.9701	0.1578	3.03116e-14	SIG	Zm00001d021205; Zm00001d021207; Zm00001d021208	ereb36; ereb23; ereb115	AP2-EREBP-transcription factor 36; AP2-EREBP-transcription factor 23; AP2-EREBP-transcription factor 115
PH	S7_161765646	7	161765646	20.1222	-1.7241	-0.9749	1.4824	0.2411	7.56012e-21	SIG	Zm00001d021741	eif4G	Eukaryotic translation initiation factor 4G
PH	S8_13831764	8	13831764	26.2714	2.1871	-0.1045	2.301	0.3742	5.3648e-27	SIG	Zm00001d008569	d7sC5	Delta-7-sterol-C5
PH	S8_119064017	8	119064017	159.138	4.7532	1.6662	3.6608	0.5953	7.37183e-160	SIG
PH	S8_177376229	8	177376229	9.5075	1.3034	0.1231	0.7772	0.1264	3.11085e-10	SIG	Zm00001d012731	arf26	ARF-transcription factor 26
PH	S9_141956066	9	141956066	17.2763	1.7428	-0.1286	1.446	0.2352	5.30055e-18	SIG
PH	S9_156099101	9	156099101	8.618	1.4366	0.0513	0.6842	0.1113	2.4116e-09	SIG
PH	S10_4173444	10	4173444	21.3668	-2.0341	0.0172	1.9435	0.3161	4.30536e-22	SIG	Zm00001d023400; Zm00001d023379	cyp94C1; pyk2	Cytochrome P450 94C1; Pyruvate kinase2
PH	S10_68086473	10	68086473	9.7628	-0.216	-1.2969	0.4304	0.07	1.72809e-10	SIG
PH	S10_124030999	10	124030999	30.7498	-2.4607	0.0813	2.8274	0.4598	1.78369e-31	SIG
PH	S10_141333656	10	141333656	17.7509	1.9479	0.2592	1.6118	0.2621	1.77738e-18	SIG	Zm00001d026231	zfl1	Zea floricaula/leafy1
PH	S10_149224822	10	149224822	8.1026	1.0504	-0.5699	0.7505	0.1221	7.90049e-09	SIG	Zm00001d026537; Zm00001d026590	hb122; arf30	Homeobox-transcription factor 122; ARF-transcription factor 30
PH	S10_149375218	10	149375218	13.0528	-1.4966	0.1642	1.1242	0.1828	8.86608e-14	SIG	Zm00001d026537; Zm00001d026590	hb122; arf30	Homeobox-transcription factor 122; ARF-transcription factor 30
FT	S1_5551088	1	5551088	40.787	0.2974	0.0881	0.0331	0.109	1.63875e-41	SIG	Zm00001d027412; Zm00001d027425	dcl101; zag6	Dicer-like 101; MADS-box transcription factor 56
FT	S1_27455718	1	27455718	29.3362	0.2379	0.1123	0.0222	0.073	4.62271e-30	SIG	Zm00001d028217; Zm00001d028222	zmm14; zfp8	MADS-box transcription factor 14; Zinc finger protein 8
FT	S1_56280582	1	56280582	60.7548	-0.3681	-0.0121	0.0561	0.1847	1.76804e-61	SIG
FT	S1_194786466	1	194786466	7.1554	0.1035	-0.0789	0.0087	0.0285	6.99651e-08	SIG
FT	S1_203001539	1	203001539	13.6568	0.1687	-0.0532	0.016	0.0526	2.20665e-14	SIG
FT	S1_298423361	1	298423361	18.0222	-0.2439	0.0259	0.0214	0.0706	9.51593e-19	SIG	Zm00001d034629; Zm00001d034604; Zm00001d034606	ts6; spin1; iws1	Tasselseed6; KH domain-containing protein SPIN1; IWS1/SPN1-transcription factor 1
FT	S1_298964133	1	298964133	11.0917	0.0588	-0.1701	0.0119	0.0391	8.10492e-12	SIG	Zm00001d034629; Zm00001d034604; Zm00001d034606	ts6; spin1; iws1	Tasselseed6; KH domain-containing protein SPIN1; IWS1/SPN1-transcription factor 1
FT	S1_301894894	1	301894894	11.6019	-0.1772	0.042	0.0141	0.0464	2.5034e-12	SIG
FT	S2_12462157	2	12462157	17.792	0.1901	-0.0308	0.0164	0.0539	1.61675e-18	SIG	Zm00001d002449; Zm00001d002439	zfl2; glk36	Zea floricaula leafy 2; G2-like-transcription factor 36
FT	S2_29506701	2	29506701	7.6816	0.1348	-0.033	0.0095	0.0312	2.08297e-08	SIG
FT	S2_42774640	2	42774640	54.8773	0.3285	0.0652	0.0292	0.0962	1.33256e-55	SIG	Zm00001d003378; Zm00001d003409	mop1; mads63	Mediator of paramutation 1; MADS-box transcription factor 27
FT	S3_1591211	3	1591211	10.5961	-0.1165	0.1126	0.0119	0.0392	2.53708e-11	SIG	Zm00001d039355	atx4	histone-lysine N-methyltransferase ATX4
FT	S3_10219836	3	10219836	7.6075	0.1237	-0.0487	0.0093	0.0305	2.47032e-08	SIG	Zm00001d039634; Zm00001d039637	d1; glk14	Gibberellin 3-beta-dioxygenase; G2-like-transcription factor 14
FT	S3_13707093	3	13707093	31.0547	-0.2598	0.1314	0.0346	0.1138	8.83986e-32	SIG
FT	S3_156239002	3	156239002	19.9036	-0.2227	0.0399	0.0248	0.0815	1.25056e-20	SIG	Zm00001d042212	ldp1	Luminidependens protein 1
FT	S3_162581029	3	162581029	10.1574	-0.1072	0.1182	0.0124	0.041	6.96645e-11	SIG
FT	S3_173658205	3	173658205	32.3981	0.2518	0.0705	0.0178	0.0585	4.00957e-33	SIG	Zm00001d042593	ereb63	AP2-EREBP-transcription factor 63
FT	S3_175444458	3	175444458	22.6885	0.0628	-0.2727	0.0252	0.0828	2.0528e-23	SIG	Zm00001d042593	ereb63	AP2-EREBP-transcription factor 63
FT	S4_11760875	4	11760875	36.6951	0.2735	0.1175	0.0306	0.1008	2.02427e-37	SIG	Zm00001d048991	ereb106	AP2-EREBP-transcription factor 106
FT	S4_19159226	4	19159226	11.696	0.1531	-0.0476	0.0129	0.0424	2.01561e-12	SIG
FT	S4_172173826	4	172173826	26.4794	0.2728	-0.0241	0.033	0.1086	3.32317e-27	SIG
FT	S4_246286075	4	246286075	25.9952	0.2212	0.0827	0.0119	0.0391	1.01337e-26	SIG
FT	S4_246799346	4	246799346	11.5655	0.1591	0.01	0.0108	0.0355	2.72216e-12	SIG
FT	S5_1208522	5	1208522	7.7799	-0.1479	-0.007	0.0096	0.0316	1.66113e-08	SIG
FT	S5_20994261	5	20994261	15.0361	0.2201	0.0086	0.017	0.056	9.21468e-16	SIG
FT	S5_150298417	5	150298417	72.9006	-0.4365	0.124	0.0884	0.291	1.265e-73	SIG
FT	S5_199121350	5	199121350	21.047	0.2248	0.0714	0.0247	0.0814	8.98938e-22	SIG
FT	S5_211766206	5	211766206	13.1659	0.1923	0.0325	0.0152	0.0499	6.83254e-14	SIG	Zm00001d018043; Zm00001d017992; Zm00001d018024	cullin3A; mlp1; pin2	Cullin 3A; metalloendoproteinase 1; PIN-formed protein2
FT	S7_102663025	7	102663025	81.0333	0.416	-0.0339	0.0736	0.2422	9.32696e-82	SIG
FT	S7_139007864	7	139007864	10.8886	-0.1547	0.0394	0.0128	0.0421	1.29356e-11	SIG
FT	S7_150904648	7	150904648	6.0215	0.1283	0.0222	0.0071	0.0235	9.52088e-07	SUG	Zm00001d021384	mpts8	Mediator of RNA polymerase II transcription subunit 8
FT	S7_171017952	7	171017952	7.1478	-0.0888	0.0991	0.0081	0.0266	7.11979e-08	SIG
FT	S8_29552434	8	29552434	11.1938	0.1355	-0.0809	0.0125	0.041	6.40576e-12	SIG
FT	S8_125151977	8	125151977	31.2033	-0.2939	-0.0292	0.0385	0.1268	6.27868e-32	SIG	Zm00001d010752	pebp8	Phosphatidylethanolamine-binding protein8
FT	S8_126983503	8	126983503	18.9896	0.2197	-0.0143	0.0233	0.0768	1.02584e-19	SIG	Zm00001d010752	pebp8	Phosphatidylethanolamine-binding protein8
FT	S8_131171251	8	131171251	17.1574	-0.0534	0.1847	0.0104	0.0341	6.97074e-18	SIG
FT	S8_135655363	8	135655363	14.9213	0.1381	0.1348	0.0074	0.0243	1.20011e-15	SIG	Zm00001d010987; Zm00001d010998	rap2; wox3b	Apetala2 transcription factor-like; WUSCHEL-related homeobox 3b
FT	S8_179239423	8	179239423	37.1814	0.3301	-0.0438	0.0466	0.1534	6.60657e-38	SIG	Zm00001d012731	arf26	ARF-transcription factor 26
FT	S9_4473634	9	4473634	42.3404	0.2906	-0.0551	0.0366	0.1205	4.5836e-43	SIG
FT	S9_28622660	9	28622660	3.949	-0.0112	0.1049	0.0031	0.0104	0.000112491	SUG	Zm00001d045632	arm5	Armadillo domain protein5
FT	S9_143832412	9	143832412	9.6856	0.1282	0.091	0.0091	0.0299	2.06413e-10	SIG
FT	S9_158175905	9	158175905	67.9854	0.3597	0.1121	0.0251	0.0826	1.04015e-68	SIG	Zm00001d048541	polm2	Polymerase II transcription-mediator2
FT	S9_162713759	9	162713759	18.7772	-0.2215	0.0233	0.0233	0.0768	1.67289e-19	SIG
FT	S10_4280716	10	4280716	9.5051	-0.1482	0.0086	0.0104	0.0343	3.12777e-10	SIG	Zm00001d023420	pebp3	Phosphatidylethanolamine-binding protein3
FT	S10_72676189	10	72676189	9.0082	-0.165	-0.0034	0.0109	0.0359	9.82008e-10	SIG	Zm00001d024466	cullin3B	Cullin3B
FT	S10_142349686	10	142349686	14.0042	0.1825	0.0021	0.0153	0.0504	9.91609e-15	SIG	Zm00001d026231	zfl1	Zea floricaula/leafy1
FT	S10_145031206	10	145031206	9.9022	0.0281	-0.1419	0.0057	0.0187	1.25357e-10	SIG	Zm00001d026445	mbr2	E3 ubiquitin-protein ligase MBR2
GTW	S1_2018410	1	2018410	18.6127	-2.2453	0.1892	2.2939	0.2459	2.44323e-19	SIG	Zm00001d027278	thk1	Thick aleurone 1
GTW	S1_19815804	1	19815804	21.7166	-2.5745	-0.4136	1.9854	0.2128	1.9238e-22	SIG	Zm00001d027978; Zm00001d027987	pup3; bhlh160	Purine permease 3; bHLH-transcription factor 160
GTW	S1_99064878	1	99064878	7.5251	0.7995	-1.0944	0.7484	0.0802	2.98633e-08	SIG
GTW	S1_180824485	1	180824485	36.5106	-3.5398	-0.2607	3.4273	0.3674	3.09559e-37	SIG
GTW	S1_197273972	1	197273972	31.713	-2.6624	-0.4634	3.1748	0.3403	1.94147e-32	SIG	Zm00001d031670; Zm00001d031647	pmt2; sweet11a	Pectin methyltransferase 2; Sugars will eventually be exported transporter 11
GTW	S1_200126357	1	200126357	19.5949	1.9836	0.771	1.6075	0.1723	2.54581e-20	SIG	Zm00001d031738	psa2	Protein disulfide isomerase
GTW	S1_306269682	1	306269682	10.7212	1.4277	-0.4938	1.137	0.1219	1.90189e-11	SIG	Zm00001d034962	emb2	PPR pentatricopeptide repeat protein
GTW	S2_2923871	2	2923871	22.49	2.2567	-0.135	2.3242	0.2491	3.24238e-23	SIG	Zm00001d001879	arf3	ARF-transcription factor 3
GTW	S2_9863030	2	9863030	16.9622	1.9367	-0.2289	1.7652	0.1892	1.09251e-17	SIG	Zm00001d002345; Zm00001d002274	pprsmr1; rfp	PPR pentatricopeptide repeat protein; Remorin family protein
GTW	S2_18683182	2	18683182	13.7346	1.8746	0.683	1.3528	0.145	1.84449e-14	SIG	Zm00001d002654; Zm00001d002661	nkd1; os1	Indeterminate domain protein; RWP-RK domain containing protein
GTW	S2_45527254	2	45527254	5.0789	1.0949	-0.2488	0.6238	0.0669	8.3425e-06	SUG	Zm00001d003470	plap2	Plastid-lipid-associated protein 2
GTW	S2_65074039	2	65074039	12.8152	1.7803	0.1426	1.4266	0.1529	1.53207e-13	SIG
GTW	S2_196808827	2	196808827	12.3666	1.9783	-0.0343	1.4364	0.154	4.30342e-13	SIG
GTW	S2_199239362	2	199239362	13.1502	-1.6576	-0.4973	1.0742	0.1152	7.08459e-14	SIG
GTW	S3_3365816	3	3365816	9.5685	-0.1759	1.629	0.753	0.0807	2.70312e-10	SIG	Zm00001d039355	atx4	Histone-lysine N-methyltransferase ATX4
GTW	S3_65016168	3	65016168	12.6257	-1.3149	-1.1907	1.0545	0.113	2.3702e-13	SIG	Zm00001d040775	gata27	C2C2-GATA-transcription factor 27
GTW	S3_159821352	3	159821352	54.5782	3.2747	-1.3766	6.5305	0.7001	2.65359e-55	SIG
GTW	S3_195166230	3	195166230	14.72	-2.1908	0.1227	1.6645	0.1784	1.90764e-15	SIG
GTW	S3_230103893	3	230103893	41.4543	-2.8631	-0.1038	2.4562	0.2633	3.52549e-42	SIG
GTW	S4_22214144	4	22214144	26.6257	2.8715	-0.4531	3.2291	0.3462	2.37265e-27	SIG	Zm00001d049243; Zm00001d049252	fl2; sweet14b	Zein-1 (alpha zein); Sugars will eventually be exported transporter 14b
GTW	S4_44663839	4	44663839	3.2696	0.9973	0.0444	0.3798	0.0407	0.000537674	SUG	Zm00001d049796	emp108	PPR pentatricopeptide repeat protein
GTW	S4_44686022	4	44686022	3.2696	0.9973	0.0444	0.3798	0.0407	0.000537674	SUG	Zm00001d049796	emp108	PPR pentatricopeptide repeat protein
GTW	S4_66891407	4	66891407	29.624	2.3485	0.5572	1.2292	0.1318	2.383e-30	SIG
GTW	S4_172004281	4	172004281	7.1579	-1.4204	-0.1151	0.8608	0.0923	6.95535e-08	SIG
GTW	S4_177795603	4	177795603	42.5506	-3.6752	0.1508	5.0186	0.538	2.82484e-43	SIG
GTW	S4_180404781	4	180404781	12.6083	-1.8276	-0.1686	1.5418	0.1653	2.46696e-13	SIG	Zm00001d052110	o1	Myosin-like protein
GTW	S4_243217723	4	243217723	9.5829	-0.7711	1.3831	1.0605	0.1137	2.61472e-10	SIG	Zm00001d053858; Zm00001d053931	ehd1; sse1	Eps15 homology domain protein 1; Peroxisome biogenesis protein 16-like
GTW	S4_248482914	4	248482914	6.8477	-0.3672	1.3391	0.6624	0.071	1.42092e-07	SIG
GTW	S5_7392194	5	7392194	14.2371	-1.8658	-0.0768	1.6273	0.1744	5.79989e-15	SIG	Zm00001d013248	tms5	Unknown
GTW	S5_7554158	5	7554158	5.0872	0.1744	1.2209	0.2956	0.0317	8.18402e-06	SUG	Zm00001d013248	tms5	Unknown
GTW	S5_19558448	5	19558448	9.3111	1.4099	-0.5136	1.1427	0.1225	4.88915e-10	SIG
GTW	S5_21441563	5	21441563	70.2056	-3.7202	-1.1825	4.1534	0.4452	6.2663e-71	SIG
GTW	S5_28574953	5	28574953	24.9912	1.108	2.2901	1.1895	0.1275	1.02266e-25	SIG	Zm00001d014030	mdh5	Malate dehydrogenase5
GTW	S5_41139385	5	41139385	34.2811	2.7805	-0.1474	3.6317	0.3893	5.24966e-35	SIG
GTW	S5_167027642	5	167027642	29.0132	-2.9675	0.6925	3.5471	0.3802	9.72481e-30	SIG
GTW	S5_171099865	5	171099865	39.3334	3.2965	-0.2822	4.8794	0.5231	4.65655e-40	SIG	Zm00001d016640	tudor-SN1	TUDOR-SN protein 1
GTW	S5_197666790	5	197666790	25.9593	2.5364	-0.5447	3.2106	0.3442	1.10068e-26	SIG
GTW	S5_197909389	5	197909389	22.1109	-0.146	2.7474	1.9106	0.2048	7.76017e-23	SIG	Zm00001d017571	almt8	Aluminum-activated malate transporter homolog 8
GTW	S5_209487005	5	209487005	18.4713	-1.8331	-0.6977	0.7295	0.0782	3.3835e-19	SIG	Zm00001d017899	nf-YB1	Nuclear transcription factor Y subunit B-1
GTW	S5_212808279	5	212808279	28.8471	2.3526	0.6332	1.4987	0.1607	1.42547e-29	SIG
GTW	S5_219301108	5	219301108	26.2823	1.0513	2.1465	1.0654	0.1142	5.23182e-27	SIG	Zm00001d018366; Zm00001d018406; Zm00001d018389	emb17; mgd2; tmn11	Initiation factor 3, plastid; Probable monogalactosyldiacylglycerol synthase 3, chloroplastic-like; Transmembrane 9 superfamily member 11
GTW	S5_223752239	5	223752239	37.8212	-3.5871	0.3152	4.3781	0.4693	1.51426e-38	SIG	Zm00001d018587	mads20	MADS-transcription factor 20
GTW	S5_223907018	5	223907018	23.5484	-2.1679	-0.6781	1.5603	0.1673	2.83453e-24	SIG	Zm00001d018587	mads20	MADS-transcription factor 20
GTW	S6_93823113	6	93823113	14.2266	1.577	-0.8532	1.6564	0.1776	5.94234e-15	SIG	Zm00001d036602	knr6	Serine/threonine protein kinase
GTW	S6_106240782	6	106240782	42.3684	-2.8634	0.4846	3.3348	0.3575	4.29703e-43	SIG
GTW	S6_148889936	6	148889936	22.3682	-2.4914	0.7095	2.7436	0.2941	4.2921e-23	SIG
GTW	S6_155153417	6	155153417	30.999	-3.0292	0.5878	3.7962	0.4069	1.00485e-31	SIG
GTW	S6_162215628	6	162215628	27.166	2.4197	0.2964	2.2399	0.2401	6.8392e-28	SIG
GTW	S6_174065835	6	174065835	9.3616	0.9261	-1.1851	0.7788	0.0835	4.3528e-10	SIG
GTW	S6_175760481	6	175760481	29.4977	2.6174	-0.3551	3.4354	0.3683	3.18716e-30	SIG
GTW	S7_113204194	7	113204194	28.8859	-2.9898	0.7033	3.543	0.3798	1.30367e-29	SIG
GTW	S7_139385245	7	139385245	6.123	1.0677	0.704	0.4145	0.0444	7.53821e-07	SUG
GTW	S7_142056900	7	142056900	19.8044	1.9286	-1.2393	2.1503	0.2305	1.57139e-20	SIG	Zm00001d021053	dek41	PPR pentatricopeptide repeat protein
GTW	S7_174119228	7	174119228	12.855	-1.8291	0.3683	1.5701	0.1683	1.39804e-13	SIG	Zm00001d022193; Zm00001d022184	ra3; emp25	Trehalose-6-phosphate phosphatase; PPR pentatricopeptide repeat protein
GTW	S7_174583672	7	174583672	21.3554	2.0543	0.2372	1.2265	0.1315	4.41944e-22	SIG	Zm00001d022193; Zm00001d022184	ra3; emp25	Trehalose-6-phosphate phosphatase; PPR pentatricopeptide repeat protein
GTW	S7_174899647	7	174899647	9.122	-1.2035	-0.9253	0.8415	0.0902	7.55703e-10	SIG	Zm00001d022193; Zm00001d022184	ra3; emp25	Trehalose-6-phosphate phosphatase; PPR pentatricopeptide repeat protein
GTW	S8_15300402	8	15300402	44.9997	-3.5058	0.7782	5.5965	0.5999	1.00462e-45	SIG
GTW	S8_72577041	8	72577041	39.6367	3.0467	0.2986	4.4718	0.4794	2.31632e-40	SIG
GTW	S8_166039073	8	166039073	97.0968	-4.3729	0.366	6.1218	0.6562	8.06855e-98	SIG
GTW	S8_166203750	8	166203750	22.8721	-2.2445	0.6132	2.7516	0.295	1.3452e-23	SIG
GTW	S8_170655331	8	170655331	14.4946	1.8575	0.2433	1.62	0.1737	3.20563e-15	SIG	Zm00001d012240; Zm00001d012231; Zm00001d012229; Zm00001d012212	sun4; aaap56; aaap55; ga20ox5	SUN domain protein4; Amino acid/auxin permease56; Amino acid/auxin permease55; Gibberellin 20-oxidase 5
GTW	S8_178073810	8	178073810	52.8856	3.8748	0.0867	6.5637	0.7036	1.30734e-53	SIG
GTW	S9_10984785	9	10984785	16.3202	-2.0269	-0.3993	1.862	0.1996	4.79119e-17	SIG	Zm00001d045042	sh1	Sucrose synthase
GTW	S9_13868253	9	13868253	6.9781	1.4063	0.1	0.8361	0.0896	1.05232e-07	SIG	Zm00001d045089	ppr2263	Pentatricopeptide repeat protein PPR2263
GTW	S9_61902184	9	61902184	45.5823	2.922	1.2803	2.557	0.2741	2.62668e-46	SIG
GTW	S9_89296349	9	89296349	40.8963	-2.7839	0.9988	4.145	0.4443	1.27398e-41	SIG	Zm00001d046434	acb10	Acyl-CoA-binding protein
GTW	S9_105845790	9	105845790	21.0567	1.4101	1.7525	1.5664	0.1679	8.79167e-22	SIG	Zm00001d046823	hag35	GNAT-transcription factor 35
GY	S1_3473076	1	3473076	10.1187	-0.0543	0.1735	0.0106	0.2305	7.61451e-11	SIG	Zm00001d027278	thk1	Thick aleurone 1
GY	S1_12070594	1	12070594	5.0387	0.0124	0.1357	0.0041	0.0888	9.15215e-06	SUG	Zm00001d002098	emp12	PPR pentatricopeptide repeat protein
GY	S1_14211853	1	14211853	9.9013	-0.1894	0.0298	0.0157	0.3428	1.25618e-10	SIG	Zm00001d027835	ppr10	PPR pentatricopeptide repeat protein
GY	S1_69111465	1	69111465	21.8103	-0.2804	0.0047	0.0351	0.7651	1.55069e-22	SIG
GY	S1_80883447	1	80883447	10.2666	0.0729	-0.1722	0.0132	0.2876	5.41706e-11	SIG
GY	S1_206011010	1	206011010	13.517	-0.1944	-0.0651	0.0161	0.3508	3.04463e-14	SIG	Zm00001d031893	hct12	Hydroxycinnamoyltransferase 12
GY	S1_286675032	1	286675032	11.0209	-0.1843	-0.0501	0.015	0.3278	9.53935e-12	SIG	Zm00001d034192	lem1	30 S ribosomal protein S9, plastid
GY	S2_5582959	2	5582959	19.8102	0.2211	0.0674	0.0119	0.2582	1.55089e-20	SIG	Zm00001d002075	ereb197	AP2-EREBP-transcription factor 197
GY	S2_23631423	2	23631423	12.0371	0.2183	-0.0202	0.0191	0.4151	9.1904e-13	SIG	Zm00001d002830	ivr1	Invertase, soluble
GY	S2_53759113	2	53759113	11.2275	0.0483	0.1896	0.0076	0.1664	5.92748e-12	SIG	Zm00001d003677	o11	bHLH transcription factor
GY	S2_55805238	2	55805238	22.6744	0.2951	-0.0266	0.0364	0.7933	2.12036e-23	SIG
GY	S2_160349353	2	160349353	8.1191	0.0327	-0.1539	0.0069	0.1496	7.60694e-09	SIG
GY	S2_230877409	2	230877409	6.3735	-0.0554	0.1386	0.0084	0.1838	4.2342e-07	SUG
GY	S2_241877802	2	241877802	14.9261	0.1998	0.0534	0.0156	0.3394	1.18687e-15	SIG	Zm00001d007868; Zm00001d043461	tcp43; pebp12	TCP-transcription factor 43; Phosphatidylethanolamine-binding protein 12
GY	S3_184263156	3	184263156	8.9795	0.1603	-0.0321	0.0131	0.2857	1.04904e-09	SIG
GY	S3_185047363	3	185047363	18.7627	-0.225	-0.0465	0.0185	0.402	1.72991e-19	SIG
GY	S3_201220002	3	201220002	28.4186	0.3089	0.1261	0.027	0.5876	3.82301e-29	SIG
GY	S3_226761436	3	226761436	24.336	-0.2685	0.0366	0.0355	0.7737	4.62302e-25	SIG	Zm00001d044389	cbl5	Calcineurin B-like protein 5
GY	S3_236473035	3	236473035	17.2578	-0.0249	-0.2585	0.0141	0.3069	5.5315e-18	SIG	Zm00001d044705	pebp1	Phosphatidylethanolamine-binding protein1
GY	S3_237223123	3	237223123	11.0913	0.181	-0.0067	0.0159	0.3454	8.11133e-12	SIG
GY	S4_10901434	4	10901434	9.7202	-0.1669	-0.0377	0.0121	0.2643	1.90598e-10	SIG
GY	S4_176713190	4	176713190	24.0431	0.0098	0.3361	0.0241	0.5242	9.07477e-25	SIG
GY	S4_190700593	4	190700593	10.5874	0.1652	0.0894	0.0134	0.291	2.5881e-11	SIG	Zm00001d052450; Zm00001d052475	emp11; cyp37	PPR pentatricopeptide repeat protein; Cytochrome P450
GY	S4_246316340	4	246316340	17.477	0.2129	0.0107	0.0151	0.3282	3.3389e-18	SIG	Zm00001d054077; Zm00001d054079; Zm00001d054075	dek42; emb14; ivr3	U12 splicing factor; Embryo defective 14; Invertase, soluble
GY	S5_5657887	5	5657887	5.3901	-0.0347	0.1269	0.0053	0.1161	4.07518e-06	SUG	Zm00001d013136	dek36	PPR pentatricopeptide repeat protein
GY	S5_171978203	5	171978203	19.2802	0.2517	-0.031	0.0309	0.6723	5.25471e-20	SIG	Zm00001d016684	ae1	Starch branching enzyme II
GY	S5_204275379	5	204275379	20.4029	0.2335	0.0254	0.0187	0.4073	3.96113e-21	SIG	Zm00001d017713; Zm00001d017714	ZmNPF8.21; ZmNPF8.19	Protein NRT1/ PTR FAMILY 8.3
GY	S6_105433839	6	105433839	7.5112	-0.0073	0.1669	0.0073	0.1579	3.08359e-08	SIG
GY	S6_164374218	6	164374218	10.0024	-0.1359	0.1177	0.0137	0.2985	9.95423e-11	SIG	Zm00001d038733	ppr365	PPR pentatricopeptide repeat protein
GY	S6_167214564	6	167214564	20.8466	0.2779	0.0124	0.0332	0.7241	1.42612e-21	SIG	Zm00001d038930	myb130	MYB-transcription factor 130
GY	S7_127987206	7	127987206	12.9035	0.1984	-0.0365	0.0201	0.4373	1.25029e-13	SIG
GY	S7_136470894	7	136470894	36.5053	0.2959	0.1248	0.0224	0.488	3.13348e-37	SIG	Zm00001d020903	fas7	Fasciclin-like arabinogalactan protein 7
GY	S7_139331910	7	139331910	14.6389	0.1959	0.0743	0.0144	0.3127	2.29942e-15	SIG
GY	S7_147258990	7	147258990	11.0606	0.0641	0.1963	0.0057	0.1251	8.70636e-12	SIG	Zm00001d021288	nye1	Magnesium dechelatase
GY	S7_171106363	7	171106363	10.3685	-0.0203	0.1823	0.0091	0.1973	4.28433e-11	SIG	Zm00001d022143; Zm00001d022179	ZmSRS1-2; snrkII2	Uncharacterized LOC100273649; SnRK2 serine threonine protein kinase2
GY	S7_171887580	7	171887580	11.1294	-0.0416	0.1771	0.009	0.1968	7.4305e-12	SIG	Zm00001d022193; Zm00001d022184	ra3; emp25	Trehalose-6-phosphate phosphatase; PPR pentatricopeptide repeat protein
GY	S7_173132086	7	173132086	7.5478	-0.06	0.1597	0.0111	0.2418	2.83472e-08	SIG	Zm00001d022193; Zm00001d022184	ra3; emp25	Trehalose-6-phosphate phosphatase; PPR pentatricopeptide repeat protein
GY	S8_9279105	8	9279105	7.7052	-0.1486	0.0377	0.0119	0.2592	1.97282e-08	SIG
GY	S8_98381868	8	98381868	7.3506	-0.0139	0.1662	0.0076	0.1659	4.46337e-08	SIG	Zm00001d010056	pro1	Delta1-pyrroline-5-carboxylate synthetase
GY	S8_99349035	8	99349035	19.8181	-0.2728	0.0611	0.0319	0.6947	1.52267e-20	SIG	Zm00001d010082	coi2	Coronatine insensitive protein
GY	S9_74930147	9	74930147	18.9395	0.2656	-0.02	0.0304	0.6614	1.15133e-19	SIG
GY	S9_150373115	9	150373115	30.3277	0.2855	-0.0069	0.0337	0.7334	4.71421e-31	SIG	Zm00001d048079; Zm00001d048146; Zm00001d048082	pgl52; d14b; zmm8	Polygalacturonase 52; Trigolactone esterase; MADS-domain transcription factor

## Sheet: G×E
Table S5. The trait-associated markers (TAMs) of the multiple environments (Main and G×E) and phenotypic plasticity (Slope and Intercept) for 4 traits in the Maize1000 dataset.
Sheet 2. The information of the G×E-TAMs for 4 traits in the Maize1000 dataset.
Trait	Marker	Chromosome	Position (bp)	LOD (QE)	Add*Env1	Dom*Env1	Add*Env2	Dom*Env2	Add*Env3	Dom*Env3	Add*Env4	Dom*Env4	Add*Env5	Dom*Env5	Add*Env6	Dom*Env6	Add*Env7	Dom*Env7	Variance	r2(%)	P-value	Significance	Candidate gene	Synonyms	Annotation
PH	S1_7505313	1	7505313	21.9506	0.5778	0.5945	-2.1983	1.7323	-0.9039	0.4449	1.6276	-1.317	NA	NA	0.5543	1.307	0.3425	-2.7617	2.0563	0.3344	3.30866e-17	SIG	Zm00001d027523	bsk4	Brassinosteroid-signaling kinase 4
PH	S1_298121826	1	298121826	17.1738	-0.3544	-0.5894	-2.5366	-0.5272	0.7324	0.2584	2.1032	-1.2277	NA	NA	0.2842	2.2396	-0.2287	-0.1537	1.6081	0.2615	7.58477e-13	SIG	Zm00001d034629; Zm00001d034604; Zm00001d034606	ts6; spin1; iws1	Tasselseed6; KH domain-containing protein SPIN1; IWS1/SPN1-transcription factor 1
PH	S2_56006882	2	56006882	9.8351	-0.4898	0.2834	2.3851	0.4687	-0.6784	-0.0331	-0.1226	-1.5345	NA	NA	-0.1024	-0.2669	-0.9919	1.0823	0.9197	0.1496	1.92728e-06	SUG
PH	S3_19975887	3	19975887	10.1091	0.0029	0.2998	1.3465	-1.5777	0.9257	0.0099	-0.7773	-1.0263	NA	NA	-1.2592	1.4995	-0.2386	0.7948	0.9448	0.1536	1.13883e-06	SUG	Zm00001d039965	d7sC5	Delta-7-sterol-C5
PH	S3_146627349	3	146627349	46.9598	-0.7084	1.3168	-3.0792	1.2934	4.2393	-0.6124	4.269	-1.6796	NA	NA	-3.86	-0.2039	-0.8607	-0.1143	4.4539	0.7243	6.51112e-41	SIG
PH	S3_187785066	3	187785066	20.4491	-1.9677	1.4066	-1.6984	-0.3457	0.0702	0.5728	1.1654	-0.4433	NA	NA	-0.0231	-2.1334	2.4535	0.943	1.9101	0.3106	7.95408e-16	SIG	Zm00001d043060; Zm00001d043049	wrky81; plt3	WRKY-transcription factor 81; Phospholipid transfer protein
PH	S3_191938167	3	191938167	14.5017	1.5994	0.1725	-0.3724	-0.7739	0.5329	-0.8461	-3.1028	0.2534	NA	NA	0.9265	0.0847	0.4163	1.1094	1.3589	0.221	1.84767e-10	SIG
PH	S3_218063970	3	218063970	19.6489	-1.0129	-0.6288	-1.5823	-1.8039	0.296	-1.2909	0.2559	3.6571	NA	NA	0.6149	0.9763	1.4285	-0.9098	1.842	0.2996	4.29573e-15	SIG
PH	S3_225028645	3	225028645	44.9997	0.7567	1.0306	-4.4078	1.0342	0.7854	-3.5153	2.1846	3.1151	NA	NA	0.3796	-1.0371	0.3015	-0.6275	4.2748	0.6952	5.01593e-39	SIG
PH	S4_11717343	4	11717343	13.7727	-0.093	0.2175	0.5116	1.2543	0.1973	0.3555	0.627	-1.8614	NA	NA	-0.4123	2.2563	-0.8306	-2.2223	1.2871	0.2093	8.10844e-10	SIG	Zm00001d048991	ereb106	AP2-EREBP-transcription factor 106
PH	S5_223423280	5	223423280	34.3931	0.9805	-2.1171	0.189	0.1497	1.1085	3.6236	-0.189	0.8105	NA	NA	-0.9488	-3.1379	-1.1402	0.6712	3.2455	0.5278	6.99601e-29	SIG	Zm00001d018542	eif4A	Eukaryotic initiation factor 4A-III homolog A
PH	S5_224039873	5	224039873	10.7154	-1.8588	1.5866	-1.1532	-0.1241	0.2857	-0.9744	1.6783	-0.3348	NA	NA	0.6635	0.2796	0.3845	-0.433	0.9995	0.1626	3.52216e-07	SUG	Zm00001d018542	eif4A	Eukaryotic initiation factor 4A-III homolog A
PH	S6_162953200	6	162953200	21.5594	-0.8086	-0.6623	0.06	1.1979	0.327	-1.7683	1.224	-1.7513	NA	NA	0.0528	3.2127	-0.8551	-0.2287	2.0216	0.3288	7.58894e-17	SIG	Zm00001d038671	pat1	Topoisomerase II-associated protein PAT1
PH	S6_163485050	6	163485050	7.2703	-1.3351	0.9083	-0.2842	-0.1135	-0.5188	-1.2308	-0.3653	-0.0703	NA	NA	1.1351	0.3929	1.3683	0.1134	0.6763	0.11	0.000226173	SUG	Zm00001d038756	cole1	Protein LIKE COV 1
PH	S7_7277085	7	7277085	33.1309	-1.5604	-1.9798	1.997	0.7978	-0.4442	-1.864	1.3224	0.0147	NA	NA	-0.1571	4.7142	-1.1576	-1.683	3.1157	0.5067	1.10394e-27	SIG	Zm00001d018867	syntaxin132	syntaxin 132
PH	S7_155788130	7	155788130	15.143	0.728	0.934	0.5705	-0.2478	-2.1265	-2.1212	0.1659	1.7369	NA	NA	-0.7102	0.3478	1.3723	-0.6497	1.4173	0.2305	4.99138e-11	SIG
PH	S8_174001170	8	174001170	34.9991	-2.2922	4.08	-0.7453	0.6559	0.7125	-0.4386	0.9048	-1.5658	NA	NA	0.0624	-2.5912	1.3579	-0.1404	3.29	0.535	1.85702e-29	SIG
PH	S9_10773225	9	10773225	13.339	-0.9365	-1.812	-0.114	0.4877	1.9123	0.5734	-1.6528	0.3325	NA	NA	-0.6616	0.4066	1.4527	0.0118	1.2456	0.2026	1.94486e-09	SIG
PH	S10_3769810	10	3769810	28.2997	-1.872	-2.1822	-0.9067	0.8861	-2.0123	0.6414	0.1575	-1.2555	NA	NA	1.6047	1.2433	3.0289	0.6668	2.6537	0.4316	4.0188e-23	SIG	Zm00001d023400	cyp94C1	Cytochrome P450 94C1
PH	S10_4225324	10	4225324	19.4109	-1.1514	-0.1837	0.5905	1.0068	0.2587	-0.4422	1.2169	3.5928	NA	NA	-0.3766	-2.4263	-0.5381	-1.5474	1.8255	0.2969	7.08432e-15	SIG	Zm00001d023400; Zm00001d023379	cyp94C1; pyk2	Cytochrome P450 94C1; Pyruvate kinase 2
PH	S10_9208327	10	9208327	16.8991	-0.7833	-1.8107	2.5174	1.2571	0.9459	0.2574	-0.9275	-1.1155	NA	NA	-0.4804	0.0604	-1.2721	1.3514	1.5795	0.2569	1.34077e-12	SIG	Zm00001d023538	zmlacs11	Long chain acyl-CoA synthetase 9, chloroplastic
PH	S10_63382184	10	63382184	11.5416	0.7984	0.0679	-0.4223	-0.8496	0.2333	-0.3489	-2.3644	-0.8007	NA	NA	-0.0011	1.3827	1.756	0.5486	1.0796	0.1756	6.9864e-08	SIG
PH	S10_145341145	10	145341145	31.6638	-3.3785	3.3047	-0.6401	-0.769	1.4521	-1.464	-0.8564	-1.2686	NA	NA	1.723	0.7622	1.7	-0.5653	2.9719	0.4833	2.70602e-26	SIG	Zm00001d026421	nrpd2	DNA-directed RNA polymerases IV and V subunit 2
PH	S10_146916917	10	146916917	9.9252	-0.1222	0.7148	-0.2707	-1.8898	-0.2514	-0.0523	0.808	-1.2858	NA	NA	0.8361	1.6627	-0.9997	0.8503	0.9268	0.1507	1.62147e-06	SUG	Zm00001d026510	ibh2	bHLH transcription factor
FT	S1_150687879	1	150687879	19.0527	0.0953	0.0149	0.1069	-0.1949	-0.269	-0.0773	NA	NA	NA	NA	0.2002	0.1904	-0.1334	0.067	0.0237	0.0779	1.33762e-15	SIG
FT	S1_157759334	1	157759334	16.9872	-0.0597	-0.1016	-0.1012	-0.0746	0.2755	-0.0456	NA	NA	NA	NA	-0.1202	0.2906	0.0055	-0.0688	0.0211	0.0694	1.11158e-13	SIG
FT	S1_307321706	1	307321706	18.3941	-0.136	-0.2229	0.0091	-0.0043	0.0599	0.0799	NA	NA	NA	NA	0.0681	0.3723	-0.0011	-0.225	0.0229	0.0754	5.49715e-15	SIG
FT	S2_190497004	2	190497004	16.2378	0.02	0.0556	0.097	0.2491	-0.258	-0.0315	NA	NA	NA	NA	0.0072	-0.1892	0.1338	-0.0839	0.0202	0.0664	5.47144e-13	SIG	Zm00001d005849	set7/9	Histone H3 K4-specific methyltransferase SET7/9 family protein
FT	S3_1398895	3	1398895	23.693	0.0295	-0.0076	0.3033	0.0137	0.1348	-0.1428	NA	NA	NA	NA	-0.3382	0.0891	-0.1294	0.0477	0.0296	0.0973	5.81196e-20	SIG	Zm00001d039355	atx4	Histone-lysine N-methyltransferase ATX4
FT	S3_1800539	3	1800539	30.9488	-0.0691	0.1074	0.087	0.1845	-0.0345	0.0098	NA	NA	NA	NA	-0.2103	-0.4884	0.2268	0.1868	0.0388	0.1277	7.09719e-27	SIG	Zm00001d039355	atx4	Histone-lysine N-methyltransferase ATX4
FT	S4_243752702	4	243752702	8.1881	-0.1419	0.0403	0.063	-0.0343	-0.0041	0.0848	NA	NA	NA	NA	0.0353	-0.2154	0.0477	0.1246	0.0102	0.0334	8.52939e-06	SUG	Zm00001d053909	met	Methyltransferase
FT	S6_44987581	6	44987581	22.9247	0.1226	-0.0595	0.2969	0.1601	-0.0389	0.19	NA	NA	NA	NA	-0.2534	-0.216	-0.1272	-0.0745	0.0286	0.0941	3.09351e-19	SIG
FT	S6_96842938	6	96842938	22.8534	0.2554	0.1115	-0.2852	-0.0179	-0.0014	0.013	NA	NA	NA	NA	-0.0895	-0.2625	0.1208	0.156	0.0285	0.0938	3.61184e-19	SIG
FT	S7_148571743	7	148571743	13.4796	0.1126	-0.0512	0.0313	-0.1054	0.0696	-0.041	NA	NA	NA	NA	-0.268	0.2389	0.0544	-0.0412	0.0168	0.0551	1.82381e-10	SIG	Zm00001d021278; Zm00001d021291	dbb10; cct41	Double B-box zinc finger protein 10; CO CO-LIKE TIMING OF CAB1 protein domain 41
FT	S8_73507269	8	73507269	14.4557	-0.0799	-0.0687	-0.3189	-0.0039	0.0596	0.0911	NA	NA	NA	NA	0.1769	0.0052	0.1623	-0.0235	0.0179	0.059	2.3612e-11	SIG	Zm00001d009617	spa1	Suppressor of phya-105 1
FT	S8_121951790	8	121951790	9.2869	0.1627	-0.1598	0.0634	0.0211	-0.0912	0.0428	NA	NA	NA	NA	0.0053	0.1573	-0.1402	-0.0614	0.0115	0.0379	9.72097e-07	SUG
FT	S9_9666122	9	9666122	15.1169	0.067	0.1068	0.0092	0.0601	-0.0499	-0.0012	NA	NA	NA	NA	-0.3143	-0.0742	0.288	-0.0915	0.0188	0.0618	5.86725e-12	SIG	Zm00001d044980	zfp8	Zinc finger protein 8
FT	S9_18658420	9	18658420	12.0945	-0.0433	-0.1843	-0.031	-0.0382	0.0643	0.0577	NA	NA	NA	NA	0.0318	0.3196	-0.0218	-0.1548	0.015	0.0494	3.23393e-09	SIG	Zm00001d045310	mpk2	MAP kinase 2
FT	S9_149079420	9	149079420	15.6355	0.0495	0.0084	-0.0993	-0.2219	0.0348	-0.0303	NA	NA	NA	NA	-0.0894	0.3088	0.1044	-0.065	0.0195	0.064	1.96116e-12	SIG	Zm00001d048082	zmm8	Zea mays MADS8
FT	S10_148252723	10	148252723	10.3967	0.0744	0.1441	-0.1534	-0.1999	0.0148	-0.0404	NA	NA	NA	NA	-0.0319	-0.0408	0.096	0.1371	0.0129	0.0424	1.04307e-07	SIG	Zm00001d026537; Zm00001d026590	hb122; arf30	Homeobox-transcription factor 122; ARF-transcription factor 30
GTW	S1_49216691	1	49216691	37.587	-4.9198	3.869	-1.3546	-1.5984	-0.185	-1.1008	0.5446	-0.3319	1.4838	-1.8914	0.5587	1.7268	3.8723	-0.6732	4.6805	0.5017	1.11411e-30	SIG	Zm00001d001803; Zm00001d001831	smk10; pyk	Choline transporter; Pyruvate kinase, cytosolic isozyme
GTW	S1_230312488	1	230312488	59.1604	-9.326	1.282	-0.2917	-0.0856	0.9398	-0.6821	3.5187	-1.0837	1.6962	0.4254	-1.2064	0.9071	4.6694	-0.7631	7.4322	0.7967	2.81786e-51	SIG
GTW	S1_230341307	1	230341307	43.6439	3.5814	-4.5881	0.78	0.7115	1.2603	0.5785	-2.8193	1.9848	-3.8338	-0.5253	-1.1547	1.5082	2.1861	0.3304	5.4366	0.5828	2.0468e-36	SIG
GTW	S1_294101973	1	294101973	35.6159	3.5186	0.679	-0.1033	-0.6004	0.6922	-0.1851	1.5235	1.9979	0.3327	0.1948	-5.3546	-1.9943	-0.6091	-0.0919	4.4054	0.4723	7.98746e-29	SIG
GTW	S2_1127188	2	1127188	17.3721	1.6898	1.8705	0.8259	-1.4342	-1.6234	-0.1357	-0.315	-2.4504	-1.6834	-0.5888	-0.2459	0.0754	1.352	2.6631	2.1498	0.2305	4.13e-12	SIG	Zm00001d034443	ppk1	Plastidial pyruvate kinase 1 chloroplastic
GTW	S2_39905966	2	39905966	38.8202	3.1418	-2.9881	-2.5087	-0.0241	0.0059	2.0896	-0.0089	1.0418	-3.3149	-1.1065	-0.058	-2.4072	2.7427	3.3945	4.8283	0.5176	7.63906e-32	SIG	Zm00001d003349	drg10	Dark response gene 10
GTW	S2_40127211	2	40127211	46.6002	1.1461	4.7988	2.2634	0.7866	-1.4534	-2.9922	-1.5232	-1.5409	0.4347	0.1771	2.5309	2.2354	-3.3985	-3.4648	5.8224	0.6241	3.13184e-39	SIG	Zm00001d003349	drg10	Dark response gene 10
GTW	S2_56968898	2	56968898	48.7425	-1.1669	-1.4967	-3.0195	-1.3768	-0.4541	0.0708	-1.7043	-3.4163	2.6598	0.6563	5.0531	3.2658	-1.3681	2.297	6.063	0.6499	2.82002e-41	SIG
GTW	S2_214092287	2	214092287	24.1491	-2.8487	1.2945	0.6692	-0.6943	-0.4789	0.5843	0.4911	-0.9688	-2.7876	0.2339	3.745	1.1866	1.2098	-1.6362	2.9835	0.3198	3.45288e-18	SIG	Zm00001d006702	wrky116	WRKY transcription factor 116
GTW	S3_2498413	3	2498413	17.2504	1.8041	2.6677	0.1031	-1.6996	-1.7598	-0.4892	-1.2364	-0.0562	-1.9295	0.2936	1.2909	0.7977	1.7276	-1.514	2.1289	0.2282	5.28218e-12	SIG	Zm00001d039355	atx4	Histone-lysine N-methyltransferase ATX4
GTW	S3_3578334	3	3578334	18.3681	3.7989	1.8111	0.4867	0.5934	-0.3889	-0.5065	-2.2865	-0.6659	0.1864	-0.3354	-0.4404	-1.8055	-1.3562	0.9089	2.2747	0.2438	5.46877e-13	SIG	Zm00001d039355	atx4	Histone-lysine N-methyltransferase ATX4
GTW	S3_12878298	3	12878298	26.127	-0.6328	-2.3671	-0.8292	0.2772	-1.7578	0.5167	-2.0449	-0.1009	-1.8594	0.4248	4.8319	0.0311	2.2922	1.2182	3.2327	0.3465	5.34897e-20	SIG
GTW	S3_164267923	3	164267923	19.3107	2.9512	-0.4622	-0.3545	-0.0461	-2.2888	-0.6023	-1.2296	0.522	-2.2334	0.6084	3.3193	-1.0658	-0.1643	1.0461	2.3771	0.2548	7.96701e-14	SIG
GTW	S4_168853208	4	168853208	57.7621	-0.99	1.4536	4.6447	2.0066	0.5175	-1.9911	0.6403	-0.753	0.1067	-1.1759	-6.4969	1.8737	1.5777	-1.4139	7.196	0.7714	6.25937e-50	SIG
GTW	S4_176698989	4	176698989	44.5431	1.5638	-2.3001	-2.3471	-1.8027	2.7583	-0.3164	-0.4556	0.0469	4.3787	-1.7437	-2.9568	2.9738	-2.9413	3.1421	5.5392	0.5938	2.85568e-37	SIG
GTW	S4_180404781	4	180404781	19.2604	0.6474	-2.1822	-2.1897	-0.7346	-0.9852	0.4104	-0.9959	0.433	-0.6405	0.1168	4.0688	-0.1588	0.0951	2.1154	2.3723	0.2543	8.83207e-14	SIG	Zm00001d052110	o1	Myosin-like protein
GTW	S5_167027642	5	167027642	45.1114	-1.5947	4.8945	-1.5571	-1.8439	-0.1802	1.4303	0.4748	2.0739	0.7076	-0.1029	2.0767	-2.1293	0.0729	-4.3226	5.629	0.6034	8.21703e-38	SIG
GTW	S5_198576650	5	198576650	34.3304	3.2447	3.0328	3.1755	-0.4572	-1.2595	1.2184	-0.9235	0.0102	0.2401	1.4557	-2.6235	-2.7927	-1.8539	-2.4673	4.2636	0.457	1.2854e-27	SIG	Zm00001d017571	almt8	Aluminum-activated malate transporter homolog 8
GTW	S5_199121350	5	199121350	34.4082	0.525	-2.1409	0.8143	1.5243	0.93	-1.5756	2.4681	0.1668	2.0879	-2.3173	-3.1219	2.7144	-3.7035	1.6283	4.2689	0.4576	1.08682e-27	SIG	Zm00001d017571	almt8	Aluminum-activated malate transporter homolog 8
GTW	S5_215210304	5	215210304	24.7134	1.6735	-1.1281	0.0907	0.9958	-1.3971	-0.214	-1.2281	-0.8315	-1.3973	0.65	2.8144	3.7344	-0.5561	-3.2065	3.0564	0.3276	1.05486e-18	SIG	Zm00001d018149	cki5	Cyclin-dependent kinase inhibitor
GTW	S5_223652900	5	223652900	17.4212	-3.7466	-0.3462	-0.9068	0.342	0.1188	0.4204	1.0167	0.7367	0.9548	1.8256	0.6425	-1.0337	1.9207	-1.9448	2.1579	0.2313	3.73916e-12	SIG	Zm00001d018587	mads20	MADS-transcription factor 20
GTW	S7_6578102	7	6578102	15.9504	0.5531	0.8143	-0.6003	-0.8383	-1.6225	1.587	-0.3037	1.3783	-1.0235	1.4252	1.4251	-3.0404	1.5717	-1.3262	1.9625	0.2104	7.20149e-11	SIG
GTW	S7_134161605	7	134161605	32.1165	-3.0472	0.4047	0.2941	-0.5288	1.5429	0.8461	4.3501	1.7853	-3.4746	-0.7563	-0.1938	-1.4597	0.5284	-0.2914	3.987	0.4274	1.51403e-25	SIG	Zm00001d020840; Zm00001d020799	fas8; iso3	Fasciclin-like arabinogalactan protein 8; Isoamylase-type starch debranching enzyme ISO3
GTW	S7_136033596	7	136033596	26.3671	0.7064	4.7997	0.4924	1.9656	-1.215	-0.9443	-0.1532	0.2081	1.5887	0.3395	-0.7831	-4.3275	-0.6362	-2.041	3.2671	0.3502	3.21868e-20	SIG	Zm00001d020903	fas7	Fasciclin-like arabinogalactan protein 7
GTW	S7_136373870	7	136373870	23.3752	1.8478	0.6585	-1.6502	1.0525	-1.2973	-1.2172	0.1622	-0.2166	4.0274	-0.3952	1.4756	0.6364	-4.5655	-0.5185	2.9001	0.3109	1.74874e-17	SIG	Zm00001d020903	fas7	Fasciclin-like arabinogalactan protein 7
GTW	S9_25864760	9	25864760	25.3305	2.7654	1.5651	-1.3624	-0.1987	-2.7476	-0.9585	-2.2812	-0.4756	-1.6149	0.3435	1.3141	0.6927	3.9266	-0.9686	3.1361	0.3362	2.87492e-19	SIG	Zm00001d045539	acb2	Acyl-CoA-binding protein2
GTW	S9_28592799	9	28592799	24.5465	2.4029	-0.0005	-0.4298	0.6189	1.3845	-0.0024	-0.3632	-1.1669	0.4442	-0.1061	-4.6488	-1.3329	1.2102	1.9899	3.0313	0.3249	1.49835e-18	SIG
GTW	S9_106737193	9	106737193	14.2958	3.3238	0.4172	-0.63	0.6157	-0.8172	-0.0823	-0.7698	-0.5154	-0.3111	-0.2089	1.0243	-2.1143	-1.82	1.8881	1.7674	0.1895	1.91249e-09	SIG	Zm00001d046823	hag35	GNAT-transcription factor 35
GY	S1_67661401	1	67661401	19.1576	-0.1317	0.1252	-0.0568	-0.1954	0.0353	0.0915	0.4131	0.2443	-0.1358	-0.0367	-0.0687	-0.293	-0.0554	0.0642	0.0308	0.6712	1.09019e-13	SIG
GY	S1_79443766	1	79443766	21.4069	0.0821	0.1256	0.346	0.1472	0.0072	0.0794	0.0516	0.028	-0.4369	-0.0004	0.0519	-0.2266	-0.1018	-0.1531	0.0344	0.749	1.05656e-15	SIG
GY	S1_85177723	1	85177723	10.5269	0.1287	0.0494	-0.0656	0.0168	-0.0201	0.0307	0.0524	-0.2811	0.0084	-0.0459	-0.1762	-0.0403	0.0725	0.2703	0.0169	0.3691	2.58175e-06	SUG
GY	S2_173396897	2	173396897	17.7944	-0.2207	0.3293	-0.0168	-0.0251	0.2108	-0.039	0.1548	-0.0261	-0.0794	0.0366	0.0361	-0.3876	-0.0846	0.1119	0.0286	0.6232	1.75571e-12	SIG
GY	S2_238240638	2	238240638	11.8593	0.0093	0.0139	-0.404	0.0845	0.1965	-0.058	-0.0683	-0.0193	0.0703	0.0082	0.1267	0.0196	0.0693	-0.0489	0.019	0.4134	2.12381e-07	SIG
GY	S3_187206169	3	187206169	32.7753	0.4255	0.1355	-0.1574	-0.2281	-0.4236	0.0293	-0.1619	-0.2381	0.0198	-0.1288	0.2658	0.2354	0.0317	0.1948	0.053	1.1538	3.67104e-26	SIG	Zm00001d043043; Zm00001d043025	arm15; wrky43	Armadillo domain protein 15; WRKY-transcription factor 43
GY	S3_192864722	3	192864722	19.9563	-0.0867	0.0924	0.3006	0.0231	0.1012	-0.0077	0.0108	0.416	-0.2353	-0.2098	-0.011	-0.1509	-0.0795	-0.1631	0.0321	0.7002	2.11588e-14	SIG
GY	S3_235930315	3	235930315	21.4198	-0.0048	0.1982	0.1359	0.0719	-0.0379	0.072	0.025	0.0178	-0.0945	0.0312	0.0499	-0.5587	-0.0736	0.1676	0.0345	0.7516	1.02868e-15	SIG	Zm00001d044705	pebp1	Phosphatidylethanolamine-binding protein1
GY	S4_3946644	4	3946644	18.1009	0.0464	0.1307	-0.1351	0.0089	0.0067	-0.0476	-0.0205	0.1074	0.0123	0.1358	-0.0846	-0.5599	0.1747	0.2247	0.0291	0.6334	9.41951e-13	SIG
GY	S4_10635304	4	10635304	21.3158	0.0321	-0.1063	0.0684	-0.0548	-0.3011	-0.1908	0.2282	0.1956	0.1498	0.1797	0.1713	0.0904	-0.3487	-0.1136	0.0344	0.7485	1.27606e-15	SIG
GY	S4_87172331	4	87172331	9.6274	0.1277	0.1207	-0.0755	0.0947	-0.1919	-0.0485	-0.0553	0.0254	0.0228	-0.0438	0.2666	-0.1656	-0.0945	0.0171	0.0155	0.3367	1.33938e-05	SUG
GY	S4_87192793	4	87192793	9.6274	0.1277	0.1207	-0.0755	0.0947	-0.1919	-0.0485	-0.0553	0.0254	0.0228	-0.0438	0.2666	-0.1656	-0.0945	0.0171	0.0155	0.3367	1.33938e-05	SUG
GY	S5_219171361	5	219171361	38.4828	-0.0979	0.1882	-0.0696	0.136	0.2979	-0.0731	-0.1419	0.17	0.1434	0.1131	-0.2978	-0.7577	0.1659	0.2235	0.0624	1.3585	1.59097e-31	SIG	Zm00001d018366	emb17	Initiation factor 3, plastid
GY	S6_47110595	6	47110595	33.1579	-0.1817	0.1164	-0.2041	-0.252	0.2634	-0.1179	0.2141	0.3927	0.0261	-0.0682	-0.0131	0.4097	-0.1048	-0.4807	0.0537	1.169	1.61111e-26	SIG
GY	S6_81032803	6	81032803	17.3789	0.069	-0.1652	-0.0629	0.1228	-0.0386	-0.1999	-0.13	-0.3322	0.2006	0.0553	0.0123	0.1473	-0.0503	0.3718	0.028	0.6091	4.07336e-12	SIG
GY	S7_132622156	7	132622156	54.2583	0.1397	0.0098	0.098	0.2401	-0.0091	0.2018	-0.4993	-0.3131	-0.112	0.2521	0.645	-0.0975	-0.2624	-0.2933	0.0885	1.9267	1.46383e-46	SIG	Zm00001d020799	iso3	Isoamylase-type starch debranching enzyme3
GY	S7_135088850	7	135088850	4.7681	-0.1042	0.0498	-0.0799	-0.0987	-0.0259	0.0189	-0.0116	-0.0502	0.1025	0.099	-0.0248	-0.1384	0.1438	0.1195	0.0076	0.1663	0.0380023	SUG	Zm00001d020840; Zm00001d020799	fas8; iso3	Fasciclin-like arabinogalactan protein 8; Isoamylase-type starch debranching enzyme ISO3
GY	S7_135114495	7	135114495	4.7681	-0.1042	0.0498	-0.0799	-0.0987	-0.0259	0.0189	-0.0116	-0.0502	0.1025	0.099	-0.0248	-0.1384	0.1438	0.1195	0.0076	0.1663	0.0380023	SUG	Zm00001d020840; Zm00001d020799	fas8; iso3	Fasciclin-like arabinogalactan protein 8; Isoamylase-type starch debranching enzyme ISO3
GY	S7_136211668	7	136211668	23.8394	0.0728	0.053	-0.291	0.1668	0.1941	0.0676	0.0828	0.0527	-0.124	0.2197	0.0616	-0.5153	0.0038	-0.0445	0.0384	0.8364	6.61363e-18	SIG	Zm00001d020903	fas7	Fasciclin-like arabinogalactan protein 7
GY	S7_145203122	7	145203122	18.313	0.0085	0.0113	0.1948	0.2925	-0.0336	-0.0209	0.0161	0.059	-0.4372	-0.0273	0.1481	-0.2154	0.1032	-0.0991	0.0294	0.6413	6.11883e-13	SIG	Zm00001d021191	bzip22	bZIP-transcription factor 22
GY	S7_147684530	7	147684530	19.076	-0.2829	0.0048	-0.2075	-0.0968	-0.0899	0.0237	-0.0834	0.0034	0.2113	-0.0065	0.4933	0.0213	-0.0409	0.0501	0.0307	0.6692	1.28845e-13	SIG	Zm00001d021288	nye1	Magnesium dechelatase
GY	S7_150537178	7	150537178	20.864	0.102	0.0852	0.0705	0.2513	-0.1845	-0.1232	-0.2095	-0.2446	0.1673	-0.0526	0.3047	0.1885	-0.2506	-0.1046	0.0336	0.7325	3.25205e-15	SIG	Zm00001d021372	dek47	Regulator of chromosome condensation (RCC1) domain protein
GY	S7_161445280	7	161445280	13.8063	0.011	0.0446	-0.4201	-0.067	0.0494	-0.0404	0.1882	0.1415	0.102	-0.0543	0.1433	-0.1329	-0.0738	0.1085	0.0221	0.4822	4.9882e-09	SIG	Zm00001d021701	bhlh164	bHLH-transcription factor 164
GY	S8_133919943	8	133919943	19.0884	-0.1784	-0.1155	0.0073	0.1428	0.0043	0.0497	-0.3357	0.0226	-0.0195	-0.0395	0.48	-0.1003	0.0421	0.0403	0.0307	0.6694	1.25623e-13	SIG	Zm00001d010942; Zm00001d010920	ppr101; sams1	PPR pentatricopeptide repeat protein; S-adenosylmethionine synthetase 1

## Sheet: PP
Table S5. The trait-associated markers (TAMs) of the multiple environments (Main and G×E) and phenotypic plasticity (Slope and Intercept) for 4 traits in the Maize1000 dataset.
Sheet 3. The information of the Slope and Intercept-TAMs for 4 traits in the Maize1000 dataset.
Trait	Marker	Chromosome	Position (bp)	LOD	Add	Dom	Variance	r2(%)	P-value	Significance	Candidate gene	Synonyms	Annotation
PH_Slope_PTS	S1_288713611	1	288713611	6.2267	0	-0.0001	0	1.9113	5.93586e-07	SUG
PH_Slope_PTS	S1_303594892	1	303594892	14.4511	-0.0001	0	0	2.7878	3.5434e-15	SIG
PH_Slope_PTS	S2_189879205	2	189879205	5.0668	0	-0.0001	0	1.0615	8.57712e-06	SUG
PH_Slope_PTS	S2_198116261	2	198116261	4.7601	0	-0.0001	0	1.0629	1.73809e-05	SUG	Zm00001d006110	bhlh23	bHLH-transcription factor 23
PH_Slope_PTS	S3_23161655	3	23161655	8.8082	0	-0.0001	0	1.4509	1.55649e-09	SIG
PH_Slope_PTS	S4_7473037	4	7473037	3.1809	0	0	0	0.8432	0.000659482	SUG
PH_Slope_PTS	S4_191929819	4	191929819	6.7225	0	-0.0001	0	1.2768	1.89569e-07	SIG	Zm00001d052530; Zm00001d052556; Zm00001d052494	cyp94C20; srp54; pyk	Cytochrome P450 CYP94C20; Signal recognition particle 54 kDa protein, chloroplastic; Pyruvate kinase
PH_Slope_PTS	S4_244740998	4	244740998	4.1523	0	-0.0001	0	0.6123	7.04414e-05	SUG	Zm00001d053909	met	Methyltransferase
PH_Slope_PTS	S5_1496381	5	1496381	10.0825	0	-0.0001	0	1.3888	8.27781e-11	SIG
PH_Slope_PTS	S5_21943762	5	21943762	8.6624	-0.0001	0	0	1.4372	2.17744e-09	SIG
PH_Slope_PTS	S5_211446326	5	211446326	8.333	0	-0.0001	0	1.2788	4.64886e-09	SIG	Zm00001d018024	pin2	PIN-formed protein2
PH_Slope_PTS	S6_91240165	6	91240165	9.1094	0	-0.0001	0	2.502	7.77919e-10	SIG
PH_Slope_PTS	S6_115931867	6	115931867	4.8642	0	-0.0001	0	0.9537	1.36758e-05	SUG	Zm00001d037221	tcp10	TCP-transcription factor 10
PH_Slope_PTS	S8_8871793	8	8871793	22.7344	-0.0001	0	0	3.9718	1.84677e-23	SIG
PH_Slope_PTS	S8_180200949	8	180200949	11.3073	-0.0001	-0.0001	0	1.4726	4.93312e-12	SIG	Zm00001d012738	ofp1	Alpha/beta-Hydrolases superfamily protein
PH_Slope_PTS	S10_88485835	10	88485835	11.257	-0.0001	-0.0001	0	0.856	5.53878e-12	SIG
PH_Slope_PTS	S10_110487951	10	110487951	9.4592	0	-0.0001	0	1.8661	3.47638e-10	SIG
PH_Slope_PAR	S1_299084167	1	299084167	9.7551	-0.0598	0.0251	0.0022	3.3443	1.7588e-10	SIG	Zm00001d034629; Zm00001d034604; Zm00001d034606	ts6; spin1; iws1	Tasselseed6; KH domain-containing protein SPIN1; IWS1/SPN1-transcription factor 1
PH_Slope_PAR	S2_189879205	2	189879205	5.1469	-0.0077	0.0508	0.0008	1.1936	7.133e-06	SUG
PH_Slope_PAR	S2_198116261	2	198116261	8.0182	-0.019	0.0574	0.0012	1.7842	9.5965e-09	SIG	Zm00001d006110	bhlh23	bHLH-transcription factor 23
PH_Slope_PAR	S3_218063970	3	218063970	11.9381	-0.0068	-0.0892	0.0016	2.3873	1.1544e-12	SIG
PH_Slope_PAR	S4_11717343	4	11717343	5.3877	0.005	0.052	0.0006	0.9256	4.0974e-06	SUG	Zm00001d048991	ereb106	AP2-EREBP-transcription factor 106
PH_Slope_PAR	S4_191929819	4	191929819	5.4913	-0.0123	0.0501	0.0009	1.3107	3.2275e-06	SUG	Zm00001d052530; Zm00001d052556; Zm00001d052494	cyp94C20; srp54; pyk	Cytochrome P450 CYP94C20; Signal recognition particle 54 kDa protein, chloroplastic; Pyruvate kinase
PH_Slope_PAR	S5_1547027	5	1547027	8.7029	0.002	0.0696	0.0011	1.724	1.9836e-09	SIG
PH_Slope_PAR	S5_19694316	5	19694316	5.3614	-0.0101	0.0531	0.0009	1.3907	4.3529e-06	SUG
PH_Slope_PAR	S5_187876640	5	187876640	9.74	-0.0633	0.0007	0.0018	2.8083	1.8212e-10	SIG
PH_Slope_PAR	S6_115931867	6	115931867	6.7996	-0.0012	0.053	0.0007	1.064	1.5873e-07	SIG	Zm00001d037221	tcp10	TCP-transcription factor 10
PH_Slope_PAR	S8_8871793	8	8871793	23.2838	0.0941	0.0299	0.0027	4.0725	5.2129e-24	SIG
PH_Slope_PAR	S8_132134734	8	132134734	9.7954	0.0133	0.0626	0.001	1.5146	1.603e-10	SIG
PH_Slope_PAR	S10_149303023	10	149303023	10.5896	-0.0308	-0.0655	0.0009	1.4435	2.5749e-11	SIG	Zm00001d026537; Zm00001d026590	hb122; arf30	Homeobox-transcription factor 122; ARF-transcription factor 30
PH_Intercept_PTS	S1_166479301	1	166479301	33.5856	-3.211	-18.3993	61.1192	3.1184	2.60372e-34	SIG
PH_Intercept_PTS	S2_189879205	2	189879205	6.6405	0.3057	9.6429	22.1061	1.1279	2.28967e-07	SIG
PH_Intercept_PTS	S3_236753705	3	236753705	10.1602	-10.3194	-2.9915	37.4657	1.9116	6.92096e-11	SIG
PH_Intercept_PTS	S4_244740998	4	244740998	8.5611	-1.376	9.7607	24.4412	1.247	2.74928e-09	SIG	Zm00001d053909	met	Methyltransferase
PH_Intercept_PTS	S5_1547027	5	1547027	8.9801	0.9763	11.5937	29.1244	1.486	1.04778e-09	SIG
PH_Intercept_PTS	S5_21943762	5	21943762	7.3575	8.6948	2.6376	28.5786	1.4581	4.39359e-08	SIG
PH_Intercept_PTS	S5_187876640	5	187876640	9.8172	-10.4372	-0.7327	47.6286	2.4301	1.52458e-10	SIG
PH_Intercept_PTS	S5_211446326	5	211446326	10.0067	-3.6963	10.2952	35.6275	1.8178	9.85526e-11	SIG	Zm00001d018024	pin2	PIN-formed protein2
PH_Intercept_PTS	S6_91240165	6	91240165	6.739	-1.9583	9.9099	32.4789	1.6571	1.82489e-07	SIG
PH_Intercept_PTS	S8_8871793	8	8871793	21.768	14.9713	4.6675	67.7799	3.4583	1.70911e-22	SIG
PH_Intercept_PTS	S10_64766996	10	64766996	23.871	17.89	0.9024	148.929	7.5987	1.3486e-24	SIG
PH_Intercept_PTS	S10_110487951	10	110487951	20.2751	-2.7374	14.8054	59.3381	3.0276	5.31643e-21	SIG
PH_Intercept_PTS	S10_130093143	10	130093143	10.9129	3.5503	-10.6289	34.1052	1.7401	1.22324e-11	SIG
PH_Intercept_PAR	S1_191856053	1	191856053	6.3803	6.7663	1.974	20.996	1.9059	4.16828e-07	SUG
PH_Intercept_PAR	S1_291869678	1	291869678	11.2282	-8.612	-0.9637	31.7434	2.8815	5.91838e-12	SIG
PH_Intercept_PAR	S2_47037433	2	47037433	9.7801	-5.6594	6.1003	23.2685	2.1122	1.66049e-10	SIG
PH_Intercept_PAR	S2_189879205	2	189879205	7.2917	2.9834	-6.8702	21.7604	1.9753	5.11165e-08	SIG
PH_Intercept_PAR	S2_198548710	2	198548710	11.0528	8.8231	-0.3647	37.318	3.3875	8.86431e-12	SIG	Zm00001d006110	bhlh23	bHLH-transcription factor 23
PH_Intercept_PAR	S2_240320885	2	240320885	6.9261	-2.5969	6.7044	18.6441	1.6924	1.18626e-07	SIG
PH_Intercept_PAR	S3_219214387	3	219214387	11.7068	8.978	2.5583	34.0996	3.0954	1.96632e-12	SIG
PH_Intercept_PAR	S4_11717343	4	11717343	3.8916	1.7107	-5.1821	10.5087	0.9539	0.00012839	SUG	Zm00001d048991	ereb106	AP2-EREBP-transcription factor 106
PH_Intercept_PAR	S4_159012783	4	159012783	6.916	-6.7369	0.4336	21.9066	1.9886	1.21398e-07	SIG
PH_Intercept_PAR	S4_191929819	4	191929819	8.3208	1.3275	-7.8141	18.789	1.7056	4.78041e-09	SIG	Zm00001d052530; Zm00001d052556; Zm00001d052494	cyp94C20; srp54; pyk	Cytochrome P450 CYP94C20; Signal recognition particle 54 kDa protein, chloroplastic; Pyruvate kinase
PH_Intercept_PAR	S5_1213271	5	1213271	6.2234	0.3117	-6.7921	12.0484	1.0937	5.98144e-07	SUG
PH_Intercept_PAR	S5_19694316	5	19694316	5.1937	2.1291	-6.1529	15.5885	1.415	6.40456e-06	SUG
PH_Intercept_PAR	S5_207092135	5	207092135	8.0748	-7.8264	0.3735	28.5574	2.5923	8.42314e-09	SIG
PH_Intercept_PAR	S5_224039873	5	224039873	8.8918	8.0381	-0.8496	31.1543	2.828	1.28387e-09	SIG	Zm00001d018542	eif4A	Eukaryotic initiation factor 4A-III homolog A
PH_Intercept_PAR	S10_110487951	10	110487951	10.1196	1.576	-7.7844	16.6494	1.5113	7.59948e-11	SIG
FT_Slope_PTT	S1_24117805	1	24117805	10.6981	-0.0013	0.0046	0	2.2034	2.00577e-11	SIG
FT_Slope_PTT	S1_89148052	1	89148052	9.8253	-0.0047	0.0002	0	3.2853	1.49632e-10	SIG
FT_Slope_PTT	S5_219751536	5	219751536	9.2216	0.0048	-0.0004	0	3.7181	6.00792e-10	SIG	Zm00001d018364	ski1	Snf1-related kinase interacting protein SKI1
FT_Slope_PTT	S6_164279022	6	164279022	5.0266	-0.0021	0.0028	0	1.5687	9.40953e-06	SUG	Zm00001d038756	cole1	Protein LIKE COV 1
FT_Slope_PRE	S1_89148052	1	89148052	11.6872	0.0425	-0.0017	0.0008	3.4911	2.05701e-12	SIG
FT_Slope_PRE	S2_7346172	2	7346172	6.9932	-0.0114	-0.0341	0.0003	1.0913	1.01633e-07	SIG
FT_Slope_PRE	S2_210003627	2	210003627	4.5033	-0.0142	0.0252	0.0004	1.5106	3.13985e-05	SUG
FT_Slope_PRE	S3_20102942	3	20102942	4.0298	-0.0274	0.006	0.0003	1.4739	9.34059e-05	SUG	Zm00001d039965	d7sC5	Delta-7-sterol-C5
FT_Slope_PRE	S5_219751536	5	219751536	8.1104	-0.0373	0.0048	0.0007	2.954	7.76051e-09	SIG	Zm00001d018364	ski1	Snf1-related kinase interacting protein SKI1
FT_Slope_PRE	S6_91353358	6	91353358	5.7111	0.0001	-0.0321	0.0003	1.1048	1.94569e-06	SUG
FT_Slope_PRE	S6_97405876	6	97405876	10.3639	-0.0022	-0.0427	0.0004	1.8943	4.33001e-11	SIG	Zm00001d036719	dmag1	DNA-3-methyladenine glycosylase1
FT_Slope_PRE	S6_100888024	6	100888024	6.8076	0.0327	-0.0027	0.0005	2.0959	1.55842e-07	SIG
FT_Slope_PRE	S7_136092207	7	136092207	7.1109	-0.0349	-0.0132	0.0005	2.3216	7.75059e-08	SIG
FT_Slope_PRE	S9_2837292	9	2837292	6.1347	-0.0034	-0.0354	0.0003	1.1686	7.33699e-07	SUG
FT_Slope_PRE	S9_4777000	9	4777000	3.8385	0.0056	-0.0267	0.0002	0.9962	0.0001451	SUG
FT_Slope_PAR	S3_1677136	3	1677136	7.7049	0.0081	-0.001	0	2.8902	1.97412e-08	SIG	Zm00001d039355	atx4	Histone-lysine N-methyltransferase ATX4
FT_Slope_PAR	S3_20102942	3	20102942	5.8369	0.0073	-0.0013	0	2.1786	1.45654e-06	SUG	Zm00001d039965	d7sC5	Delta-7-sterol-C5
FT_Slope_PAR	S3_181305374	3	181305374	10.9624	0.003	-0.0105	0	3.7012	1.09137e-11	SIG	Zm00001d042864	hb48	Homeobox-transcription factor 48
FT_Slope_PAR	S5_219751536	5	219751536	8.7332	0.0084	-0.0015	0	3.2468	1.84972e-09	SIG	Zm00001d018364	ski1	Snf1-related kinase interacting protein SKI1
FT_Slope_PAR	S6_53664607	6	53664607	8.2361	0	-0.008	0	1.4081	5.8102e-09	SIG
FT_Slope_PAR	S7_136092207	7	136092207	6.2263	0.0072	0.0026	0	2.0708	5.94176e-07	SUG
FT_Slope_PAR	S9_2837292	9	2837292	9.8025	0.0035	0.009	0	1.3964	1.57721e-10	SIG
FT_Slope_PAR	S10_145055212	10	145055212	8.2215	0.0091	0.0017	0	2.4802	6.00863e-09	SIG	Zm00001d026445	mbr2	E3 ubiquitin-protein ligase MBR2
FT_Slope_DTR	S2_210003627	2	210003627	7.5434	-0.0248	0.0433	0.0011	2.568	2.86352e-08	SIG
FT_Slope_DTR	S3_1677136	3	1677136	7.6475	-0.0493	0.003	0.0012	2.8261	2.2532e-08	SIG	Zm00001d039355	atx4	histone-lysine N-methyltransferase ATX4
FT_Slope_DTR	S3_20102942	3	20102942	4.9988	-0.0403	0.01	0.0008	1.828	1.00329e-05	SUG	Zm00001d039965	d7sC5	Delta-7-sterol-C5
FT_Slope_DTR	S3_201867023	3	201867023	6.7933	-0.0435	0.0079	0.001	2.3311	1.61031e-07	SIG	Zm00001d043490	nog1	3-hydroxyisobutyryl-CoA hydrolase/ catalytic
FT_Slope_DTR	S5_219751536	5	219751536	9.656	-0.0539	0.0093	0.0015	3.5767	2.21005e-10	SIG	Zm00001d018364	ski1	Snf1-related kinase interacting protein SKI1
FT_Slope_DTR	S6_53664607	6	53664607	7.256	-0.0095	0.0445	0.0005	1.3211	5.54939e-08	SIG
FT_Slope_DTR	S7_136092207	7	136092207	5.635	-0.0429	-0.0118	0.0008	1.9342	2.3184e-06	SUG
FT_Slope_DTR	S9_2837292	9	2837292	8.6394	-0.0203	-0.0511	0.0005	1.2126	2.29551e-09	SIG
FT_Slope_DTR	S10_145055212	10	145055212	7.0047	-0.0518	-0.006	0.0009	2.2207	9.89854e-08	SIG	Zm00001d026445	mbr2	E3 ubiquitin-protein ligase MBR2
FT_Slope_GDD	S1_15194400	1	15194400	12.718	-0.0783	0.041	0.0032	4.2511	1.91631e-13	SIG
FT_Slope_GDD	S1_24117805	1	24117805	11.0521	-0.002	0.0708	0.0012	1.6197	8.87866e-12	SIG
FT_Slope_GDD	S1_51981824	1	51981824	7.9819	0.0146	0.063	0.001	1.3675	1.04328e-08	SIG	Zm00001d028962	wrky32	WRKY-transcription factor 32
FT_Slope_GDD	S2_155045252	2	155045252	7.7717	-0.0611	-0.0166	0.0015	1.9729	1.69258e-08	SIG
FT_Slope_GDD	S4_2927856	4	2927856	7.1636	-0.0587	0.0182	0.002	2.6109	6.86604e-08	SIG
FT_Slope_GDD	S5_209362414	5	209362414	10.9773	0.0727	0.0309	0.0025	3.3418	1.05458e-11	SIG	Zm00001d017932; Zm00001d017885	mads26; col5	MADS-transcription factor 26; C2C2-CO-like-transcription factor 5
FT_Slope_GDD	S5_219751536	5	219751536	6.5839	0.0585	-0.0131	0.0018	2.3821	2.60792e-07	SIG	Zm00001d018364	ski1	Snf1-related kinase interacting protein SKI1
FT_Slope_GDD	S6_179209703	6	179209703	10.3078	0.0148	0.0674	0.0009	1.2501	4.92684e-11	SIG
FT_Slope_GDD	S10_145055212	10	145055212	10.532	0.083	0.0176	0.0023	3.0141	2.94004e-11	SIG	Zm00001d026445	mbr2	E3 ubiquitin-protein ligase MBR2
FT_Slope_PTR	S1_15194400	1	15194400	14.1492	-1.6181	0.8504	1.3634	4.7341	7.10151e-15	SIG
FT_Slope_PTR	S1_24117805	1	24117805	9.8369	0.2367	1.292	0.3694	1.2826	1.45697e-10	SIG
FT_Slope_PTR	S2_11177468	2	11177468	13.8032	1.6816	0.2803	1.269	4.4065	1.5752e-14	SIG
FT_Slope_PTR	S2_214780061	2	214780061	5.6118	0.1241	-1.1206	0.3557	1.2351	2.44584e-06	SUG
FT_Slope_PTR	S4_6684100	4	6684100	10.6215	-1.5402	0.3745	1.0905	3.7867	2.39268e-11	SIG
FT_Slope_PTR	S5_209311893	5	209311893	11.3039	-1.5178	-0.3404	1.0006	3.4743	4.97183e-12	SIG	Zm00001d017932; Zm00001d017885	mads26; col5	MADS-transcription factor 26; C2C2-CO-like-transcription factor 5
FT_Slope_PTR	S8_170366048	8	170366048	6.6088	-0.1893	1.1952	0.4217	1.4644	2.46306e-07	SIG
FT_Slope_PTR	S9_12409735	9	12409735	7.4584	-0.015	-1.3723	0.451	1.5661	3.48213e-08	SIG
FT_Slope_DL	S1_24117805	1	24117805	11.8719	0.3037	-0.6584	0.1689	2.1815	1.34444e-12	SIG
FT_Slope_DL	S1_84731158	1	84731158	14.1497	0.7712	0.3849	0.2845	3.6749	7.0931e-15	SIG
FT_Slope_DL	S1_307484057	1	307484057	10.0822	0.1912	0.7535	0.1022	1.3207	8.2821e-11	SIG
FT_Slope_DL	S2_15105685	2	15105685	6.7488	0.42	-0.4008	0.1613	2.0833	1.78415e-07	SIG	Zm00001d002618	ereb105	AP2-EREBP-transcription factor 105
FT_Slope_DL	S3_2109905	3	2109905	6.4764	-0.0394	0.5783	0.0893	1.1533	3.34109e-07	SUG	Zm00001d039355	atx4	Histone-lysine N-methyltransferase ATX4
FT_Slope_DL	S3_20102942	3	20102942	4.8983	-0.5251	0.0434	0.1221	1.5768	1.26427e-05	SUG	Zm00001d039965	d7sC5	Delta-7-sterol-C5
FT_Slope_DL	S3_159820587	3	159820587	14.9455	-0.5374	-0.6744	0.2365	3.0551	1.13516e-15	SIG
FT_Slope_DL	S3_186800916	3	186800916	10.7272	0.3341	0.7066	0.0828	1.07	1.87563e-11	SIG	Zm00001d043060; Zm00001d043049	wrky81; plt3	WRKY-transcription factor 81; Phospholipid transfer protein
FT_Slope_DL	S3_235700822	3	235700822	9.9693	-0.3965	0.6334	0.2504	3.235	1.07412e-10	SIG
FT_Slope_DL	S5_209311893	5	209311893	7.519	0.597	0.1527	0.1541	1.9904	3.02907e-08	SIG	Zm00001d017932; Zm00001d017885	mads26; col5	MADS-transcription factor 26; C2C2-CO-like-transcription factor 5
FT_Slope_DL	S5_218676151	5	218676151	8.3396	-0.2611	0.6506	0.1921	2.4811	4.5779e-09	SIG	Zm00001d018364	ski1	Snf1-related kinase interacting protein SKI1
FT_Slope_DL	S9_12406874	9	12406874	10.5501	0.1147	0.784	0.1255	1.6212	2.8205e-11	SIG
FT_Slope_DL	S10_88378072	10	88378072	16.8577	-0.9666	0.2493	0.4206	5.4326	1.38985e-17	SIG
FT_Intercept_PTT	S1_24117805	1	24117805	20.0545	0.5071	-1.8718	1.0781	3.0066	8.83646e-21	SIG
FT_Intercept_PTT	S1_89148052	1	89148052	8.8471	1.2961	-0.0948	0.7783	2.1705	1.42307e-09	SIG
FT_Intercept_PTT	S2_155045252	2	155045252	9.8976	1.3991	0.2414	0.8066	2.2495	1.26693e-10	SIG
FT_Intercept_PTT	S2_208531624	2	208531624	6.5636	0.2677	1.0824	0.2812	0.7842	2.7333e-07	SIG	Zm00001d006451	sbp13	SBP-transcription factor 13
FT_Intercept_PTT	S3_201867023	3	201867023	8.2015	-1.2633	0.2471	0.8202	2.2874	6.29157e-09	SIG	Zm00001d043490	nog1	3-hydroxyisobutyryl-CoA hydrolase/ catalytic
FT_Intercept_PTT	S3_222668082	3	222668082	14.8289	0.4739	1.596	0.5263	1.4678	1.48467e-15	SIG	Zm00001d044232	zmelf3.1	Protein EARLY FLOWERING 3
FT_Intercept_PTT	S4_8261998	4	8261998	18.3129	0.6842	2.1496	0.6504	1.8137	4.87245e-19	SIG
FT_Intercept_PTT	S4_31855256	4	31855256	6.4626	1.3127	0.001	0.6855	1.9117	3.44838e-07	SUG	Zm00001d049487; Zm00001d049485	cullin 3B; cadr5	Cullin-3B; CCAAT-DR1-transcription factor 5
FT_Intercept_PTT	S5_209362414	5	209362414	6.3259	-1.1197	-0.3965	0.5857	1.6335	4.72414e-07	SUG	Zm00001d017932; Zm00001d017885	mads26; col5	MADS-transcription factor 26; C2C2-CO-like-transcription factor 5
FT_Intercept_PTT	S5_219751536	5	219751536	8.7211	-1.3024	0.4392	0.9485	2.6452	1.9019e-09	SIG	Zm00001d018364	ski1	Snf1-related kinase interacting protein SKI1
FT_Intercept_PTT	S6_91353358	6	91353358	5.2852	-0.0438	-1.0859	0.2862	0.7981	5.18845e-06	SUG
FT_Intercept_PTT	S6_159452433	6	159452433	11.5437	-0.4062	-1.522	0.5834	1.6269	2.86206e-12	SIG	Zm00001d038557	ca5p10	CCAAT-HAP5-transcription factor 510
FT_Intercept_PTT	S6_164279022	6	164279022	8.0127	0.8609	-0.9945	0.6845	1.9089	9.71901e-09	SIG	Zm00001d038756	cole1	Protein LIKE COV 1
FT_Intercept_PTT	S7_139280899	7	139280899	6.1553	1.1864	0.2666	0.6214	1.7329	6.99801e-07	SUG
FT_Intercept_PTT	S8_106782260	8	106782260	28.2662	2.2528	0.3566	1.4747	4.1126	5.43028e-29	SIG
FT_Intercept_PTT	S10_51797379	10	51797379	12.6868	-1.1336	-1.2159	0.8493	2.3685	2.05929e-13	SIG
FT_Intercept_PTT	S10_147572442	10	147572442	9.4408	-1.4241	-0.0988	0.9501	2.6496	3.62678e-10	SIG	Zm00001d026590; Zm00001d026537	arf30; hb122	ARF-transcription factor 30; Homeobox-transcription factor 122
FT_Intercept_PTS	S1_25904798	1	25904798	7.285	0.3944	0.0581	0.069	1.7943	5.19096e-08	SIG	Zm00001d028217; Zm00001d028222	zmm14; zfp8	MADS-box transcription factor 14; Zinc finger protein 8
FT_Intercept_PTS	S1_174893268	1	174893268	10.7771	-0.0238	0.4524	0.0508	1.3205	1.67213e-11	SIG
FT_Intercept_PTS	S1_298964133	1	298964133	5.0879	0.2024	-0.2849	0.0564	1.4667	8.17135e-06	SUG	Zm00001d034629; Zm00001d034604; Zm00001d034606	ts6; spin1; iws1	Tasselseed6; KH domain-containing protein SPIN1; IWS1/SPN1-transcription factor 1
FT_Intercept_PTS	S3_17643637	3	17643637	11.9257	-0.4628	-0.2181	0.0859	2.2317	1.18767e-12	SIG
FT_Intercept_PTS	S3_73625010	3	73625010	25.6337	0.6906	0.2497	0.1574	4.0897	2.32922e-26	SIG
FT_Intercept_PTS	S4_158645593	4	158645593	9.3681	0.4859	0.0214	0.1057	2.7472	4.28807e-10	SIG
FT_Intercept_PTS	S5_219751536	5	219751536	8.347	0.4146	-0.1267	0.0943	2.4492	4.50057e-09	SIG	Zm00001d018364	ski1	Snf1-related kinase interacting protein SKI1
FT_Intercept_PTS	S6_97405876	6	97405876	9.4757	0.133	0.4438	0.0489	1.2696	3.34727e-10	SIG	Zm00001d036719	dmag1	DNA-3-methyladenine glycosylase1
FT_Intercept_PTS	S7_136203719	7	136203719	9.192	-0.4705	0.0695	0.1042	2.7074	6.43201e-10	SIG
FT_Intercept_PTS	S8_67037489	8	67037489	6.9441	0.3701	-0.0576	0.0689	1.7894	1.13815e-07	SIG
FT_Intercept_PTS	S8_127460052	8	127460052	8.6942	0.0451	-0.5024	0.0691	1.7959	2.02373e-09	SIG	Zm00001d010752	pebp8	Phosphatidylethanolamine-binding protein8
FT_Intercept_PTS	S9_72835668	9	72835668	9.3865	-0.4171	-0.2146	0.0875	2.275	4.11024e-10	SIG
FT_Intercept_PRE	S1_23414744	1	23414744	7.9281	-0.2306	0.0508	0.0259	0.9948	1.18093e-08	SIG
FT_Intercept_PRE	S1_56280582	1	56280582	23.4072	-0.3717	-0.0632	0.0523	2.0039	3.92342e-24	SIG
FT_Intercept_PRE	S1_174893268	1	174893268	7.9365	-0.0193	0.2087	0.0111	0.4268	1.15828e-08	SIG
FT_Intercept_PRE	S1_197381348	1	197381348	9.2369	0.2458	0.0758	0.0287	1.1001	5.80015e-10	SIG
FT_Intercept_PRE	S1_298964133	1	298964133	6.0204	0.0951	-0.1891	0.0186	0.7126	9.54627e-07	SUG	Zm00001d034629; Zm00001d034604; Zm00001d034606	ts6; spin1; iws1	Tasselseed6; KH domain-containing protein SPIN1; IWS1/SPN1-transcription factor 1
FT_Intercept_PRE	S1_301894894	1	301894894	5.7866	-0.2055	0.0413	0.0188	0.7196	1.63546e-06	SUG
FT_Intercept_PRE	S2_26272058	2	26272058	12.4418	0.2837	-0.0701	0.0415	1.5905	3.6193e-13	SIG
FT_Intercept_PRE	S3_2995644	3	2995644	6.693	-0.1319	0.1611	0.0153	0.585	2.02871e-07	SIG	Zm00001d039355	atx4	Histone-lysine N-methyltransferase ATX4
FT_Intercept_PRE	S3_156761524	3	156761524	6.243	-0.2	0.0466	0.0205	0.7867	5.718e-07	SUG	Zm00001d042212	ldp1	Luminidependens protein 1
FT_Intercept_PRE	S3_159358653	3	159358653	7.783	-0.2167	0.0585	0.0255	0.9793	1.6492e-08	SIG
FT_Intercept_PRE	S4_4868531	4	4868531	5.9835	-0.0529	-0.1814	0.0093	0.3564	1.03922e-06	SUG
FT_Intercept_PRE	S4_16374223	4	16374223	8.8334	-0.1611	0.1815	0.0273	1.0478	1.46851e-09	SIG
FT_Intercept_PRE	S4_23138162	4	23138162	10.0343	0.216	-0.1009	0.0266	1.018	9.24809e-11	SIG
FT_Intercept_PRE	S4_98574810	4	98574810	11.2153	-0.2563	-0.0866	0.0273	1.0449	6.0971e-12	SIG
FT_Intercept_PRE	S4_246980862	4	246980862	3.2701	0.1514	0.0062	0.0105	0.403	0.000537012	SUG
FT_Intercept_PRE	S5_150298417	5	150298417	29.7279	-0.4537	0.1458	0.0971	3.7221	1.87578e-30	SIG
FT_Intercept_PRE	S6_71504333	6	71504333	8.8113	-0.0476	-0.2162	0.0108	0.4156	1.54536e-09	SIG
FT_Intercept_PRE	S7_7300303	7	7300303	18.0459	0.3245	0.0039	0.0433	1.6588	9.0105e-19	SIG	Zm00001d018867	syntaxin132	Syntaxin 132
FT_Intercept_PRE	S7_123785550	7	123785550	20.6373	-0.3766	-0.0261	0.0679	2.6041	2.30929e-21	SIG
FT_Intercept_PRE	S8_126983503	8	126983503	31.258	0.4689	0.0522	0.1026	3.933	5.53578e-32	SIG	Zm00001d010752	pebp8	Phosphatidylethanolamine-binding protein8
FT_Intercept_PRE	S8_179754746	8	179754746	11.075	0.3062	-0.0342	0.0361	1.3846	8.42225e-12	SIG	Zm00001d012731	arf26	ARF-transcription factor 26
FT_Intercept_PRE	S9_2763565	9	2763565	12.4228	0.2674	-0.0068	0.0315	1.2082	3.78161e-13	SIG
FT_Intercept_PRE	S9_143844376	9	143844376	7.1745	0.2278	-0.018	0.0236	0.906	6.69546e-08	SIG
FT_Intercept_PRE	S10_16326781	10	16326781	6.2181	0.2004	-0.0479	0.0203	0.7774	6.05538e-07	SUG
FT_Intercept_PAR	S1_3766531	1	3766531	9.2785	1.2116	0.2265	0.4336	1.8753	5.27021e-10	SIG	Zm00001d027412; Zm00001d027425	dcl101; zag6	Dicer-like 101; MADS-box transcription factor 56
FT_Intercept_PAR	S1_24117805	1	24117805	17.3713	0.4305	-1.3025	0.5606	2.4247	4.25916e-18	SIG
FT_Intercept_PAR	S1_84731158	1	84731158	13.4155	1.175	0.6055	0.6638	2.8711	3.84559e-14	SIG
FT_Intercept_PAR	S2_155045252	2	155045252	9.0114	1.0225	0.0572	0.4571	1.9768	9.74883e-10	SIG
FT_Intercept_PAR	S2_210003627	2	210003627	6.4306	-0.6071	0.6634	0.3934	1.7014	3.71247e-07	SUG
FT_Intercept_PAR	S3_1398895	3	1398895	11.7565	1.0985	-0.402	0.7078	3.0612	1.75379e-12	SIG	Zm00001d039355	atx4	Histone-lysine N-methyltransferase ATX4
FT_Intercept_PAR	S3_20102942	3	20102942	9.8771	-1.0469	0.4965	0.563	2.4349	1.32828e-10	SIG	Zm00001d039965	d7sC5	Delta-7-sterol-C5
FT_Intercept_PAR	S3_181305374	3	181305374	13.312	-0.6271	1.2643	0.8246	3.5663	4.881e-14	SIG	Zm00001d042864	hb48	Homeobox-transcription factor 48
FT_Intercept_PAR	S3_199134399	3	199134399	12.4901	1.4524	0.124	0.6333	2.7392	3.23838e-13	SIG
FT_Intercept_PAR	S3_222668082	3	222668082	14.8536	0.1128	1.2417	0.3421	1.4796	1.40281e-15	SIG	Zm00001d044232	zmelf3.1	Protein EARLY FLOWERING 3
FT_Intercept_PAR	S4_8261998	4	8261998	24.8275	-0.1247	2.0591	1.1057	4.7824	1.49079e-25	SIG
FT_Intercept_PAR	S5_219751536	5	219751536	10.0667	-1.117	0.0899	0.6054	2.6184	8.58272e-11	SIG	Zm00001d018364	ski1	Snf1-related kinase interacting protein SKI1
FT_Intercept_PAR	S7_139280899	7	139280899	6.659	0.9568	0.1134	0.4016	1.737	2.19391e-07	SIG
FT_Intercept_PAR	S8_106782260	8	106782260	37.7048	2.0025	0.2183	1.2309	5.3239	1.97974e-38	SIG
FT_Intercept_PAR	S9_2837292	9	2837292	9.8625	-0.5443	-1.0295	0.217	0.9385	1.37352e-10	SIG
FT_Intercept_PAR	S9_4777000	9	4777000	4.6189	0.0158	-0.8017	0.1626	0.7031	2.40569e-05	SUG
FT_Intercept_PAR	S10_145055212	10	145055212	10.1014	-1.2353	-0.2212	0.5071	2.1935	7.92444e-11	SIG	Zm00001d026445	mbr2	E3 ubiquitin-protein ligase MBR2
FT_Intercept_DTR	S1_14143669	1	14143669	12.581	0.2448	-0.6053	0.1185	2.1581	2.62725e-13	SIG
FT_Intercept_DTR	S1_25904798	1	25904798	11.0382	0.5934	0.2157	0.1498	2.728	9.1657e-12	SIG	Zm00001d028217; Zm00001d028222	zmm14; zfp8	MADS-box transcription factor 14; Zinc finger protein 8
FT_Intercept_DTR	S2_7346172	2	7346172	6.4685	0.076	0.4988	0.0553	1.0069	3.40242e-07	SUG
FT_Intercept_DTR	S3_4717305	3	4717305	8.4638	0.609	0.1112	0.1282	2.3343	3.43986e-09	SIG	Zm00001d039355	atx4	Histone-lysine N-methyltransferase ATX4
FT_Intercept_DTR	S3_144999024	3	144999024	12.4743	0.0008	-0.7966	0.1475	2.6859	3.35889e-13	SIG
FT_Intercept_DTR	S4_4492751	4	4492751	13.6223	0.6426	-0.0848	0.1803	3.2825	2.38873e-14	SIG
FT_Intercept_DTR	S4_158645593	4	158645593	7.5089	0.5522	-0.0484	0.138	2.5128	3.10045e-08	SIG
FT_Intercept_DTR	S5_31450228	5	31450228	6.1226	-0.4549	0.1033	0.1093	1.9906	7.54438e-07	SUG
FT_Intercept_DTR	S5_219751536	5	219751536	6.2075	0.4477	-0.1623	0.1139	2.0739	6.20484e-07	SUG	Zm00001d018364	ski1	Snf1-related kinase interacting protein SKI1
FT_Intercept_DTR	S6_97405876	6	97405876	12.7636	0.3003	0.6203	0.1114	2.0283	1.72539e-13	SIG	Zm00001d036719	dmag1	DNA-3-methyladenine glycosylase1
FT_Intercept_DTR	S7_136203719	7	136203719	4.3381	-0.4052	0.0848	0.079	1.4378	4.59307e-05	SUG
FT_Intercept_DTR	S8_127460052	8	127460052	9.1742	0.1017	-0.651	0.1292	2.3529	6.70097e-10	SIG	Zm00001d010752	pebp8	Phosphatidylethanolamine-binding protein8
FT_Intercept_GDD	S1_15194400	1	15194400	11.0577	1.6907	-0.5538	1.3269	3.2052	8.76509e-12	SIG
FT_Intercept_GDD	S1_24117805	1	24117805	13.7093	-0.1052	-1.6708	0.64	1.5458	1.95546e-14	SIG
FT_Intercept_GDD	S1_51981824	1	51981824	8.4785	0.0284	-1.4078	0.4972	1.201	3.32526e-09	SIG	Zm00001d028962	wrky32	WRKY-transcription factor 32
FT_Intercept_GDD	S2_208531624	2	208531624	8.1577	0.7623	1.1445	0.4563	1.1022	6.95974e-09	SIG	Zm00001d006451	sbp13	SBP-transcription factor 13
FT_Intercept_GDD	S4_12513163	4	12513163	6.8055	1.1406	-0.5416	0.83	2.0048	1.56588e-07	SIG
FT_Intercept_GDD	S4_19444464	4	19444464	7.2382	-0.6852	1.2151	0.8418	2.0334	5.78232e-08	SIG
FT_Intercept_GDD	S5_209362414	5	209362414	10.3638	-1.4839	-0.6563	1.0479	2.5313	4.33101e-11	SIG	Zm00001d017932; Zm00001d017885	mads26; col5	MADS-transcription factor 26; C2C2-CO-like-transcription factor 5
FT_Intercept_GDD	S5_219751536	5	219751536	7.2393	-1.2804	0.3613	0.8863	2.1408	5.76702e-08	SIG	Zm00001d018364	ski1	Snf1-related kinase interacting protein SKI1
FT_Intercept_GDD	S6_179209703	6	179209703	11.9807	-0.2616	-1.5492	0.5056	1.2214	1.04639e-12	SIG
FT_Intercept_GDD	S7_139280899	7	139280899	7.7885	1.4068	0.3737	0.8787	2.1226	1.62852e-08	SIG
FT_Intercept_GDD	S8_106782260	8	106782260	25.1728	2.2678	-0.1703	1.9455	4.6993	6.73239e-26	SIG
FT_Intercept_GDD	S10_51797379	10	51797379	10.6972	-1.0615	-1.2169	0.7855	1.8974	2.00998e-11	SIG
FT_Intercept_GDD	S10_147572442	10	147572442	10.6457	-1.5357	-0.5076	1.0669	2.5771	2.26298e-11	SIG	Zm00001d026590; Zm00001d026537	arf30; hb122	ARF-transcription factor 30; Homeobox-transcription factor 122
FT_Intercept_PTR	S1_24117805	1	24117805	14.4134	1.2032	-2.0594	1.9377	3.0373	3.86511e-15	SIG
FT_Intercept_PTR	S1_84731158	1	84731158	16.7886	2.3716	1.3958	2.7766	4.3524	1.62954e-17	SIG
FT_Intercept_PTR	S1_307484057	1	307484057	8.0878	0.2112	2.0469	0.8816	1.3819	8.17614e-09	SIG
FT_Intercept_PTR	S2_214780061	2	214780061	5.9924	-0.0366	1.668	0.7081	1.11	1.01812e-06	SUG
FT_Intercept_PTR	S4_12513163	4	12513163	8.1833	1.8113	-0.0149	1.5076	2.3632	6.56096e-09	SIG
FT_Intercept_PTR	S4_19444464	4	19444464	5.6093	-0.3797	1.6379	0.9291	1.4564	2.45964e-06	SUG
FT_Intercept_PTR	S5_209311893	5	209311893	11.9227	2.2391	0.4616	2.1844	3.4241	1.19605e-12	SIG	Zm00001d017932; Zm00001d017885	mads26; col5	MADS-transcription factor 26; C2C2-CO-like-transcription factor 5
FT_Intercept_PTR	S8_926203	8	926203	10.5764	0.3462	2.4487	1.0949	1.7163	2.65466e-11	SIG
FT_Intercept_PTR	S8_170366048	8	170366048	4.7599	0.3148	-1.4294	0.653	1.0236	1.7391e-05	SUG
FT_Intercept_PTR	S9_11455036	9	11455036	10.3682	2.3411	-0.3582	2.2309	3.497	4.28683e-11	SIG
FT_Intercept_PTR	S9_12409735	9	12409735	10.5158	0.5177	2.2571	0.9585	1.5025	3.05222e-11	SIG
FT_Intercept_PTR	S10_51797379	10	51797379	14.4686	-1.6192	-1.8961	1.861	2.9171	3.40394e-15	SIG
FT_Intercept_DL	S1_24117805	1	24117805	16.8466	-3.9961	11.8688	46.9043	3.0686	1.42568e-17	SIG
FT_Intercept_DL	S1_51981824	1	51981824	10.0983	-0.3219	10.1606	26.0135	1.7019	7.9815e-11	SIG	Zm00001d028962	wrky32	WRKY-transcription factor 32
FT_Intercept_DL	S1_307484057	1	307484057	10.3903	-3.8701	-10.733	19.5687	1.2802	4.07424e-11	SIG
FT_Intercept_DL	S2_15105685	2	15105685	5.5074	-4.4293	6.3352	25.6751	1.6797	3.11037e-06	SUG	Zm00001d002618	ereb105	AP2-EREBP-transcription factor 105
FT_Intercept_DL	S3_2109905	3	2109905	8.1035	0.3717	-9.4918	23.3406	1.527	7.8842e-09	SIG	Zm00001d039355	atx4	Histone-lysine N-methyltransferase ATX4
FT_Intercept_DL	S3_20102942	3	20102942	4.7908	7.3479	-1.7993	24.9962	1.6353	1.61961e-05	SUG	Zm00001d039965	d7sC5	Delta-7-sterol-C5
FT_Intercept_DL	S3_186800916	3	186800916	7.7618	-2.4135	-9.6406	16.6528	1.0895	1.73171e-08	SIG	Zm00001d043060; Zm00001d043049	wrky81; plt3	WRKY-transcription factor 81; Phospholipid transfer protein
FT_Intercept_DL	S4_179806490	4	179806490	5.4203	4.2431	-6.2969	22.7325	1.4872	3.80103e-06	SUG
FT_Intercept_DL	S5_209311893	5	209311893	10.0369	-10.0826	-2.7071	43.8802	2.8708	9.19268e-11	SIG	Zm00001d017932; Zm00001d017885	mads26; col5	MADS-transcription factor 26; C2C2-CO-like-transcription factor 5
FT_Intercept_DL	S5_218676151	5	218676151	6.4013	1.9774	-8.9486	27.4622	1.7967	3.97098e-07	SUG	Zm00001d018364	ski1	Snf1-related kinase interacting protein SKI1
FT_Intercept_DL	S8_20694262	8	20694262	4.7036	-0.2444	-7.5487	13.5113	0.8839	1.97957e-05	SUG
FT_Intercept_DL	S9_12406874	9	12406874	9.7198	-2.2289	-10.8424	22.7193	1.4864	1.90805e-10	SIG
FT_Intercept_DL	S10_88378072	10	88378072	13.2202	12.7361	-2.2948	71.1072	4.652	6.02902e-14	SIG
GTW_Slope_PRE	S1_204997077	1	204997077	7.056	0.2729	0.0572	0.0329	1.8577	8.79552e-08	SIG	Zm00001d031893	hct12	Hydroxycinnamoyltransferase 12
GTW_Slope_PRE	S2_6900457	2	6900457	6.5507	0.2826	-0.042	0.0359	2.0308	2.8155e-07	SIG	Zm00001d002157; Zm00001d002098; Zm00001d002175	ppr14; emp12; flr3	PPR pentatricopeptide repeat protein; Receptor-like protein kinase
GTW_Slope_PRE	S2_47049692	2	47049692	8.8435	-0.0498	-0.3528	0.0234	1.3224	1.43491e-09	SIG	Zm00001d003543	dek37	PPR pentatricopeptide repeat protein
GTW_Slope_PRE	S3_164251517	3	164251517	10.1401	0.3235	0.0228	0.0461	2.6026	7.24898e-11	SIG
GTW_Slope_PRE	S3_234955079	3	234955079	8.4256	0.0667	-0.3336	0.0366	2.0659	3.75553e-09	SIG	Zm00001d044705	pebp1	Phosphatidylethanolamine-binding protein1
GTW_Slope_PRE	S4_4736602	4	4736602	11.5786	-0.3253	-0.1005	0.0343	1.9355	2.64113e-12	SIG
GTW_Slope_PRE	S5_22336355	5	22336355	5.5599	0.2309	-0.0669	0.0296	1.6749	2.7559e-06	SUG
GTW_Slope_PRE	S6_123070345	6	123070345	7.6058	-0.0312	0.3084	0.0267	1.5099	2.48008e-08	SIG	Zm00001d037926	mn6	Microsomal signal peptidase 21 kDa subunit
GTW_Slope_PRE	S6_142955635	6	142955635	9.5143	0.117	0.2901	0.0244	1.3815	3.06248e-10	SIG
GTW_Slope_PRE	S7_9017249	7	9017249	5.7013	0.2507	-0.0486	0.0316	1.7882	1.99028e-06	SUG
GTW_Slope_PRE	S7_162295808	7	162295808	14.9908	-0.1728	0.3564	0.046	2.5985	1.02269e-15	SIG	Zm00001d021701	bhlh164	bHLH-transcription factor 164
GTW_Slope_PRE	S8_22498860	8	22498860	9.0778	-0.0416	0.2976	0.0231	1.3076	8.36564e-10	SIG	Zm00001d008862	cko5	Cytokinin dehydrogenase
GTW_Slope_PRE	S8_29071757	8	29071757	6.7983	0.2906	-0.0017	0.0378	2.1377	1.5922e-07	SIG
GTW_Slope_PRE	S9_12456896	9	12456896	7.765	-0.251	0.1331	0.0423	2.3902	1.71888e-08	SIG	Zm00001d045089	ppr2263	Pentatricopeptide repeat protein PPR2263
GTW_Slope_PRE	S9_154574366	9	154574366	8.1523	0.1276	-0.3024	0.0422	2.3845	7.04689e-09	SIG	Zm00001d048311	sut7	Sucrose transporter
GTW_Slope_PRE	S10_151206955	10	151206955	12.2926	-0.1697	0.3698	0.0672	3.7943	5.10335e-13	SIG
GTW_Slope_PTR	S1_63699702	1	63699702	9.1773	-9.6141	1.303	46.6419	2.5176	6.6534e-10	SIG
GTW_Slope_PTR	S2_47049692	2	47049692	8.2328	-0.8219	-10.5298	23.0718	1.2454	5.855e-09	SIG	Zm00001d003543	dek37	PPR pentatricopeptide repeat protein
GTW_Slope_PTR	S3_12878298	3	12878298	7.007	-8.9441	-0.203	36.4696	1.9685	9.8465e-08	SIG
GTW_Slope_PTR	S3_164251517	3	164251517	9.1978	9.3017	1.7802	35.9759	1.9419	6.3461e-10	SIG
GTW_Slope_PTR	S4_4868739	4	4868739	7.7967	2.1122	-9.5357	30.9248	1.6692	1.5982e-08	SIG
GTW_Slope_PTR	S4_168175492	4	168175492	18.0752	-13.2553	-0.1564	78.5722	4.2411	8.4238e-19	SIG
GTW_Slope_PTR	S4_180403738	4	180403738	14.8368	-10.8436	-5.4966	42.0628	2.2704	1.458e-15	SIG	Zm00001d052110	o1	Myosin-like protein
GTW_Slope_PTR	S5_3824071	5	3824071	9.3619	-9.351	-0.0226	37.3613	2.0167	4.35e-10	SIG
GTW_Slope_PTR	S5_22336355	5	22336355	4.6571	6.4365	-1.9836	23.3434	1.26	2.2031e-05	SUG
GTW_Slope_PTR	S5_97159365	5	97159365	11.2303	9.7814	3.6792	31.203	1.6843	5.8903e-12	SIG
GTW_Slope_PTR	S5_194412689	5	194412689	14.5577	-3.5454	11.0869	38.026	2.0526	2.7724e-15	SIG
GTW_Slope_PTR	S7_8870486	7	8870486	13.9525	-11.8759	-4.6461	66.9181	3.6121	1.117e-14	SIG
GTW_Slope_PTR	S8_23608702	8	23608702	6.6258	0.4768	8.7966	18.0621	0.9749	2.3681e-07	SIG	Zm00001d008862	cko5	Cytokinin dehydrogenase
GTW_Slope_PTR	S9_1797687	9	1797687	10.7746	-11.5625	3.0956	56.7441	3.0629	1.6818e-11	SIG
GTW_Slope_PTR	S9_25864760	9	25864760	20.4832	-15.5456	-0.8391	109.985	5.9367	3.293e-21	SIG	Zm00001d045539	acb2	Acyl-CoA-binding protein2
GTW_Slope_PTR	S10_64752602	10	64752602	14.0904	-3.6928	-13.1321	25.0266	1.3509	8.1313e-15	SIG
GTW_Slope_PTR	S10_150650535	10	150650535	7.5619	3.911	-8.7283	36.776	1.9851	2.744e-08	SIG
GTW_Slope_PAR	S1_181574888	1	181574888	7.5669	-0.4804	-0.0379	0.0773	1.8581	2.7128e-08	SIG
GTW_Slope_PAR	S1_204997077	1	204997077	6.4844	-0.3888	0.041	0.0744	1.7885	3.27994e-07	SIG	Zm00001d031893	hct12	Hydroxycinnamoyltransferase 12
GTW_Slope_PAR	S2_176890237	2	176890237	8.742	0.198	0.4102	0.0481	1.1554	1.81251e-09	SIG	Zm00001d005546	agp2	ADP-glucose pyrophosphorylase small subunit
GTW_Slope_PAR	S3_164159813	3	164159813	20.1465	-0.6525	-0.1229	0.1576	3.7877	7.14972e-21	SIG
GTW_Slope_PAR	S4_48907390	4	48907390	12.4419	0.3017	-0.4925	0.1486	3.571	3.61846e-13	SIG
GTW_Slope_PAR	S4_167078309	4	167078309	11.1247	-0.558	0.1471	0.1328	3.1901	7.51049e-12	SIG
GTW_Slope_PAR	S4_183484419	4	183484419	10.0831	0.4646	0.138	0.0929	2.2333	8.26509e-11	SIG
GTW_Slope_PAR	S5_22336355	5	22336355	7.4924	-0.3951	0.1066	0.0855	2.0555	3.21983e-08	SIG
GTW_Slope_PAR	S6_123070345	6	123070345	7.9259	0.1247	-0.4423	0.0715	1.7177	1.18674e-08	SIG	Zm00001d037926	mn6	Microsomal signal peptidase 21 kDa subunit
GTW_Slope_PAR	S6_176690235	6	176690235	17.2562	0.2496	-0.6936	0.2014	4.8392	5.55215e-18	SIG
GTW_Slope_PAR	S7_9017249	7	9017249	8.8477	-0.4674	0.025	0.1049	2.521	1.42122e-09	SIG
GTW_Slope_PAR	S7_175984869	7	175984869	5.3368	-0.0348	-0.3425	0.0294	0.7073	4.60678e-06	SUG
GTW_Slope_PAR	S7_184276711	7	184276711	9.8082	0.2388	0.4198	0.0584	1.4041	1.55641e-10	SIG
GTW_Slope_PAR	S8_22498860	8	22498860	8.7978	0.0211	-0.4316	0.0464	1.116	1.59423e-09	SIG	Zm00001d008862	cko5	Cytokinin dehydrogenase
GTW_Slope_PAR	S8_29071757	8	29071757	5.443	-0.3674	-0.088	0.0623	1.4971	3.60733e-06	SUG
GTW_Slope_PAR	S10_150650535	10	150650535	8.6371	-0.2109	0.439	0.0976	2.3448	2.30794e-09	SIG
GTW_Slope_PAR	S10_151206955	10	151206955	10.815	0.1986	-0.5306	0.122	2.9315	1.53251e-11	SIG
GTW_Slope_GDD	S1_85816142	1	85816142	8.1004	0.6798	0.1098	0.1983	1.9949	7.9421e-09	SIG
GTW_Slope_GDD	S3_12878298	3	12878298	10.7413	-0.8499	0.0111	0.3299	3.3185	1.8159e-11	SIG
GTW_Slope_GDD	S3_125932747	3	125932747	7.9832	0.1075	0.644	0.0984	0.9901	1.0402e-08	SIG
GTW_Slope_GDD	S3_164251517	3	164251517	8.4273	0.6896	0.0282	0.2126	2.1383	3.7413e-09	SIG
GTW_Slope_GDD	S4_168175492	4	168175492	10.6395	-0.7585	-0.1491	0.2325	2.3384	2.2955e-11	SIG
GTW_Slope_GDD	S5_22336355	5	22336355	11.6087	0.8011	-0.1542	0.333	3.3496	2.4647e-12	SIG
GTW_Slope_GDD	S6_93750958	6	93750958	9.5328	-0.0883	-0.7118	0.1205	1.2116	2.9344e-10	SIG	Zm00001d036602	knr6	Serine/threonine protein kinase
GTW_Slope_GDD	S7_6829624	7	6829624	9.0686	-0.4422	0.6041	0.2406	2.4197	8.5457e-10	SIG
GTW_Slope_GDD	S8_24047889	8	24047889	6.8929	-0.2565	0.6461	0.1864	1.8749	1.2805e-07	SIG
GTW_Slope_GDD	S9_1797687	9	1797687	12.2182	-0.9305	0.2777	0.3765	3.7873	6.0566e-13	SIG
GTW_Slope_GDD	S9_25864760	9	25864760	26.8811	-1.3586	-0.1825	0.8455	8.5046	1.3179e-27	SIG	Zm00001d045539	acb2	Acyl-CoA-binding protein2
GTW_Slope_GDD	S10_150650535	10	150650535	8.9459	0.3362	-0.719	0.2569	2.5838	1.1334e-09	SIG
GTW_Slope_PTS	S1_203511371	1	203511371	18.1276	-0.0001	-0.0001	0	1.5756	7.46612e-19	SIG
GTW_Slope_PTS	S2_110516474	2	110516474	29.2217	-0.0002	-0.0001	0	2.9775	6.01726e-30	SIG
GTW_Slope_PTS	S3_12142150	3	12142150	5.0111	0.0001	0	0	1.6767	9.75138e-06	SUG
GTW_Slope_PTS	S3_19026347	3	19026347	4.0322	0	-0.0001	0	0.9782	9.28948e-05	SUG
GTW_Slope_PTS	S4_183484419	4	183484419	4.2595	0.0001	0	0	1.0947	5.50339e-05	SUG
GTW_Slope_PTS	S6_123070345	6	123070345	7.9917	0	-0.0001	0	1.8663	1.01997e-08	SIG	Zm00001d037926	mn6	Microsomal signal peptidase 21 kDa subunit
GTW_Slope_PTS	S6_142955635	6	142955635	7.8167	-0.0001	-0.0001	0	1.2509	1.52611e-08	SIG
GTW_Slope_PTS	S7_1333182	7	1333182	9.2087	-0.0001	-0.0001	0	0.5557	6.18986e-10	SIG
GTW_Slope_PTS	S7_6829624	7	6829624	4.6933	0.0001	-0.0001	0	1.4129	2.02719e-05	SUG
GTW_Slope_PTS	S7_162295808	7	162295808	9.8277	0.0001	-0.0001	0	1.7874	1.48808e-10	SIG	Zm00001d021701	bhlh164	bHLH-transcription factor 164
GTW_Slope_PTS	S7_175984869	7	175984869	4.4335	0	-0.0001	0	0.7825	3.68662e-05	SUG
GTW_Slope_PTS	S8_22498860	8	22498860	6.4148	0	-0.0001	0	0.9591	3.84936e-07	SUG	Zm00001d008862	cko5	Cytokinin dehydrogenase
GTW_Slope_PTS	S8_29071757	8	29071757	9.1888	-0.0001	0	0	3.1027	6.47879e-10	SIG
GTW_Slope_PTS	S8_149862342	8	149862342	9.9704	0.0001	0	0	2.9852	1.0714e-10	SIG
GTW_Slope_PTS	S9_28622660	9	28622660	5.0727	0.0001	-0.0001	0	1.6863	8.46222e-06	SUG
GTW_Slope_PTS	S10_151206955	10	151206955	8.1862	0	-0.0001	0	2.3071	6.51778e-09	SIG
GTW_Intercept_PRE	S1_49216691	1	49216691	30.3054	-1.6409	5.6891	11.172	2.4081	4.96261e-31	SIG
GTW_Intercept_PRE	S1_166339251	1	166339251	30.0663	5.8023	-0.7575	13.663	2.945	8.60681e-31	SIG	Zm00001d030891	glk9	G2-like-transcription factor 9
GTW_Intercept_PRE	S1_220084049	1	220084049	14.8266	-4.0523	2.234	8.7169	1.8789	1.49255e-15	SIG
GTW_Intercept_PRE	S2_18683182	2	18683182	16.3341	5.0898	0.9365	9.8815	2.1299	4.63997e-17	SIG	Zm00001d002654; Zm00001d002661	nkd1; os1	Indeterminate domain protein; RWP-RK domain containing protein
GTW_Intercept_PRE	S2_196806539	2	196806539	8.8676	3.78	0.6402	4.8395	1.0431	1.35747e-09	SIG
GTW_Intercept_PRE	S3_2213715	3	2213715	7.2682	3.2629	0.8544	3.9997	0.8621	5.3958e-08	SIG	Zm00001d039355	atx4	SET Domain Protein
GTW_Intercept_PRE	S3_96831109	3	96831109	15.6063	-3.8986	1.9766	9.9076	2.1356	2.47929e-16	SIG
GTW_Intercept_PRE	S3_164267923	3	164267923	11.7054	4.0569	-0.2602	7.7464	1.6697	1.97263e-12	SIG
GTW_Intercept_PRE	S4_11068769	4	11068769	15.6367	-3.3025	3.1231	10.2668	2.213	2.31123e-16	SIG
GTW_Intercept_PRE	S4_22214144	4	22214144	15.882	4.9155	1.4664	7.3088	1.5754	1.31399e-16	SIG	Zm00001d049243; Zm00001d049252	fl2; sweet14b	Zein-1 (alpha zein); Sugars will eventually be exported transporter14b
GTW_Intercept_PRE	S4_44670677	4	44670677	10.9335	3.4946	0.0481	4.7398	1.0217	1.16659e-11	SIG	Zm00001d049796	emp108	PPR pentatricopeptide repeat protein
GTW_Intercept_PRE	S4_172004281	4	172004281	16.8884	-5.0947	-0.4438	11.0575	2.3834	1.29478e-17	SIG
GTW_Intercept_PRE	S5_25640549	5	25640549	20.477	4.818	2.2652	11.0429	2.3803	3.33992e-21	SIG
GTW_Intercept_PRE	S5_170518119	5	170518119	17.6794	-5.1219	0.932	11.6598	2.5132	2.09536e-18	SIG	Zm00001d016640	tudor-SN1	TUDOR-SN protein 1
GTW_Intercept_PRE	S5_177121140	5	177121140	4.6928	-2.4814	-0.1481	2.8828	0.6214	2.02956e-05	SUG	Zm00001d016836; Zm00001d016798	rgh3; dek605	Rough endosperm3; PPR pentatricopeptide repeat protein
GTW_Intercept_PRE	S5_186160650	5	186160650	6.8159	1.8284	-2.3693	3.7383	0.8058	1.52879e-07	SIG
GTW_Intercept_PRE	S5_215143190	5	215143190	20.9276	-4.7034	-0.8577	6.0467	1.3033	1.18359e-21	SIG	Zm00001d018149	cki5	Cyclin-dependent kinase inhibitor
GTW_Intercept_PRE	S5_223907018	5	223907018	22.2842	-5.0018	-1.2396	8.6423	1.8628	5.20742e-23	SIG	Zm00001d018587	mads20	MADS-transcription factor 20
GTW_Intercept_PRE	S6_106240782	6	106240782	19.9808	-4.5845	0.7222	8.4246	1.8159	1.04694e-20	SIG
GTW_Intercept_PRE	S8_65958866	8	65958866	17.4681	4.6853	0.8361	10.37	2.2352	3.40817e-18	SIG
GTW_Intercept_PRE	S8_178073506	8	178073506	8.6508	3.5332	0.4713	5.6189	1.2111	2.23612e-09	SIG
GTW_Intercept_PRE	S9_35689117	9	35689117	14.2989	4.2159	0.8407	7.852	1.6925	5.0307e-15	SIG
GTW_Intercept_PRE	S9_158021392	9	158021392	6.8513	-3.2929	-0.4035	4.0375	0.8703	1.4093e-07	SIG
GTW_Intercept_PTR	S1_85816142	1	85816142	7.5677	-14.1709	-2.4735	85.7746	1.7038	2.70762e-08	SIG
GTW_Intercept_PTR	S1_272168668	1	272168668	8.0147	-14.7699	5.8536	106.767	2.1208	9.67281e-09	SIG
GTW_Intercept_PTR	S2_47049692	2	47049692	9.9307	0.0504	19.2338	87.21	1.7323	1.17387e-10	SIG	Zm00001d003470	plap2	Plastid-lipid-associated protein 2
GTW_Intercept_PTR	S2_220781859	2	220781859	12.1317	9.4004	-17.7777	171.039	3.3975	7.39157e-13	SIG
GTW_Intercept_PTR	S3_125932747	3	125932747	5.6061	-7.2245	-9.9889	38.0363	0.7555	2.47792e-06	SUG
GTW_Intercept_PTR	S3_164267923	3	164267923	15.2278	21.5603	2.4129	214.804	4.2668	5.92601e-16	SIG
GTW_Intercept_PTR	S3_228499866	3	228499866	7.188	-13.4624	-0.3012	77.7966	1.5453	6.48962e-08	SIG	Zm00001d044389	cbl5	Calcineurin B-like protein 5
GTW_Intercept_PTR	S4_178381063	4	178381063	13.2638	-3.3931	22.3869	151.018	2.9998	5.45403e-14	SIG
GTW_Intercept_PTR	S5_22336355	5	22336355	5.9323	-11.8241	4.3739	82.4849	1.6385	1.16936e-06	SUG
GTW_Intercept_PTR	S5_194375980	5	194375980	14.3339	7.316	-17.781	108.745	2.1601	4.64073e-15	SIG
GTW_Intercept_PTR	S6_93750958	6	93750958	10.3424	5.9544	15.2883	62.0229	1.232	4.5497e-11	SIG	Zm00001d036602	knr6	Serine/threonine protein kinase
GTW_Intercept_PTR	S8_23608702	8	23608702	6.4339	-3.8708	-13.6748	38.5125	0.765	3.68405e-07	SUG	Zm00001d008862	cko5	Cytokinin dehydrogenase
GTW_Intercept_PTR	S8_121492985	8	121492985	5.3001	12.0059	-1.696	71.9149	1.4285	5.01254e-06	SUG
GTW_Intercept_PTR	S9_1797687	9	1797687	14.5051	22.2642	-5.9424	210.257	4.1765	3.12923e-15	SIG
GTW_Intercept_PTR	S9_141332818	9	141332818	9.616	-18.3632	0.6274	136.172	2.7049	2.42281e-10	SIG
GTW_Intercept_PTR	S9_156667786	9	156667786	6.252	12.7868	-3.8986	88.9009	1.7659	5.60021e-07	SUG
GTW_Intercept_PTR	S10_64754655	10	64754655	8.8994	-1.9139	17.9783	92.2139	1.8317	1.2616e-09	SIG
GTW_Intercept_PTR	S10_150650535	10	150650535	11.6104	-11.6187	14.6913	166.96	3.3165	2.45473e-12	SIG
GTW_Intercept_PAR	S1_204997077	1	204997077	5.3553	42.5266	-2.9277	875.336	1.5419	4.41481e-06	SUG	Zm00001d031893	hct12	Hydroxycinnamoyltransferase 12
GTW_Intercept_PAR	S2_176890237	2	176890237	8.0086	-20.0921	-48.2916	624.534	1.1001	9.80969e-09	SIG	Zm00001d005546	agp2	ADP-glucose pyrophosphorylase small subunit
GTW_Intercept_PAR	S3_164159813	3	164159813	17.9356	73.6162	15.0096	1986.98	3.5001	1.16172e-18	SIG
GTW_Intercept_PAR	S4_48907390	4	48907390	13.3852	-44.2364	54.193	2340.27	4.1224	4.12387e-14	SIG
GTW_Intercept_PAR	S4_183484419	4	183484419	9.4214	-54.0993	-15.3742	1262.38	2.2237	3.79306e-10	SIG
GTW_Intercept_PAR	S5_4017516	5	4017516	10.8692	-57.2271	-4.0052	1315.66	2.3175	1.35266e-11	SIG	Zm00001d013136	dek36	PPR pentatricopeptide repeat protein
GTW_Intercept_PAR	S5_22336355	5	22336355	6.6659	44.725	-12.1256	1097.05	1.9325	2.15958e-07	SIG
GTW_Intercept_PAR	S6_123070345	6	123070345	7.3932	-7.6051	53.1463	841.332	1.482	4.04689e-08	SIG	Zm00001d037926	mn6	Microsomal signal peptidase 21 kDa subunit
GTW_Intercept_PAR	S6_142955635	6	142955635	6.9753	13.3278	44.7244	530.724	0.9349	1.05906e-07	SIG
GTW_Intercept_PAR	S7_9017249	7	9017249	10.1441	60.0615	-5.3731	1750.42	3.0834	7.18179e-11	SIG
GTW_Intercept_PAR	S7_175984869	7	175984869	5.8575	6.1759	42.956	469.763	0.8275	1.38893e-06	SUG
GTW_Intercept_PAR	S7_184276711	7	184276711	9.1108	-22.6191	-51.0097	747.134	1.3161	7.75443e-10	SIG
GTW_Intercept_PAR	S8_22498860	8	22498860	9.0763	-2.0403	52.7106	690.134	1.2157	8.39546e-10	SIG	Zm00001d008862	cko5	Cytokinin dehydrogenase
GTW_Intercept_PAR	S8_29071757	8	29071757	7.0189	51.5153	6.1189	1197.46	2.1093	9.58031e-08	SIG
GTW_Intercept_PAR	S10_131264956	10	131264956	7.9849	-57.204	7.9724	1366.66	2.4074	1.03603e-08	SIG
GTW_Intercept_PAR	S10_150650535	10	150650535	7.0284	18.3112	-50.3605	1077.92	1.8988	9.37222e-08	SIG
GTW_Intercept_PAR	S10_151206955	10	151206955	10.6724	-26.1454	61.7005	1775.84	3.1282	2.12805e-11	SIG
GTW_Intercept_GDD	S1_85816142	1	85816142	6.7448	-14.4548	-4.0295	86.5368	1.4285	1.80081e-07	SIG
GTW_Intercept_GDD	S1_272168668	1	272168668	8.9012	-17.5533	6.0831	147.376	2.4329	1.25628e-09	SIG
GTW_Intercept_GDD	S2_47049692	2	47049692	9.3474	-0.8479	20.5582	107.209	1.7698	4.49736e-10	SIG	Zm00001d003470	plap2	Plastid-lipid-associated protein 2
GTW_Intercept_GDD	S2_220781859	2	220781859	13.0704	11.5737	-19.6733	227.648	3.758	8.51344e-14	SIG
GTW_Intercept_GDD	S3_125932747	3	125932747	7.3628	-6.9243	-13.6675	55.0425	0.9086	4.34009e-08	SIG
GTW_Intercept_GDD	S3_164267923	3	164267923	11.6459	20.8463	1.0195	201.374	3.3242	2.26234e-12	SIG
GTW_Intercept_GDD	S3_228499866	3	228499866	9.4558	-16.9315	-2.6784	112.624	1.8592	3.50352e-10	SIG	Zm00001d044389	cbl5	Calcineurin B-like protein 5
GTW_Intercept_GDD	S4_168175492	4	168175492	13.7817	20.9144	2.1295	185.502	3.0622	1.655e-14	SIG
GTW_Intercept_GDD	S4_178381063	4	178381063	12.9954	-2.8961	24.6422	172.795	2.8525	1.01167e-13	SIG
GTW_Intercept_GDD	S5_186314833	5	186314833	6.1681	6.1247	-13.9315	90.3023	1.4907	6.79351e-07	SUG
GTW_Intercept_GDD	S6_93750958	6	93750958	10.3479	3.9214	17.4934	73.8056	1.2184	4.49199e-11	SIG	Zm00001d036602	knr6	Serine/threonine protein kinase
GTW_Intercept_GDD	S6_123070345	6	123070345	5.0824	-0.2645	-14.1262	48.0953	0.794	8.27614e-06	SUG	Zm00001d037926	mn6	microsomal signal peptidase 21 kDa subunit
GTW_Intercept_GDD	S8_149862342	8	149862342	5.1891	13.3147	0.8506	78.6558	1.2984	6.47228e-06	SUG
GTW_Intercept_GDD	S9_1797687	9	1797687	15.9598	23.7145	-10.5639	276.065	4.5573	1.09839e-16	SIG
GTW_Intercept_GDD	S9_141332818	9	141332818	13.9076	-24.3104	2.6684	244.971	4.0439	1.23865e-14	SIG
GTW_Intercept_GDD	S9_156667786	9	156667786	5.3019	13.1904	-3.2181	91.4515	1.5097	4.99279e-06	SUG
GTW_Intercept_GDD	S10_150650535	10	150650535	8.5954	-12.3163	12.1188	148.976	2.4593	2.54043e-09	SIG
GTW_Intercept_PTS	S1_204997077	1	204997077	6.7319	13.0161	1.4043	76.6718	1.7581	1.85494e-07	SIG	Zm00001d031893	hct12	Hydroxycinnamoyltransferase 12
GTW_Intercept_PTS	S2_7914494	2	7914494	22.8663	25.9594	-8.6788	305.362	7.0022	1.36324e-23	SIG	Zm00001d002157; Zm00001d002098; Zm00001d002175	ppr14; emp12; flr3	PPR pentatricopeptide repeat protein; Receptor-like protein kinase
GTW_Intercept_PTS	S2_110516474	2	110516474	34.6548	25.2358	14.7289	113.468	2.6019	2.2207e-35	SIG
GTW_Intercept_PTS	S2_213394001	2	213394001	8.1927	4.455	15.5055	39.4497	0.9046	6.42123e-09	SIG	Zm00001d006702	wrky116	WRKY transcription factor 116
GTW_Intercept_PTS	S3_164251517	3	164251517	11.5639	16.3539	3.5912	109.974	2.5218	2.73216e-12	SIG
GTW_Intercept_PTS	S3_234955079	3	234955079	6.4973	2.5662	-14.1311	63.7381	1.4616	3.18357e-07	SIG	Zm00001d044705	pebp1	Phosphatidylethanolamine-binding protein1
GTW_Intercept_PTS	S4_183484419	4	183484419	12.0912	-17.017	-3.917	126.189	2.8936	8.11379e-13	SIG
GTW_Intercept_PTS	S6_123070345	6	123070345	9.0416	-2.3449	16.0957	77.4538	1.7761	9.09402e-10	SIG	Zm00001d037926	mn6	Microsomal signal peptidase 21 kDa subunit
GTW_Intercept_PTS	S6_142955635	6	142955635	7.7966	3.5422	13.0127	44.1304	1.0119	1.59854e-08	SIG
GTW_Intercept_PTS	S7_174222809	7	174222809	6.5295	-1.8019	12.3874	41.3053	0.9472	2.95604e-07	SIG	Zm00001d022193; Zm00001d022184	ra3; emp25	Trehalose-6-phosphate phosphatase; PPR pentatricopeptide repeat protein
GTW_Intercept_PTS	S8_22498860	8	22498860	13.083	-5.415	16.7354	86.1387	1.9752	8.27022e-14	SIG	Zm00001d008862	cko5	Cytokinin dehydrogenase
GTW_Intercept_PTS	S8_29071757	8	29071757	8.8443	15.6645	2.8667	111.861	2.565	1.43216e-09	SIG
GTW_Intercept_PTS	S8_147530157	8	147530157	6.0914	12.152	-0.3835	69.888	1.6026	8.10613e-07	SUG
GTW_Intercept_PTS	S9_154574524	9	154574524	6.1831	-2.3617	-13.9196	36.3231	0.8329	6.56293e-07	SUG	Zm00001d048311	sut7	Sucrose transporter
GTW_Intercept_PTS	S10_140721761	10	140721761	17.1583	-12.0698	-16.8144	88.8952	2.0384	6.95632e-18	SIG
GTW_Intercept_PTS	S10_150650535	10	150650535	6.4377	4.262	-13.4425	71.4803	1.6391	3.65223e-07	SUG
GTW_Intercept_PTS	S10_151206955	10	151206955	11.4616	-8.011	17.0592	145.116	3.3276	3.45797e-12	SIG
GY_Slope_PTR	S1_67926546	1	67926546	3.8858	-0.2125	1.4518	0.5855	0.6798	0.000130126	SUG
GY_Slope_PTR	S1_199606775	1	199606775	6.2884	-0.6192	1.7065	0.8891	1.0322	5.15036e-07	SUG	Zm00001d031738	psa2	Protein disulfide isomerase
GY_Slope_PTR	S1_203626742	1	203626742	14.8401	-2.7184	0.0139	2.9015	3.3687	1.44694e-15	SIG
GY_Slope_PTR	S1_256231628	1	256231628	4.3512	-1.272	0.897	1.238	1.4373	4.45596e-05	SUG
GY_Slope_PTR	S2_28285731	2	28285731	18.5203	1.0164	3.7187	1.8095	2.1008	3.02254e-19	SIG
GY_Slope_PTR	S2_173396897	2	173396897	7.4905	-0.8362	1.9371	1.6418	1.9061	3.23423e-08	SIG
GY_Slope_PTR	S2_177947717	2	177947717	10.2536	0.8217	-2.193	1.5643	1.8162	5.58213e-11	SIG	Zm00001d005546	agp2	ADP-glucose pyrophosphorylase small subunit
GY_Slope_PTR	S2_201072381	2	201072381	7.5219	0.2711	2.2077	1.0407	1.2083	3.00898e-08	SIG	Zm00001d006183; Zm00001d006211	vps22; nye2	Vacuolar protein sorting-associated protein 22 homolog 1; Magnesium dechelatase
GY_Slope_PTR	S3_5802944	3	5802944	5.6773	1.8276	-0.203	1.61	1.8692	2.10329e-06	SUG	Zm00001d039510	iqd7	Calmodulin binding protein
GY_Slope_PTR	S5_178920899	5	178920899	11.8161	-1.4545	-2.2286	1.3339	1.5487	1.52864e-12	SIG	Zm00001d016836; Zm00001d016798	rgh3; dek605	Rough endosperm3; PPR pentatricopeptide repeat protein
GY_Slope_PTR	S5_211954617	5	211954617	6.5272	-0.6506	1.8774	1.3607	1.5798	2.97166e-07	SIG
GY_Slope_PTR	S7_139280899	7	139280899	12.7012	-2.8758	0.159	3.6902	4.2844	1.99202e-13	SIG
GY_Slope_PTR	S7_141588531	7	141588531	14.5994	0.8228	2.5555	1.4232	1.6524	2.5186e-15	SIG	Zm00001d021053; Zm00001d021056; Zm00001d021086	dek41; spl6; bhlh180	PPR pentatricopeptide repeat protein; Squamosa promoter-binding protein-like (SBP domain) transcription factor family protein; bHLH-transcription factor 180
GY_Slope_PRE	S1_246487126	1	246487126	8.5485	-0.0316	-0.0968	0.0024	1.2313	2.83038e-09	SIG
GY_Slope_PRE	S2_206060691	2	206060691	11.5386	0.034	0.121	0.0036	1.7937	2.89606e-12	SIG
GY_Slope_PRE	S3_5802944	3	5802944	7.6775	0.0997	-0.0297	0.0052	2.6357	2.10281e-08	SIG	Zm00001d039510	iqd7	Calmodulin binding protein
GY_Slope_PRE	S4_176786421	4	176786421	7.9725	0.0088	0.1129	0.0028	1.4181	1.06605e-08	SIG
GY_Slope_PRE	S5_4506897	5	4506897	5.6366	0.0445	-0.0793	0.0035	1.7906	2.30994e-06	SUG	Zm00001d013136	dek36	PPR pentatricopeptide repeat protein
GY_Slope_PRE	S5_211954617	5	211954617	5.2177	-0.0173	0.085	0.0023	1.1521	6.06006e-06	SUG
GY_Slope_PRE	S7_3620536	7	3620536	7.8047	0.1044	0.0186	0.005	2.5348	1.5689e-08	SIG
GY_Slope_PRE	S8_163481137	8	163481137	17.7785	-0.1342	-0.0863	0.0093	4.6971	1.66778e-18	SIG	Zm00001d011889	hex9	Hexokinase 9
GY_Slope_PRE	S8_180199051	8	180199051	21.1533	0.0469	-0.1509	0.008	4.0507	7.03837e-22	SIG
GY_Slope_PRE	S9_14782570	9	14782570	14.2537	0.1267	0.0303	0.0053	2.6786	5.58199e-15	SIG
GY_Slope_PTT	S1_83510483	1	83510483	5.1891	0.0092	-0.004	0.0001	1.8714	6.47345e-06	SUG
GY_Slope_PTT	S2_201072381	2	201072381	7.7762	0.0022	0.0132	0	1.2805	1.67527e-08	SIG	Zm00001d006183; Zm00001d006211	vps22; nye2	Vacuolar protein sorting-associated protein 22 homolog 1; Magnesium dechelatase
GY_Slope_PTT	S2_206060691	2	206060691	6.7492	0.0029	0.0113	0	1.0975	1.78258e-07	SIG
GY_Slope_PTT	S3_5802944	3	5802944	5.569	0.0102	-0.0033	0.0001	2.0042	2.69877e-06	SUG	Zm00001d039510	iqd7	Calmodulin binding protein
GY_Slope_PTT	S4_16730087	4	16730087	4.2811	-0.009	0.0014	0	1.4655	5.23664e-05	SUG
GY_Slope_PTT	S5_209566235	5	209566235	4.702	0.0001	0.0095	0	0.7974	1.98687e-05	SUG	Zm00001d017899	nf-YB1	nuclear transcription factor Y subunit B-1
GY_Slope_PTT	S5_211954617	5	211954617	5.5494	-0.0037	0.0102	0	1.4723	2.82348e-06	SUG
GY_Slope_PTT	S7_139280899	7	139280899	7.8112	-0.012	0.0051	0.0001	2.6647	1.54561e-08	SIG
GY_Slope_PTT	S7_150018052	7	150018052	5.2593	-0.005	0.0097	0	1.7851	5.50645e-06	SUG	Zm00001d021372	dek47	Regulator of chromosome condensation (RCC1) domain protein
GY_Slope_GDD	S1_67926546	1	67926546	3.9601	-0.022	0.1039	0.0032	0.7036	0.000109665	SUG
GY_Slope_GDD	S1_199606775	1	199606775	7.4629	-0.0483	0.1334	0.0054	1.1921	3.44663e-08	SIG	Zm00001d031738	psa2	Protein disulfide isomerase
GY_Slope_GDD	S1_203626742	1	203626742	10.6058	-0.1611	0.0353	0.0125	2.7514	2.48059e-11	SIG
GY_Slope_GDD	S2_177947717	2	177947717	8.4014	0.0462	-0.1438	0.0063	1.3927	3.97088e-09	SIG	Zm00001d005546	agp2	ADP-glucose pyrophosphorylase small subunit
GY_Slope_GDD	S2_201072381	2	201072381	5.1508	0.0125	0.131	0.0038	0.8277	7.06881e-06	SUG	Zm00001d006183; Zm00001d006211	vps22; nye2	Vacuolar protein sorting-associated protein 22 homolog 1; Magnesium dechelatase
GY_Slope_GDD	S2_206060691	2	206060691	5.7251	0.012	0.1287	0.004	0.8715	1.88421e-06	SUG
GY_Slope_GDD	S3_5802944	3	5802944	5.6502	0.1288	-0.0253	0.0083	1.8207	2.23874e-06	SUG	Zm00001d039510	iqd7	Calmodulin binding protein
GY_Slope_GDD	S4_16730087	4	16730087	4.2453	-0.1059	0.0274	0.0061	1.3325	5.6873e-05	SUG
GY_Slope_GDD	S5_178920899	5	178920899	13.1488	-0.1076	-0.1705	0.0076	1.6716	7.10727e-14	SIG	Zm00001d016836; Zm00001d016798	rgh3; dek605	Rough endosperm3; PPR pentatricopeptide repeat protein
GY_Slope_GDD	S5_211954617	5	211954617	7.4044	-0.0535	0.1418	0.0081	1.7835	3.94321e-08	SIG
GY_Slope_GDD	S7_3620536	7	3620536	8.5164	0.1527	0.055	0.011	2.4143	3.04712e-09	SIG
GY_Slope_GDD	S7_126573407	7	126573407	10.5383	0.1787	-0.0318	0.0156	3.4248	2.89826e-11	SIG
GY_Slope_GDD	S7_139280899	7	139280899	7.9182	-0.155	0.0423	0.0115	2.5161	1.20804e-08	SIG
GY_Slope_GDD	S7_141588531	7	141588531	9.5561	0.0298	0.1501	0.0049	1.0711	2.78121e-10	SIG	Zm00001d021053; Zm00001d021056; Zm00001d021086	dek41; spl6; bhlh180	PPR pentatricopeptide repeat protein; Squamosa promoter-binding protein-like (SBP domain) transcription factor family protein; bHLH-transcription factor 180
GY_Slope_GDD	S8_175550534	8	175550534	15.1442	0.0663	-0.1912	0.0121	2.6493	7.18471e-16	SIG
GY_Slope_DTR	S1_67926546	1	67926546	7.1453	-0.0161	-0.1314	0.0042	1.1388	7.16039e-08	SIG
GY_Slope_DTR	S1_89127947	1	89127947	7.3373	-0.0134	-0.141	0.0046	1.2465	4.60203e-08	SIG
GY_Slope_DTR	S1_203626742	1	203626742	9.5327	0.1417	-0.0272	0.0094	2.5744	2.9356e-10	SIG
GY_Slope_DTR	S1_300183552	1	300183552	6.6872	0.1353	0.0034	0.0084	2.2803	2.05611e-07	SIG
GY_Slope_DTR	S2_201072381	2	201072381	14.1182	-0.0622	-0.1913	0.0069	1.8862	7.62711e-15	SIG	Zm00001d006183; Zm00001d006211	vps22; nye2	Vacuolar protein sorting-associated protein 22 homolog 1; Magnesium dechelatase
GY_Slope_DTR	S3_6266736	3	6266736	6.2823	-0.1313	-0.0136	0.0077	2.1038	5.22357e-07	SUG	Zm00001d039510	iqd7	Calmodulin binding protein
GY_Slope_DTR	S5_163656911	5	163656911	16.4371	-0.1862	-0.023	0.0105	2.8587	3.65998e-17	SIG
GY_Slope_DTR	S5_178920899	5	178920899	8.216	0.063	0.1338	0.004	1.094	6.08603e-09	SIG	Zm00001d016836; Zm00001d016798	rgh3; dek605	Rough endosperm3; PPR pentatricopeptide repeat protein
GY_Slope_DTR	S5_212217426	5	212217426	11.5107	-0.0126	-0.1881	0.0078	2.1224	3.08825e-12	SIG
GY_Slope_DTR	S5_213605285	5	213605285	5.7788	-0.0099	0.1183	0.0037	1.0079	1.66485e-06	SUG
GY_Slope_DTR	S7_126573407	7	126573407	6.4943	-0.1111	0.0668	0.0073	1.9944	3.20546e-07	SIG
GY_Slope_DTR	S7_139280899	7	139280899	5.7823	0.1141	-0.0516	0.0068	1.8452	1.65162e-06	SUG
GY_Slope_DTR	S10_77656276	10	77656276	10.2405	-0.1616	0.0059	0.0124	3.3735	5.7523e-11	SIG
GY_Intercept_PTR	S1_80915466	1	80915466	7.6558	1.4499	-2.984	4.4605	2.2864	2.21047e-08	SIG
GY_Intercept_PTR	S1_199606775	1	199606775	6.9821	0.6983	-2.7849	2.1307	1.0922	1.04272e-07	SIG	Zm00001d031738	psa2	Protein disulfide isomerase
GY_Intercept_PTR	S1_203626742	1	203626742	11.1878	3.5411	-0.2503	5.2394	2.6856	6.49613e-12	SIG
GY_Intercept_PTR	S1_256231628	1	256231628	5.492	1.8508	-1.938	3.4362	1.7613	3.22224e-06	SUG
GY_Intercept_PTR	S2_173396897	2	173396897	6.261	0.7545	-2.8212	2.751	1.4101	5.48593e-07	SUG
GY_Intercept_PTR	S2_176971257	2	176971257	5.4173	0.8381	-2.7563	2.9573	1.5159	3.82704e-06	SUG	Zm00001d005546	agp2	ADP-glucose pyrophosphorylase small subunit
GY_Intercept_PTR	S2_177947717	2	177947717	8.1893	-0.0673	3.1126	2.4047	1.2326	6.47127e-09	SIG	Zm00001d005546	agp2	ADP-glucose pyrophosphorylase small subunit
GY_Intercept_PTR	S2_201072381	2	201072381	8.7343	-0.7738	-3.5219	2.4473	1.2544	1.84532e-09	SIG	Zm00001d006183; Zm00001d006211	vps22; nye2	Vacuolar protein sorting-associated protein 22 homolog 1; Magnesium dechelatase
GY_Intercept_PTR	S3_171054080	3	171054080	11.614	3.5677	0.3994	4.7552	2.4374	2.4346e-12	SIG
GY_Intercept_PTR	S5_211954617	5	211954617	5.4661	0.951	-2.5679	2.6352	1.3507	3.42028e-06	SUG
GY_Intercept_PTR	S7_139280899	7	139280899	12.7913	4.3327	-0.4707	8.4758	4.3445	1.61869e-13	SIG
GY_Intercept_PTR	S7_141588531	7	141588531	13.8386	-0.5663	-3.8464	3.2399	1.6607	1.45185e-14	SIG	Zm00001d021053; Zm00001d021056; Zm00001d021086	dek41; spl6; bhlh180	PPR pentatricopeptide repeat protein; Squamosa promoter-binding protein-like (SBP domain) transcription factor family protein; bHLH-transcription factor 180
GY_Intercept_PTR	S8_163481137	8	163481137	17.7306	3.838	3.0617	8.2535	4.2306	1.86226e-18	SIG	Zm00001d011889	hex9	Hexokinase 9
GY_Intercept_PRE	S1_83510483	1	83510483	7.787	-0.4262	0.2258	0.1194	2.8497	1.63431e-08	SIG
GY_Intercept_PRE	S1_236866980	1	236866980	8.4748	0.0098	0.5755	0.0769	1.8368	3.35351e-09	SIG
GY_Intercept_PRE	S1_302972304	1	302972304	8.3612	0.5184	-0.0005	0.1267	3.0241	4.35599e-09	SIG
GY_Intercept_PRE	S2_206060691	2	206060691	11.866	-0.2265	-0.5609	0.0828	1.9776	1.36291e-12	SIG
GY_Intercept_PRE	S4_244317899	4	244317899	6.7916	-0.4389	0.0886	0.082	1.959	1.61685e-07	SIG	Zm00001d053858; Zm00001d053931	ehd1; sse1	Eps15 homology domain protein 1; Peroxisome biogenesis protein 16-like
GY_Intercept_PRE	S5_5058551	5	5058551	8.8399	0.5287	0.1306	0.1256	2.9995	1.44693e-09	SIG	Zm00001d013136	dek36	PPR pentatricopeptide repeat protein
GY_Intercept_PRE	S7_139440325	7	139440325	16.1936	0.6715	0.054	0.1881	4.4903	6.41137e-17	SIG
GY_Intercept_PRE	S10_11673674	10	11673674	9.5409	0.4245	-0.3441	0.1149	2.7422	2.88011e-10	SIG
GY_Intercept_PTT	S1_80915466	1	80915466	7.3497	2.2276	-3.5485	7.739	2.3796	4.47304e-08	SIG
GY_Intercept_PTT	S2_201072381	2	201072381	7.4863	-1.2009	-4.1712	3.319	1.0205	3.26539e-08	SIG	Zm00001d006183; Zm00001d006211	vps22; nye2	Vacuolar protein sorting-associated protein 22 homolog 1; Magnesium dechelatase
GY_Intercept_PTT	S2_206060691	2	206060691	7.8701	-0.803	-4.1109	4.0079	1.2324	1.34962e-08	SIG
GY_Intercept_PTT	S3_171054080	3	171054080	12.281	4.8126	0.3725	8.8956	2.7352	5.24196e-13	SIG
GY_Intercept_PTT	S5_209566235	5	209566235	8.587	-0.7133	-4.2194	4.4195	1.3589	2.59026e-09	SIG	Zm00001d017899	nf-YB1	Nuclear transcription factor Y subunit B-1
GY_Intercept_PTT	S5_211954617	5	211954617	5.2378	0.4824	-3.497	3.5458	1.0903	5.78685e-06	SUG
GY_Intercept_PTT	S5_213296749	5	213296749	10.3383	-0.1539	5.5711	7.6177	2.3423	4.59257e-11	SIG
GY_Intercept_PTT	S7_139280899	7	139280899	10.4345	4.7556	-1.7506	11.2471	3.4583	3.68009e-11	SIG
GY_Intercept_PTT	S8_163481137	8	163481137	24.0844	6.2452	4.2831	20.5794	6.3278	8.24976e-25	SIG	Zm00001d011889	hex9	Hexokinase 9
GY_Intercept_PTT	S8_177835312	8	177835312	6.1366	-0.6506	3.5955	3.699	1.1374	7.30468e-07	SUG
GY_Intercept_PTT	S10_77686165	10	77686165	10.49	-4.8673	0.1208	11.1557	3.4302	3.239e-11	SIG
GY_Intercept_GDD	S1_80915466	1	80915466	7.5849	1.0952	-3.4054	4.5376	1.8766	2.60271e-08	SIG
GY_Intercept_GDD	S1_199606775	1	199606775	7.2518	0.9702	-2.9806	2.611	1.0798	5.60418e-08	SIG	Zm00001d031738	psa2	Protein disulfide isomerase
GY_Intercept_GDD	S1_203626742	1	203626742	14.6409	4.3101	-0.6613	8.408	3.4772	2.28892e-15	SIG
GY_Intercept_GDD	S1_256231628	1	256231628	5.5857	2.1108	-1.9434	4.0472	1.6738	2.59738e-06	SUG
GY_Intercept_GDD	S2_176971257	2	176971257	4.9114	0.489	-2.9195	2.6774	1.1072	1.22691e-05	SUG	Zm00001d005546	agp2	ADP-glucose pyrophosphorylase small subunit
GY_Intercept_GDD	S2_177947717	2	177947717	8.2465	-0.1504	3.3296	2.7703	1.1457	5.67328e-09	SIG	Zm00001d005546	agp2	ADP-glucose pyrophosphorylase small subunit
GY_Intercept_GDD	S2_206060691	2	206060691	8.9897	-0.9324	-3.535	3.0141	1.2465	1.02469e-09	SIG
GY_Intercept_GDD	S3_5802944	3	5802944	7.1696	-3.2995	0.459	5.3061	2.1944	6.77055e-08	SIG	Zm00001d039510	iqd7	Calmodulin binding protein
GY_Intercept_GDD	S4_246319058	4	246319058	8.7507	-3.8915	-0.2038	6.4438	2.6648	1.77681e-09	SIG	Zm00001d054077; Zm00001d054079; Zm00001d054075	dek42; emb14; ivr3	U12 splicing factor; Embryo defective 14; Invertase, soluble
GY_Intercept_GDD	S5_178920166	5	178920166	11.9411	2.1476	3.7518	3.4736	1.4365	1.14644e-12	SIG	Zm00001d016836; Zm00001d016798	rgh3; dek605	Rough endosperm3; PPR pentatricopeptide repeat protein
GY_Intercept_GDD	S7_3620536	7	3620536	10.0976	-3.9024	-0.8611	7.0284	2.9066	7.99474e-11	SIG
GY_Intercept_GDD	S7_126573407	7	126573407	7.7244	-3.2017	1.3117	5.4766	2.2649	1.88755e-08	SIG
GY_Intercept_GDD	S7_139280899	7	139280899	7.8185	3.3607	-1.2011	5.5881	2.311	1.51971e-08	SIG
GY_Intercept_GDD	S7_141588531	7	141588531	6.6191	-1.1018	-2.6941	1.6385	0.6776	2.40543e-07	SIG	Zm00001d021053; Zm00001d021056; Zm00001d021086	dek41; spl6; bhlh180	PPR pentatricopeptide repeat protein; Squamosa promoter-binding protein-like (SBP domain) transcription factor family protein; bHLH-transcription factor 180
GY_Intercept_GDD	S8_163481137	8	163481137	21.3776	4.8461	3.1973	12.2338	5.0593	4.19935e-22	SIG	Zm00001d011889	hex9	Hexokinase 9
GY_Intercept_GDD	S8_175550534	8	175550534	16.7282	-2.2454	4.3041	7.6189	3.1508	1.87238e-17	SIG
GY_Intercept_DTR	S1_67926546	1	67926546	6.031	0.3927	1.2994	0.4318	0.7818	9.31651e-07	SUG
GY_Intercept_DTR	S1_77982124	1	77982124	7.6618	-0.0681	1.6658	0.7182	1.3003	2.18008e-08	SIG
GY_Intercept_DTR	S1_256231628	1	256231628	7.2154	-1.1759	0.9182	1.1239	2.0348	6.09372e-08	SIG
GY_Intercept_DTR	S2_6232365	2	6232365	6.0399	-1.3552	0.1822	0.9229	1.6709	9.12662e-07	SUG	Zm00001d002075	ereb197	AP2-EREBP-transcription factor 197
GY_Intercept_DTR	S2_103886056	2	103886056	15.6051	2.0703	0.8257	1.9678	3.5628	2.48602e-16	SIG
GY_Intercept_DTR	S2_201072381	2	201072381	14.9127	0.8645	2.1234	0.8522	1.543	1.2243e-15	SIG	Zm00001d006183; Zm00001d006211	vps22; nye2	Vacuolar protein sorting-associated protein 22 homolog 1; Magnesium dechelatase
GY_Intercept_DTR	S2_239477122	2	239477122	6.3691	0.2309	-1.5617	0.7385	1.337	4.2769e-07	SUG
GY_Intercept_DTR	S3_3001524	3	3001524	7.3904	-0.0535	1.5962	0.6559	1.1875	4.07285e-08	SIG	Zm00001d039355	atx4	Histone-lysine N-methyltransferase ATX4
GY_Intercept_DTR	S3_9244045	3	9244045	5.4018	1.3763	0.1284	0.837	1.5155	3.96622e-06	SUG
GY_Intercept_DTR	S3_220621948	3	220621948	27.3383	2.7109	0.5256	2.5937	4.6959	4.59989e-28	SIG
GY_Intercept_DTR	S4_16730087	4	16730087	7.1645	-1.4586	0.1727	1.0547	1.9096	6.8505e-08	SIG
GY_Intercept_DTR	S5_178920899	5	178920899	9.0442	-0.7263	-1.5737	0.5511	0.9978	9.04029e-10	SIG	Zm00001d016836; Zm00001d016798	rgh3; dek605	Rough endosperm3; PPR pentatricopeptide repeat protein
GY_Intercept_DTR	S5_209566235	5	209566235	7.6574	-0.1089	1.5062	0.5848	1.0588	2.20223e-08	SIG	Zm00001d017899	nf-YB1	Nuclear transcription factor Y subunit B-1
GY_Intercept_DTR	S5_212217426	5	212217426	8.7526	-0.6146	1.6758	1.2017	2.1756	1.76902e-09	SIG
GY_Intercept_DTR	S5_213296749	5	213296749	10.144	0.1395	-2.06	1.1138	2.0165	7.18459e-11	SIG
GY_Intercept_DTR	S7_126573407	7	126573407	4.2823	1.0667	-0.496	0.625	1.1315	5.22233e-05	SUG
GY_Intercept_DTR	S7_139280899	7	139280899	5.4675	-1.3337	0.3381	0.8413	1.5232	3.40944e-06	SUG
GY_Intercept_DTR	S7_141588531	7	141588531	22.9634	0.2229	2.4637	1.3605	2.4633	1.08999e-23	SIG	Zm00001d021053; Zm00001d021056; Zm00001d021086	dek41; spl6; bhlh180	PPR pentatricopeptide repeat protein; Squamosa promoter-binding protein-like (SBP domain) transcription factor family protein; bHLH-transcription factor 180
GY_Intercept_DTR	S8_170333744	8	170333744	8.0927	1.6553	0.419	1.1605	2.1011	8.08283e-09	SIG	Zm00001d012240; Zm00001d012231; Zm00001d012229; Zm00001d012212	sun4; aaap56; aaap55; ga20ox5	SUN domain protein4; Amino acid/auxin permease56; Amino acid/auxin permease55; Gibberellin 20-oxidase 5
GY_Intercept_DTR	S10_77656276	10	77656276	8.1482	1.601	-0.1052	1.2297	2.2264	7.11457e-09	SIG
GY_Intercept_DTR	S10_133005345	10	133005345	7.4746	1.7182	-0.116	1.1372	2.0588	3.355e-08	SIG
