# Supplementary material for: Leveraging Automated Machine Learning for Environmental Data‐Driven Genetic Analysis and Genomic Prediction in Maize Hybrids
Source: Adv Sci (Weinh). 2025 Mar 6;12(17):2412423. doi: 10.1002/advs.202412423 (PMC12061318; doi:10.1002/advs.202412423)
Supplement: Supplementary file 2 — Supplemental Tables [file ADVS-12-2412423-s002.zip › advs202412423-sup-0002-Tables/Supplementary Table 6.xlsx]

## Sheet: PH
Table S6. Statistical validation of distinct trait-associated markers (TAMs) categories for 4 traits using t-test.
Sheet 1. Statistical validation of distinct TAM categories for plant height.
Term	Effect	SNP	Environment	Genptype1	Genotype2	P_value
Main-TAMs	Large	S2_214656873	DEH1_2020	AA	Aa	4.09031e-68
		S2_214656873	DEH1_2020	AA	aa	1.04779e-16
		S2_214656873	DEH1_2020	Aa	aa	3.14425e-05
		S2_214656873	DEH1_2021	AA	Aa	1.94378e-19
		S2_214656873	DEH1_2021	AA	aa	5.29185e-07
		S2_214656873	DEH1_2021	Aa	aa	0.0118812
		S2_214656873	IAH2_2021	AA	Aa	9.12203e-91
		S2_214656873	IAH2_2021	AA	aa	2.86676e-16
		S2_214656873	IAH2_2021	Aa	aa	0.00149299
		S2_214656873	IAH3_2021	AA	Aa	2.86107e-53
		S2_214656873	IAH3_2021	AA	aa	1.15321e-06
		S2_214656873	IAH3_2021	Aa	aa	0.159338
		S2_214656873	WIH2_2020	AA	Aa	1.77435e-51
		S2_214656873	WIH2_2020	AA	aa	1.663e-13
		S2_214656873	WIH2_2020	Aa	aa	0.000418597
		S2_214656873	WIH2_2021	AA	Aa	3.9313e-72
		S2_214656873	WIH2_2021	AA	aa	1.53525e-11
		S2_214656873	WIH2_2021	Aa	aa	0.0210659
		S5_44364787	DEH1_2020	AA	Aa	4.50578e-65
		S5_44364787	DEH1_2020	AA	aa	3.79511e-10
		S5_44364787	DEH1_2020	Aa	aa	0.464392
		S5_44364787	DEH1_2021	AA	Aa	6.94749e-25
		S5_44364787	DEH1_2021	AA	aa	1.46357e-05
		S5_44364787	DEH1_2021	Aa	aa	0.0344733
		S5_44364787	IAH2_2021	AA	Aa	1.0348e-91
		S5_44364787	IAH2_2021	AA	aa	1.13029e-07
		S5_44364787	IAH2_2021	Aa	aa	0.0350323
		S5_44364787	IAH3_2021	AA	Aa	2.33436e-53
		S5_44364787	IAH3_2021	AA	aa	5.32276e-09
		S5_44364787	IAH3_2021	Aa	aa	0.0042506
		S5_44364787	WIH2_2020	AA	Aa	1.12308e-55
		S5_44364787	WIH2_2020	AA	aa	4.38525e-08
		S5_44364787	WIH2_2020	Aa	aa	0.034949
		S5_44364787	WIH2_2021	AA	Aa	1.29828e-75
		S5_44364787	WIH2_2021	AA	aa	1.87137e-09
		S5_44364787	WIH2_2021	Aa	aa	0.00175547
		S8_119064017	DEH1_2020	AA	Aa	0.00298408
		S8_119064017	DEH1_2020	AA	aa	9.56865e-05
		S8_119064017	DEH1_2020	Aa	aa	0.00135764
		S8_119064017	DEH1_2021	AA	Aa	0.000830603
		S8_119064017	DEH1_2021	AA	aa	0.00143453
		S8_119064017	DEH1_2021	Aa	aa	0.013569
		S8_119064017	IAH2_2021	AA	Aa	2.32825e-54
		S8_119064017	IAH2_2021	AA	aa	8.4547e-09
		S8_119064017	IAH2_2021	Aa	aa	0.000780321
		S8_119064017	IAH3_2021	AA	Aa	9.59745e-05
		S8_119064017	IAH3_2021	AA	aa	0.00441048
		S8_119064017	IAH3_2021	Aa	aa	0.0531194
		S8_119064017	WIH2_2020	AA	Aa	1.06072e-49
		S8_119064017	WIH2_2020	AA	aa	1.62521e-08
		S8_119064017	WIH2_2020	Aa	aa	0.00170994
		S8_119064017	WIH2_2021	AA	Aa	1.59688e-67
		S8_119064017	WIH2_2021	AA	aa	1.83967e-11
		S8_119064017	WIH2_2021	Aa	aa	0.000137933
	Medium	S1_28469354	DEH1_2020	AA	Aa	5.65166e-38
		S1_28469354	DEH1_2020	AA	aa	1.06645e-32
		S1_28469354	DEH1_2020	Aa	aa	0.307711
		S1_28469354	DEH1_2021	AA	Aa	2.66142e-10
		S1_28469354	DEH1_2021	AA	aa	9.55034e-09
		S1_28469354	DEH1_2021	Aa	aa	0.729024
		S1_28469354	IAH2_2021	AA	Aa	3.04755e-52
		S1_28469354	IAH2_2021	AA	aa	5.29673e-66
		S1_28469354	IAH2_2021	Aa	aa	1.56014e-05
		S1_28469354	IAH3_2021	AA	Aa	1.07965e-23
		S1_28469354	IAH3_2021	AA	aa	2.21277e-26
		S1_28469354	IAH3_2021	Aa	aa	0.0522349
		S1_28469354	WIH2_2020	AA	Aa	1.17184e-27
		S1_28469354	WIH2_2020	AA	aa	8.45184e-31
		S1_28469354	WIH2_2020	Aa	aa	0.0478277
		S1_28469354	WIH2_2021	AA	Aa	1.00145e-38
		S1_28469354	WIH2_2021	AA	aa	2.0481e-39
		S1_28469354	WIH2_2021	Aa	aa	0.160084
		S5_203426064	DEH1_2020	AA	Aa	1.09089e-26
		S5_203426064	DEH1_2020	AA	aa	7.62532e-27
		S5_203426064	DEH1_2020	Aa	aa	0.156144
		S5_203426064	DEH1_2021	AA	Aa	6.01037e-11
		S5_203426064	DEH1_2021	AA	aa	2.07461e-05
		S5_203426064	DEH1_2021	Aa	aa	0.155893
		S5_203426064	IAH2_2021	AA	Aa	4.34602e-11
		S5_203426064	IAH2_2021	AA	aa	1.50748e-07
		S5_203426064	IAH2_2021	Aa	aa	0.701472
		S5_203426064	IAH3_2021	AA	Aa	4.14141e-24
		S5_203426064	IAH3_2021	AA	aa	2.34936e-20
		S5_203426064	IAH3_2021	Aa	aa	0.422439
		S5_203426064	WIH2_2020	AA	Aa	0.00759425
		S5_203426064	WIH2_2020	AA	aa	0.577061
		S5_203426064	WIH2_2020	Aa	aa	0.109737
		S5_203426064	WIH2_2021	AA	Aa	0.063082
		S5_203426064	WIH2_2021	AA	aa	0.786707
		S5_203426064	WIH2_2021	Aa	aa	0.266194
		S5_211676892	DEH1_2020	AA	Aa	6.72474e-44
		S5_211676892	DEH1_2020	AA	aa	1.03606e-45
		S5_211676892	DEH1_2020	Aa	aa	0.000260844
		S5_211676892	DEH1_2021	AA	Aa	3.8189e-16
		S5_211676892	DEH1_2021	AA	aa	2.30068e-22
		S5_211676892	DEH1_2021	Aa	aa	0.000191185
		S5_211676892	IAH2_2021	AA	Aa	2.65818e-59
		S5_211676892	IAH2_2021	AA	aa	3.36038e-79
		S5_211676892	IAH2_2021	Aa	aa	1.05459e-11
		S5_211676892	IAH3_2021	AA	Aa	1.43677e-38
		S5_211676892	IAH3_2021	AA	aa	9.65442e-47
		S5_211676892	IAH3_2021	Aa	aa	0.000284313
		S5_211676892	WIH2_2020	AA	Aa	5.81599e-36
		S5_211676892	WIH2_2020	AA	aa	6.6666e-46
		S5_211676892	WIH2_2020	Aa	aa	6.70259e-07
		S5_211676892	WIH2_2021	AA	Aa	2.12046e-52
		S5_211676892	WIH2_2021	AA	aa	9.6115e-54
		S5_211676892	WIH2_2021	Aa	aa	5.54203e-05
	Small	S1_4674975	DEH1_2020	AA	Aa	6.30321e-40
		S1_4674975	DEH1_2020	AA	aa	2.73432e-48
		S1_4674975	DEH1_2020	Aa	aa	1.60047e-05
		S1_4674975	DEH1_2021	AA	Aa	9.61008e-15
		S1_4674975	DEH1_2021	AA	aa	1.48186e-17
		S1_4674975	DEH1_2021	Aa	aa	0.0595534
		S1_4674975	IAH2_2021	AA	Aa	1.30236e-46
		S1_4674975	IAH2_2021	AA	aa	6.13649e-82
		S1_4674975	IAH2_2021	Aa	aa	1.33562e-17
		S1_4674975	IAH3_2021	AA	Aa	2.69306e-29
		S1_4674975	IAH3_2021	AA	aa	2.24775e-43
		S1_4674975	IAH3_2021	Aa	aa	4.54977e-07
		S1_4674975	WIH2_2020	AA	Aa	1.88085e-25
		S1_4674975	WIH2_2020	AA	aa	4.22425e-43
		S1_4674975	WIH2_2020	Aa	aa	3.5694e-09
		S1_4674975	WIH2_2021	AA	Aa	9.19634e-39
		S1_4674975	WIH2_2021	AA	aa	1.14283e-59
		S1_4674975	WIH2_2021	Aa	aa	1.00086e-10
		S2_209284752	DEH1_2020	AA	Aa	2.16751e-57
		S2_209284752	DEH1_2020	AA	aa	9.19844e-51
		S2_209284752	DEH1_2020	Aa	aa	3.95056e-11
		S2_209284752	DEH1_2021	AA	Aa	1.90567e-22
		S2_209284752	DEH1_2021	AA	aa	1.36878e-23
		S2_209284752	DEH1_2021	Aa	aa	1.53473e-05
		S2_209284752	IAH2_2021	AA	Aa	1.40319e-88
		S2_209284752	IAH2_2021	AA	aa	1.07572e-78
		S2_209284752	IAH2_2021	Aa	aa	4.88148e-11
		S2_209284752	IAH3_2021	AA	Aa	7.7258e-39
		S2_209284752	IAH3_2021	AA	aa	1.67001e-47
		S2_209284752	IAH3_2021	Aa	aa	3.46127e-08
		S2_209284752	WIH2_2020	AA	Aa	2.34321e-54
		S2_209284752	WIH2_2020	AA	aa	3.7726e-49
		S2_209284752	WIH2_2020	Aa	aa	3.11215e-08
		S2_209284752	WIH2_2021	AA	Aa	3.858e-68
		S2_209284752	WIH2_2021	AA	aa	1.47646e-52
		S2_209284752	WIH2_2021	Aa	aa	1.2155e-07
		S4_244794333	DEH1_2020	AA	Aa	0.000645573
		S4_244794333	DEH1_2020	AA	aa	6.9903e-48
		S4_244794333	DEH1_2020	Aa	aa	1.51843e-53
		S4_244794333	DEH1_2021	AA	Aa	0.00068717
		S4_244794333	DEH1_2021	AA	aa	4.65659e-21
		S4_244794333	DEH1_2021	Aa	aa	5.30678e-16
		S4_244794333	IAH2_2021	AA	Aa	2.6006e-08
		S4_244794333	IAH2_2021	AA	aa	4.94885e-76
		S4_244794333	IAH2_2021	Aa	aa	4.66441e-68
		S4_244794333	IAH3_2021	AA	Aa	3.06558e-05
		S4_244794333	IAH3_2021	AA	aa	1.47903e-35
		S4_244794333	IAH3_2021	Aa	aa	4.45714e-29
		S4_244794333	WIH2_2020	AA	Aa	5.85634e-05
		S4_244794333	WIH2_2020	AA	aa	1.22161e-42
		S4_244794333	WIH2_2020	Aa	aa	1.55155e-33
		S4_244794333	WIH2_2021	AA	Aa	1.74419e-07
		S4_244794333	WIH2_2021	AA	aa	4.11596e-57
		S4_244794333	WIH2_2021	Aa	aa	1.99876e-46
G×E-TAMs	Large	S3_146627349	DEH1_2020	AA	Aa	9.78174e-87
		S3_146627349	DEH1_2020	AA	aa	3.62294e-09
		S3_146627349	DEH1_2020	Aa	aa	8.66156e-05
		S3_146627349	DEH1_2021	AA	Aa	4.84236e-28
		S3_146627349	DEH1_2021	AA	aa	1.79103e-07
		S3_146627349	DEH1_2021	Aa	aa	0.000376668
		S3_146627349	IAH2_2021	AA	Aa	7.90793e-137
		S3_146627349	IAH2_2021	AA	aa	9.00233e-10
		S3_146627349	IAH2_2021	Aa	aa	0.000411249
		S3_146627349	IAH3_2021	AA	Aa	9.39161e-65
		S3_146627349	IAH3_2021	AA	aa	1.47323e-09
		S3_146627349	IAH3_2021	Aa	aa	0.000163726
		S3_146627349	WIH2_2020	AA	Aa	6.86947e-71
		S3_146627349	WIH2_2020	AA	aa	3.10818e-07
		S3_146627349	WIH2_2020	Aa	aa	0.00830869
		S3_146627349	WIH2_2021	AA	Aa	3.45685e-94
		S3_146627349	WIH2_2021	AA	aa	9.03994e-11
		S3_146627349	WIH2_2021	Aa	aa	3.412e-05
		S3_225028645	DEH1_2020	AA	Aa	3.38919e-85
		S3_225028645	DEH1_2020	AA	aa	4.10148e-12
		S3_225028645	DEH1_2020	Aa	aa	0.0209381
		S3_225028645	DEH1_2021	AA	Aa	5.74993e-25
		S3_225028645	DEH1_2021	AA	aa	9.82578e-06
		S3_225028645	DEH1_2021	Aa	aa	0.405494
		S3_225028645	IAH2_2021	AA	Aa	3.45278e-129
		S3_225028645	IAH2_2021	AA	aa	3.1711e-15
		S3_225028645	IAH2_2021	Aa	aa	0.200053
		S3_225028645	IAH3_2021	AA	Aa	3.07376e-57
		S3_225028645	IAH3_2021	AA	aa	7.04862e-13
		S3_225028645	IAH3_2021	Aa	aa	0.00190549
		S3_225028645	WIH2_2020	AA	Aa	1.40776e-69
		S3_225028645	WIH2_2020	AA	aa	2.74266e-10
		S3_225028645	WIH2_2020	Aa	aa	0.357799
		S3_225028645	WIH2_2021	AA	Aa	6.76322e-90
		S3_225028645	WIH2_2021	AA	aa	1.80242e-13
		S3_225028645	WIH2_2021	Aa	aa	0.139718
		S8_174001170	DEH1_2020	AA	Aa	5.22383e-42
		S8_174001170	DEH1_2020	AA	aa	6.01396e-14
		S8_174001170	DEH1_2020	Aa	aa	0.404251
		S8_174001170	DEH1_2021	AA	Aa	5.19347e-12
		S8_174001170	DEH1_2021	AA	aa	6.20725e-05
		S8_174001170	DEH1_2021	Aa	aa	0.960869
		S8_174001170	IAH2_2021	AA	Aa	4.96071e-14
		S8_174001170	IAH2_2021	AA	aa	2.41136e-05
		S8_174001170	IAH2_2021	Aa	aa	0.774158
		S8_174001170	IAH3_2021	AA	Aa	2.1971e-36
		S8_174001170	IAH3_2021	AA	aa	1.34252e-14
		S8_174001170	IAH3_2021	Aa	aa	0.348995
		S8_174001170	WIH2_2020	AA	Aa	0.289228
		S8_174001170	WIH2_2020	AA	aa	0.0734442
		S8_174001170	WIH2_2020	Aa	aa	0.229829
		S8_174001170	WIH2_2021	AA	Aa	0.128415
		S8_174001170	WIH2_2021	AA	aa	0.881858
		S8_174001170	WIH2_2021	Aa	aa	0.490251
	Medium	S1_298121826	DEH1_2020	AA	Aa	3.56129e-22
		S1_298121826	DEH1_2020	AA	aa	2.97834e-24
		S1_298121826	DEH1_2020	Aa	aa	1.75641e-08
		S1_298121826	DEH1_2021	AA	Aa	1.3137e-07
		S1_298121826	DEH1_2021	AA	aa	5.22361e-10
		S1_298121826	DEH1_2021	Aa	aa	0.0027553
		S1_298121826	IAH2_2021	AA	Aa	2.76909e-08
		S1_298121826	IAH2_2021	AA	aa	8.17141e-19
		S1_298121826	IAH2_2021	Aa	aa	1.77692e-07
		S1_298121826	IAH3_2021	AA	Aa	1.82717e-25
		S1_298121826	IAH3_2021	AA	aa	1.34822e-37
		S1_298121826	IAH3_2021	Aa	aa	2.63569e-11
		S1_298121826	WIH2_2020	AA	Aa	0.114928
		S1_298121826	WIH2_2020	AA	aa	2.29523e-06
		S1_298121826	WIH2_2020	Aa	aa	0.000214048
		S1_298121826	WIH2_2021	AA	Aa	0.00902109
		S1_298121826	WIH2_2021	AA	aa	1.17033e-05
		S1_298121826	WIH2_2021	Aa	aa	0.00829742
		S10_4225324	DEH1_2020	AA	Aa	3.98846e-41
		S10_4225324	DEH1_2020	AA	aa	9.52133e-19
		S10_4225324	DEH1_2020	Aa	aa	0.0182058
		S10_4225324	DEH1_2021	AA	Aa	2.09599e-15
		S10_4225324	DEH1_2021	AA	aa	0.000187867
		S10_4225324	DEH1_2021	Aa	aa	0.906181
		S10_4225324	IAH2_2021	AA	Aa	2.76479e-58
		S10_4225324	IAH2_2021	AA	aa	8.68345e-19
		S10_4225324	IAH2_2021	Aa	aa	0.00249715
		S10_4225324	IAH3_2021	AA	Aa	1.5665e-46
		S10_4225324	IAH3_2021	AA	aa	3.16022e-06
		S10_4225324	IAH3_2021	Aa	aa	0.491336
		S10_4225324	WIH2_2020	AA	Aa	6.24796e-31
		S10_4225324	WIH2_2020	AA	aa	1.16831e-17
		S10_4225324	WIH2_2020	Aa	aa	6.09502e-05
		S10_4225324	WIH2_2021	AA	Aa	3.17124e-41
		S10_4225324	WIH2_2021	AA	aa	3.98116e-15
		S10_4225324	WIH2_2021	Aa	aa	0.00142955
		S3_187785066	DEH1_2020	AA	Aa	0.183653
		S3_187785066	DEH1_2020	AA	aa	0.915769
		S3_187785066	DEH1_2020	Aa	aa	0.066942
		S3_187785066	DEH1_2021	AA	Aa	0.438168
		S3_187785066	DEH1_2021	AA	aa	0.0773954
		S3_187785066	DEH1_2021	Aa	aa	0.109716
		S3_187785066	IAH2_2021	AA	Aa	4.87096e-07
		S3_187785066	IAH2_2021	AA	aa	1.35727e-18
		S3_187785066	IAH2_2021	Aa	aa	2.04368e-07
		S3_187785066	IAH3_2021	AA	Aa	0.649267
		S3_187785066	IAH3_2021	AA	aa	0.27445
		S3_187785066	IAH3_2021	Aa	aa	0.372084
		S3_187785066	WIH2_2020	AA	Aa	0.000147014
		S3_187785066	WIH2_2020	AA	aa	3.588e-15
		S3_187785066	WIH2_2020	Aa	aa	5.91417e-11
		S3_187785066	WIH2_2021	AA	Aa	4.04745e-14
		S3_187785066	WIH2_2021	AA	aa	1.20699e-28
		S3_187785066	WIH2_2021	Aa	aa	4.21085e-11
	Small	S10_146916917	DEH1_2020	AA	Aa	1.54799e-17
		S10_146916917	DEH1_2020	AA	aa	7.34317e-25
		S10_146916917	DEH1_2020	Aa	aa	1.24512e-10
		S10_146916917	DEH1_2021	AA	Aa	1.12283e-12
		S10_146916917	DEH1_2021	AA	aa	1.44472e-08
		S10_146916917	DEH1_2021	Aa	aa	0.0870954
		S10_146916917	IAH2_2021	AA	Aa	3.74788e-07
		S10_146916917	IAH2_2021	AA	aa	1.06573e-12
		S10_146916917	IAH2_2021	Aa	aa	0.000148577
		S10_146916917	IAH3_2021	AA	Aa	3.24814e-25
		S10_146916917	IAH3_2021	AA	aa	3.32845e-28
		S10_146916917	IAH3_2021	Aa	aa	6.22664e-08
		S10_146916917	WIH2_2020	AA	Aa	0.168084
		S10_146916917	WIH2_2020	AA	aa	0.000333076
		S10_146916917	WIH2_2020	Aa	aa	0.00740725
		S10_146916917	WIH2_2021	AA	Aa	0.277342
		S10_146916917	WIH2_2021	AA	aa	0.00393041
		S10_146916917	WIH2_2021	Aa	aa	0.0321465
		S2_56006882	DEH1_2020	AA	Aa	2.76573e-25
		S2_56006882	DEH1_2020	AA	aa	3.86837e-33
		S2_56006882	DEH1_2020	Aa	aa	9.58156e-05
		S2_56006882	DEH1_2021	AA	Aa	3.38897e-11
		S2_56006882	DEH1_2021	AA	aa	1.11292e-20
		S2_56006882	DEH1_2021	Aa	aa	6.95439e-06
		S2_56006882	IAH2_2021	AA	Aa	1.36834e-10
		S2_56006882	IAH2_2021	AA	aa	9.33804e-13
		S2_56006882	IAH2_2021	Aa	aa	0.0184863
		S2_56006882	IAH3_2021	AA	Aa	1.27806e-21
		S2_56006882	IAH3_2021	AA	aa	1.44101e-35
		S2_56006882	IAH3_2021	Aa	aa	4.73037e-08
		S2_56006882	WIH2_2020	AA	Aa	0.0732433
		S2_56006882	WIH2_2020	AA	aa	0.000695528
		S2_56006882	WIH2_2020	Aa	aa	0.03538
		S2_56006882	WIH2_2021	AA	Aa	0.00437729
		S2_56006882	WIH2_2021	AA	aa	0.00695012
		S2_56006882	WIH2_2021	Aa	aa	0.574493
		S6_163485050	DEH1_2020	AA	Aa	0.345301
		S6_163485050	DEH1_2020	AA	aa	0.72338
		S6_163485050	DEH1_2020	Aa	aa	0.526579
		S6_163485050	DEH1_2021	AA	Aa	0.777028
		S6_163485050	DEH1_2021	AA	aa	0.635377
		S6_163485050	DEH1_2021	Aa	aa	0.284597
		S6_163485050	IAH2_2021	AA	Aa	3.37069e-12
		S6_163485050	IAH2_2021	AA	aa	4.09564e-28
		S6_163485050	IAH2_2021	Aa	aa	5.7644e-08
		S6_163485050	IAH3_2021	AA	Aa	0.344514
		S6_163485050	IAH3_2021	AA	aa	0.329266
		S6_163485050	IAH3_2021	Aa	aa	0.893349
		S6_163485050	WIH2_2020	AA	Aa	2.55333e-09
		S6_163485050	WIH2_2020	AA	aa	9.24902e-25
		S6_163485050	WIH2_2020	Aa	aa	2.67897e-12
		S6_163485050	WIH2_2021	AA	Aa	1.70441e-15
		S6_163485050	WIH2_2021	AA	aa	8.94569e-35
		S6_163485050	WIH2_2021	Aa	aa	4.6232e-13
PP-TAMs(Slope)	Large	S1_303594892	DEH1_2020	AA	Aa	0.307032
		S1_303594892	DEH1_2020	AA	aa	0.0105821
		S1_303594892	DEH1_2020	Aa	aa	0.0322519
		S1_303594892	DEH1_2021	AA	Aa	0.00277787
		S1_303594892	DEH1_2021	AA	aa	3.74957e-05
		S1_303594892	DEH1_2021	Aa	aa	0.0396319
		S1_303594892	IAH2_2021	AA	Aa	5.7063e-16
		S1_303594892	IAH2_2021	AA	aa	1.94871e-35
		S1_303594892	IAH2_2021	Aa	aa	1.99974e-12
		S1_303594892	IAH3_2021	AA	Aa	0.593683
		S1_303594892	IAH3_2021	AA	aa	0.03511
		S1_303594892	IAH3_2021	Aa	aa	0.0525286
		S1_303594892	WIH2_2020	AA	Aa	9.05147e-08
		S1_303594892	WIH2_2020	AA	aa	2.6438e-27
		S1_303594892	WIH2_2020	Aa	aa	7.98055e-17
		S1_303594892	WIH2_2021	AA	Aa	5.65129e-12
		S1_303594892	WIH2_2021	AA	aa	1.7425e-33
		S1_303594892	WIH2_2021	Aa	aa	6.04978e-17
		S3_218063970	DEH1_2020	AA	Aa	0.0109351
		S3_218063970	DEH1_2020	AA	aa	0.508544
		S3_218063970	DEH1_2020	Aa	aa	0.0915484
		S3_218063970	DEH1_2021	AA	Aa	0.00376207
		S3_218063970	DEH1_2021	AA	aa	0.18632
		S3_218063970	DEH1_2021	Aa	aa	0.0189096
		S3_218063970	IAH2_2021	AA	Aa	2.23051e-42
		S3_218063970	IAH2_2021	AA	aa	8.1837e-06
		S3_218063970	IAH2_2021	Aa	aa	0.471124
		S3_218063970	IAH3_2021	AA	Aa	0.173798
		S3_218063970	IAH3_2021	AA	aa	0.380136
		S3_218063970	IAH3_2021	Aa	aa	0.869587
		S3_218063970	WIH2_2020	AA	Aa	3.46381e-39
		S3_218063970	WIH2_2020	AA	aa	2.92836e-06
		S3_218063970	WIH2_2020	Aa	aa	0.867471
		S3_218063970	WIH2_2021	AA	Aa	2.1797e-56
		S3_218063970	WIH2_2021	AA	aa	5.3141e-10
		S3_218063970	WIH2_2021	Aa	aa	0.575593
		S8_8871793	DEH1_2020	AA	Aa	6.51737e-06
		S8_8871793	DEH1_2020	AA	aa	3.64387e-24
		S8_8871793	DEH1_2020	Aa	aa	1.03638e-30
		S8_8871793	DEH1_2021	AA	Aa	0.155186
		S8_8871793	DEH1_2021	AA	aa	1.19591e-05
		S8_8871793	DEH1_2021	Aa	aa	6.73906e-10
		S8_8871793	IAH2_2021	AA	Aa	7.70285e-06
		S8_8871793	IAH2_2021	AA	aa	2.36184e-25
		S8_8871793	IAH2_2021	Aa	aa	1.47783e-52
		S8_8871793	IAH3_2021	AA	Aa	3.55911e-08
		S8_8871793	IAH3_2021	AA	aa	2.19114e-21
		S8_8871793	IAH3_2021	Aa	aa	1.05534e-29
		S8_8871793	WIH2_2020	AA	Aa	0.0128497
		S8_8871793	WIH2_2020	AA	aa	4.13791e-15
		S8_8871793	WIH2_2020	Aa	aa	1.8382e-33
		S8_8871793	WIH2_2021	AA	Aa	0.00104959
		S8_8871793	WIH2_2021	AA	aa	1.40205e-20
		S8_8871793	WIH2_2021	Aa	aa	6.73187e-39
	Medium	S5_1547027	DEH1_2020	AA	Aa	0.914282
		S5_1547027	DEH1_2020	AA	aa	0.0671988
		S5_1547027	DEH1_2020	Aa	aa	0.0552436
		S5_1547027	DEH1_2021	AA	Aa	0.98018
		S5_1547027	DEH1_2021	AA	aa	0.408204
		S5_1547027	DEH1_2021	Aa	aa	0.408887
		S5_1547027	IAH2_2021	AA	Aa	1.01908e-13
		S5_1547027	IAH2_2021	AA	aa	4.69608e-24
		S5_1547027	IAH2_2021	Aa	aa	6.48125e-08
		S5_1547027	IAH3_2021	AA	Aa	0.0729417
		S5_1547027	IAH3_2021	AA	aa	0.746773
		S5_1547027	IAH3_2021	Aa	aa	0.351349
		S5_1547027	WIH2_2020	AA	Aa	8.45586e-16
		S5_1547027	WIH2_2020	AA	aa	5.65278e-21
		S5_1547027	WIH2_2020	Aa	aa	7.81804e-07
		S5_1547027	WIH2_2021	AA	Aa	4.47621e-24
		S5_1547027	WIH2_2021	AA	aa	8.41363e-25
		S5_1547027	WIH2_2021	Aa	aa	1.43099e-06
		S5_211446326	DEH1_2020	AA	Aa	6.90853e-40
		S5_211446326	DEH1_2020	AA	aa	2.56751e-60
		S5_211446326	DEH1_2020	Aa	aa	1.02498e-10
		S5_211446326	DEH1_2021	AA	Aa	1.85344e-11
		S5_211446326	DEH1_2021	AA	aa	1.42586e-29
		S5_211446326	DEH1_2021	Aa	aa	8.95501e-12
		S5_211446326	IAH2_2021	AA	Aa	6.17057e-49
		S5_211446326	IAH2_2021	AA	aa	2.70728e-88
		S5_211446326	IAH2_2021	Aa	aa	3.53167e-25
		S5_211446326	IAH3_2021	AA	Aa	7.25173e-31
		S5_211446326	IAH3_2021	AA	aa	1.70362e-46
		S5_211446326	IAH3_2021	Aa	aa	4.89418e-08
		S5_211446326	WIH2_2020	AA	Aa	8.41211e-26
		S5_211446326	WIH2_2020	AA	aa	4.90488e-45
		S5_211446326	WIH2_2020	Aa	aa	1.5277e-10
		S5_211446326	WIH2_2021	AA	Aa	5.00248e-43
		S5_211446326	WIH2_2021	AA	aa	1.27072e-65
		S5_211446326	WIH2_2021	Aa	aa	4.27909e-12
		S5_21943762	DEH1_2020	AA	Aa	1.42582e-15
		S5_21943762	DEH1_2020	AA	aa	8.66576e-33
		S5_21943762	DEH1_2020	Aa	aa	1.51487e-10
		S5_21943762	DEH1_2021	AA	Aa	7.47083e-05
		S5_21943762	DEH1_2021	AA	aa	1.11946e-07
		S5_21943762	DEH1_2021	Aa	aa	0.00898176
		S5_21943762	IAH2_2021	AA	Aa	2.71099e-34
		S5_21943762	IAH2_2021	AA	aa	3.40818e-43
		S5_21943762	IAH2_2021	Aa	aa	1.16668e-11
		S5_21943762	IAH3_2021	AA	Aa	4.59348e-18
		S5_21943762	IAH3_2021	AA	aa	3.04834e-32
		S5_21943762	IAH3_2021	Aa	aa	4.85591e-11
		S5_21943762	WIH2_2020	AA	Aa	1.79853e-20
		S5_21943762	WIH2_2020	AA	aa	3.29379e-30
		S5_21943762	WIH2_2020	Aa	aa	6.33075e-08
		S5_21943762	WIH2_2021	AA	Aa	1.26691e-24
		S5_21943762	WIH2_2021	AA	aa	1.94781e-36
		S5_21943762	WIH2_2021	Aa	aa	1.87374e-08
	Small	S2_198116261	DEH1_2020	AA	Aa	6.88542e-21
		S2_198116261	DEH1_2020	AA	aa	1.73263e-48
		S2_198116261	DEH1_2020	Aa	aa	8.27586e-16
		S2_198116261	DEH1_2021	AA	Aa	7.27468e-07
		S2_198116261	DEH1_2021	AA	aa	1.4757e-21
		S2_198116261	DEH1_2021	Aa	aa	5.93887e-11
		S2_198116261	IAH2_2021	AA	Aa	1.31524e-34
		S2_198116261	IAH2_2021	AA	aa	6.79081e-68
		S2_198116261	IAH2_2021	Aa	aa	1.6785e-22
		S2_198116261	IAH3_2021	AA	Aa	1.9457e-20
		S2_198116261	IAH3_2021	AA	aa	2.19667e-36
		S2_198116261	IAH3_2021	Aa	aa	1.23965e-08
		S2_198116261	WIH2_2020	AA	Aa	7.57304e-16
		S2_198116261	WIH2_2020	AA	aa	2.92558e-39
		S2_198116261	WIH2_2020	Aa	aa	6.27157e-18
		S2_198116261	WIH2_2021	AA	Aa	2.06764e-29
		S2_198116261	WIH2_2021	AA	aa	1.29531e-55
		S2_198116261	WIH2_2021	Aa	aa	1.89132e-14
		S4_7473037	DEH1_2020	AA	Aa	0.0189282
		S4_7473037	DEH1_2020	AA	aa	0.00426607
		S4_7473037	DEH1_2020	Aa	aa	0.385597
		S4_7473037	DEH1_2021	AA	Aa	0.0472956
		S4_7473037	DEH1_2021	AA	aa	0.0224159
		S4_7473037	DEH1_2021	Aa	aa	0.591643
		S4_7473037	IAH2_2021	AA	Aa	2.39258e-13
		S4_7473037	IAH2_2021	AA	aa	1.35938e-27
		S4_7473037	IAH2_2021	Aa	aa	4.23097e-08
		S4_7473037	IAH3_2021	AA	Aa	0.462304
		S4_7473037	IAH3_2021	AA	aa	0.00303015
		S4_7473037	IAH3_2021	Aa	aa	0.00511333
		S4_7473037	WIH2_2020	AA	Aa	1.61704e-14
		S4_7473037	WIH2_2020	AA	aa	1.98862e-31
		S4_7473037	WIH2_2020	Aa	aa	3.39886e-09
		S4_7473037	WIH2_2021	AA	Aa	8.69948e-15
		S4_7473037	WIH2_2021	AA	aa	1.27693e-36
		S4_7473037	WIH2_2021	Aa	aa	2.15043e-15
		S6_115931867	DEH1_2020	AA	Aa	0.0282372
		S6_115931867	DEH1_2020	AA	aa	0.00708905
		S6_115931867	DEH1_2020	Aa	aa	0.260339
		S6_115931867	DEH1_2021	AA	Aa	0.0193423
		S6_115931867	DEH1_2021	AA	aa	0.0443583
		S6_115931867	DEH1_2021	Aa	aa	0.92568
		S6_115931867	IAH2_2021	AA	Aa	4.6473e-31
		S6_115931867	IAH2_2021	AA	aa	2.71033e-30
		S6_115931867	IAH2_2021	Aa	aa	0.0139656
		S6_115931867	IAH3_2021	AA	Aa	0.424701
		S6_115931867	IAH3_2021	AA	aa	0.00821757
		S6_115931867	IAH3_2021	Aa	aa	0.032267
		S6_115931867	WIH2_2020	AA	Aa	6.75327e-28
		S6_115931867	WIH2_2020	AA	aa	2.04653e-34
		S6_115931867	WIH2_2020	Aa	aa	0.00107204
		S6_115931867	WIH2_2021	AA	Aa	2.33762e-34
		S6_115931867	WIH2_2021	AA	aa	2.88361e-48
		S6_115931867	WIH2_2021	Aa	aa	1.39634e-07
PP-TAMs(Intercept)	Large	S1_166479301	DEH1_2020	AA	Aa	0.00354752
		S1_166479301	DEH1_2020	AA	aa	0.000805648
		S1_166479301	DEH1_2020	Aa	aa	0.0326405
		S1_166479301	DEH1_2021	AA	Aa	0.0325615
		S1_166479301	DEH1_2021	AA	aa	0.000466389
		S1_166479301	DEH1_2021	Aa	aa	0.00532565
		S1_166479301	IAH2_2021	AA	Aa	1.25578e-54
		S1_166479301	IAH2_2021	AA	aa	1.20487e-10
		S1_166479301	IAH2_2021	Aa	aa	0.108164
		S1_166479301	IAH3_2021	AA	Aa	0.000535505
		S1_166479301	IAH3_2021	AA	aa	0.153154
		S1_166479301	IAH3_2021	Aa	aa	0.847598
		S1_166479301	WIH2_2020	AA	Aa	3.05072e-52
		S1_166479301	WIH2_2020	AA	aa	5.98309e-11
		S1_166479301	WIH2_2020	Aa	aa	0.151374
		S1_166479301	WIH2_2021	AA	Aa	1.26587e-71
		S1_166479301	WIH2_2021	AA	aa	1.57381e-17
		S1_166479301	WIH2_2021	Aa	aa	0.0118904
		S10_110487951	DEH1_2020	AA	Aa	0.000391525
		S10_110487951	DEH1_2020	AA	aa	0.000438356
		S10_110487951	DEH1_2020	Aa	aa	0.283455
		S10_110487951	DEH1_2021	AA	Aa	0.00187852
		S10_110487951	DEH1_2021	AA	aa	5.72573e-06
		S10_110487951	DEH1_2021	Aa	aa	0.0190292
		S10_110487951	IAH2_2021	AA	Aa	1.81543e-38
		S10_110487951	IAH2_2021	AA	aa	1.90955e-29
		S10_110487951	IAH2_2021	Aa	aa	0.0112045
		S10_110487951	IAH3_2021	AA	Aa	0.191799
		S10_110487951	IAH3_2021	AA	aa	0.00300965
		S10_110487951	IAH3_2021	Aa	aa	0.0339951
		S10_110487951	WIH2_2020	AA	Aa	1.42714e-33
		S10_110487951	WIH2_2020	AA	aa	6.4932e-32
		S10_110487951	WIH2_2020	Aa	aa	0.00214348
		S10_110487951	WIH2_2021	AA	Aa	8.62417e-45
		S10_110487951	WIH2_2021	AA	aa	1.31518e-45
		S10_110487951	WIH2_2021	Aa	aa	1.9213e-06
		S10_64766996	DEH1_2020	AA	Aa	2.70379e-05
		S10_64766996	DEH1_2020	AA	aa	2.13505e-07
		S10_64766996	DEH1_2020	Aa	aa	0.0987541
		S10_64766996	DEH1_2021	AA	Aa	0.00219045
		S10_64766996	DEH1_2021	AA	aa	4.29307e-09
		S10_64766996	DEH1_2021	Aa	aa	5.69291e-05
		S10_64766996	IAH2_2021	AA	Aa	3.7014e-30
		S10_64766996	IAH2_2021	AA	aa	9.794e-46
		S10_64766996	IAH2_2021	Aa	aa	2.43645e-07
		S10_64766996	IAH3_2021	AA	Aa	0.0606793
		S10_64766996	IAH3_2021	AA	aa	0.00287619
		S10_64766996	IAH3_2021	Aa	aa	0.131042
		S10_64766996	WIH2_2020	AA	Aa	2.18951e-28
		S10_64766996	WIH2_2020	AA	aa	1.97936e-42
		S10_64766996	WIH2_2020	Aa	aa	1.88533e-06
		S10_64766996	WIH2_2021	AA	Aa	1.14649e-40
		S10_64766996	WIH2_2021	AA	aa	1.07005e-64
		S10_64766996	WIH2_2021	Aa	aa	1.78238e-12
	Medium	S2_47037433	DEH1_2020	AA	Aa	1.30536e-19
		S2_47037433	DEH1_2020	AA	aa	1.22747e-15
		S2_47037433	DEH1_2020	Aa	aa	0.998246
		S2_47037433	DEH1_2021	AA	Aa	6.72485e-05
		S2_47037433	DEH1_2021	AA	aa	0.0308857
		S2_47037433	DEH1_2021	Aa	aa	0.258788
		S2_47037433	IAH2_2021	AA	Aa	3.30249e-05
		S2_47037433	IAH2_2021	AA	aa	0.00350762
		S2_47037433	IAH2_2021	Aa	aa	0.802176
		S2_47037433	IAH3_2021	AA	Aa	1.58962e-26
		S2_47037433	IAH3_2021	AA	aa	4.96232e-12
		S2_47037433	IAH3_2021	Aa	aa	0.0476714
		S2_47037433	WIH2_2020	AA	Aa	0.815379
		S2_47037433	WIH2_2020	AA	aa	0.205411
		S2_47037433	WIH2_2020	Aa	aa	0.23641
		S2_47037433	WIH2_2021	AA	Aa	0.818773
		S2_47037433	WIH2_2021	AA	aa	0.0897174
		S2_47037433	WIH2_2021	Aa	aa	0.110369
		S4_244740998	DEH1_2020	AA	Aa	0.368682
		S4_244740998	DEH1_2020	AA	aa	2.43668e-23
		S4_244740998	DEH1_2020	Aa	aa	3.6364e-24
		S4_244740998	DEH1_2021	AA	Aa	0.265375
		S4_244740998	DEH1_2021	AA	aa	1.01303e-05
		S4_244740998	DEH1_2021	Aa	aa	2.91598e-10
		S4_244740998	IAH2_2021	AA	Aa	0.702226
		S4_244740998	IAH2_2021	AA	aa	1.35132e-07
		S4_244740998	IAH2_2021	Aa	aa	2.99688e-11
		S4_244740998	IAH3_2021	AA	Aa	0.00538585
		S4_244740998	IAH3_2021	AA	aa	4.6589e-25
		S4_244740998	IAH3_2021	Aa	aa	3.221e-22
		S4_244740998	WIH2_2020	AA	Aa	0.216817
		S4_244740998	WIH2_2020	AA	aa	0.126368
		S4_244740998	WIH2_2020	Aa	aa	0.611646
		S4_244740998	WIH2_2021	AA	Aa	0.652844
		S4_244740998	WIH2_2021	AA	aa	0.69726
		S4_244740998	WIH2_2021	Aa	aa	0.284219
		S5_224039873	DEH1_2020	AA	Aa	0.00403771
		S5_224039873	DEH1_2020	AA	aa	0.0229993
		S5_224039873	DEH1_2020	Aa	aa	0.801183
		S5_224039873	DEH1_2021	AA	Aa	0.0676896
		S5_224039873	DEH1_2021	AA	aa	0.00687873
		S5_224039873	DEH1_2021	Aa	aa	0.196924
		S5_224039873	IAH2_2021	AA	Aa	5.38706e-24
		S5_224039873	IAH2_2021	AA	aa	8.82748e-40
		S5_224039873	IAH2_2021	Aa	aa	2.96645e-08
		S5_224039873	IAH3_2021	AA	Aa	0.0200579
		S5_224039873	IAH3_2021	AA	aa	2.68699e-05
		S5_224039873	IAH3_2021	Aa	aa	0.0110249
		S5_224039873	WIH2_2020	AA	Aa	2.34256e-20
		S5_224039873	WIH2_2020	AA	aa	1.55081e-36
		S5_224039873	WIH2_2020	Aa	aa	2.48011e-08
		S5_224039873	WIH2_2021	AA	Aa	1.4852e-27
		S5_224039873	WIH2_2021	AA	aa	4.9147e-49
		S5_224039873	WIH2_2021	Aa	aa	3.17103e-11
	Small	S4_11717343	DEH1_2020	AA	Aa	0.0184563
		S4_11717343	DEH1_2020	AA	aa	0.000247022
		S4_11717343	DEH1_2020	Aa	aa	0.0581539
		S4_11717343	DEH1_2021	AA	Aa	0.00102555
		S4_11717343	DEH1_2021	AA	aa	2.81062e-05
		S4_11717343	DEH1_2021	Aa	aa	0.132765
		S4_11717343	IAH2_2021	AA	Aa	1.22885e-13
		S4_11717343	IAH2_2021	AA	aa	4.66827e-32
		S4_11717343	IAH2_2021	Aa	aa	2.8911e-13
		S4_11717343	IAH3_2021	AA	Aa	0.414731
		S4_11717343	IAH3_2021	AA	aa	0.000591205
		S4_11717343	IAH3_2021	Aa	aa	0.000605548
		S4_11717343	WIH2_2020	AA	Aa	4.01752e-17
		S4_11717343	WIH2_2020	AA	aa	1.28457e-32
		S4_11717343	WIH2_2020	Aa	aa	2.44383e-10
		S4_11717343	WIH2_2021	AA	Aa	4.13626e-10
		S4_11717343	WIH2_2021	AA	aa	3.94236e-36
		S4_11717343	WIH2_2021	Aa	aa	1.21029e-27
		S5_1213271	DEH1_2020	AA	Aa	0.0609556
		S5_1213271	DEH1_2020	AA	aa	0.0929368
		S5_1213271	DEH1_2020	Aa	aa	0.948198
		S5_1213271	DEH1_2021	AA	Aa	0.511555
		S5_1213271	DEH1_2021	AA	aa	0.481459
		S5_1213271	DEH1_2021	Aa	aa	0.928859
		S5_1213271	IAH2_2021	AA	Aa	3.15768e-15
		S5_1213271	IAH2_2021	AA	aa	3.65622e-28
		S5_1213271	IAH2_2021	Aa	aa	4.28612e-06
		S5_1213271	IAH3_2021	AA	Aa	0.505064
		S5_1213271	IAH3_2021	AA	aa	0.250056
		S5_1213271	IAH3_2021	Aa	aa	0.0341466
		S5_1213271	WIH2_2020	AA	Aa	4.38839e-14
		S5_1213271	WIH2_2020	AA	aa	2.06416e-31
		S5_1213271	WIH2_2020	Aa	aa	3.50628e-10
		S5_1213271	WIH2_2021	AA	Aa	1.57073e-15
		S5_1213271	WIH2_2021	AA	aa	3.28522e-36
		S5_1213271	WIH2_2021	Aa	aa	1.71409e-12
		S5_19694316	DEH1_2020	AA	Aa	1.56386e-21
		S5_19694316	DEH1_2020	AA	aa	4.24866e-17
		S5_19694316	DEH1_2020	Aa	aa	1.7475e-05
		S5_19694316	DEH1_2021	AA	Aa	6.21563e-07
		S5_19694316	DEH1_2021	AA	aa	1.89768e-07
		S5_19694316	DEH1_2021	Aa	aa	0.0289348
		S5_19694316	IAH2_2021	AA	Aa	7.67758e-07
		S5_19694316	IAH2_2021	AA	aa	2.51033e-08
		S5_19694316	IAH2_2021	Aa	aa	0.00824838
		S5_19694316	IAH3_2021	AA	Aa	6.05408e-27
		S5_19694316	IAH3_2021	AA	aa	2.48059e-20
		S5_19694316	IAH3_2021	Aa	aa	0.0033139
		S5_19694316	WIH2_2020	AA	Aa	0.0212748
		S5_19694316	WIH2_2020	AA	aa	0.0138105
		S5_19694316	WIH2_2020	Aa	aa	0.29828
		S5_19694316	WIH2_2021	AA	Aa	0.0403144
		S5_19694316	WIH2_2021	AA	aa	0.010481
		S5_19694316	WIH2_2021	Aa	aa	0.23581

## Sheet: FT
Table S6. Statistical validation of distinct trait-associated markers (TAMs) categories for 4 traits using t-test.
Sheet 2. Statistical validation of distinct TAM categories for flowering time.
Term	Effect	SNP	Environment	Genptype1	Genotype2	P_value
Main-TAMs	Large	S5_150298417	DEH1_2020	AA	Aa	2.71244e-65
		S5_150298417	DEH1_2020	AA	aa	4.77387e-62
		S5_150298417	DEH1_2020	Aa	aa	1.59781e-06
		S5_150298417	DEH1_2021	AA	Aa	3.29012e-23
		S5_150298417	DEH1_2021	AA	aa	7.56286e-27
		S5_150298417	DEH1_2021	Aa	aa	0.000759581
		S5_150298417	IAH4_2021	AA	Aa	2.17008e-70
		S5_150298417	IAH4_2021	AA	aa	7.24828e-65
		S5_150298417	IAH4_2021	Aa	aa	0.000153215
		S5_150298417	WIH2_2020	AA	Aa	1.70786e-30
		S5_150298417	WIH2_2020	AA	aa	2.21557e-37
		S5_150298417	WIH2_2020	Aa	aa	2.65448e-05
		S5_150298417	WIH2_2021	AA	Aa	9.29067e-78
		S5_150298417	WIH2_2021	AA	aa	4.75587e-77
		S5_150298417	WIH2_2021	Aa	aa	3.99225e-05
		S7_102663025	DEH1_2020	AA	Aa	0.363515
		S7_102663025	DEH1_2020	AA	aa	0.00831353
		S7_102663025	DEH1_2020	Aa	aa	0.0435429
		S7_102663025	DEH1_2021	AA	Aa	2.07038e-05
		S7_102663025	DEH1_2021	AA	aa	3.21179e-05
		S7_102663025	DEH1_2021	Aa	aa	0.119547
		S7_102663025	IAH4_2021	AA	Aa	0.105611
		S7_102663025	IAH4_2021	AA	aa	0.00206996
		S7_102663025	IAH4_2021	Aa	aa	0.0414146
		S7_102663025	WIH2_2020	AA	Aa	0.000534389
		S7_102663025	WIH2_2020	AA	aa	6.28251e-06
		S7_102663025	WIH2_2020	Aa	aa	0.0136326
		S7_102663025	WIH2_2021	AA	Aa	0.258455
		S7_102663025	WIH2_2021	AA	aa	0.458748
		S7_102663025	WIH2_2021	Aa	aa	0.110076
		S9_158175905	DEH1_2020	AA	Aa	0.695866
		S9_158175905	DEH1_2020	AA	aa	0.000906907
		S9_158175905	DEH1_2020	Aa	aa	0.000578707
		S9_158175905	DEH1_2021	AA	Aa	0.00898998
		S9_158175905	DEH1_2021	AA	aa	0.0102155
		S9_158175905	DEH1_2021	Aa	aa	0.089248
		S9_158175905	IAH4_2021	AA	Aa	0.562736
		S9_158175905	IAH4_2021	AA	aa	0.152107
		S9_158175905	IAH4_2021	Aa	aa	0.230316
		S9_158175905	WIH2_2020	AA	Aa	0.035378
		S9_158175905	WIH2_2020	AA	aa	0.00142619
		S9_158175905	WIH2_2020	Aa	aa	0.0276405
		S9_158175905	WIH2_2021	AA	Aa	0.00835492
		S9_158175905	WIH2_2021	AA	aa	0.994421
		S9_158175905	WIH2_2021	Aa	aa	0.28096
	Medium	S5_20994261	DEH1_2020	AA	Aa	5.99045e-76
		S5_20994261	DEH1_2020	AA	aa	2.36627e-25
		S5_20994261	DEH1_2020	Aa	aa	0.967225
		S5_20994261	DEH1_2021	AA	Aa	7.4582e-25
		S5_20994261	DEH1_2021	AA	aa	5.85741e-08
		S5_20994261	DEH1_2021	Aa	aa	0.260778
		S5_20994261	IAH4_2021	AA	Aa	1.16381e-79
		S5_20994261	IAH4_2021	AA	aa	8.35598e-27
		S5_20994261	IAH4_2021	Aa	aa	0.421824
		S5_20994261	WIH2_2020	AA	Aa	2.15725e-37
		S5_20994261	WIH2_2020	AA	aa	6.39308e-17
		S5_20994261	WIH2_2020	Aa	aa	0.428121
		S5_20994261	WIH2_2021	AA	Aa	9.25481e-87
		S5_20994261	WIH2_2021	AA	aa	6.60315e-36
		S5_20994261	WIH2_2021	Aa	aa	0.568302
		S8_131171251	DEH1_2020	AA	Aa	2.81861e-53
		S8_131171251	DEH1_2020	AA	aa	3.13593e-25
		S8_131171251	DEH1_2020	Aa	aa	0.191144
		S8_131171251	DEH1_2021	AA	Aa	1.0827e-20
		S8_131171251	DEH1_2021	AA	aa	4.96042e-05
		S8_131171251	DEH1_2021	Aa	aa	4.4e-05
		S8_131171251	IAH4_2021	AA	Aa	6.05773e-49
		S8_131171251	IAH4_2021	AA	aa	2.74821e-22
		S8_131171251	IAH4_2021	Aa	aa	0.126335
		S8_131171251	WIH2_2020	AA	Aa	4.70782e-24
		S8_131171251	WIH2_2020	AA	aa	1.26324e-10
		S8_131171251	WIH2_2020	Aa	aa	0.0183872
		S8_131171251	WIH2_2021	AA	Aa	1.15941e-55
		S8_131171251	WIH2_2021	AA	aa	5.82461e-33
		S8_131171251	WIH2_2021	Aa	aa	0.0798104
		S8_135655363	DEH1_2020	AA	Aa	7.60016e-59
		S8_135655363	DEH1_2020	AA	aa	1.39367e-17
		S8_135655363	DEH1_2020	Aa	aa	0.0594872
		S8_135655363	DEH1_2021	AA	Aa	8.21755e-24
		S8_135655363	DEH1_2021	AA	aa	1.55084e-05
		S8_135655363	DEH1_2021	Aa	aa	0.00162138
		S8_135655363	IAH4_2021	AA	Aa	1.03121e-62
		S8_135655363	IAH4_2021	AA	aa	7.90686e-20
		S8_135655363	IAH4_2021	Aa	aa	0.036929
		S8_135655363	WIH2_2020	AA	Aa	7.85101e-32
		S8_135655363	WIH2_2020	AA	aa	7.65934e-09
		S8_135655363	WIH2_2020	Aa	aa	0.00797381
		S8_135655363	WIH2_2021	AA	Aa	8.04398e-69
		S8_135655363	WIH2_2021	AA	aa	1.33164e-26
		S8_135655363	WIH2_2021	Aa	aa	0.032354
	Small	S7_150904648	DEH1_2020	AA	Aa	1.77563e-50
		S7_150904648	DEH1_2020	AA	aa	1.34519e-39
		S7_150904648	DEH1_2020	Aa	aa	0.00664184
		S7_150904648	DEH1_2021	AA	Aa	4.52449e-25
		S7_150904648	DEH1_2021	AA	aa	5.25853e-34
		S7_150904648	DEH1_2021	Aa	aa	4.67911e-07
		S7_150904648	IAH4_2021	AA	Aa	1.22389e-65
		S7_150904648	IAH4_2021	AA	aa	4.65289e-60
		S7_150904648	IAH4_2021	Aa	aa	2.08234e-06
		S7_150904648	WIH2_2020	AA	Aa	1.85906e-34
		S7_150904648	WIH2_2020	AA	aa	1.30232e-48
		S7_150904648	WIH2_2020	Aa	aa	1.66611e-09
		S7_150904648	WIH2_2021	AA	Aa	5.49383e-53
		S7_150904648	WIH2_2021	AA	aa	1.47199e-53
		S7_150904648	WIH2_2021	Aa	aa	7.51736e-08
		S7_171017952	DEH1_2020	AA	Aa	2.16819e-08
		S7_171017952	DEH1_2020	AA	aa	1.07522e-47
		S7_171017952	DEH1_2020	Aa	aa	1.99814e-26
		S7_171017952	DEH1_2021	AA	Aa	0.00583259
		S7_171017952	DEH1_2021	AA	aa	1.92512e-15
		S7_171017952	DEH1_2021	Aa	aa	2.78714e-10
		S7_171017952	IAH4_2021	AA	Aa	1.14421e-09
		S7_171017952	IAH4_2021	AA	aa	2.51551e-52
		S7_171017952	IAH4_2021	Aa	aa	1.33249e-29
		S7_171017952	WIH2_2020	AA	Aa	1.74384e-06
		S7_171017952	WIH2_2020	AA	aa	1.69422e-27
		S7_171017952	WIH2_2020	Aa	aa	1.12447e-15
		S7_171017952	WIH2_2021	AA	Aa	2.82745e-13
		S7_171017952	WIH2_2021	AA	aa	1.30678e-49
		S7_171017952	WIH2_2021	Aa	aa	1.71872e-26
		S9_28622660	DEH1_2020	AA	Aa	1.76216e-18
		S9_28622660	DEH1_2020	AA	aa	2.99574e-32
		S9_28622660	DEH1_2020	Aa	aa	4.91312e-12
		S9_28622660	DEH1_2021	AA	Aa	7.27897e-10
		S9_28622660	DEH1_2021	AA	aa	1.6806e-11
		S9_28622660	DEH1_2021	Aa	aa	0.00157205
		S9_28622660	IAH4_2021	AA	Aa	2.3741e-19
		S9_28622660	IAH4_2021	AA	aa	1.44817e-25
		S9_28622660	IAH4_2021	Aa	aa	5.09674e-09
		S9_28622660	WIH2_2020	AA	Aa	7.06033e-09
		S9_28622660	WIH2_2020	AA	aa	1.56007e-16
		S9_28622660	WIH2_2020	Aa	aa	2.91817e-07
		S9_28622660	WIH2_2021	AA	Aa	3.12292e-25
		S9_28622660	WIH2_2021	AA	aa	1.0048e-27
		S9_28622660	WIH2_2021	Aa	aa	1.52143e-09
G×E-TAMs	Large	S3_1398895	DEH1_2020	AA	Aa	7.29742e-20
		S3_1398895	DEH1_2020	AA	aa	9.69471e-37
		S3_1398895	DEH1_2020	Aa	aa	1.95111e-12
		S3_1398895	DEH1_2021	AA	Aa	6.59373e-14
		S3_1398895	DEH1_2021	AA	aa	3.79615e-19
		S3_1398895	DEH1_2021	Aa	aa	4.68295e-07
		S3_1398895	IAH4_2021	AA	Aa	3.58632e-30
		S3_1398895	IAH4_2021	AA	aa	2.27052e-35
		S3_1398895	IAH4_2021	Aa	aa	1.06799e-10
		S3_1398895	WIH2_2020	AA	Aa	7.59123e-12
		S3_1398895	WIH2_2020	AA	aa	1.87746e-13
		S3_1398895	WIH2_2020	Aa	aa	0.000951785
		S3_1398895	WIH2_2021	AA	Aa	3.50331e-24
		S3_1398895	WIH2_2021	AA	aa	1.65528e-36
		S3_1398895	WIH2_2021	Aa	aa	2.04585e-14
		S3_1800539	DEH1_2020	AA	Aa	1.09689e-29
		S3_1800539	DEH1_2020	AA	aa	1.34875e-23
		S3_1800539	DEH1_2020	Aa	aa	2.77836e-06
		S3_1800539	DEH1_2021	AA	Aa	2.13718e-14
		S3_1800539	DEH1_2021	AA	aa	1.65679e-10
		S3_1800539	DEH1_2021	Aa	aa	0.00134362
		S3_1800539	IAH4_2021	AA	Aa	9.64492e-39
		S3_1800539	IAH4_2021	AA	aa	3.04587e-22
		S3_1800539	IAH4_2021	Aa	aa	0.000133645
		S3_1800539	WIH2_2020	AA	Aa	4.90735e-25
		S3_1800539	WIH2_2020	AA	aa	2.01439e-05
		S3_1800539	WIH2_2020	Aa	aa	0.339013
		S3_1800539	WIH2_2021	AA	Aa	6.42187e-40
		S3_1800539	WIH2_2021	AA	aa	1.16461e-26
		S3_1800539	WIH2_2021	Aa	aa	3.78748e-09
		S6_44987581	DEH1_2020	AA	Aa	9.32571e-75
		S6_44987581	DEH1_2020	AA	aa	2.84564e-34
		S6_44987581	DEH1_2020	Aa	aa	0.000600336
		S6_44987581	DEH1_2021	AA	Aa	5.55465e-33
		S6_44987581	DEH1_2021	AA	aa	5.44222e-18
		S6_44987581	DEH1_2021	Aa	aa	0.156956
		S6_44987581	IAH4_2021	AA	Aa	9.67048e-87
		S6_44987581	IAH4_2021	AA	aa	1.91382e-41
		S6_44987581	IAH4_2021	Aa	aa	0.000977614
		S6_44987581	WIH2_2020	AA	Aa	8.0614e-42
		S6_44987581	WIH2_2020	AA	aa	3.81947e-30
		S6_44987581	WIH2_2020	Aa	aa	4.55066e-06
		S6_44987581	WIH2_2021	AA	Aa	3.94757e-92
		S6_44987581	WIH2_2021	AA	aa	1.75821e-55
		S6_44987581	WIH2_2021	Aa	aa	4.42137e-08
	Medium	S1_157759334	DEH1_2020	AA	Aa	7.68156e-07
		S1_157759334	DEH1_2020	AA	aa	1.39264e-27
		S1_157759334	DEH1_2020	Aa	aa	1.25319e-31
		S1_157759334	DEH1_2021	AA	Aa	4.64004e-06
		S1_157759334	DEH1_2021	AA	aa	3.7791e-18
		S1_157759334	DEH1_2021	Aa	aa	7.41973e-20
		S1_157759334	IAH4_2021	AA	Aa	7.35182e-07
		S1_157759334	IAH4_2021	AA	aa	9.61087e-27
		S1_157759334	IAH4_2021	Aa	aa	7.66912e-41
		S1_157759334	WIH2_2020	AA	Aa	0.0517563
		S1_157759334	WIH2_2020	AA	aa	3.28169e-18
		S1_157759334	WIH2_2020	Aa	aa	3.78679e-41
		S1_157759334	WIH2_2021	AA	Aa	4.20799e-06
		S1_157759334	WIH2_2021	AA	aa	3.2166e-25
		S1_157759334	WIH2_2021	Aa	aa	4.5664e-41
		S2_190497004	DEH1_2020	AA	Aa	8.29138e-22
		S2_190497004	DEH1_2020	AA	aa	1.26353e-52
		S2_190497004	DEH1_2020	Aa	aa	1.26488e-21
		S2_190497004	DEH1_2021	AA	Aa	1.66502e-09
		S2_190497004	DEH1_2021	AA	aa	4.66003e-32
		S2_190497004	DEH1_2021	Aa	aa	2.5405e-22
		S2_190497004	IAH4_2021	AA	Aa	1.40635e-28
		S2_190497004	IAH4_2021	AA	aa	8.79244e-67
		S2_190497004	IAH4_2021	Aa	aa	4.62978e-33
		S2_190497004	WIH2_2020	AA	Aa	1.26133e-19
		S2_190497004	WIH2_2020	AA	aa	2.1395e-41
		S2_190497004	WIH2_2020	Aa	aa	5.52638e-16
		S2_190497004	WIH2_2021	AA	Aa	9.24355e-25
		S2_190497004	WIH2_2021	AA	aa	3.28365e-52
		S2_190497004	WIH2_2021	Aa	aa	3.51166e-19
		S9_149079420	DEH1_2020	AA	aa	2.45898e-53
		S9_149079420	DEH1_2020	Aa	aa	8.01958e-59
		S9_149079420	DEH1_2021	AA	Aa	0.00890811
		S9_149079420	DEH1_2021	AA	aa	3.64945e-21
		S9_149079420	DEH1_2021	Aa	aa	8.7953e-17
		S9_149079420	IAH4_2021	AA	Aa	3.98565e-05
		S9_149079420	IAH4_2021	AA	aa	1.22504e-63
		S9_149079420	IAH4_2021	Aa	aa	3.65134e-61
		S9_149079420	WIH2_2020	AA	Aa	0.781428
		S9_149079420	WIH2_2020	AA	aa	1.25409e-29
		S9_149079420	WIH2_2020	Aa	aa	2.1998e-34
		S9_149079420	WIH2_2021	AA	Aa	1.52722e-06
		S9_149079420	WIH2_2021	AA	aa	2.46369e-75
		S9_149079420	WIH2_2021	Aa	aa	2.66345e-64
	Small	S10_148252723	DEH1_2020	AA	Aa	8.61484e-61
		S10_148252723	DEH1_2020	AA	aa	1.25056e-34
		S10_148252723	DEH1_2020	Aa	aa	0.0225631
		S10_148252723	DEH1_2021	AA	Aa	4.84924e-44
		S10_148252723	DEH1_2021	AA	aa	3.00925e-15
		S10_148252723	DEH1_2021	Aa	aa	0.00605693
		S10_148252723	IAH4_2021	AA	Aa	8.11344e-78
		S10_148252723	IAH4_2021	AA	aa	1.05976e-38
		S10_148252723	IAH4_2021	Aa	aa	0.525188
		S10_148252723	WIH2_2020	AA	Aa	6.74378e-52
		S10_148252723	WIH2_2020	AA	aa	1.60639e-28
		S10_148252723	WIH2_2020	Aa	aa	0.759014
		S10_148252723	WIH2_2021	AA	Aa	1.14164e-66
		S10_148252723	WIH2_2021	AA	aa	2.19308e-34
		S10_148252723	WIH2_2021	Aa	aa	0.0444745
		S4_243752702	DEH1_2020	AA	aa	2.01522e-44
		S4_243752702	DEH1_2020	Aa	aa	8.55969e-09
		S4_243752702	DEH1_2021	AA	Aa	6.7232e-14
		S4_243752702	DEH1_2021	AA	aa	6.87245e-23
		S4_243752702	DEH1_2021	Aa	aa	0.000205364
		S4_243752702	IAH4_2021	AA	Aa	9.65741e-28
		S4_243752702	IAH4_2021	AA	aa	3.8634e-52
		S4_243752702	IAH4_2021	Aa	aa	1.25453e-10
		S4_243752702	WIH2_2020	AA	Aa	1.11216e-22
		S4_243752702	WIH2_2020	AA	aa	6.6058e-31
		S4_243752702	WIH2_2020	Aa	aa	0.000938916
		S4_243752702	WIH2_2021	AA	Aa	1.61747e-21
		S4_243752702	WIH2_2021	AA	aa	1.78367e-40
		S4_243752702	WIH2_2021	Aa	aa	2.51863e-09
		S8_121951790	DEH1_2020	AA	Aa	6.56324e-13
		S8_121951790	DEH1_2020	AA	aa	7.1012e-37
		S8_121951790	DEH1_2020	Aa	aa	6.98585e-23
		S8_121951790	DEH1_2021	AA	Aa	1.04298e-06
		S8_121951790	DEH1_2021	AA	aa	4.11473e-24
		S8_121951790	DEH1_2021	Aa	aa	1.20965e-25
		S8_121951790	IAH4_2021	AA	Aa	3.52206e-13
		S8_121951790	IAH4_2021	AA	aa	5.30904e-45
		S8_121951790	IAH4_2021	Aa	aa	1.32613e-42
		S8_121951790	WIH2_2020	AA	Aa	6.50476e-08
		S8_121951790	WIH2_2020	AA	aa	1.00946e-32
		S8_121951790	WIH2_2020	Aa	aa	3.44554e-32
		S8_121951790	WIH2_2021	AA	Aa	4.57863e-14
		S8_121951790	WIH2_2021	AA	aa	1.87228e-43
		S8_121951790	WIH2_2021	Aa	aa	1.08545e-34
PP-TAMs(Slope)	Large	S1_84731158	DEH1_2020	AA	Aa	3.24509e-36
		S1_84731158	DEH1_2020	AA	aa	9.95688e-53
		S1_84731158	DEH1_2020	Aa	aa	4.65538e-07
		S1_84731158	DEH1_2021	AA	Aa	1.97737e-18
		S1_84731158	DEH1_2021	AA	aa	3.81432e-24
		S1_84731158	DEH1_2021	Aa	aa	0.00267244
		S1_84731158	IAH4_2021	AA	Aa	3.50495e-49
		S1_84731158	IAH4_2021	AA	aa	4.75071e-71
		S1_84731158	IAH4_2021	Aa	aa	3.31245e-09
		S1_84731158	WIH2_2020	AA	Aa	1.557e-23
		S1_84731158	WIH2_2020	AA	aa	4.11273e-31
		S1_84731158	WIH2_2020	Aa	aa	0.000799003
		S1_84731158	WIH2_2021	AA	Aa	2.96212e-37
		S1_84731158	WIH2_2021	AA	aa	7.16398e-61
		S1_84731158	WIH2_2021	Aa	aa	6.14046e-12
		S10_88378072	DEH1_2020	AA	Aa	0.636283
		S10_88378072	DEH1_2020	AA	aa	0.720082
		S10_88378072	DEH1_2020	Aa	aa	0.995202
		S10_88378072	DEH1_2021	AA	Aa	0.0439398
		S10_88378072	DEH1_2021	AA	aa	0.008911
		S10_88378072	DEH1_2021	Aa	aa	0.213844
		S10_88378072	IAH4_2021	AA	Aa	0.330238
		S10_88378072	IAH4_2021	AA	aa	0.0116481
		S10_88378072	IAH4_2021	Aa	aa	0.0597664
		S10_88378072	WIH2_2020	AA	Aa	0.0203564
		S10_88378072	WIH2_2020	AA	aa	0.0165434
		S10_88378072	WIH2_2020	Aa	aa	0.45562
		S10_88378072	WIH2_2021	AA	Aa	0.0116241
		S10_88378072	WIH2_2021	AA	aa	0.0668787
		S10_88378072	WIH2_2021	Aa	aa	0.902432
		S3_159820587	DEH1_2020	AA	Aa	0.874669
		S3_159820587	DEH1_2020	AA	aa	0.191565
		S3_159820587	DEH1_2020	Aa	aa	0.101848
		S3_159820587	DEH1_2021	AA	Aa	0.402173
		S3_159820587	DEH1_2021	AA	aa	0.867937
		S3_159820587	DEH1_2021	Aa	aa	0.576558
		S3_159820587	IAH4_2021	AA	Aa	0.0714327
		S3_159820587	IAH4_2021	AA	aa	0.0679966
		S3_159820587	IAH4_2021	Aa	aa	0.650529
		S3_159820587	WIH2_2020	AA	Aa	0.723692
		S3_159820587	WIH2_2020	AA	aa	0.844993
		S3_159820587	WIH2_2020	Aa	aa	0.926292
		S3_159820587	WIH2_2021	AA	Aa	0.00188858
		S3_159820587	WIH2_2021	AA	aa	6.99543e-05
		S3_159820587	WIH2_2021	Aa	aa	0.0811786
	Medium	S10_145055212	DEH1_2020	AA	Aa	1.10622e-66
		S10_145055212	DEH1_2020	AA	aa	4.16554e-25
		S10_145055212	DEH1_2020	Aa	aa	0.14468
		S10_145055212	DEH1_2021	AA	Aa	2.98048e-41
		S10_145055212	DEH1_2021	AA	aa	5.36219e-13
		S10_145055212	DEH1_2021	Aa	aa	0.057403
		S10_145055212	IAH4_2021	AA	Aa	9.20907e-83
		S10_145055212	IAH4_2021	AA	aa	3.28322e-24
		S10_145055212	IAH4_2021	Aa	aa	0.342001
		S10_145055212	WIH2_2020	AA	Aa	4.82017e-54
		S10_145055212	WIH2_2020	AA	aa	4.33087e-22
		S10_145055212	WIH2_2020	Aa	aa	0.880363
		S10_145055212	WIH2_2021	AA	Aa	1.30779e-70
		S10_145055212	WIH2_2021	AA	aa	2.29567e-24
		S10_145055212	WIH2_2021	Aa	aa	0.567798
		S4_158645593	DEH1_2020	AA	Aa	0.135274
		S5_218676151	DEH1_2020	AA	Aa	5.05127e-41
		S5_218676151	DEH1_2020	AA	aa	1.43126e-23
		S5_218676151	DEH1_2020	Aa	aa	4.07401e-05
		S5_218676151	DEH1_2021	AA	Aa	2.77869e-19
		S5_218676151	DEH1_2021	AA	aa	3.17255e-10
		S5_218676151	DEH1_2021	Aa	aa	0.183229
		S5_218676151	IAH4_2021	AA	Aa	1.05047e-34
		S5_218676151	IAH4_2021	AA	aa	8.90802e-30
		S5_218676151	IAH4_2021	Aa	aa	3.8113e-09
		S5_218676151	WIH2_2020	AA	Aa	2.13784e-19
		S5_218676151	WIH2_2020	AA	aa	4.77907e-13
		S5_218676151	WIH2_2020	Aa	aa	0.00197889
		S5_218676151	WIH2_2021	AA	Aa	1.56307e-49
		S5_218676151	WIH2_2021	AA	aa	1.66764e-20
		S5_218676151	WIH2_2021	Aa	aa	0.00206742
		S6_53664607	DEH1_2020	AA	Aa	3.98571e-40
		S6_53664607	DEH1_2020	AA	aa	3.49374e-44
		S6_53664607	DEH1_2020	Aa	aa	0.000107798
		S6_53664607	DEH1_2021	AA	Aa	1.04129e-19
		S6_53664607	DEH1_2021	AA	aa	2.7109e-20
		S6_53664607	DEH1_2021	Aa	aa	0.133546
		S6_53664607	IAH4_2021	AA	Aa	1.88792e-51
		S6_53664607	IAH4_2021	AA	aa	3.7272e-55
		S6_53664607	IAH4_2021	Aa	aa	0.00423424
		S6_53664607	WIH2_2020	AA	Aa	2.67628e-19
		S6_53664607	WIH2_2020	AA	aa	7.94929e-31
		S6_53664607	WIH2_2020	Aa	aa	1.18885e-06
		S6_53664607	WIH2_2021	AA	Aa	9.23759e-51
		S6_53664607	WIH2_2021	AA	aa	6.25754e-66
		S6_53664607	WIH2_2021	Aa	aa	2.54747e-07
		S9_72835668	DEH1_2020	AA	Aa	4.5374e-37
	Small	S2_210003627	DEH1_2020	AA	Aa	2.01175e-22
		S2_210003627	DEH1_2020	AA	aa	1.75693e-33
		S2_210003627	DEH1_2020	Aa	aa	2.55129e-10
		S2_210003627	DEH1_2021	AA	Aa	1.35168e-19
		S2_210003627	DEH1_2021	AA	aa	2.49851e-22
		S2_210003627	DEH1_2021	Aa	aa	5.2163e-07
		S2_210003627	IAH4_2021	AA	Aa	3.48872e-43
		S2_210003627	IAH4_2021	AA	aa	2.91032e-41
		S2_210003627	IAH4_2021	Aa	aa	1.79993e-09
		S2_210003627	WIH2_2020	AA	Aa	8.55045e-24
		S2_210003627	WIH2_2020	AA	aa	2.72821e-27
		S2_210003627	WIH2_2020	Aa	aa	9.27962e-08
		S2_210003627	WIH2_2021	AA	Aa	3.03972e-24
		S2_210003627	WIH2_2021	AA	aa	1.01288e-37
		S2_210003627	WIH2_2021	Aa	aa	1.6169e-13
		S3_20102942	DEH1_2020	AA	Aa	5.08518e-41
		S3_20102942	DEH1_2020	AA	aa	5.78338e-39
		S3_20102942	DEH1_2020	Aa	aa	0.0617708
		S3_20102942	DEH1_2021	AA	Aa	1.69156e-13
		S3_20102942	DEH1_2021	AA	aa	5.90257e-12
		S3_20102942	DEH1_2021	Aa	aa	0.651761
		S3_20102942	IAH4_2021	AA	Aa	6.38202e-45
		S3_20102942	IAH4_2021	AA	aa	5.9828e-40
		S3_20102942	IAH4_2021	Aa	aa	0.738921
		S3_20102942	WIH2_2020	AA	Aa	7.00645e-17
		S3_20102942	WIH2_2020	AA	aa	1.29931e-18
		S3_20102942	WIH2_2020	Aa	aa	0.0850298
		S3_20102942	WIH2_2021	AA	Aa	9.09976e-54
		S3_20102942	WIH2_2021	AA	aa	2.73532e-58
		S3_20102942	WIH2_2021	Aa	aa	0.00330349
		S9_4777000	DEH1_2020	AA	Aa	2.15762e-20
		S9_4777000	DEH1_2020	AA	aa	2.68205e-49
		S9_4777000	DEH1_2020	Aa	aa	3.05159e-19
		S9_4777000	DEH1_2021	AA	Aa	1.73564e-15
		S9_4777000	DEH1_2021	AA	aa	2.42037e-17
		S9_4777000	DEH1_2021	Aa	aa	0.000326264
		S9_4777000	IAH4_2021	AA	Aa	1.19602e-32
		S9_4777000	IAH4_2021	AA	aa	1.29307e-47
		S9_4777000	IAH4_2021	Aa	aa	1.40054e-15
		S9_4777000	WIH2_2020	AA	Aa	7.41385e-14
		S9_4777000	WIH2_2020	AA	aa	9.35562e-31
		S9_4777000	WIH2_2020	Aa	aa	7.87032e-14
		S9_4777000	WIH2_2021	AA	Aa	2.17089e-29
		S9_4777000	WIH2_2021	AA	aa	1.15309e-48
		S9_4777000	WIH2_2021	Aa	aa	4.3311e-21
PP-TAMs(Intercept)	Large	S3_73625010	DEH1_2020	AA	Aa	0.19923
		S3_73625010	DEH1_2020	AA	aa	0.0561019
		S3_73625010	DEH1_2020	Aa	aa	0.258884
		S3_73625010	DEH1_2021	AA	Aa	2.05987e-05
		S3_73625010	DEH1_2021	AA	aa	0.00435247
		S3_73625010	DEH1_2021	Aa	aa	0.981965
		S3_73625010	IAH4_2021	AA	Aa	0.0204414
		S3_73625010	IAH4_2021	AA	aa	0.0341692
		S3_73625010	IAH4_2021	Aa	aa	0.610441
		S3_73625010	WIH2_2020	AA	Aa	0.00179995
		S3_73625010	WIH2_2020	AA	aa	2.89083e-06
		S3_73625010	WIH2_2020	Aa	aa	0.0164264
		S3_73625010	WIH2_2021	AA	Aa	0.807135
		S3_73625010	WIH2_2021	AA	aa	0.619706
		S3_73625010	WIH2_2021	Aa	aa	0.48287
		S8_106782260	DEH1_2020	AA	Aa	0.991409
		S8_106782260	DEH1_2020	AA	aa	0.244512
		S8_106782260	DEH1_2020	Aa	aa	0.251604
		S8_106782260	DEH1_2021	AA	Aa	0.00466176
		S8_106782260	DEH1_2021	AA	aa	2.25915e-05
		S8_106782260	DEH1_2021	Aa	aa	0.00237558
		S8_106782260	IAH4_2021	AA	Aa	0.110367
		S8_106782260	IAH4_2021	AA	aa	0.00720212
		S8_106782260	IAH4_2021	Aa	aa	0.0505394
		S8_106782260	WIH2_2020	AA	Aa	0.0131097
		S8_106782260	WIH2_2020	AA	aa	0.00526068
		S8_106782260	WIH2_2020	Aa	aa	0.112195
		S8_106782260	WIH2_2021	AA	Aa	0.0549659
		S8_106782260	WIH2_2021	AA	aa	0.663905
		S8_106782260	WIH2_2021	Aa	aa	0.569493
		S8_126983503	DEH1_2020	AA	Aa	0.000320663
		S8_126983503	DEH1_2020	AA	aa	1.3817e-34
		S8_126983503	DEH1_2020	Aa	aa	1.35402e-23
		S8_126983503	DEH1_2021	AA	Aa	0.0117076
		S8_126983503	DEH1_2021	AA	aa	1.66046e-18
		S8_126983503	DEH1_2021	Aa	aa	3.46137e-13
		S8_126983503	IAH4_2021	AA	Aa	0.00338743
		S8_126983503	IAH4_2021	AA	aa	2.36724e-39
		S8_126983503	IAH4_2021	Aa	aa	2.02378e-30
		S8_126983503	WIH2_2020	AA	Aa	0.0668621
		S8_126983503	WIH2_2020	AA	aa	1.20288e-22
		S8_126983503	WIH2_2020	Aa	aa	2.43386e-19
		S8_126983503	WIH2_2021	AA	Aa	0.0129373
		S8_126983503	WIH2_2021	AA	aa	4.30025e-29
		S8_126983503	WIH2_2021	Aa	aa	4.20717e-24
	Medium	S10_147572442	DEH1_2020	AA	Aa	0.510781
		S10_147572442	DEH1_2020	AA	aa	0.309502
		S10_147572442	DEH1_2020	Aa	aa	0.635439
		S10_147572442	DEH1_2021	AA	Aa	0.00591853
		S10_147572442	DEH1_2021	AA	aa	0.0145537
		S10_147572442	DEH1_2021	Aa	aa	0.967866
		S10_147572442	IAH4_2021	AA	Aa	0.0314395
		S10_147572442	IAH4_2021	AA	aa	0.00436063
		S10_147572442	IAH4_2021	Aa	aa	0.254491
		S10_147572442	WIH2_2020	AA	Aa	0.104391
		S10_147572442	WIH2_2020	AA	aa	0.499402
		S10_147572442	WIH2_2020	Aa	aa	0.368802
		S10_147572442	WIH2_2021	AA	Aa	4.5139e-05
		S10_147572442	WIH2_2021	AA	aa	2.48227e-07
		S10_147572442	WIH2_2021	Aa	aa	0.0840709
		S4_158645593	DEH1_2020	AA	aa	0.00513865
		S4_158645593	DEH1_2020	Aa	aa	0.0586411
		S4_158645593	DEH1_2021	AA	Aa	0.248371
		S4_158645593	DEH1_2021	AA	aa	0.24267
		S4_158645593	DEH1_2021	Aa	aa	0.0241933
		S4_158645593	IAH4_2021	AA	Aa	0.927364
		S4_158645593	IAH4_2021	AA	aa	0.299877
		S4_158645593	IAH4_2021	Aa	aa	0.309738
		S4_158645593	WIH2_2020	AA	Aa	0.637977
		S4_158645593	WIH2_2020	AA	aa	0.137218
		S4_158645593	WIH2_2020	Aa	aa	0.045864
		S4_158645593	WIH2_2021	AA	Aa	0.00201809
		S4_158645593	WIH2_2021	AA	aa	1.23257e-05
		S4_158645593	WIH2_2021	Aa	aa	0.0291469
		S4_243752702	DEH1_2020	AA	Aa	4.44917e-25
		S9_149079420	DEH1_2020	AA	Aa	0.00211571
		S9_72835668	DEH1_2020	AA	aa	2.5518e-48
		S9_72835668	DEH1_2020	Aa	aa	2.65308e-06
		S9_72835668	DEH1_2021	AA	Aa	7.54505e-21
		S9_72835668	DEH1_2021	AA	aa	5.13863e-30
		S9_72835668	DEH1_2021	Aa	aa	2.18753e-05
		S9_72835668	IAH4_2021	AA	Aa	1.0664e-38
		S9_72835668	IAH4_2021	AA	aa	3.59701e-64
		S9_72835668	IAH4_2021	Aa	aa	1.21927e-10
		S9_72835668	WIH2_2020	AA	Aa	1.49112e-29
		S9_72835668	WIH2_2020	AA	aa	6.65946e-45
		S9_72835668	WIH2_2020	Aa	aa	5.6351e-08
		S9_72835668	WIH2_2021	AA	Aa	5.97978e-38
		S9_72835668	WIH2_2021	AA	aa	4.83295e-55
		S9_72835668	WIH2_2021	Aa	aa	3.36062e-08
	Small	S4_246980862	DEH1_2020	AA	Aa	0.196413
		S4_246980862	DEH1_2020	AA	aa	3.95638e-26
		S4_246980862	DEH1_2020	Aa	aa	3.83198e-35
		S4_246980862	DEH1_2021	AA	Aa	0.896107
		S4_246980862	DEH1_2021	AA	aa	3.10022e-15
		S4_246980862	DEH1_2021	Aa	aa	2.0572e-18
		S4_246980862	IAH4_2021	AA	Aa	0.221294
		S4_246980862	IAH4_2021	AA	aa	1.19096e-37
		S4_246980862	IAH4_2021	Aa	aa	2.98302e-43
		S4_246980862	WIH2_2020	AA	Aa	0.947192
		S4_246980862	WIH2_2020	AA	aa	5.19992e-23
		S4_246980862	WIH2_2020	Aa	aa	3.5426e-29
		S4_246980862	WIH2_2021	AA	Aa	0.122914
		S4_246980862	WIH2_2021	AA	aa	3.49448e-31
		S4_246980862	WIH2_2021	Aa	aa	3.08448e-37
		S7_136203719	DEH1_2020	AA	Aa	1.54319e-43
		S7_136203719	DEH1_2020	AA	aa	2.73358e-44
		S7_136203719	DEH1_2020	Aa	aa	0.24242
		S7_136203719	DEH1_2021	AA	Aa	6.12569e-11
		S7_136203719	DEH1_2021	AA	aa	1.75798e-12
		S7_136203719	DEH1_2021	Aa	aa	0.219949
		S7_136203719	IAH4_2021	AA	Aa	7.20275e-43
		S7_136203719	IAH4_2021	AA	aa	4.81401e-54
		S7_136203719	IAH4_2021	Aa	aa	0.000155222
		S7_136203719	WIH2_2020	AA	Aa	2.14437e-15
		S7_136203719	WIH2_2020	AA	aa	1.33836e-16
		S7_136203719	WIH2_2020	Aa	aa	0.364012
		S7_136203719	WIH2_2021	AA	Aa	9.80173e-43
		S7_136203719	WIH2_2021	AA	aa	8.14678e-55
		S7_136203719	WIH2_2021	Aa	aa	0.000184009
		S8_20694262	DEH1_2020	AA	Aa	5.56133e-24
		S8_20694262	DEH1_2020	AA	aa	3.43699e-41
		S8_20694262	DEH1_2020	Aa	aa	5.89824e-14
		S8_20694262	DEH1_2021	AA	Aa	1.34491e-09
		S8_20694262	DEH1_2021	AA	aa	3.18287e-17
		S8_20694262	DEH1_2021	Aa	aa	1.04241e-06
		S8_20694262	IAH4_2021	AA	Aa	6.1607e-21
		S8_20694262	IAH4_2021	AA	aa	5.37679e-47
		S8_20694262	IAH4_2021	Aa	aa	6.07039e-21
		S8_20694262	WIH2_2020	AA	Aa	4.85059e-13
		S8_20694262	WIH2_2020	AA	aa	2.22508e-23
		S8_20694262	WIH2_2020	Aa	aa	7.46186e-10
		S8_20694262	WIH2_2021	AA	Aa	2.21716e-36
		S8_20694262	WIH2_2021	AA	aa	5.42925e-48
		S8_20694262	WIH2_2021	Aa	aa	1.01038e-15

## Sheet: GTW
Table S6. Statistical validation of distinct trait-associated markers (TAMs) categories for 4 traits using t-test.
Sheet 3. Statistical validation of distinct TAM categories for grain test weight.
Term	Effect	SNP	Environment	Genptype1	Genotype2	P_value
Main-TAMs	Large	S3_159821352	DEH1_2020	AA	Aa	6.07558e-16
		S3_159821352	DEH1_2020	AA	aa	7.96692e-26
		S3_159821352	DEH1_2020	Aa	aa	3.79475e-09
		S3_159821352	DEH1_2021	AA	Aa	2.64677e-09
		S3_159821352	DEH1_2021	AA	aa	2.95927e-17
		S3_159821352	DEH1_2021	Aa	aa	7.46075e-08
		S3_159821352	IAH2_2021	AA	Aa	1.64125e-07
		S3_159821352	IAH2_2021	AA	aa	1.53425e-17
		S3_159821352	IAH2_2021	Aa	aa	2.30233e-07
		S3_159821352	IAH3_2021	AA	Aa	1.64069e-07
		S3_159821352	IAH3_2021	AA	aa	2.50438e-22
		S3_159821352	IAH3_2021	Aa	aa	2.69851e-10
		S3_159821352	IAH4_2021	AA	Aa	1.30405e-16
		S3_159821352	IAH4_2021	AA	aa	2.31138e-28
		S3_159821352	IAH4_2021	Aa	aa	1.3592e-10
		S3_159821352	WIH2_2020	AA	Aa	3.64694e-15
		S3_159821352	WIH2_2020	AA	aa	2.73877e-18
		S3_159821352	WIH2_2020	Aa	aa	0.000122465
		S3_159821352	WIH2_2021	AA	Aa	1.95873e-06
		S3_159821352	WIH2_2021	AA	aa	2.70978e-15
		S3_159821352	WIH2_2021	Aa	aa	1.27475e-07
		S5_21441563	DEH1_2020	AA	Aa	4.17085e-39
		S5_21441563	DEH1_2020	AA	aa	1.69566e-30
		S5_21441563	DEH1_2020	Aa	aa	2.16746e-10
		S5_21441563	DEH1_2021	AA	Aa	3.27063e-32
		S5_21441563	DEH1_2021	AA	aa	4.31806e-32
		S5_21441563	DEH1_2021	Aa	aa	2.18704e-13
		S5_21441563	IAH2_2021	AA	Aa	7.05239e-38
		S5_21441563	IAH2_2021	AA	aa	5.45141e-29
		S5_21441563	IAH2_2021	Aa	aa	6.2511e-10
		S5_21441563	IAH3_2021	AA	Aa	4.45895e-29
		S5_21441563	IAH3_2021	AA	aa	2.44696e-28
		S5_21441563	IAH3_2021	Aa	aa	6.20476e-12
		S5_21441563	IAH4_2021	AA	Aa	2.88196e-55
		S5_21441563	IAH4_2021	AA	aa	1.48325e-35
		S5_21441563	IAH4_2021	Aa	aa	1.17338e-12
		S5_21441563	WIH2_2020	AA	Aa	4.90068e-31
		S5_21441563	WIH2_2020	AA	aa	1.89533e-23
		S5_21441563	WIH2_2020	Aa	aa	9.51385e-08
		S5_21441563	WIH2_2021	AA	Aa	1.21855e-23
		S5_21441563	WIH2_2021	AA	aa	1.41994e-18
		S5_21441563	WIH2_2021	Aa	aa	6.8073e-07
		S8_166039073	DEH1_2020	AA	Aa	0.00630113
		S8_166039073	DEH1_2020	AA	aa	0.95198
		S8_166039073	DEH1_2020	Aa	aa	0.357118
		S8_166039073	DEH1_2021	AA	Aa	0.776586
		S8_166039073	DEH1_2021	AA	aa	0.753045
		S8_166039073	DEH1_2021	Aa	aa	0.68022
		S8_166039073	IAH2_2021	AA	Aa	0.00677603
		S8_166039073	IAH2_2021	AA	aa	0.00988296
		S8_166039073	IAH2_2021	Aa	aa	0.106751
		S8_166039073	IAH3_2021	AA	Aa	7.63157e-06
		S8_166039073	IAH3_2021	AA	aa	0.000370502
		S8_166039073	IAH3_2021	Aa	aa	0.0448702
		S8_166039073	IAH4_2021	AA	Aa	3.02921e-05
		S8_166039073	IAH4_2021	AA	aa	0.38432
		S8_166039073	IAH4_2021	Aa	aa	0.0230832
		S8_166039073	WIH2_2020	AA	Aa	0.00909665
		S8_166039073	WIH2_2020	AA	aa	0.1475
		S8_166039073	WIH2_2020	Aa	aa	0.441654
		S8_166039073	WIH2_2021	AA	Aa	5.82222e-06
		S8_166039073	WIH2_2021	AA	aa	0.0125776
		S8_166039073	WIH2_2021	Aa	aa	0.323887
	Medium	S1_19815804	DEH1_2020	AA	Aa	1.3444e-08
		S1_19815804	DEH1_2020	AA	aa	1.47818e-05
		S1_19815804	DEH1_2020	Aa	aa	0.128669
		S1_19815804	DEH1_2021	AA	Aa	0.00396497
		S1_19815804	DEH1_2021	AA	aa	3.7994e-05
		S1_19815804	DEH1_2021	Aa	aa	0.00671333
		S1_19815804	IAH2_2021	AA	Aa	0.449127
		S1_19815804	IAH2_2021	AA	aa	0.0100033
		S1_19815804	IAH2_2021	Aa	aa	0.0032325
		S1_19815804	IAH3_2021	AA	Aa	0.00448615
		S1_19815804	IAH3_2021	AA	aa	0.785154
		S1_19815804	IAH3_2021	Aa	aa	0.087533
		S1_19815804	IAH4_2021	AA	Aa	1.10584e-07
		S1_19815804	IAH4_2021	AA	aa	2.08284e-07
		S1_19815804	IAH4_2021	Aa	aa	0.00756938
		S1_19815804	WIH2_2020	AA	Aa	0.426725
		S1_19815804	WIH2_2020	AA	aa	0.530064
		S1_19815804	WIH2_2020	Aa	aa	0.317262
		S1_19815804	WIH2_2021	AA	Aa	0.050387
		S1_19815804	WIH2_2021	AA	aa	0.0448303
		S1_19815804	WIH2_2021	Aa	aa	0.00219775
		S7_174583672	DEH1_2020	AA	Aa	4.77814e-06
		S7_174583672	DEH1_2020	AA	aa	0.0140808
		S7_174583672	DEH1_2020	Aa	aa	0.436924
		S7_174583672	DEH1_2021	AA	Aa	0.00781702
		S7_174583672	DEH1_2021	AA	aa	0.00149716
		S7_174583672	DEH1_2021	Aa	aa	0.0396134
		S7_174583672	IAH2_2021	AA	Aa	0.295221
		S7_174583672	IAH2_2021	AA	aa	0.535065
		S7_174583672	IAH2_2021	Aa	aa	0.251486
		S7_174583672	IAH3_2021	AA	Aa	0.0102026
		S7_174583672	IAH3_2021	AA	aa	0.839527
		S7_174583672	IAH3_2021	Aa	aa	0.14292
		S7_174583672	IAH4_2021	AA	Aa	7.99753e-06
		S7_174583672	IAH4_2021	AA	aa	0.00740343
		S7_174583672	IAH4_2021	Aa	aa	0.503546
		S7_174583672	WIH2_2020	AA	Aa	0.469977
		S7_174583672	WIH2_2020	AA	aa	0.102038
		S7_174583672	WIH2_2020	Aa	aa	0.0483726
		S7_174583672	WIH2_2021	AA	Aa	0.0287528
		S7_174583672	WIH2_2021	AA	aa	0.195382
		S7_174583672	WIH2_2021	Aa	aa	0.0272402
		S9_105845790	DEH1_2020	AA	Aa	3.25385e-23
		S9_105845790	DEH1_2020	AA	aa	2.6879e-12
		S9_105845790	DEH1_2020	Aa	aa	0.197322
		S9_105845790	DEH1_2021	AA	Aa	4.75266e-36
		S9_105845790	DEH1_2021	AA	aa	6.90689e-15
		S9_105845790	DEH1_2021	Aa	aa	0.016123
		S9_105845790	IAH2_2021	AA	Aa	6.28973e-47
		S9_105845790	IAH2_2021	AA	aa	3.73031e-25
		S9_105845790	IAH2_2021	Aa	aa	0.0062165
		S9_105845790	IAH3_2021	AA	Aa	4.57357e-43
		S9_105845790	IAH3_2021	AA	aa	1.34545e-27
		S9_105845790	IAH3_2021	Aa	aa	0.26813
		S9_105845790	IAH4_2021	AA	Aa	1.36931e-29
		S9_105845790	IAH4_2021	AA	aa	4.84764e-11
		S9_105845790	IAH4_2021	Aa	aa	0.00658828
		S9_105845790	WIH2_2020	AA	Aa	4.59666e-46
		S9_105845790	WIH2_2020	AA	aa	3.79004e-41
		S9_105845790	WIH2_2020	Aa	aa	0.20622
		S9_105845790	WIH2_2021	AA	Aa	7.77474e-30
		S9_105845790	WIH2_2021	AA	aa	3.73754e-27
		S9_105845790	WIH2_2021	Aa	aa	0.24896
	Small	S2_45527254	DEH1_2020	AA	Aa	0.000983428
		S2_45527254	DEH1_2020	AA	aa	3.94302e-08
		S2_45527254	DEH1_2020	Aa	aa	0.00167565
		S2_45527254	DEH1_2021	AA	Aa	0.0325956
		S2_45527254	DEH1_2021	AA	aa	8.94978e-05
		S2_45527254	DEH1_2021	Aa	aa	0.0159314
		S2_45527254	IAH2_2021	AA	Aa	0.161794
		S2_45527254	IAH2_2021	AA	aa	0.309031
		S2_45527254	IAH2_2021	Aa	aa	0.771487
		S2_45527254	IAH3_2021	AA	Aa	0.458378
		S2_45527254	IAH3_2021	AA	aa	0.809861
		S2_45527254	IAH3_2021	Aa	aa	0.293044
		S2_45527254	IAH4_2021	AA	Aa	0.00868499
		S2_45527254	IAH4_2021	AA	aa	2.63444e-08
		S2_45527254	IAH4_2021	Aa	aa	0.000126462
		S2_45527254	WIH2_2020	AA	Aa	0.0944373
		S2_45527254	WIH2_2020	AA	aa	0.478856
		S2_45527254	WIH2_2020	Aa	aa	0.357439
		S2_45527254	WIH2_2021	AA	Aa	0.789432
		S2_45527254	WIH2_2021	AA	aa	0.282476
		S2_45527254	WIH2_2021	Aa	aa	0.332232
		S4_44663839	DEH1_2020	AA	Aa	0.00015945
		S4_44663839	DEH1_2020	AA	aa	4.39511e-37
		S4_44663839	DEH1_2020	Aa	aa	5.17406e-57
		S4_44663839	DEH1_2021	AA	Aa	0.00193102
		S4_44663839	DEH1_2021	AA	aa	3.1503e-35
		S4_44663839	DEH1_2021	Aa	aa	2.61353e-52
		S4_44663839	IAH2_2021	AA	Aa	0.00503753
		S4_44663839	IAH2_2021	AA	aa	9.19321e-31
		S4_44663839	IAH2_2021	Aa	aa	9.03729e-50
		S4_44663839	IAH3_2021	AA	Aa	0.000276497
		S4_44663839	IAH3_2021	AA	aa	4.19848e-32
		S4_44663839	IAH3_2021	Aa	aa	2.06123e-40
		S4_44663839	IAH4_2021	AA	Aa	0.137781
		S4_44663839	IAH4_2021	AA	aa	2.90524e-39
		S4_44663839	IAH4_2021	Aa	aa	1.09816e-70
		S4_44663839	WIH2_2020	AA	Aa	0.0221626
		S4_44663839	WIH2_2020	AA	aa	1.01274e-30
		S4_44663839	WIH2_2020	Aa	aa	1.68481e-41
		S4_44663839	WIH2_2021	AA	Aa	0.00381181
		S4_44663839	WIH2_2021	AA	aa	6.01037e-24
		S4_44663839	WIH2_2021	Aa	aa	3.9618e-34
		S4_44686022	DEH1_2020	AA	Aa	0.00015945
		S4_44686022	DEH1_2020	AA	aa	4.39511e-37
		S4_44686022	DEH1_2020	Aa	aa	5.17406e-57
		S4_44686022	DEH1_2021	AA	Aa	0.00193102
		S4_44686022	DEH1_2021	AA	aa	3.1503e-35
		S4_44686022	DEH1_2021	Aa	aa	2.61353e-52
		S4_44686022	IAH2_2021	AA	Aa	0.00503753
		S4_44686022	IAH2_2021	AA	aa	9.19321e-31
		S4_44686022	IAH2_2021	Aa	aa	9.03729e-50
		S4_44686022	IAH3_2021	AA	Aa	0.000276497
		S4_44686022	IAH3_2021	AA	aa	4.19848e-32
		S4_44686022	IAH3_2021	Aa	aa	2.06123e-40
		S4_44686022	IAH4_2021	AA	Aa	0.137781
		S4_44686022	IAH4_2021	AA	aa	2.90524e-39
		S4_44686022	IAH4_2021	Aa	aa	1.09816e-70
		S4_44686022	WIH2_2020	AA	Aa	0.0221626
		S4_44686022	WIH2_2020	AA	aa	1.01274e-30
		S4_44686022	WIH2_2020	Aa	aa	1.68481e-41
		S4_44686022	WIH2_2021	AA	Aa	0.00381181
		S4_44686022	WIH2_2021	AA	aa	6.01037e-24
		S4_44686022	WIH2_2021	Aa	aa	3.9618e-34
G×E-TAMs	Large	S1_230312488	DEH1_2020	AA	Aa	0.412267
		S1_230312488	DEH1_2020	AA	aa	8.27695e-27
		S1_230312488	DEH1_2020	Aa	aa	2.83868e-66
		S1_230312488	DEH1_2021	AA	Aa	0.187832
		S1_230312488	DEH1_2021	AA	aa	7.88345e-23
		S1_230312488	DEH1_2021	Aa	aa	4.5953e-54
		S1_230312488	IAH2_2021	AA	Aa	0.0600962
		S1_230312488	IAH2_2021	AA	aa	9.32628e-24
		S1_230312488	IAH2_2021	Aa	aa	9.61875e-59
		S1_230312488	IAH3_2021	AA	Aa	0.319969
		S1_230312488	IAH3_2021	AA	aa	6.61149e-19
		S1_230312488	IAH3_2021	Aa	aa	7.38715e-48
		S1_230312488	IAH4_2021	AA	Aa	0.934834
		S1_230312488	IAH4_2021	AA	aa	1.83845e-28
		S1_230312488	IAH4_2021	Aa	aa	2.72888e-76
		S1_230312488	WIH2_2020	AA	Aa	0.232283
		S1_230312488	WIH2_2020	AA	aa	1.60732e-20
		S1_230312488	WIH2_2020	Aa	aa	7.18638e-50
		S1_230312488	WIH2_2021	AA	Aa	0.00101962
		S1_230312488	WIH2_2021	AA	aa	5.46791e-19
		S1_230312488	WIH2_2021	Aa	aa	1.23914e-35
		S2_56968898	DEH1_2020	AA	Aa	4.72175e-25
		S2_56968898	DEH1_2020	AA	aa	0.000770622
		S2_56968898	DEH1_2020	Aa	aa	0.319487
		S2_56968898	DEH1_2021	AA	Aa	3.68113e-33
		S2_56968898	DEH1_2021	AA	aa	0.00250917
		S2_56968898	DEH1_2021	Aa	aa	0.179245
		S2_56968898	IAH2_2021	AA	Aa	6.26745e-51
		S2_56968898	IAH2_2021	AA	aa	2.01184e-06
		S2_56968898	IAH2_2021	Aa	aa	0.710557
		S2_56968898	IAH3_2021	AA	Aa	2.10226e-55
		S2_56968898	IAH3_2021	AA	aa	1.5793e-05
		S2_56968898	IAH3_2021	Aa	aa	0.212955
		S2_56968898	IAH4_2021	AA	Aa	5.76815e-35
		S2_56968898	IAH4_2021	AA	aa	1.671e-07
		S2_56968898	IAH4_2021	Aa	aa	0.83806
		S2_56968898	WIH2_2020	AA	Aa	6.12897e-52
		S2_56968898	WIH2_2020	AA	aa	1.40285e-11
		S2_56968898	WIH2_2020	Aa	aa	0.00308105
		S2_56968898	WIH2_2021	AA	Aa	5.81588e-37
		S2_56968898	WIH2_2021	AA	aa	4.30381e-06
		S2_56968898	WIH2_2021	Aa	aa	0.446108
		S4_168853208	DEH1_2020	AA	Aa	8.05385e-67
		S4_168853208	DEH1_2020	AA	aa	1.26413e-10
		S4_168853208	DEH1_2020	Aa	aa	0.0135645
		S4_168853208	DEH1_2021	AA	Aa	7.5484e-58
		S4_168853208	DEH1_2021	AA	aa	1.19322e-13
		S4_168853208	DEH1_2021	Aa	aa	0.00427577
		S4_168853208	IAH2_2021	AA	Aa	4.69872e-55
		S4_168853208	IAH2_2021	AA	aa	5.73851e-12
		S4_168853208	IAH2_2021	Aa	aa	0.00229358
		S4_168853208	IAH3_2021	AA	Aa	5.26219e-49
		S4_168853208	IAH3_2021	AA	aa	9.30058e-15
		S4_168853208	IAH3_2021	Aa	aa	0.0018346
		S4_168853208	IAH4_2021	AA	Aa	2.26221e-70
		S4_168853208	IAH4_2021	AA	aa	1.54417e-17
		S4_168853208	IAH4_2021	Aa	aa	6.64947e-05
		S4_168853208	WIH2_2020	AA	Aa	7.06447e-65
		S4_168853208	WIH2_2020	AA	aa	3.39152e-10
		S4_168853208	WIH2_2020	Aa	aa	0.00879679
		S4_168853208	WIH2_2021	AA	Aa	2.29352e-38
		S4_168853208	WIH2_2021	AA	aa	1.89819e-08
		S4_168853208	WIH2_2021	Aa	aa	0.0521912
	Medium	S3_12878298	DEH1_2020	AA	Aa	1.6022e-49
		S3_12878298	DEH1_2020	AA	aa	8.00558e-49
		S3_12878298	DEH1_2020	Aa	aa	0.00831815
		S3_12878298	DEH1_2021	AA	Aa	2.87715e-33
		S3_12878298	DEH1_2021	AA	aa	7.93382e-42
		S3_12878298	DEH1_2021	Aa	aa	1.42636e-05
		S3_12878298	IAH2_2021	AA	Aa	3.9187e-37
		S3_12878298	IAH2_2021	AA	aa	4.8981e-52
		S3_12878298	IAH2_2021	Aa	aa	9.53222e-09
		S3_12878298	IAH3_2021	AA	Aa	1.2587e-35
		S3_12878298	IAH3_2021	AA	aa	2.51858e-42
		S3_12878298	IAH3_2021	Aa	aa	1.38629e-05
		S3_12878298	IAH4_2021	AA	Aa	2.47834e-51
		S3_12878298	IAH4_2021	AA	aa	5.36386e-70
		S3_12878298	IAH4_2021	Aa	aa	1.67001e-11
		S3_12878298	WIH2_2020	AA	Aa	3.54215e-25
		S3_12878298	WIH2_2020	AA	aa	1.233e-25
		S3_12878298	WIH2_2020	Aa	aa	0.19431
		S3_12878298	WIH2_2021	AA	Aa	3.30354e-17
		S3_12878298	WIH2_2021	AA	aa	8.13177e-23
		S3_12878298	WIH2_2021	Aa	aa	0.00317607
		S7_134161605	DEH1_2020	AA	Aa	7.43608e-45
		S7_134161605	DEH1_2020	AA	aa	1.16377e-24
		S7_134161605	DEH1_2020	Aa	aa	3.30899e-06
		S7_134161605	DEH1_2021	AA	Aa	1.93131e-36
		S7_134161605	DEH1_2021	AA	aa	8.59241e-23
		S7_134161605	DEH1_2021	Aa	aa	4.15709e-06
		S7_134161605	IAH2_2021	AA	Aa	4.56704e-33
		S7_134161605	IAH2_2021	AA	aa	1.21072e-25
		S7_134161605	IAH2_2021	Aa	aa	1.37591e-06
		S7_134161605	IAH3_2021	AA	Aa	4.80696e-25
		S7_134161605	IAH3_2021	AA	aa	1.09937e-15
		S7_134161605	IAH3_2021	Aa	aa	0.0164035
		S7_134161605	IAH4_2021	AA	Aa	8.51626e-48
		S7_134161605	IAH4_2021	AA	aa	1.82513e-30
		S7_134161605	IAH4_2021	Aa	aa	1.42452e-09
		S7_134161605	WIH2_2020	AA	Aa	5.87301e-24
		S7_134161605	WIH2_2020	AA	aa	1.21811e-23
		S7_134161605	WIH2_2020	Aa	aa	4.80289e-09
		S7_134161605	WIH2_2021	AA	Aa	2.01739e-21
		S7_134161605	WIH2_2021	AA	aa	3.33546e-22
		S7_134161605	WIH2_2021	Aa	aa	4.68938e-08
		S7_136033596	DEH1_2020	AA	Aa	4.97398e-57
		S7_136033596	DEH1_2020	AA	aa	1.00664e-11
		S7_136033596	DEH1_2020	Aa	aa	0.266543
		S7_136033596	DEH1_2021	AA	Aa	1.65161e-43
		S7_136033596	DEH1_2021	AA	aa	8.01746e-09
		S7_136033596	DEH1_2021	Aa	aa	0.440642
		S7_136033596	IAH2_2021	AA	Aa	1.56626e-40
		S7_136033596	IAH2_2021	AA	aa	8.85064e-11
		S7_136033596	IAH2_2021	Aa	aa	0.0816646
		S7_136033596	IAH3_2021	AA	Aa	3.35559e-33
		S7_136033596	IAH3_2021	AA	aa	1.51596e-07
		S7_136033596	IAH3_2021	Aa	aa	0.932074
		S7_136033596	IAH4_2021	AA	Aa	1.37508e-59
		S7_136033596	IAH4_2021	AA	aa	7.99695e-16
		S7_136033596	IAH4_2021	Aa	aa	0.00959629
		S7_136033596	WIH2_2020	AA	Aa	1.23718e-29
		S7_136033596	WIH2_2020	AA	aa	2.18782e-14
		S7_136033596	WIH2_2020	Aa	aa	0.000104306
		S7_136033596	WIH2_2021	AA	Aa	3.23125e-21
		S7_136033596	WIH2_2021	AA	aa	5.12541e-08
		S7_136033596	WIH2_2021	Aa	aa	0.0495107
	Small	S3_2498413	DEH1_2020	AA	Aa	0.00358089
		S3_2498413	DEH1_2020	AA	aa	4.93102e-10
		S3_2498413	DEH1_2020	Aa	aa	1.12708e-05
		S3_2498413	DEH1_2021	AA	Aa	0.00372332
		S3_2498413	DEH1_2021	AA	aa	0.0110371
		S3_2498413	DEH1_2021	Aa	aa	0.587833
		S3_2498413	IAH2_2021	AA	Aa	0.802061
		S3_2498413	IAH2_2021	AA	aa	0.250881
		S3_2498413	IAH2_2021	Aa	aa	0.318326
		S3_2498413	IAH3_2021	AA	Aa	0.119555
		S3_2498413	IAH3_2021	AA	aa	0.00936423
		S3_2498413	IAH3_2021	Aa	aa	0.128969
		S3_2498413	IAH4_2021	AA	Aa	0.0152636
		S3_2498413	IAH4_2021	AA	aa	0.000107435
		S3_2498413	IAH4_2021	Aa	aa	0.025763
		S3_2498413	WIH2_2020	AA	Aa	0.368705
		S3_2498413	WIH2_2020	AA	aa	0.40494
		S3_2498413	WIH2_2020	Aa	aa	0.864476
		S3_2498413	WIH2_2021	AA	Aa	0.805202
		S3_2498413	WIH2_2021	AA	aa	0.495224
		S3_2498413	WIH2_2021	Aa	aa	0.372532
		S7_6578102	DEH1_2020	AA	Aa	6.48614e-10
		S7_6578102	DEH1_2020	AA	aa	1.5696e-20
		S7_6578102	DEH1_2020	Aa	aa	7.2177e-07
		S7_6578102	DEH1_2021	AA	Aa	2.79936e-10
		S7_6578102	DEH1_2021	AA	aa	3.43442e-27
		S7_6578102	DEH1_2021	Aa	aa	4.75212e-10
		S7_6578102	IAH2_2021	AA	Aa	3.54431e-21
		S7_6578102	IAH2_2021	AA	aa	1.10407e-37
		S7_6578102	IAH2_2021	Aa	aa	2.07287e-07
		S7_6578102	IAH3_2021	AA	Aa	3.1119e-21
		S7_6578102	IAH3_2021	AA	aa	5.75019e-40
		S7_6578102	IAH3_2021	Aa	aa	1.1576e-09
		S7_6578102	IAH4_2021	AA	Aa	6.04075e-18
		S7_6578102	IAH4_2021	AA	aa	1.62599e-29
		S7_6578102	IAH4_2021	Aa	aa	0.000128405
		S7_6578102	WIH2_2020	AA	Aa	9.44854e-15
		S7_6578102	WIH2_2020	AA	aa	1.83321e-42
		S7_6578102	WIH2_2020	Aa	aa	1.58741e-20
		S7_6578102	WIH2_2021	AA	Aa	4.40266e-13
		S7_6578102	WIH2_2021	AA	aa	7.24902e-36
		S7_6578102	WIH2_2021	Aa	aa	4.75126e-16
		S9_106737193	DEH1_2020	AA	Aa	8.65808e-49
		S9_106737193	DEH1_2020	AA	aa	1.35793e-48
		S9_106737193	DEH1_2020	Aa	aa	2.33066e-08
		S9_106737193	DEH1_2021	AA	Aa	1.28957e-41
		S9_106737193	DEH1_2021	AA	aa	4.04192e-42
		S9_106737193	DEH1_2021	Aa	aa	1.64941e-06
		S9_106737193	IAH2_2021	AA	Aa	1.72208e-45
		S9_106737193	IAH2_2021	AA	aa	5.41672e-47
		S9_106737193	IAH2_2021	Aa	aa	7.48886e-09
		S9_106737193	IAH3_2021	AA	Aa	1.26609e-37
		S9_106737193	IAH3_2021	AA	aa	1.07984e-35
		S9_106737193	IAH3_2021	Aa	aa	6.60354e-06
		S9_106737193	IAH4_2021	AA	Aa	1.89201e-64
		S9_106737193	IAH4_2021	AA	aa	1.53694e-64
		S9_106737193	IAH4_2021	Aa	aa	2.96879e-10
		S9_106737193	WIH2_2020	AA	Aa	8.12736e-37
		S9_106737193	WIH2_2020	AA	aa	4.12626e-29
		S9_106737193	WIH2_2020	Aa	aa	0.246647
		S9_106737193	WIH2_2021	AA	Aa	3.93946e-23
		S9_106737193	WIH2_2021	AA	aa	7.11693e-22
		S9_106737193	WIH2_2021	Aa	aa	0.038663
PP-TAMs(Slope)	Large	S2_110516474	DEH1_2020	AA	Aa	0.00052048
		S2_110516474	DEH1_2020	AA	aa	0.246779
		S2_110516474	DEH1_2020	Aa	aa	0.630195
		S2_110516474	DEH1_2021	AA	Aa	0.210515
		S2_110516474	DEH1_2021	AA	aa	0.032817
		S2_110516474	DEH1_2021	Aa	aa	0.116524
		S2_110516474	IAH2_2021	AA	Aa	0.0683383
		S2_110516474	IAH2_2021	AA	aa	0.474936
		S2_110516474	IAH2_2021	Aa	aa	0.805745
		S2_110516474	IAH3_2021	AA	Aa	0.00123345
		S2_110516474	IAH3_2021	AA	aa	0.222037
		S2_110516474	IAH3_2021	Aa	aa	0.660236
		S2_110516474	IAH4_2021	AA	Aa	9.4337e-05
		S2_110516474	IAH4_2021	AA	aa	0.00020013
		S2_110516474	IAH4_2021	Aa	aa	0.0399212
		S2_110516474	WIH2_2020	AA	Aa	0.118468
		S2_110516474	WIH2_2020	AA	aa	0.0375464
		S2_110516474	WIH2_2020	Aa	aa	0.162043
		S2_110516474	WIH2_2021	AA	Aa	0.000879377
		S2_110516474	WIH2_2021	AA	aa	6.79131e-05
		S2_110516474	WIH2_2021	Aa	aa	0.0165806
		S3_164159813	DEH1_2020	AA	Aa	2.92816e-27
		S3_164159813	DEH1_2020	AA	aa	4.90795e-30
		S3_164159813	DEH1_2020	Aa	aa	2.7664e-10
		S3_164159813	DEH1_2021	AA	Aa	3.87742e-19
		S3_164159813	DEH1_2021	AA	aa	5.60566e-17
		S3_164159813	DEH1_2021	Aa	aa	0.000173233
		S3_164159813	IAH2_2021	AA	Aa	5.31686e-20
		S3_164159813	IAH2_2021	AA	aa	1.41174e-17
		S3_164159813	IAH2_2021	Aa	aa	0.000485163
		S3_164159813	IAH3_2021	AA	Aa	1.55139e-17
		S3_164159813	IAH3_2021	AA	aa	5.05369e-13
		S3_164159813	IAH3_2021	Aa	aa	0.00545766
		S3_164159813	IAH4_2021	AA	Aa	5.61454e-28
		S3_164159813	IAH4_2021	AA	aa	3.7889e-26
		S3_164159813	IAH4_2021	Aa	aa	8.10113e-07
		S3_164159813	WIH2_2020	AA	Aa	2.88281e-26
		S3_164159813	WIH2_2020	AA	aa	1.3752e-24
		S3_164159813	WIH2_2020	Aa	aa	9.71707e-08
		S3_164159813	WIH2_2021	AA	Aa	5.15981e-15
		S3_164159813	WIH2_2021	AA	aa	6.66168e-16
		S3_164159813	WIH2_2021	Aa	aa	0.000143093
		S9_25864760	DEH1_2020	AA	Aa	4.04618e-05
		S9_25864760	DEH1_2020	AA	aa	0.0167364
		S9_25864760	DEH1_2020	Aa	aa	0.400395
		S9_25864760	DEH1_2021	AA	Aa	0.471852
		S9_25864760	DEH1_2021	AA	aa	0.893881
		S9_25864760	DEH1_2021	Aa	aa	0.435905
		S9_25864760	IAH2_2021	AA	Aa	0.00116799
		S9_25864760	IAH2_2021	AA	aa	1.41903e-06
		S9_25864760	IAH2_2021	Aa	aa	0.00979201
		S9_25864760	IAH3_2021	AA	Aa	8.16398e-05
		S9_25864760	IAH3_2021	AA	aa	3.14104e-07
		S9_25864760	IAH3_2021	Aa	aa	0.0216612
		S9_25864760	IAH4_2021	AA	Aa	0.00681928
		S9_25864760	IAH4_2021	AA	aa	0.528348
		S9_25864760	IAH4_2021	Aa	aa	0.110905
		S9_25864760	WIH2_2020	AA	Aa	0.893906
		S9_25864760	WIH2_2020	AA	aa	0.34856
		S9_25864760	WIH2_2020	Aa	aa	0.277216
		S9_25864760	WIH2_2021	AA	Aa	0.0274829
		S9_25864760	WIH2_2021	AA	aa	0.181012
		S9_25864760	WIH2_2021	Aa	aa	0.623953
	Medium	S2_47049692	DEH1_2020	AA	Aa	1.03919e-41
		S2_47049692	DEH1_2020	AA	aa	5.57337e-10
		S2_47049692	DEH1_2020	Aa	aa	0.667045
		S2_47049692	DEH1_2021	AA	Aa	3.68022e-31
		S2_47049692	DEH1_2021	AA	aa	1.04762e-11
		S2_47049692	DEH1_2021	Aa	aa	0.145235
		S2_47049692	IAH2_2021	AA	Aa	1.26167e-31
		S2_47049692	IAH2_2021	AA	aa	1.3567e-11
		S2_47049692	IAH2_2021	Aa	aa	0.283756
		S2_47049692	IAH3_2021	AA	Aa	3.64379e-23
		S2_47049692	IAH3_2021	AA	aa	2.61339e-13
		S2_47049692	IAH3_2021	Aa	aa	0.0085399
		S2_47049692	IAH4_2021	AA	Aa	7.41399e-43
		S2_47049692	IAH4_2021	AA	aa	8.10212e-22
		S2_47049692	IAH4_2021	Aa	aa	0.0903703
		S2_47049692	WIH2_2020	AA	Aa	6.08897e-44
		S2_47049692	WIH2_2020	AA	aa	8.79159e-09
		S2_47049692	WIH2_2020	Aa	aa	0.948194
		S2_47049692	WIH2_2021	AA	Aa	2.9555e-27
		S2_47049692	WIH2_2021	AA	aa	9.90387e-06
		S2_47049692	WIH2_2021	Aa	aa	0.886771
		S7_9017249	DEH1_2020	AA	Aa	7.72315e-08
		S7_9017249	DEH1_2020	AA	aa	4.7527e-49
		S7_9017249	DEH1_2020	Aa	aa	1.62533e-32
		S7_9017249	DEH1_2021	AA	Aa	5.5426e-05
		S7_9017249	DEH1_2021	AA	aa	2.57859e-35
		S7_9017249	DEH1_2021	Aa	aa	1.05051e-25
		S7_9017249	IAH2_2021	AA	Aa	0.000273217
		S7_9017249	IAH2_2021	AA	aa	2.74814e-32
		S7_9017249	IAH2_2021	Aa	aa	1.29892e-22
		S7_9017249	IAH3_2021	AA	Aa	0.00229541
		S7_9017249	IAH3_2021	AA	aa	1.03263e-29
		S7_9017249	IAH3_2021	Aa	aa	1.11786e-22
		S7_9017249	IAH4_2021	AA	Aa	5.44283e-05
		S7_9017249	IAH4_2021	AA	aa	1.64331e-50
		S7_9017249	IAH4_2021	Aa	aa	4.50274e-37
		S7_9017249	WIH2_2020	AA	Aa	6.28226e-10
		S7_9017249	WIH2_2020	AA	aa	9.42597e-43
		S7_9017249	WIH2_2020	Aa	aa	1.31531e-24
		S7_9017249	WIH2_2021	AA	Aa	3.27505e-06
		S7_9017249	WIH2_2021	AA	aa	4.60067e-28
		S7_9017249	WIH2_2021	Aa	aa	7.16263e-17
		S8_22498860	DEH1_2020	AA	Aa	0.0331087
		S8_22498860	DEH1_2020	AA	aa	0.00184433
		S8_22498860	DEH1_2020	Aa	aa	0.100366
		S8_22498860	DEH1_2021	AA	Aa	0.0136322
		S8_22498860	DEH1_2021	AA	aa	0.194795
		S8_22498860	DEH1_2021	Aa	aa	0.504736
		S8_22498860	IAH2_2021	AA	Aa	0.312785
		S8_22498860	IAH2_2021	AA	aa	0.573779
		S8_22498860	IAH2_2021	Aa	aa	0.847032
		S8_22498860	IAH3_2021	AA	Aa	0.0332573
		S8_22498860	IAH3_2021	AA	aa	0.415576
		S8_22498860	IAH3_2021	Aa	aa	0.432165
		S8_22498860	IAH4_2021	AA	Aa	0.000119763
		S8_22498860	IAH4_2021	AA	aa	5.41978e-05
		S8_22498860	IAH4_2021	Aa	aa	0.209443
		S8_22498860	WIH2_2020	AA	Aa	0.28585
		S8_22498860	WIH2_2020	AA	aa	0.325643
		S8_22498860	WIH2_2020	Aa	aa	0.0628847
		S8_22498860	WIH2_2021	AA	Aa	0.00254414
		S8_22498860	WIH2_2021	AA	aa	0.120482
		S8_22498860	WIH2_2021	Aa	aa	0.602432
	Small	S3_19026347	DEH1_2020	AA	Aa	6.11816e-09
		S3_19026347	DEH1_2020	AA	aa	2.9885e-24
		S3_19026347	DEH1_2020	Aa	aa	1.01566e-11
		S3_19026347	DEH1_2021	AA	Aa	0.00032898
		S3_19026347	DEH1_2021	AA	aa	6.89015e-18
		S3_19026347	DEH1_2021	Aa	aa	2.30339e-19
		S3_19026347	IAH2_2021	AA	Aa	3.80381e-06
		S3_19026347	IAH2_2021	AA	aa	8.60954e-24
		S3_19026347	IAH2_2021	Aa	aa	9.12118e-20
		S3_19026347	IAH3_2021	AA	Aa	1.18329e-08
		S3_19026347	IAH3_2021	AA	aa	2.4967e-26
		S3_19026347	IAH3_2021	Aa	aa	1.21147e-13
		S3_19026347	IAH4_2021	AA	Aa	2.46898e-12
		S3_19026347	IAH4_2021	AA	aa	5.15062e-39
		S3_19026347	IAH4_2021	Aa	aa	2.5796e-30
		S3_19026347	WIH2_2020	AA	Aa	1.18727e-05
		S3_19026347	WIH2_2020	AA	aa	7.47696e-15
		S3_19026347	WIH2_2020	Aa	aa	1.24128e-09
		S3_19026347	WIH2_2021	AA	Aa	0.00365838
		S3_19026347	WIH2_2021	AA	aa	3.44335e-11
		S3_19026347	WIH2_2021	Aa	aa	1.33882e-10
		S4_183484419	DEH1_2020	AA	Aa	6.6534e-13
		S4_183484419	DEH1_2020	AA	aa	6.09352e-39
		S4_183484419	DEH1_2020	Aa	aa	5.3781e-19
		S4_183484419	DEH1_2021	AA	Aa	6.0223e-17
		S4_183484419	DEH1_2021	AA	aa	6.84709e-42
		S4_183484419	DEH1_2021	Aa	aa	6.83458e-20
		S4_183484419	IAH2_2021	AA	Aa	2.79827e-16
		S4_183484419	IAH2_2021	AA	aa	1.36356e-42
		S4_183484419	IAH2_2021	Aa	aa	1.02403e-17
		S4_183484419	IAH3_2021	AA	Aa	1.53297e-09
		S4_183484419	IAH3_2021	AA	aa	1.38277e-37
		S4_183484419	IAH3_2021	Aa	aa	7.85787e-20
		S4_183484419	IAH4_2021	AA	Aa	5.5207e-17
		S4_183484419	IAH4_2021	AA	aa	3.10315e-55
		S4_183484419	IAH4_2021	Aa	aa	6.19743e-28
		S4_183484419	WIH2_2020	AA	Aa	9.59219e-13
		S4_183484419	WIH2_2020	AA	aa	2.88221e-36
		S4_183484419	WIH2_2020	Aa	aa	6.56013e-17
		S4_183484419	WIH2_2021	AA	Aa	7.73401e-14
		S4_183484419	WIH2_2021	AA	aa	9.33425e-17
		S4_183484419	WIH2_2021	Aa	aa	8.19907e-05
		S7_175984869	DEH1_2020	AA	Aa	0.0359363
		S7_175984869	DEH1_2020	AA	aa	1.52289e-05
		S7_175984869	DEH1_2020	Aa	aa	0.0029259
		S7_175984869	DEH1_2021	AA	Aa	0.00305351
		S7_175984869	DEH1_2021	AA	aa	0.00146415
		S7_175984869	DEH1_2021	Aa	aa	0.393411
		S7_175984869	IAH2_2021	AA	Aa	0.253523
		S7_175984869	IAH2_2021	AA	aa	0.854465
		S7_175984869	IAH2_2021	Aa	aa	0.443743
		S7_175984869	IAH3_2021	AA	Aa	0.073013
		S7_175984869	IAH3_2021	AA	aa	0.0702137
		S7_175984869	IAH3_2021	Aa	aa	0.650215
		S7_175984869	IAH4_2021	AA	Aa	5.42841e-06
		S7_175984869	IAH4_2021	AA	aa	5.73799e-07
		S7_175984869	IAH4_2021	Aa	aa	0.127572
		S7_175984869	WIH2_2020	AA	Aa	0.373754
		S7_175984869	WIH2_2020	AA	aa	0.365807
		S7_175984869	WIH2_2020	Aa	aa	0.0906561
		S7_175984869	WIH2_2021	AA	Aa	0.12002
		S7_175984869	WIH2_2021	AA	aa	0.803784
		S7_175984869	WIH2_2021	Aa	aa	0.111113
PP-TAMs(Intercept)	Large	S1_166339251	DEH1_2020	AA	Aa	9.59083e-07
		S1_166339251	DEH1_2020	AA	aa	1.336e-05
		S1_166339251	DEH1_2020	Aa	aa	0.0281577
		S1_166339251	DEH1_2021	AA	Aa	0.00781774
		S1_166339251	DEH1_2021	AA	aa	0.000163047
		S1_166339251	DEH1_2021	Aa	aa	0.0152017
		S1_166339251	IAH2_2021	AA	Aa	0.550439
		S1_166339251	IAH2_2021	AA	aa	0.624753
		S1_166339251	IAH2_2021	Aa	aa	0.388421
		S1_166339251	IAH3_2021	AA	Aa	0.0469723
		S1_166339251	IAH3_2021	AA	aa	0.565884
		S1_166339251	IAH3_2021	Aa	aa	0.531285
		S1_166339251	IAH4_2021	AA	Aa	6.19378e-07
		S1_166339251	IAH4_2021	AA	aa	0.00153996
		S1_166339251	IAH4_2021	Aa	aa	0.420113
		S1_166339251	WIH2_2020	AA	Aa	0.565756
		S1_166339251	WIH2_2020	AA	aa	0.0162778
		S1_166339251	WIH2_2020	Aa	aa	0.035264
		S1_166339251	WIH2_2021	AA	Aa	0.143625
		S1_166339251	WIH2_2021	AA	aa	0.316071
		S1_166339251	WIH2_2021	Aa	aa	0.0639681
		S1_49216691	DEH1_2020	AA	Aa	6.38892e-10
		S1_49216691	DEH1_2020	AA	aa	0.00121594
		S1_49216691	DEH1_2020	Aa	aa	0.78476
		S1_49216691	DEH1_2021	AA	Aa	0.00905724
		S1_49216691	DEH1_2021	AA	aa	0.0116861
		S1_49216691	DEH1_2021	Aa	aa	0.240457
		S1_49216691	IAH2_2021	AA	Aa	0.350882
		S1_49216691	IAH2_2021	AA	aa	0.740911
		S1_49216691	IAH2_2021	Aa	aa	0.42534
		S1_49216691	IAH3_2021	AA	Aa	0.00703774
		S1_49216691	IAH3_2021	AA	aa	0.242563
		S1_49216691	IAH3_2021	Aa	aa	0.822322
		S1_49216691	IAH4_2021	AA	Aa	2.33062e-06
		S1_49216691	IAH4_2021	AA	aa	0.00236349
		S1_49216691	IAH4_2021	Aa	aa	0.367483
		S1_49216691	WIH2_2020	AA	Aa	0.848863
		S1_49216691	WIH2_2020	AA	aa	0.182254
		S1_49216691	WIH2_2020	Aa	aa	0.146266
		S1_49216691	WIH2_2021	AA	Aa	0.0529005
		S1_49216691	WIH2_2021	AA	aa	0.0338792
		S1_49216691	WIH2_2021	Aa	aa	0.205563
		S2_7914494	DEH1_2020	AA	Aa	1.24538e-30
		S2_7914494	DEH1_2020	AA	aa	1.24084e-14
		S2_7914494	DEH1_2020	Aa	aa	0.251805
		S2_7914494	DEH1_2021	AA	Aa	8.44016e-43
		S2_7914494	DEH1_2021	AA	aa	3.12288e-08
		S2_7914494	DEH1_2021	Aa	aa	0.138454
		S2_7914494	IAH2_2021	AA	Aa	1.959e-58
		S2_7914494	IAH2_2021	AA	aa	4.48227e-19
		S2_7914494	IAH2_2021	Aa	aa	0.75972
		S2_7914494	IAH3_2021	AA	Aa	8.91289e-57
		S2_7914494	IAH3_2021	AA	aa	2.99251e-19
		S2_7914494	IAH3_2021	Aa	aa	0.233558
		S2_7914494	IAH4_2021	AA	Aa	8.80845e-42
		S2_7914494	IAH4_2021	AA	aa	2.4071e-08
		S2_7914494	IAH4_2021	Aa	aa	0.179073
		S2_7914494	WIH2_2020	AA	Aa	6.76792e-67
		S2_7914494	WIH2_2020	AA	aa	2.05364e-20
		S2_7914494	WIH2_2020	Aa	aa	0.977969
		S2_7914494	WIH2_2021	AA	Aa	2.64326e-49
		S2_7914494	WIH2_2021	AA	aa	4.77285e-16
		S2_7914494	WIH2_2021	Aa	aa	0.303218
	Medium	S3_228499866	DEH1_2020	AA	Aa	2.59853e-08
		S3_228499866	DEH1_2020	AA	aa	6.66748e-12
		S3_228499866	DEH1_2020	Aa	aa	0.000938007
		S3_228499866	DEH1_2021	AA	Aa	7.82632e-08
		S3_228499866	DEH1_2021	AA	aa	1.92558e-17
		S3_228499866	DEH1_2021	Aa	aa	8.59186e-07
		S3_228499866	IAH2_2021	AA	Aa	3.01835e-14
		S3_228499866	IAH2_2021	AA	aa	5.62036e-24
		S3_228499866	IAH2_2021	Aa	aa	1.95023e-09
		S3_228499866	IAH3_2021	AA	Aa	2.93185e-20
		S3_228499866	IAH3_2021	AA	aa	9.93078e-23
		S3_228499866	IAH3_2021	Aa	aa	2.97204e-07
		S3_228499866	IAH4_2021	AA	Aa	1.62474e-11
		S3_228499866	IAH4_2021	AA	aa	7.47655e-23
		S3_228499866	IAH4_2021	Aa	aa	3.67601e-08
		S3_228499866	WIH2_2020	AA	Aa	2.29368e-14
		S3_228499866	WIH2_2020	AA	aa	1.14473e-20
		S3_228499866	WIH2_2020	Aa	aa	4.90347e-06
		S3_228499866	WIH2_2021	AA	Aa	6.21092e-08
		S3_228499866	WIH2_2021	AA	aa	2.06563e-14
		S3_228499866	WIH2_2021	Aa	aa	0.000104817
		S7_184276711	DEH1_2020	AA	Aa	1.38798e-18
		S7_184276711	DEH1_2020	AA	aa	7.20721e-26
		S7_184276711	DEH1_2020	Aa	aa	0.00128289
		S7_184276711	DEH1_2021	AA	Aa	2.55945e-15
		S7_184276711	DEH1_2021	AA	aa	1.61277e-30
		S7_184276711	DEH1_2021	Aa	aa	6.5847e-09
		S7_184276711	IAH2_2021	AA	Aa	4.85496e-27
		S7_184276711	IAH2_2021	AA	aa	7.54146e-50
		S7_184276711	IAH2_2021	Aa	aa	4.92667e-12
		S7_184276711	IAH3_2021	AA	Aa	7.31872e-26
		S7_184276711	IAH3_2021	AA	aa	2.47546e-44
		S7_184276711	IAH3_2021	Aa	aa	2.1766e-10
		S7_184276711	IAH4_2021	AA	Aa	9.55398e-19
		S7_184276711	IAH4_2021	AA	aa	6.30871e-33
		S7_184276711	IAH4_2021	Aa	aa	1.03769e-06
		S7_184276711	WIH2_2020	AA	Aa	1.49603e-36
		S7_184276711	WIH2_2020	AA	aa	1.12999e-53
		S7_184276711	WIH2_2020	Aa	aa	1.4128e-07
		S7_184276711	WIH2_2021	AA	Aa	3.73825e-24
		S7_184276711	WIH2_2021	AA	aa	1.09862e-41
		S7_184276711	WIH2_2021	Aa	aa	1.02936e-09
		S9_141332818	DEH1_2020	AA	Aa	1.52106e-52
		S9_141332818	DEH1_2020	AA	aa	1.8925e-27
		S9_141332818	DEH1_2020	Aa	aa	0.576262
		S9_141332818	DEH1_2021	AA	Aa	3.97915e-46
		S9_141332818	DEH1_2021	AA	aa	1.70631e-23
		S9_141332818	DEH1_2021	Aa	aa	0.724029
		S9_141332818	IAH2_2021	AA	Aa	1.81519e-42
		S9_141332818	IAH2_2021	AA	aa	2.11112e-28
		S9_141332818	IAH2_2021	Aa	aa	0.0682902
		S9_141332818	IAH3_2021	AA	Aa	2.28639e-38
		S9_141332818	IAH3_2021	AA	aa	1.89349e-21
		S9_141332818	IAH3_2021	Aa	aa	0.535055
		S9_141332818	IAH4_2021	AA	Aa	1.14959e-61
		S9_141332818	IAH4_2021	AA	aa	7.48212e-45
		S9_141332818	IAH4_2021	Aa	aa	0.0176409
		S9_141332818	WIH2_2020	AA	Aa	3.35309e-36
		S9_141332818	WIH2_2020	AA	aa	8.04175e-18
		S9_141332818	WIH2_2020	Aa	aa	0.193437
		S9_141332818	WIH2_2021	AA	Aa	3.01923e-22
		S9_141332818	WIH2_2021	AA	aa	3.08453e-14
		S9_141332818	WIH2_2021	Aa	aa	0.904648
	Small	S5_177121140	DEH1_2020	AA	Aa	9.59033e-09
		S5_177121140	DEH1_2020	AA	aa	9.8892e-14
		S5_177121140	DEH1_2020	Aa	aa	0.0246587
		S5_177121140	DEH1_2021	AA	Aa	8.24312e-17
		S5_177121140	DEH1_2021	AA	aa	1.7922e-22
		S5_177121140	DEH1_2021	Aa	aa	0.0237681
		S5_177121140	IAH2_2021	AA	Aa	1.43546e-23
		S5_177121140	IAH2_2021	AA	aa	2.13171e-36
		S5_177121140	IAH2_2021	Aa	aa	0.000267265
		S5_177121140	IAH3_2021	AA	Aa	1.33143e-19
		S5_177121140	IAH3_2021	AA	aa	8.97479e-33
		S5_177121140	IAH3_2021	Aa	aa	1.60386e-05
		S5_177121140	IAH4_2021	AA	Aa	5.58427e-17
		S5_177121140	IAH4_2021	AA	aa	6.598e-20
		S5_177121140	IAH4_2021	Aa	aa	0.0900691
		S5_177121140	WIH2_2020	AA	Aa	4.92822e-27
		S5_177121140	WIH2_2020	AA	aa	4.43852e-36
		S5_177121140	WIH2_2020	Aa	aa	0.00701387
		S5_177121140	WIH2_2021	AA	Aa	2.36695e-14
		S5_177121140	WIH2_2021	AA	aa	3.07619e-25
		S5_177121140	WIH2_2021	Aa	aa	0.000179054
		S6_123070345	DEH1_2020	AA	Aa	3.97317e-14
		S6_123070345	DEH1_2020	AA	aa	5.60317e-36
		S6_123070345	DEH1_2020	Aa	aa	2.93379e-17
		S6_123070345	DEH1_2021	AA	Aa	5.28203e-23
		S6_123070345	DEH1_2021	AA	aa	1.80298e-25
		S6_123070345	DEH1_2021	Aa	aa	1.78773e-08
		S6_123070345	IAH2_2021	AA	Aa	4.11928e-20
		S6_123070345	IAH2_2021	AA	aa	2.32316e-28
		S6_123070345	IAH2_2021	Aa	aa	1.3986e-09
		S6_123070345	IAH3_2021	AA	Aa	1.71542e-20
		S6_123070345	IAH3_2021	AA	aa	1.196e-31
		S6_123070345	IAH3_2021	Aa	aa	2.05275e-10
		S6_123070345	IAH4_2021	AA	Aa	2.0962e-34
		S6_123070345	IAH4_2021	AA	aa	7.92162e-38
		S6_123070345	IAH4_2021	Aa	aa	3.65421e-13
		S6_123070345	WIH2_2020	AA	Aa	3.70716e-14
		S6_123070345	WIH2_2020	AA	aa	3.71622e-25
		S6_123070345	WIH2_2020	Aa	aa	4.20204e-10
		S6_123070345	WIH2_2021	AA	Aa	4.7085e-09
		S6_123070345	WIH2_2021	AA	aa	2.71642e-24
		S6_123070345	WIH2_2021	Aa	aa	1.59095e-11
		S8_149862342	DEH1_2020	AA	Aa	8.54671e-09
		S8_149862342	DEH1_2020	AA	aa	2.99224e-24
		S8_149862342	DEH1_2020	Aa	aa	3.76768e-11
		S8_149862342	DEH1_2021	AA	Aa	8.39795e-09
		S8_149862342	DEH1_2021	AA	aa	1.65761e-27
		S8_149862342	DEH1_2021	Aa	aa	2.12793e-12
		S8_149862342	IAH2_2021	AA	Aa	3.3989e-09
		S8_149862342	IAH2_2021	AA	aa	3.69776e-38
		S8_149862342	IAH2_2021	Aa	aa	4.99239e-22
		S8_149862342	IAH3_2021	AA	Aa	6.15123e-12
		S8_149862342	IAH3_2021	AA	aa	2.78536e-31
		S8_149862342	IAH3_2021	Aa	aa	8.93029e-15
		S8_149862342	IAH4_2021	AA	Aa	0.000178177
		S8_149862342	IAH4_2021	AA	aa	5.32127e-28
		S8_149862342	IAH4_2021	Aa	aa	2.04249e-18
		S8_149862342	WIH2_2020	AA	Aa	5.68529e-14
		S8_149862342	WIH2_2020	AA	aa	4.57169e-54
		S8_149862342	WIH2_2020	Aa	aa	1.56584e-28
		S8_149862342	WIH2_2021	AA	Aa	3.14746e-09
		S8_149862342	WIH2_2021	AA	aa	3.40385e-33
		S8_149862342	WIH2_2021	Aa	aa	8.70081e-18

## Sheet: GY
Table S6. Statistical validation of distinct trait-associated markers (TAMs) categories for 4 traits using t-test.
Sheet 4. Statistical validation of distinct TAM categories for grain yield.
Term	Effect	SNP	Environment	Genptype1	Genotype2	P_value
Main-TAMs	Large	S3_201220002	DEH1_2020	AA	Aa	1.92e-25
		S3_201220002	DEH1_2020	AA	aa	1.72e-14
		S3_201220002	DEH1_2020	Aa	aa	0.0112064
		S3_201220002	DEH1_2021	AA	Aa	7.63e-20
		S3_201220002	DEH1_2021	AA	aa	1.71e-14
		S3_201220002	DEH1_2021	Aa	aa	0.00246169
		S3_201220002	IAH2_2021	AA	Aa	9.16e-13
		S3_201220002	IAH2_2021	AA	aa	7.15e-20
		S3_201220002	IAH2_2021	Aa	aa	1.72e-08
		S3_201220002	IAH3_2021	AA	Aa	4.42e-08
		S3_201220002	IAH3_2021	AA	aa	5.71e-11
		S3_201220002	IAH3_2021	Aa	aa	0.000159386
		S3_201220002	IAH4_2021	AA	Aa	2.57e-25
		S3_201220002	IAH4_2021	AA	aa	6.81e-20
		S3_201220002	IAH4_2021	Aa	aa	0.000193347
		S3_201220002	WIH2_2020	AA	Aa	0.0298151
		S3_201220002	WIH2_2020	AA	aa	0.0015402
		S3_201220002	WIH2_2020	Aa	aa	0.0405869
		S3_201220002	WIH2_2021	AA	Aa	7.02e-11
		S3_201220002	WIH2_2021	AA	aa	7.27e-15
		S3_201220002	WIH2_2021	Aa	aa	2.03e-06
		S7_136470894	DEH1_2020	AA	Aa	5.32e-08
		S7_136470894	DEH1_2020	AA	aa	0.0351111
		S7_136470894	DEH1_2020	Aa	aa	0.419042
		S7_136470894	DEH1_2021	AA	Aa	0.372109
		S7_136470894	DEH1_2021	AA	aa	0.394002
		S7_136470894	DEH1_2021	Aa	aa	0.692167
		S7_136470894	IAH2_2021	AA	Aa	9.05e-06
		S7_136470894	IAH2_2021	AA	aa	6.8e-07
		S7_136470894	IAH2_2021	Aa	aa	0.00342722
		S7_136470894	IAH3_2021	AA	Aa	0.838003
		S7_136470894	IAH3_2021	AA	aa	0.00163835
		S7_136470894	IAH3_2021	Aa	aa	0.00271869
		S7_136470894	IAH4_2021	AA	Aa	0.266517
		S7_136470894	IAH4_2021	AA	aa	0.151209
		S7_136470894	IAH4_2021	Aa	aa	0.03961
		S7_136470894	WIH2_2020	AA	Aa	0.326625
		S7_136470894	WIH2_2020	AA	aa	0.0278823
		S7_136470894	WIH2_2020	Aa	aa	0.101852
		S7_136470894	WIH2_2021	AA	Aa	0.220953
		S7_136470894	WIH2_2021	AA	aa	0.94613
		S7_136470894	WIH2_2021	Aa	aa	0.582585
		S9_150373115	DEH1_2020	AA	Aa	0.00211486
		S9_150373115	DEH1_2020	AA	aa	0.000983514
		S9_150373115	DEH1_2020	Aa	aa	0.266853
		S9_150373115	DEH1_2021	AA	Aa	0.789717
		S9_150373115	DEH1_2021	AA	aa	0.642868
		S9_150373115	DEH1_2021	Aa	aa	0.551007
		S9_150373115	IAH2_2021	AA	Aa	8.45e-06
		S9_150373115	IAH2_2021	AA	aa	0.00124433
		S9_150373115	IAH2_2021	Aa	aa	0.227065
		S9_150373115	IAH3_2021	AA	Aa	0.375653
		S9_150373115	IAH3_2021	AA	aa	0.663863
		S9_150373115	IAH3_2021	Aa	aa	0.364109
		S9_150373115	IAH4_2021	AA	Aa	0.856904
		S9_150373115	IAH4_2021	AA	aa	0.466262
		S9_150373115	IAH4_2021	Aa	aa	0.533915
		S9_150373115	WIH2_2020	AA	Aa	0.0814306
		S9_150373115	WIH2_2020	AA	aa	0.0116034
		S9_150373115	WIH2_2020	Aa	aa	0.132717
		S9_150373115	WIH2_2021	AA	Aa	0.794284
		S9_150373115	WIH2_2021	AA	aa	0.751704
		S9_150373115	WIH2_2021	Aa	aa	0.889265
	Medium	S2_23631423	DEH1_2020	AA	Aa	1.75e-10
		S2_23631423	DEH1_2020	AA	aa	9.71e-13
		S2_23631423	DEH1_2020	Aa	aa	0.00116981
		S2_23631423	DEH1_2021	AA	Aa	0.171458
		S2_23631423	DEH1_2021	AA	aa	0.00357119
		S2_23631423	DEH1_2021	Aa	aa	0.0293665
		S2_23631423	IAH2_2021	AA	Aa	0.000315172
		S2_23631423	IAH2_2021	AA	aa	0.851292
		S2_23631423	IAH2_2021	Aa	aa	0.0057877
		S2_23631423	IAH3_2021	AA	Aa	0.345285
		S2_23631423	IAH3_2021	AA	aa	0.00119428
		S2_23631423	IAH3_2021	Aa	aa	0.00530119
		S2_23631423	IAH4_2021	AA	Aa	0.139554
		S2_23631423	IAH4_2021	AA	aa	0.0330317
		S2_23631423	IAH4_2021	Aa	aa	0.213727
		S2_23631423	WIH2_2020	AA	Aa	0.406272
		S2_23631423	WIH2_2020	AA	aa	0.246841
		S2_23631423	WIH2_2020	Aa	aa	0.0683945
		S2_23631423	WIH2_2021	AA	Aa	0.0413505
		S2_23631423	WIH2_2021	AA	aa	0.00660963
		S2_23631423	WIH2_2021	Aa	aa	0.156615
		S2_53759113	DEH1_2020	AA	Aa	0.000285335
		S2_53759113	DEH1_2020	AA	aa	4.1e-13
		S2_53759113	DEH1_2020	Aa	aa	7.02e-07
		S2_53759113	DEH1_2021	AA	Aa	1.4e-05
		S2_53759113	DEH1_2021	AA	aa	2.82e-19
		S2_53759113	DEH1_2021	Aa	aa	1.02e-13
		S2_53759113	IAH2_2021	AA	Aa	0.0166094
		S2_53759113	IAH2_2021	AA	aa	5.36e-07
		S2_53759113	IAH2_2021	Aa	aa	2.64e-05
		S2_53759113	IAH3_2021	AA	Aa	0.207541
		S2_53759113	IAH3_2021	AA	aa	0.000114591
		S2_53759113	IAH3_2021	Aa	aa	1.91e-05
		S2_53759113	IAH4_2021	AA	Aa	0.00153285
		S2_53759113	IAH4_2021	AA	aa	5.17e-11
		S2_53759113	IAH4_2021	Aa	aa	3.27e-09
		S2_53759113	WIH2_2020	AA	Aa	0.556313
		S2_53759113	WIH2_2020	AA	aa	0.159882
		S2_53759113	WIH2_2020	Aa	aa	0.00224001
		S2_53759113	WIH2_2021	AA	Aa	0.229476
		S2_53759113	WIH2_2021	AA	aa	1.25e-07
		S2_53759113	WIH2_2021	Aa	aa	7.49e-11
		S7_127987206	DEH1_2020	AA	Aa	5.05e-08
		S7_127987206	DEH1_2020	AA	aa	2.7e-11
		S7_127987206	DEH1_2020	Aa	aa	0.0921388
		S7_127987206	DEH1_2021	AA	Aa	3.15e-06
		S7_127987206	DEH1_2021	AA	aa	6.31e-07
		S7_127987206	DEH1_2021	Aa	aa	0.524693
		S7_127987206	IAH2_2021	AA	Aa	0.00663204
		S7_127987206	IAH2_2021	AA	aa	4.69e-05
		S7_127987206	IAH2_2021	Aa	aa	0.0203978
		S7_127987206	IAH3_2021	AA	Aa	0.148706
		S7_127987206	IAH3_2021	AA	aa	0.000273381
		S7_127987206	IAH3_2021	Aa	aa	0.00062523
		S7_127987206	IAH4_2021	AA	Aa	0.000223729
		S7_127987206	IAH4_2021	AA	aa	1.34e-10
		S7_127987206	IAH4_2021	Aa	aa	3.37e-05
		S7_127987206	WIH2_2020	AA	Aa	0.10153
		S7_127987206	WIH2_2020	AA	aa	0.0625192
		S7_127987206	WIH2_2020	Aa	aa	0.687322
		S7_127987206	WIH2_2021	AA	Aa	0.00794625
		S7_127987206	WIH2_2021	AA	aa	3.06e-06
		S7_127987206	WIH2_2021	Aa	aa	0.00143225
	Small	S1_12070594	DEH1_2020	AA	Aa	2.51e-16
		S1_12070594	DEH1_2020	AA	aa	1.63e-21
		S1_12070594	DEH1_2020	Aa	aa	1.05e-07
		S1_12070594	DEH1_2021	AA	Aa	1.31e-06
		S1_12070594	DEH1_2021	AA	aa	6.12e-14
		S1_12070594	DEH1_2021	Aa	aa	1.86e-06
		S1_12070594	IAH2_2021	AA	Aa	0.206547
		S1_12070594	IAH2_2021	AA	aa	0.177957
		S1_12070594	IAH2_2021	Aa	aa	0.619166
		S1_12070594	IAH3_2021	AA	Aa	0.00598688
		S1_12070594	IAH3_2021	AA	aa	0.000177922
		S1_12070594	IAH3_2021	Aa	aa	0.0307295
		S1_12070594	IAH4_2021	AA	Aa	6.1e-11
		S1_12070594	IAH4_2021	AA	aa	1.74e-17
		S1_12070594	IAH4_2021	Aa	aa	4.07e-06
		S1_12070594	WIH2_2020	AA	Aa	0.0264146
		S1_12070594	WIH2_2020	AA	aa	0.798825
		S1_12070594	WIH2_2020	Aa	aa	0.119759
		S1_12070594	WIH2_2021	AA	Aa	0.000117645
		S1_12070594	WIH2_2021	AA	aa	5.7e-06
		S1_12070594	WIH2_2021	Aa	aa	0.0329859
		S2_230877409	DEH1_2020	AA	Aa	1.41e-05
		S2_230877409	DEH1_2020	AA	aa	2.21e-12
		S2_230877409	DEH1_2020	Aa	aa	8.41e-05
		S2_230877409	DEH1_2021	AA	Aa	0.00238666
		S2_230877409	DEH1_2021	AA	aa	5.07e-06
		S2_230877409	DEH1_2021	Aa	aa	0.0256805
		S2_230877409	IAH2_2021	AA	Aa	0.0182801
		S2_230877409	IAH2_2021	AA	aa	0.00409465
		S2_230877409	IAH2_2021	Aa	aa	0.440892
		S2_230877409	IAH3_2021	AA	Aa	0.992781
		S2_230877409	IAH3_2021	AA	aa	0.223873
		S2_230877409	IAH3_2021	Aa	aa	0.0574499
		S2_230877409	IAH4_2021	AA	Aa	0.587273
		S2_230877409	IAH4_2021	AA	aa	0.00720827
		S2_230877409	IAH4_2021	Aa	aa	0.00141199
		S2_230877409	WIH2_2020	AA	Aa	0.277979
		S2_230877409	WIH2_2020	AA	aa	0.912871
		S2_230877409	WIH2_2020	Aa	aa	0.170604
		S2_230877409	WIH2_2021	AA	Aa	0.911628
		S2_230877409	WIH2_2021	AA	aa	0.335286
		S2_230877409	WIH2_2021	Aa	aa	0.126817
		S5_5657887	DEH1_2020	AA	Aa	4.34e-05
		S5_5657887	DEH1_2020	AA	aa	1.23e-28
		S5_5657887	DEH1_2020	Aa	aa	1e-17
		S5_5657887	DEH1_2021	AA	Aa	0.902236
		S5_5657887	DEH1_2021	AA	aa	3.67e-10
		S5_5657887	DEH1_2021	Aa	aa	2.43e-11
		S5_5657887	IAH2_2021	AA	Aa	0.134957
		S5_5657887	IAH2_2021	AA	aa	0.984202
		S5_5657887	IAH2_2021	Aa	aa	0.217641
		S5_5657887	IAH3_2021	AA	Aa	0.17992
		S5_5657887	IAH3_2021	AA	aa	8.49e-06
		S5_5657887	IAH3_2021	Aa	aa	0.000337787
		S5_5657887	IAH4_2021	AA	Aa	1.33e-06
		S5_5657887	IAH4_2021	AA	aa	5.34e-25
		S5_5657887	IAH4_2021	Aa	aa	1.02e-12
		S5_5657887	WIH2_2020	AA	Aa	0.325065
		S5_5657887	WIH2_2020	AA	aa	0.448415
		S5_5657887	WIH2_2020	Aa	aa	0.11144
		S5_5657887	WIH2_2021	AA	Aa	0.706054
		S5_5657887	WIH2_2021	AA	aa	2.06e-06
		S5_5657887	WIH2_2021	Aa	aa	2.88e-06
G×E-TAMs	Large	S5_219171361	DEH1_2020	AA	Aa	3.48e-12
		S5_219171361	DEH1_2020	AA	aa	0.00379273
		S5_219171361	DEH1_2020	Aa	aa	0.95923
		S5_219171361	DEH1_2021	AA	Aa	0.081182
		S5_219171361	DEH1_2021	AA	aa	0.903906
		S5_219171361	DEH1_2021	Aa	aa	0.687708
		S5_219171361	IAH2_2021	AA	Aa	5.02e-09
		S5_219171361	IAH2_2021	AA	aa	0.00676188
		S5_219171361	IAH2_2021	Aa	aa	0.392667
		S5_219171361	IAH3_2021	AA	Aa	0.265267
		S5_219171361	IAH3_2021	AA	aa	0.768926
		S5_219171361	IAH3_2021	Aa	aa	0.898947
		S5_219171361	IAH4_2021	AA	Aa	0.0542441
		S5_219171361	IAH4_2021	AA	aa	0.816435
		S5_219171361	IAH4_2021	Aa	aa	0.481001
		S5_219171361	WIH2_2020	AA	Aa	0.00801038
		S5_219171361	WIH2_2020	AA	aa	0.106702
		S5_219171361	WIH2_2020	Aa	aa	0.0110637
		S5_219171361	WIH2_2021	AA	Aa	0.284477
		S5_219171361	WIH2_2021	AA	aa	0.206684
		S5_219171361	WIH2_2021	Aa	aa	0.105466
		S6_47110595	DEH1_2020	AA	Aa	5.13e-18
		S6_47110595	DEH1_2020	AA	aa	1.63e-10
		S6_47110595	DEH1_2020	Aa	aa	0.0438335
		S6_47110595	DEH1_2021	AA	Aa	2.54e-17
		S6_47110595	DEH1_2021	AA	aa	2.35e-13
		S6_47110595	DEH1_2021	Aa	aa	0.00165607
		S6_47110595	IAH2_2021	AA	Aa	2.51e-06
		S6_47110595	IAH2_2021	AA	aa	1.88e-05
		S6_47110595	IAH2_2021	Aa	aa	0.0478439
		S6_47110595	IAH3_2021	AA	Aa	2.15e-09
		S6_47110595	IAH3_2021	AA	aa	0.0130313
		S6_47110595	IAH3_2021	Aa	aa	0.897064
		S6_47110595	IAH4_2021	AA	Aa	1.24e-21
		S6_47110595	IAH4_2021	AA	aa	6.07e-07
		S6_47110595	IAH4_2021	Aa	aa	0.436033
		S6_47110595	WIH2_2020	AA	Aa	0.000121499
		S6_47110595	WIH2_2020	AA	aa	0.558447
		S6_47110595	WIH2_2020	Aa	aa	0.218092
		S6_47110595	WIH2_2021	AA	Aa	2.04e-09
		S6_47110595	WIH2_2021	AA	aa	4.32e-09
		S6_47110595	WIH2_2021	Aa	aa	0.00563966
		S7_132622156	DEH1_2020	AA	Aa	4.11e-17
		S7_132622156	DEH1_2020	AA	aa	1.61e-08
		S7_132622156	DEH1_2020	Aa	aa	0.0843981
		S7_132622156	DEH1_2021	AA	Aa	4.19e-21
		S7_132622156	DEH1_2021	AA	aa	3.65e-05
		S7_132622156	DEH1_2021	Aa	aa	0.532529
		S7_132622156	IAH2_2021	AA	Aa	5.5e-10
		S7_132622156	IAH2_2021	AA	aa	0.0179425
		S7_132622156	IAH2_2021	Aa	aa	0.532808
		S7_132622156	IAH3_2021	AA	Aa	3.16e-05
		S7_132622156	IAH3_2021	AA	aa	1.27e-05
		S7_132622156	IAH3_2021	Aa	aa	0.00326474
		S7_132622156	IAH4_2021	AA	Aa	1.64e-22
		S7_132622156	IAH4_2021	AA	aa	1.94e-07
		S7_132622156	IAH4_2021	Aa	aa	0.148673
		S7_132622156	WIH2_2020	AA	Aa	0.634746
		S7_132622156	WIH2_2020	AA	aa	0.15808
		S7_132622156	WIH2_2020	Aa	aa	0.119256
		S7_132622156	WIH2_2021	AA	Aa	2.88e-06
		S7_132622156	WIH2_2021	AA	aa	2.99e-05
		S7_132622156	WIH2_2021	Aa	aa	0.0240833
	Medium	S1_67661401	DEH1_2020	AA	Aa	4.38e-10
		S1_67661401	DEH1_2020	AA	aa	2.22e-12
		S1_67661401	DEH1_2020	Aa	aa	0.0399592
		S1_67661401	DEH1_2021	AA	Aa	2.81e-12
		S1_67661401	DEH1_2021	AA	aa	1.52e-07
		S1_67661401	DEH1_2021	Aa	aa	0.337711
		S1_67661401	IAH2_2021	AA	Aa	0.00266516
		S1_67661401	IAH2_2021	AA	aa	0.00163808
		S1_67661401	IAH2_2021	Aa	aa	0.615509
		S1_67661401	IAH3_2021	AA	Aa	0.228604
		S1_67661401	IAH3_2021	AA	aa	0.241205
		S1_67661401	IAH3_2021	Aa	aa	0.917275
		S1_67661401	IAH4_2021	AA	Aa	1.3e-14
		S1_67661401	IAH4_2021	AA	aa	2.31e-18
		S1_67661401	IAH4_2021	Aa	aa	0.0236428
		S1_67661401	WIH2_2020	AA	Aa	0.0271865
		S1_67661401	WIH2_2020	AA	aa	0.732278
		S1_67661401	WIH2_2020	Aa	aa	0.0465276
		S1_67661401	WIH2_2021	AA	Aa	1.2e-05
		S1_67661401	WIH2_2021	AA	aa	0.000188703
		S1_67661401	WIH2_2021	Aa	aa	0.921155
		S7_147684530	DEH1_2020	AA	Aa	5.54e-06
		S7_147684530	DEH1_2020	AA	aa	4.35e-17
		S7_147684530	DEH1_2020	Aa	aa	1.54e-07
		S7_147684530	DEH1_2021	AA	Aa	3.04e-05
		S7_147684530	DEH1_2021	AA	aa	5.18e-12
		S7_147684530	DEH1_2021	Aa	aa	4.75e-05
		S7_147684530	IAH2_2021	AA	Aa	0.677233
		S7_147684530	IAH2_2021	AA	aa	0.00197808
		S7_147684530	IAH2_2021	Aa	aa	0.00345319
		S7_147684530	IAH3_2021	AA	Aa	0.611811
		S7_147684530	IAH3_2021	AA	aa	0.00531603
		S7_147684530	IAH3_2021	Aa	aa	0.0116261
		S7_147684530	IAH4_2021	AA	Aa	0.000539102
		S7_147684530	IAH4_2021	AA	aa	3.46e-14
		S7_147684530	IAH4_2021	Aa	aa	6e-08
		S7_147684530	WIH2_2020	AA	Aa	0.0193669
		S7_147684530	WIH2_2020	AA	aa	0.122557
		S7_147684530	WIH2_2020	Aa	aa	0.877875
		S7_147684530	WIH2_2021	AA	Aa	0.385638
		S7_147684530	WIH2_2021	AA	aa	0.000654978
		S7_147684530	WIH2_2021	Aa	aa	0.0043871
		S8_133919943	DEH1_2020	AA	Aa	6.51e-17
		S8_133919943	DEH1_2020	AA	aa	8.93e-29
		S8_133919943	DEH1_2020	Aa	aa	2.28e-05
		S8_133919943	DEH1_2021	AA	Aa	2.15e-07
		S8_133919943	DEH1_2021	AA	aa	2.44e-19
		S8_133919943	DEH1_2021	Aa	aa	1.04e-08
		S8_133919943	IAH2_2021	AA	Aa	0.000179655
		S8_133919943	IAH2_2021	AA	aa	1.04e-10
		S8_133919943	IAH2_2021	Aa	aa	2.23e-05
		S8_133919943	IAH3_2021	AA	Aa	0.000150131
		S8_133919943	IAH3_2021	AA	aa	2.34e-12
		S8_133919943	IAH3_2021	Aa	aa	2.55e-06
		S8_133919943	IAH4_2021	AA	Aa	7.47e-12
		S8_133919943	IAH4_2021	AA	aa	1.55e-22
		S8_133919943	IAH4_2021	Aa	aa	9.95e-07
		S8_133919943	WIH2_2020	AA	Aa	0.811239
		S8_133919943	WIH2_2020	AA	aa	0.932245
		S8_133919943	WIH2_2020	Aa	aa	0.652298
		S8_133919943	WIH2_2021	AA	Aa	0.000222051
		S8_133919943	WIH2_2021	AA	aa	7.79e-10
		S8_133919943	WIH2_2021	Aa	aa	0.000139941
	Small	S4_87192793	DEH1_2020	AA	Aa	8.66e-08
		S4_87192793	DEH1_2020	AA	aa	0.0212489
		S4_87192793	DEH1_2020	Aa	aa	0.807069
		S4_87192793	DEH1_2021	AA	Aa	0.0287484
		S4_87192793	DEH1_2021	AA	aa	0.0839083
		S4_87192793	DEH1_2021	Aa	aa	0.398223
		S4_87192793	IAH2_2021	AA	Aa	0.0012654
		S4_87192793	IAH2_2021	AA	aa	0.425426
		S4_87192793	IAH2_2021	Aa	aa	0.0307687
		S4_87192793	IAH3_2021	AA	Aa	0.269345
		S4_87192793	IAH3_2021	AA	aa	0.127823
		S4_87192793	IAH3_2021	Aa	aa	0.335888
		S4_87192793	IAH4_2021	AA	Aa	0.62823
		S4_87192793	IAH4_2021	AA	aa	0.146284
		S4_87192793	IAH4_2021	Aa	aa	0.221831
		S4_87192793	WIH2_2020	AA	Aa	0.000345427
		S4_87192793	WIH2_2020	AA	aa	0.259464
		S4_87192793	WIH2_2020	Aa	aa	0.49618
		S4_87192793	WIH2_2021	AA	Aa	0.212204
		S4_87192793	WIH2_2021	AA	aa	0.0633077
		S4_87192793	WIH2_2021	Aa	aa	0.186
		S7_135088850	DEH1_2020	AA	Aa	7.06e-10
		S7_135088850	DEH1_2020	AA	aa	9.66e-09
		S7_135088850	DEH1_2020	Aa	aa	0.13168
		S7_135088850	DEH1_2021	AA	Aa	0.0131657
		S7_135088850	DEH1_2021	AA	aa	3.39e-05
		S7_135088850	DEH1_2021	Aa	aa	0.00752848
		S7_135088850	IAH2_2021	AA	Aa	0.0519623
		S7_135088850	IAH2_2021	AA	aa	0.0155433
		S7_135088850	IAH2_2021	Aa	aa	0.198249
		S7_135088850	IAH3_2021	AA	Aa	0.0381019
		S7_135088850	IAH3_2021	AA	aa	0.0400239
		S7_135088850	IAH3_2021	Aa	aa	0.481777
		S7_135088850	IAH4_2021	AA	Aa	0.000988819
		S7_135088850	IAH4_2021	AA	aa	0.599552
		S7_135088850	IAH4_2021	Aa	aa	0.145572
		S7_135088850	WIH2_2020	AA	Aa	0.00460959
		S7_135088850	WIH2_2020	AA	aa	0.713508
		S7_135088850	WIH2_2020	Aa	aa	0.0389512
		S7_135088850	WIH2_2021	AA	Aa	0.0174187
		S7_135088850	WIH2_2021	AA	aa	0.697783
		S7_135088850	WIH2_2021	Aa	aa	0.0713513
		S7_135114495	DEH1_2020	AA	Aa	7.06e-10
		S7_135114495	DEH1_2020	AA	aa	9.66e-09
		S7_135114495	DEH1_2020	Aa	aa	0.13168
		S7_135114495	DEH1_2021	AA	Aa	0.0131657
		S7_135114495	DEH1_2021	AA	aa	3.39e-05
		S7_135114495	DEH1_2021	Aa	aa	0.00752848
		S7_135114495	IAH2_2021	AA	Aa	0.0519623
		S7_135114495	IAH2_2021	AA	aa	0.0155433
		S7_135114495	IAH2_2021	Aa	aa	0.198249
		S7_135114495	IAH3_2021	AA	Aa	0.0381019
		S7_135114495	IAH3_2021	AA	aa	0.0400239
		S7_135114495	IAH3_2021	Aa	aa	0.481777
		S7_135114495	IAH4_2021	AA	Aa	0.000988819
		S7_135114495	IAH4_2021	AA	aa	0.599552
		S7_135114495	IAH4_2021	Aa	aa	0.145572
		S7_135114495	WIH2_2020	AA	Aa	0.00460959
		S7_135114495	WIH2_2020	AA	aa	0.713508
		S7_135114495	WIH2_2020	Aa	aa	0.0389512
		S7_135114495	WIH2_2021	AA	Aa	0.0174187
		S7_135114495	WIH2_2021	AA	aa	0.697783
		S7_135114495	WIH2_2021	Aa	aa	0.0713513
PP-TAMs(Slope)	Large	S2_28285731	DEH1_2020	AA	Aa	2.11e-26
		S2_28285731	DEH1_2020	AA	aa	0.720087
		S2_28285731	DEH1_2020	Aa	aa	0.00539611
		S2_28285731	DEH1_2021	AA	Aa	1.63e-17
		S2_28285731	DEH1_2021	AA	aa	0.00500955
		S2_28285731	DEH1_2021	Aa	aa	0.556302
		S2_28285731	IAH2_2021	AA	Aa	1.76e-10
		S2_28285731	IAH2_2021	AA	aa	0.536473
		S2_28285731	IAH2_2021	Aa	aa	0.204311
		S2_28285731	IAH3_2021	AA	Aa	1.6e-08
		S2_28285731	IAH3_2021	AA	aa	0.449871
		S2_28285731	IAH3_2021	Aa	aa	0.28274
		S2_28285731	IAH4_2021	AA	Aa	1.24e-29
		S2_28285731	IAH4_2021	AA	aa	0.00117805
		S2_28285731	IAH4_2021	Aa	aa	0.634732
		S2_28285731	WIH2_2020	AA	Aa	0.291072
		S2_28285731	WIH2_2020	AA	aa	0.335327
		S2_28285731	WIH2_2020	Aa	aa	0.490915
		S2_28285731	WIH2_2021	AA	Aa	1.59e-08
		S2_28285731	WIH2_2021	AA	aa	0.0341431
		S2_28285731	WIH2_2021	Aa	aa	0.806125
		S8_163481137	DEH1_2020	AA	Aa	2.09e-26
		S8_163481137	DEH1_2020	AA	aa	4.66e-31
		S8_163481137	DEH1_2020	Aa	aa	0.000543691
		S8_163481137	DEH1_2021	AA	Aa	1.86e-10
		S8_163481137	DEH1_2021	AA	aa	1.82e-21
		S8_163481137	DEH1_2021	Aa	aa	5.23e-07
		S8_163481137	IAH2_2021	AA	Aa	6.63e-08
		S8_163481137	IAH2_2021	AA	aa	7.08e-13
		S8_163481137	IAH2_2021	Aa	aa	0.00190054
		S8_163481137	IAH3_2021	AA	Aa	0.00101733
		S8_163481137	IAH3_2021	AA	aa	1.5e-07
		S8_163481137	IAH3_2021	Aa	aa	0.00304989
		S8_163481137	IAH4_2021	AA	Aa	2.14e-15
		S8_163481137	IAH4_2021	AA	aa	1.62e-22
		S8_163481137	IAH4_2021	Aa	aa	0.000616005
		S8_163481137	WIH2_2020	AA	Aa	0.752471
		S8_163481137	WIH2_2020	AA	aa	0.0524195
		S8_163481137	WIH2_2020	Aa	aa	0.0307575
		S8_163481137	WIH2_2021	AA	Aa	0.000508338
		S8_163481137	WIH2_2021	AA	aa	9.16e-07
		S8_163481137	WIH2_2021	Aa	aa	0.0266851
		S8_180199051	DEH1_2020	AA	Aa	1.76e-40
		S8_180199051	DEH1_2020	AA	aa	7.31e-34
		S8_180199051	DEH1_2020	Aa	aa	8.03e-06
		S8_180199051	DEH1_2021	AA	Aa	1.43e-23
		S8_180199051	DEH1_2021	AA	aa	2.42e-19
		S8_180199051	DEH1_2021	Aa	aa	0.00170575
		S8_180199051	IAH2_2021	AA	Aa	0.0083197
		S8_180199051	IAH2_2021	AA	aa	0.01823
		S8_180199051	IAH2_2021	Aa	aa	0.333896
		S8_180199051	IAH3_2021	AA	Aa	5.75e-11
		S8_180199051	IAH3_2021	AA	aa	6.17e-05
		S8_180199051	IAH3_2021	Aa	aa	0.440933
		S8_180199051	IAH4_2021	AA	Aa	6.61e-45
		S8_180199051	IAH4_2021	AA	aa	5.65e-16
		S8_180199051	IAH4_2021	Aa	aa	0.118336
		S8_180199051	WIH2_2020	AA	Aa	0.815995
		S8_180199051	WIH2_2020	AA	aa	0.242704
		S8_180199051	WIH2_2020	Aa	aa	0.27235
		S8_180199051	WIH2_2021	AA	Aa	5.37e-16
		S8_180199051	WIH2_2021	AA	aa	3.19e-06
		S8_180199051	WIH2_2021	Aa	aa	0.94197
	Medium	S2_201072381	DEH1_2020	AA	Aa	3.02e-09
		S2_201072381	DEH1_2020	AA	aa	2.35e-21
		S2_201072381	DEH1_2020	Aa	aa	2.29e-14
		S2_201072381	DEH1_2021	AA	Aa	0.764897
		S2_201072381	DEH1_2021	AA	aa	7.7e-06
		S2_201072381	DEH1_2021	Aa	aa	2.87e-12
		S2_201072381	IAH2_2021	AA	Aa	0.10515
		S2_201072381	IAH2_2021	AA	aa	0.288165
		S2_201072381	IAH2_2021	Aa	aa	0.405233
		S2_201072381	IAH3_2021	AA	Aa	0.00644935
		S2_201072381	IAH3_2021	AA	aa	6.47e-05
		S2_201072381	IAH3_2021	Aa	aa	0.0334588
		S2_201072381	IAH4_2021	AA	Aa	1.21e-07
		S2_201072381	IAH4_2021	AA	aa	3.82e-18
		S2_201072381	IAH4_2021	Aa	aa	1.61e-09
		S2_201072381	WIH2_2020	AA	Aa	0.00691787
		S2_201072381	WIH2_2020	AA	aa	0.0182407
		S2_201072381	WIH2_2020	Aa	aa	0.554458
		S2_201072381	WIH2_2021	AA	Aa	0.843932
		S2_201072381	WIH2_2021	AA	aa	0.000296772
		S2_201072381	WIH2_2021	Aa	aa	2.03e-09
		S3_5802944	DEH1_2020	AA	Aa	3.28e-20
		S3_5802944	DEH1_2020	AA	aa	1.39e-37
		S3_5802944	DEH1_2020	Aa	aa	9.35e-14
		S3_5802944	DEH1_2021	AA	Aa	2.78e-09
		S3_5802944	DEH1_2021	AA	aa	1.24e-12
		S3_5802944	DEH1_2021	Aa	aa	0.0341296
		S3_5802944	IAH2_2021	AA	Aa	0.391134
		S3_5802944	IAH2_2021	AA	aa	0.745979
		S3_5802944	IAH2_2021	Aa	aa	0.177129
		S3_5802944	IAH3_2021	AA	Aa	0.0164595
		S3_5802944	IAH3_2021	AA	aa	3.94e-05
		S3_5802944	IAH3_2021	Aa	aa	0.0115381
		S3_5802944	IAH4_2021	AA	Aa	5.01e-20
		S3_5802944	IAH4_2021	AA	aa	2.8e-28
		S3_5802944	IAH4_2021	Aa	aa	0.00117262
		S3_5802944	WIH2_2020	AA	Aa	0.65452
		S3_5802944	WIH2_2020	AA	aa	0.762397
		S3_5802944	WIH2_2020	Aa	aa	0.341428
		S3_5802944	WIH2_2021	AA	Aa	1.76e-08
		S3_5802944	WIH2_2021	AA	aa	3.39e-07
		S3_5802944	WIH2_2021	Aa	aa	0.84636
		S7_3620536	DEH1_2020	AA	Aa	0.474599
		S7_3620536	DEH1_2020	AA	aa	0.000138009
		S7_3620536	DEH1_2020	Aa	aa	0.000214596
		S7_3620536	DEH1_2021	AA	Aa	0.611474
		S7_3620536	DEH1_2021	AA	aa	0.166792
		S7_3620536	DEH1_2021	Aa	aa	0.0482792
		S7_3620536	IAH2_2021	AA	Aa	0.665447
		S7_3620536	IAH2_2021	AA	aa	0.0109205
		S7_3620536	IAH2_2021	Aa	aa	0.00144586
		S7_3620536	IAH3_2021	AA	Aa	0.28278
		S7_3620536	IAH3_2021	AA	aa	0.655227
		S7_3620536	IAH3_2021	Aa	aa	0.601745
		S7_3620536	IAH4_2021	AA	Aa	0.881523
		S7_3620536	IAH4_2021	AA	aa	0.299635
		S7_3620536	IAH4_2021	Aa	aa	0.28453
		S7_3620536	WIH2_2020	AA	Aa	0.045504
		S7_3620536	WIH2_2020	AA	aa	0.338918
		S7_3620536	WIH2_2020	Aa	aa	0.429496
		S7_3620536	WIH2_2021	AA	Aa	0.944091
		S7_3620536	WIH2_2021	AA	aa	0.0967241
		S7_3620536	WIH2_2021	Aa	aa	0.0739846
	Small	S1_256231628	DEH1_2020	AA	Aa	1.79e-08
		S1_256231628	DEH1_2020	AA	aa	1.1e-15
		S1_256231628	DEH1_2020	Aa	aa	0.000120179
		S1_256231628	DEH1_2021	AA	Aa	0.00248446
		S1_256231628	DEH1_2021	AA	aa	3.15e-10
		S1_256231628	DEH1_2021	Aa	aa	8.5e-06
		S1_256231628	IAH2_2021	AA	Aa	0.00133321
		S1_256231628	IAH2_2021	AA	aa	6.94e-05
		S1_256231628	IAH2_2021	Aa	aa	0.049661
		S1_256231628	IAH3_2021	AA	Aa	0.0143196
		S1_256231628	IAH3_2021	AA	aa	0.000217751
		S1_256231628	IAH3_2021	Aa	aa	0.0212951
		S1_256231628	IAH4_2021	AA	Aa	2.11e-05
		S1_256231628	IAH4_2021	AA	aa	4.34e-14
		S1_256231628	IAH4_2021	Aa	aa	1.68e-07
		S1_256231628	WIH2_2020	AA	Aa	0.137608
		S1_256231628	WIH2_2020	AA	aa	0.565114
		S1_256231628	WIH2_2020	Aa	aa	0.749246
		S1_256231628	WIH2_2021	AA	Aa	0.226503
		S1_256231628	WIH2_2021	AA	aa	0.00074663
		S1_256231628	WIH2_2021	Aa	aa	0.00886008
		S1_67926546	DEH1_2020	AA	Aa	4.1e-05
		S1_67926546	DEH1_2020	AA	aa	1.1e-12
		S1_67926546	DEH1_2020	Aa	aa	3.87e-05
		S1_67926546	DEH1_2021	AA	Aa	0.969196
		S1_67926546	DEH1_2021	AA	aa	7.54e-09
		S1_67926546	DEH1_2021	Aa	aa	3.67e-10
		S1_67926546	IAH2_2021	AA	Aa	0.294346
		S1_67926546	IAH2_2021	AA	aa	0.00378427
		S1_67926546	IAH2_2021	Aa	aa	0.0268683
		S1_67926546	IAH3_2021	AA	Aa	0.455603
		S1_67926546	IAH3_2021	AA	aa	0.192101
		S1_67926546	IAH3_2021	Aa	aa	0.41921
		S1_67926546	IAH4_2021	AA	Aa	0.00368419
		S1_67926546	IAH4_2021	AA	aa	2.65e-15
		S1_67926546	IAH4_2021	Aa	aa	1.24e-09
		S1_67926546	WIH2_2020	AA	Aa	0.115179
		S1_67926546	WIH2_2020	AA	aa	0.424369
		S1_67926546	WIH2_2020	Aa	aa	0.0344399
		S1_67926546	WIH2_2021	AA	Aa	0.638739
		S1_67926546	WIH2_2021	AA	aa	7.69e-05
		S1_67926546	WIH2_2021	Aa	aa	0.000103894
		S4_16730087	DEH1_2020	AA	Aa	3.15e-07
		S4_16730087	DEH1_2020	AA	aa	4.33e-16
		S4_16730087	DEH1_2020	Aa	aa	1.54e-06
		S4_16730087	DEH1_2021	AA	Aa	0.00727533
		S4_16730087	DEH1_2021	AA	aa	1.36e-05
		S4_16730087	DEH1_2021	Aa	aa	0.0191867
		S4_16730087	IAH2_2021	AA	Aa	0.822702
		S4_16730087	IAH2_2021	AA	aa	0.108278
		S4_16730087	IAH2_2021	Aa	aa	0.0546589
		S4_16730087	IAH3_2021	AA	Aa	0.0161769
		S4_16730087	IAH3_2021	AA	aa	0.0019692
		S4_16730087	IAH3_2021	Aa	aa	0.297177
		S4_16730087	IAH4_2021	AA	Aa	8.56e-06
		S4_16730087	IAH4_2021	AA	aa	6.09e-13
		S4_16730087	IAH4_2021	Aa	aa	3.7e-05
		S4_16730087	WIH2_2020	AA	Aa	0.106547
		S4_16730087	WIH2_2020	AA	aa	0.586429
		S4_16730087	WIH2_2020	Aa	aa	0.1602
		S4_16730087	WIH2_2021	AA	Aa	0.00227119
		S4_16730087	WIH2_2021	AA	aa	8.61e-08
		S4_16730087	WIH2_2021	Aa	aa	0.000470269
PP-TAMs(Intercept)	Large	S3_220621948	DEH1_2020	AA	Aa	9.19e-05
		S3_220621948	DEH1_2020	AA	aa	4.89e-05
		S3_220621948	DEH1_2020	Aa	aa	0.119091
		S3_220621948	DEH1_2021	AA	Aa	5.14e-06
		S3_220621948	DEH1_2021	AA	aa	3.87e-07
		S3_220621948	DEH1_2021	Aa	aa	0.0302326
		S3_220621948	IAH2_2021	AA	Aa	0.00239127
		S3_220621948	IAH2_2021	AA	aa	0.0015311
		S3_220621948	IAH2_2021	Aa	aa	0.145656
		S3_220621948	IAH3_2021	AA	Aa	0.00971623
		S3_220621948	IAH3_2021	AA	aa	0.0849248
		S3_220621948	IAH3_2021	Aa	aa	0.794312
		S3_220621948	IAH4_2021	AA	Aa	4.64e-12
		S3_220621948	IAH4_2021	AA	aa	1.65e-09
		S3_220621948	IAH4_2021	Aa	aa	0.0279296
		S3_220621948	WIH2_2020	AA	Aa	0.206565
		S3_220621948	WIH2_2020	AA	aa	0.0298642
		S3_220621948	WIH2_2020	Aa	aa	0.164508
		S3_220621948	WIH2_2021	AA	Aa	0.000128912
		S3_220621948	WIH2_2021	AA	aa	4.97e-07
		S3_220621948	WIH2_2021	Aa	aa	0.00584449
		S7_141588531	DEH1_2020	AA	Aa	3.46e-07
		S7_141588531	DEH1_2020	AA	aa	2.95e-09
		S7_141588531	DEH1_2020	Aa	aa	0.00232887
		S7_141588531	DEH1_2021	AA	Aa	0.00786491
		S7_141588531	DEH1_2021	AA	aa	0.00760363
		S7_141588531	DEH1_2021	Aa	aa	0.31218
		S7_141588531	IAH2_2021	AA	Aa	5.96e-07
		S7_141588531	IAH2_2021	AA	aa	0.0073773
		S7_141588531	IAH2_2021	Aa	aa	0.593389
		S7_141588531	IAH3_2021	AA	Aa	0.476984
		S7_141588531	IAH3_2021	AA	aa	0.537465
		S7_141588531	IAH3_2021	Aa	aa	0.867125
		S7_141588531	IAH4_2021	AA	Aa	0.332398
		S7_141588531	IAH4_2021	AA	aa	0.539502
		S7_141588531	IAH4_2021	Aa	aa	0.978395
		S7_141588531	WIH2_2020	AA	Aa	0.460213
		S7_141588531	WIH2_2020	AA	aa	0.828388
		S7_141588531	WIH2_2020	Aa	aa	0.459474
		S7_141588531	WIH2_2021	AA	Aa	0.0771873
		S7_141588531	WIH2_2021	AA	aa	0.579183
		S7_141588531	WIH2_2021	Aa	aa	0.489171
		S8_175550534	DEH1_2020	AA	Aa	7.37e-27
		S8_175550534	DEH1_2020	AA	aa	2.23e-36
		S8_175550534	DEH1_2020	Aa	aa	1.44e-06
		S8_175550534	DEH1_2021	AA	Aa	3.72e-12
		S8_175550534	DEH1_2021	AA	aa	2.57e-15
		S8_175550534	DEH1_2021	Aa	aa	0.00646191
		S8_175550534	IAH2_2021	AA	Aa	0.126378
		S8_175550534	IAH2_2021	AA	aa	0.132151
		S8_175550534	IAH2_2021	Aa	aa	0.654586
		S8_175550534	IAH3_2021	AA	Aa	3.39e-09
		S8_175550534	IAH3_2021	AA	aa	5.93e-06
		S8_175550534	IAH3_2021	Aa	aa	0.861092
		S8_175550534	IAH4_2021	AA	Aa	4.16e-28
		S8_175550534	IAH4_2021	AA	aa	1.91e-22
		S8_175550534	IAH4_2021	Aa	aa	0.0455497
		S8_175550534	WIH2_2020	AA	Aa	0.0393929
		S8_175550534	WIH2_2020	AA	aa	0.0638298
		S8_175550534	WIH2_2020	Aa	aa	0.738481
		S8_175550534	WIH2_2021	AA	Aa	2.28e-10
		S8_175550534	WIH2_2021	AA	aa	4.32e-10
		S8_175550534	WIH2_2021	Aa	aa	0.15053
	Medium	S10_77656276	DEH1_2020	AA	Aa	9.63e-23
		S10_77656276	DEH1_2020	AA	aa	9.25e-40
		S10_77656276	DEH1_2020	Aa	aa	1.1e-11
		S10_77656276	DEH1_2021	AA	Aa	3.18e-06
		S10_77656276	DEH1_2021	AA	aa	9.51e-11
		S10_77656276	DEH1_2021	Aa	aa	0.00307733
		S10_77656276	IAH2_2021	AA	Aa	0.233029
		S10_77656276	IAH2_2021	AA	aa	0.0731983
		S10_77656276	IAH2_2021	Aa	aa	0.404042
		S10_77656276	IAH3_2021	AA	Aa	0.0546164
		S10_77656276	IAH3_2021	AA	aa	0.000309252
		S10_77656276	IAH3_2021	Aa	aa	0.0146571
		S10_77656276	IAH4_2021	AA	Aa	7.66e-11
		S10_77656276	IAH4_2021	AA	aa	1.79e-23
		S10_77656276	IAH4_2021	Aa	aa	5.7e-08
		S10_77656276	WIH2_2020	AA	Aa	0.708019
		S10_77656276	WIH2_2020	AA	aa	0.323122
		S10_77656276	WIH2_2020	Aa	aa	0.394962
		S10_77656276	WIH2_2021	AA	Aa	5.28e-09
		S10_77656276	WIH2_2021	AA	aa	4.85e-07
		S10_77656276	WIH2_2021	Aa	aa	0.406063
		S2_177947717	DEH1_2020	AA	Aa	6.33e-21
		S2_177947717	DEH1_2020	AA	aa	1.55e-31
		S2_177947717	DEH1_2020	Aa	aa	5.03e-06
		S2_177947717	DEH1_2021	AA	Aa	3.68e-10
		S2_177947717	DEH1_2021	AA	aa	3.43e-07
		S2_177947717	DEH1_2021	Aa	aa	0.808843
		S2_177947717	IAH2_2021	AA	Aa	0.415152
		S2_177947717	IAH2_2021	AA	aa	0.886041
		S2_177947717	IAH2_2021	Aa	aa	0.420779
		S2_177947717	IAH3_2021	AA	Aa	0.000140125
		S2_177947717	IAH3_2021	AA	aa	0.0144264
		S2_177947717	IAH3_2021	Aa	aa	0.508538
		S2_177947717	IAH4_2021	AA	Aa	6.47e-19
		S2_177947717	IAH4_2021	AA	aa	1.66e-16
		S2_177947717	IAH4_2021	Aa	aa	0.304539
		S2_177947717	WIH2_2020	AA	Aa	0.0606671
		S2_177947717	WIH2_2020	AA	aa	0.764949
		S2_177947717	WIH2_2020	Aa	aa	0.187535
		S2_177947717	WIH2_2021	AA	Aa	1.75e-09
		S2_177947717	WIH2_2021	AA	aa	5.96e-07
		S2_177947717	WIH2_2021	Aa	aa	0.967956
		S8_170333744	DEH1_2020	AA	Aa	7.1e-09
		S8_170333744	DEH1_2020	AA	aa	1.84e-12
		S8_170333744	DEH1_2020	Aa	aa	0.00118456
		S8_170333744	DEH1_2021	AA	Aa	0.10981
		S8_170333744	DEH1_2021	AA	aa	0.0314559
		S8_170333744	DEH1_2021	Aa	aa	0.322094
		S8_170333744	IAH2_2021	AA	Aa	0.00996965
		S8_170333744	IAH2_2021	AA	aa	0.0497962
		S8_170333744	IAH2_2021	Aa	aa	0.973397
		S8_170333744	IAH3_2021	AA	Aa	0.294263
		S8_170333744	IAH3_2021	AA	aa	0.275048
		S8_170333744	IAH3_2021	Aa	aa	0.727352
		S8_170333744	IAH4_2021	AA	Aa	0.000341398
		S8_170333744	IAH4_2021	AA	aa	6.7e-06
		S8_170333744	IAH4_2021	Aa	aa	0.0478664
		S8_170333744	WIH2_2020	AA	Aa	0.164247
		S8_170333744	WIH2_2020	AA	aa	0.0582664
		S8_170333744	WIH2_2020	Aa	aa	0.363444
		S8_170333744	WIH2_2021	AA	Aa	0.224324
		S8_170333744	WIH2_2021	AA	aa	0.707947
		S8_170333744	WIH2_2021	Aa	aa	0.526469
	Small	S2_176971257	DEH1_2020	AA	Aa	1.05e-18
		S2_176971257	DEH1_2020	AA	aa	4.83e-11
		S2_176971257	DEH1_2020	Aa	aa	0.149254
		S2_176971257	DEH1_2021	AA	Aa	1.04e-09
		S2_176971257	DEH1_2021	AA	aa	3.08e-08
		S2_176971257	DEH1_2021	Aa	aa	0.0266296
		S2_176971257	IAH2_2021	AA	Aa	0.00529762
		S2_176971257	IAH2_2021	AA	aa	0.00288399
		S2_176971257	IAH2_2021	Aa	aa	0.229374
		S2_176971257	IAH3_2021	AA	Aa	0.0188252
		S2_176971257	IAH3_2021	AA	aa	0.00502477
		S2_176971257	IAH3_2021	Aa	aa	0.0769247
		S2_176971257	IAH4_2021	AA	Aa	1.09e-12
		S2_176971257	IAH4_2021	AA	aa	1.4e-08
		S2_176971257	IAH4_2021	Aa	aa	0.0377995
		S2_176971257	WIH2_2020	AA	Aa	0.68853
		S2_176971257	WIH2_2020	AA	aa	0.0511226
		S2_176971257	WIH2_2020	Aa	aa	0.0872981
		S2_176971257	WIH2_2021	AA	Aa	2.07e-05
		S2_176971257	WIH2_2021	AA	aa	0.000793648
		S2_176971257	WIH2_2021	Aa	aa	0.182203
		S5_211954617	DEH1_2020	AA	Aa	0.221668
		S5_211954617	DEH1_2020	AA	aa	1.41e-10
		S5_211954617	DEH1_2020	Aa	aa	1.01e-12
		S5_211954617	DEH1_2021	AA	Aa	0.0421463
		S5_211954617	DEH1_2021	AA	aa	0.000544528
		S5_211954617	DEH1_2021	Aa	aa	0.0418132
		S5_211954617	IAH2_2021	AA	Aa	0.31205
		S5_211954617	IAH2_2021	AA	aa	0.021807
		S5_211954617	IAH2_2021	Aa	aa	0.0591429
		S5_211954617	IAH3_2021	AA	Aa	0.0712847
		S5_211954617	IAH3_2021	AA	aa	0.0167792
		S5_211954617	IAH3_2021	Aa	aa	0.367787
		S5_211954617	IAH4_2021	AA	Aa	0.424044
		S5_211954617	IAH4_2021	AA	aa	0.033095
		S5_211954617	IAH4_2021	Aa	aa	0.0925491
		S5_211954617	WIH2_2020	AA	Aa	0.849973
		S5_211954617	WIH2_2020	AA	aa	0.838234
		S5_211954617	WIH2_2020	Aa	aa	0.590221
		S5_211954617	WIH2_2021	AA	Aa	0.479834
		S5_211954617	WIH2_2021	AA	aa	0.184872
		S5_211954617	WIH2_2021	Aa	aa	0.401204
		S7_126573407	DEH1_2020	AA	Aa	2.43e-07
		S7_126573407	DEH1_2020	AA	aa	0.000107819
		S7_126573407	DEH1_2020	Aa	aa	0.55895
		S7_126573407	DEH1_2021	AA	Aa	0.863113
		S7_126573407	DEH1_2021	AA	aa	0.175894
		S7_126573407	DEH1_2021	Aa	aa	0.155618
		S7_126573407	IAH2_2021	AA	Aa	6.18e-05
		S7_126573407	IAH2_2021	AA	aa	1.42e-05
		S7_126573407	IAH2_2021	Aa	aa	0.315681
		S7_126573407	IAH3_2021	AA	Aa	0.570368
		S7_126573407	IAH3_2021	AA	aa	0.227057
		S7_126573407	IAH3_2021	Aa	aa	0.401375
		S7_126573407	IAH4_2021	AA	Aa	0.0389186
		S7_126573407	IAH4_2021	AA	aa	0.328375
		S7_126573407	IAH4_2021	Aa	aa	0.408389
		S7_126573407	WIH2_2020	AA	Aa	0.0980938
		S7_126573407	WIH2_2020	AA	aa	0.438006
		S7_126573407	WIH2_2020	Aa	aa	0.00935337
		S7_126573407	WIH2_2021	AA	Aa	0.288657
		S7_126573407	WIH2_2021	AA	aa	0.0178266
		S7_126573407	WIH2_2021	Aa	aa	0.0957689
