# Supplementary material for: Leveraging Automated Machine Learning for Environmental Data‐Driven Genetic Analysis and Genomic Prediction in Maize Hybrids
Source: Adv Sci (Weinh). 2025 Mar 6;12(17):2412423. doi: 10.1002/advs.202412423 (PMC12061318; doi:10.1002/advs.202412423)
Supplement: Supplementary file 2 — Supplemental Tables [file ADVS-12-2412423-s002.zip › advs202412423-sup-0002-Tables/Supplementary Table 7.xlsx]

## Sheet: PH_QTLs
Table S7. The quantitative trait locus (QTL) information of the genotype-environment interactions (G×E) and phenotypic plasticity (PP) for 4 traits in the Maize1000 dataset.
Sheet 1. The information of the G×E-QTLs and PP-QTLs for plant height. Red bold font represents co-location QTLs.
Traits	QTL	Chromosome	Confidence Interval			Traits	QTL	Chromosome	Confidence Interval
PH_G×E	QTL1_1	1	6505313	8505313		PH_PP	QTL1_1	1	165479301	167479301
PH_G×E	QTL1_2	1	297121826	299121826		PH_PP	QTL1_2	1	190856053	192856053
PH_G×E	QTL2_1	2	55006882	57006882		PH_PP	QTL1_3	1	287713611	289713611
PH_G×E	QTL3_1	3	18975887	20975887		PH_PP	QTL1_4	1	290869678	292869678
PH_G×E	QTL3_2	3	145627349	147627349		PH_PP	QTL1_5	1	298084167	300084167
PH_G×E	QTL3_3	3	186785066	188785066		PH_PP	QTL1_6	1	302594892	304594892
PH_G×E	QTL3_4	3	190938167	192938167		PH_PP	QTL2_1	2	46037433	48037433
PH_G×E	QTL3_5	3	217063970	219063970		PH_PP	QTL2_2	2	188879205	190879205
PH_G×E	QTL3_6	3	224028645	226028645		PH_PP	QTL2_3	2	197116261	199548710
PH_G×E	QTL4_1	4	10717343	12717343		PH_PP	QTL2_4	2	239320885	241320885
PH_G×E	QTL5_1	5	222423280	225039873		PH_PP	QTL3_1	3	22161655	24161655
PH_G×E	QTL6_1	6	161953200	164485050		PH_PP	QTL3_2	3	217063970	220214387
PH_G×E	QTL7_1	7	6277085	8277085		PH_PP	QTL3_3	3	235753705	237753705
PH_G×E	QTL7_2	7	154788130	156788130		PH_PP	QTL4_1	4	6473037	8473037
PH_G×E	QTL8_1	8	173001170	175001170		PH_PP	QTL4_2	4	10717343	12717343
PH_G×E	QTL9_1	9	9773225	11773225		PH_PP	QTL4_3	4	158012783	160012783
PH_G×E	QTL10_1	10	2769810	5225324		PH_PP	QTL4_4	4	190929819	192929819
PH_G×E	QTL10_2	10	8208327	10208327		PH_PP	QTL4_5	4	243740998	245740998
PH_G×E	QTL10_3	10	62382184	64382184		PH_PP	QTL5_1	5	213271	2547027
PH_G×E	QTL10_4	10	144341145	147916917		PH_PP	QTL5_2	5	18694316	20694316
						PH_PP	QTL5_3	5	20943762	22943762
						PH_PP	QTL5_4	5	186876640	188876640
						PH_PP	QTL5_5	5	206092135	208092135
						PH_PP	QTL5_6	5	210446326	212446326
						PH_PP	QTL5_7	5	223039873	225039873
						PH_PP	QTL6_1	6	90240165	92240165
						PH_PP	QTL6_2	6	114931867	116931867
						PH_PP	QTL8_1	8	7871793	9871793
						PH_PP	QTL8_2	8	131134734	133134734
						PH_PP	QTL8_3	8	179200949	181200949
						PH_PP	QTL10_1	10	63766996	65766996
						PH_PP	QTL10_2	10	87485835	89485835
						PH_PP	QTL10_3	10	109487951	111487951
						PH_PP	QTL10_4	10	129093143	131093143
						PH_PP	QTL10_5	10	148303023	150303023

## Sheet: FT_QTLs
Table S7. The quantitative trait locus (QTL) information of the genotype-environment interactions (G×E) and phenotypic plasticity (PP) for 4 traits in the Maize1000 dataset.
Sheet 2. The information of the G×E-QTLs and PP-QTLs for flowering time. Red bold font represents co-location QTLs.
Traits	QTL	Chromosome	Confidence Interval			Traits	QTL	Chromosome	Confidence Interval
FT_G×E	QTL1_1	1	149687879	151687879		FT_PP	QTL1_1	1	2766531	3766531
FT_G×E	QTL1_2	1	156759334	158759334		FT_PP	QTL1_2	1	13143669	14143669
FT_G×E	QTL1_3	1	306321706	308321706		FT_PP	QTL1_3	1	14194400	15194400
FT_G×E	QTL2_1	2	189497004	191497004		FT_PP	QTL1_4	1	22414744	24117805
FT_G×E	QTL3_1	3	398895	2800539		FT_PP	QTL1_5	1	24904798	25904798
FT_G×E	QTL4_1	4	242752702	244752702		FT_PP	QTL1_6	1	50981824	51981824
FT_G×E	QTL6_1	6	43987581	45987581		FT_PP	QTL1_7	1	55280582	56280582
FT_G×E	QTL6_2	6	95842938	97842938		FT_PP	QTL1_8	1	83731158	84731158
FT_G×E	QTL7_1	7	147571743	149571743		FT_PP	QTL1_9	1	88148052	89148052
FT_G×E	QTL8_1	8	72507269	74507269		FT_PP	QTL1_10	1	173893268	174893268
FT_G×E	QTL8_2	8	120951790	122951790		FT_PP	QTL1_11	1	196381348	197381348
FT_G×E	QTL9_1	9	8666122	10666122		FT_PP	QTL1_12	1	297964133	298964133
FT_G×E	QTL9_2	9	17658420	19658420		FT_PP	QTL1_13	1	300894894	301894894
FT_G×E	QTL9_3	9	148079420	150079420		FT_PP	QTL1_14	1	306484057	307484057
FT_G×E	QTL10_1	10	147252723	149252723		FT_PP	QTL2_1	2	6346172	7346172
						FT_PP	QTL2_2	2	10177468	11177468
						FT_PP	QTL2_3	2	14105685	15105685
						FT_PP	QTL2_4	2	25272058	26272058
						FT_PP	QTL2_5	2	154045252	155045252
						FT_PP	QTL2_6	2	207531624	208531624
						FT_PP	QTL2_7	2	209003627	210003627
						FT_PP	QTL2_8	2	213780061	214780061
						FT_PP	QTL3_1	3	398895	2995644
						FT_PP	QTL3_2	3	3717305	4717305
						FT_PP	QTL3_3	3	16643637	17643637
						FT_PP	QTL3_4	3	19102942	20102942
						FT_PP	QTL3_5	3	72625010	73625010
						FT_PP	QTL3_6	3	143999024	144999024
						FT_PP	QTL3_7	3	155761524	156761524
						FT_PP	QTL3_8	3	158358653	159820587
						FT_PP	QTL3_9	3	180305374	181305374
						FT_PP	QTL3_10	3	185800916	186800916
						FT_PP	QTL3_11	3	198134399	199134399
						FT_PP	QTL3_12	3	200867023	201867023
						FT_PP	QTL3_13	3	221668082	222668082
						FT_PP	QTL3_14	3	234700822	235700822
						FT_PP	QTL4_1	4	1927856	2927856
						FT_PP	QTL4_2	4	3492751	4868531
						FT_PP	QTL4_3	4	5684100	6684100
						FT_PP	QTL4_4	4	7261998	8261998
						FT_PP	QTL4_5	4	11513163	12513163
						FT_PP	QTL4_6	4	15374223	16374223
						FT_PP	QTL4_7	4	18444464	19444464
						FT_PP	QTL4_8	4	22138162	23138162
						FT_PP	QTL4_9	4	30855256	31855256
						FT_PP	QTL4_10	4	97574810	98574810
						FT_PP	QTL4_11	4	157645593	158645593
						FT_PP	QTL4_12	4	178806490	179806490
						FT_PP	QTL4_13	4	245980862	246980862
						FT_PP	QTL5_1	5	30450228	31450228
						FT_PP	QTL5_2	5	149298417	150298417
						FT_PP	QTL5_3	5	208311893	209362414
						FT_PP	QTL5_4	5	217676151	218676151
						FT_PP	QTL5_5	5	218751536	219751536
						FT_PP	QTL6_1	6	52664607	53664607
						FT_PP	QTL6_2	6	70504333	71504333
						FT_PP	QTL6_3	6	90353358	91353358
						FT_PP	QTL6_4	6	96405876	97405876
						FT_PP	QTL6_5	6	99888024	100888024
						FT_PP	QTL6_6	6	158452433	159452433
						FT_PP	QTL6_7	6	163279022	164279022
						FT_PP	QTL6_8	6	178209703	179209703
						FT_PP	QTL7_1	7	6300303	7300303
						FT_PP	QTL7_2	7	122785550	123785550
						FT_PP	QTL7_3	7	135092207	136203719
						FT_PP	QTL7_4	7	138280899	139280899
						FT_PP	QTL8_1	8	0	926203
						FT_PP	QTL8_2	8	19694262	20694262
						FT_PP	QTL8_3	8	66037489	67037489
						FT_PP	QTL8_4	8	105782260	106782260
						FT_PP	QTL8_5	8	125983503	127460052
						FT_PP	QTL8_6	8	126460052	127460052
						FT_PP	QTL8_7	8	178754746	179754746
						FT_PP	QTL9_1	9	1763565	2837292
						FT_PP	QTL9_2	9	3777000	4777000
						FT_PP	QTL9_3	9	10455036	12409735
						FT_PP	QTL9_4	9	71835668	72835668
						FT_PP	QTL9_5	9	142844376	143844376
						FT_PP	QTL10_1	10	15326781	16326781
						FT_PP	QTL10_2	10	50797379	51797379
						FT_PP	QTL10_3	10	87378072	88378072
						FT_PP	QTL10_4	10	144055212	145055212
						FT_PP	QTL10_5	10	146572442	147572442

## Sheet: GTW_QTLs
Table S7. The quantitative trait locus (QTL) information of the genotype-environment interactions (G×E) and phenotypic plasticity (PP) for 4 traits in the Maize1000 dataset.
Sheet 3. The information of the G×E-QTLs and PP-QTLs for grain test weight. Red bold font represents co-location QTLs.
Traits	QTL	Chromosome	Confidence Interval			Traits	QTL	Chromosome	Confidence Interval
GTW_G×E	QTL1_1	1	48216691	50216691		GTW_PP	QTL1_1	1	48216691	50216691
GTW_G×E	QTL1_2	1	229312488	231341307		GTW_PP	QTL1_2	1	62699702	64699702
GTW_G×E	QTL1_3	1	293101973	295101973		GTW_PP	QTL1_3	1	84816142	86816142
GTW_G×E	QTL2_1	2	127188	2127188		GTW_PP	QTL1_4	1	165339251	167339251
GTW_G×E	QTL2_2	2	38905966	41127211		GTW_PP	QTL1_5	1	180574888	182574888
GTW_G×E	QTL2_3	2	55968898	57968898		GTW_PP	QTL1_6	1	202511371	205997077
GTW_G×E	QTL2_4	2	213092287	215092287		GTW_PP	QTL1_7	1	219084049	221084049
GTW_G×E	QTL3_1	3	1498413	4578334		GTW_PP	QTL1_8	1	271168668	273168668
GTW_G×E	QTL3_2	3	11878298	13878298		GTW_PP	QTL2_1	2	5900457	8914494
GTW_G×E	QTL3_3	3	163267923	165267923		GTW_PP	QTL2_2	2	17683182	19683182
GTW_G×E	QTL4_1	4	167853208	169853208		GTW_PP	QTL2_3	2	46049692	48049692
GTW_G×E	QTL4_2	4	175698989	177698989		GTW_PP	QTL2_4	2	109516474	111516474
GTW_G×E	QTL4_3	4	179404781	181404781		GTW_PP	QTL2_5	2	175890237	177890237
GTW_G×E	QTL5_1	5	166027642	168027642		GTW_PP	QTL2_6	2	195806539	197806539
GTW_G×E	QTL5_2	5	197576650	200121350		GTW_PP	QTL2_7	2	212394001	214394001
GTW_G×E	QTL5_3	5	214210304	216210304		GTW_PP	QTL2_8	2	219781859	221781859
GTW_G×E	QTL5_4	5	222652900	224652900		GTW_PP	QTL3_1	3	1213715	3213715
GTW_G×E	QTL7_1	7	5578102	7578102		GTW_PP	QTL3_2	3	11142150	13142150
GTW_G×E	QTL7_2	7	133161605	137373870		GTW_PP	QTL3_3	3	11878298	13878298
GTW_G×E	QTL9_1	9	24864760	26864760		GTW_PP	QTL3_4	3	18026347	20026347
GTW_G×E	QTL9_2	9	27592799	29592799		GTW_PP	QTL3_5	3	95831109	97831109
GTW_G×E	QTL9_3	9	105737193	107737193		GTW_PP	QTL3_6	3	124932747	126932747
						GTW_PP	QTL3_7	3	163159813	165267923
						GTW_PP	QTL3_8	3	227499866	229499866
						GTW_PP	QTL3_9	3	233955079	235955079
						GTW_PP	QTL4_1	4	3736602	5868739
						GTW_PP	QTL4_2	4	10068769	12068769
						GTW_PP	QTL4_3	4	21214144	23214144
						GTW_PP	QTL4_4	4	43670677	45670677
						GTW_PP	QTL4_5	4	47907390	49907390
						GTW_PP	QTL4_6	4	166078309	169175492
						GTW_PP	QTL4_7	4	171004281	173004281
						GTW_PP	QTL4_8	4	177381063	179381063
						GTW_PP	QTL4_9	4	179403738	181403738
						GTW_PP	QTL4_10	4	182484419	184484419
						GTW_PP	QTL5_1	5	2824071	5017516
						GTW_PP	QTL5_2	5	21336355	23336355
						GTW_PP	QTL5_3	5	24640549	26640549
						GTW_PP	QTL5_4	5	96159365	98159365
						GTW_PP	QTL5_5	5	169518119	171518119
						GTW_PP	QTL5_6	5	176121140	178121140
						GTW_PP	QTL5_7	5	185160650	187314833
						GTW_PP	QTL5_8	5	193375980	195412689
						GTW_PP	QTL5_9	5	214143190	216143190
						GTW_PP	QTL5_10	5	222907018	224907018
						GTW_PP	QTL6_1	6	92750958	94750958
						GTW_PP	QTL6_2	6	105240782	107240782
						GTW_PP	QTL6_3	6	122070345	124070345
						GTW_PP	QTL6_4	6	141955635	143955635
						GTW_PP	QTL6_5	6	175690235	177690235
						GTW_PP	QTL7_1	7	333182	2333182
						GTW_PP	QTL7_2	7	5829624	7829624
						GTW_PP	QTL7_3	7	7870486	9870486
						GTW_PP	QTL7_4	7	8017249	10017249
						GTW_PP	QTL7_5	7	161295808	163295808
						GTW_PP	QTL7_6	7	173222809	176984869
						GTW_PP	QTL7_7	7	183276711	185276711
						GTW_PP	QTL8_1	8	21498860	25047889
						GTW_PP	QTL8_2	8	28071757	30071757
						GTW_PP	QTL8_3	8	64958866	66958866
						GTW_PP	QTL8_4	8	120492985	122492985
						GTW_PP	QTL8_5	8	146530157	148530157
						GTW_PP	QTL8_6	8	148862342	150862342
						GTW_PP	QTL8_7	8	177073506	179073506
						GTW_PP	QTL9_1	9	797687	2797687
						GTW_PP	QTL9_2	9	11456896	13456896
						GTW_PP	QTL9_3	9	24864760	26864760
						GTW_PP	QTL9_4	9	27622660	29622660
						GTW_PP	QTL9_5	9	34689117	36689117
						GTW_PP	QTL9_6	9	140332818	142332818
						GTW_PP	QTL9_7	9	153574366	155574524
						GTW_PP	QTL9_8	9	155667786	159021392
						GTW_PP	QTL10_1	10	63752602	65754655
						GTW_PP	QTL10_2	10	130264956	132264956
						GTW_PP	QTL10_3	10	139721761	141721761
						GTW_PP	QTL10_4	10	149650535	152206955

## Sheet: GY_QTLs
Table S7. The quantitative trait locus (QTL) information of the genotype-environment interactions (G×E) and phenotypic plasticity (PP) for 4 traits in the Maize1000 dataset.
Sheet 4. The information of the G×E-QTLs and PP-QTLs for grain yield. Red bold font represents co-location QTLs.
Traits	QTL	Chromosome	Confidence Interval			Traits	QTL	Chromosome	Confidence Interval
GY_G×E	QTL1_1	1	66661401	68661401		GY_PP	QTL1_1	1	66926546	68926546
GY_G×E	QTL1_2	1	78443766	80443766		GY_PP	QTL1_2	1	76982124	78982124
GY_G×E	QTL1_3	1	84177723	86177723		GY_PP	QTL1_3	1	79915466	81915466
GY_G×E	QTL2_1	2	172396897	174396897		GY_PP	QTL1_4	1	82510483	84510483
GY_G×E	QTL2_2	2	237240638	239240638		GY_PP	QTL1_5	1	88127947	90127947
GY_G×E	QTL3_1	3	186206169	188206169		GY_PP	QTL1_6	1	198606775	200606775
GY_G×E	QTL3_2	3	191864722	193864722		GY_PP	QTL1_7	1	202626742	204626742
GY_G×E	QTL3_3	3	234930315	236930315		GY_PP	QTL1_8	1	235866980	237866980
GY_G×E	QTL4_1	4	2946644	4946644		GY_PP	QTL1_9	1	245487126	247487126
GY_G×E	QTL4_2	4	9635304	11635304		GY_PP	QTL1_10	1	255231628	257231628
GY_G×E	QTL4_3	4	86172331	88192793		GY_PP	QTL1_11	1	299183552	301183552
GY_G×E	QTL5_1	5	218171361	220171361		GY_PP	QTL1_12	1	301972304	303972304
GY_G×E	QTL6_1	6	46110595	48110595		GY_PP	QTL2_1	2	5232365	7232365
GY_G×E	QTL6_2	6	80032803	82032803		GY_PP	QTL2_2	2	27285731	29285731
GY_G×E	QTL7_1	7	131622156	133622156		GY_PP	QTL2_3	2	102886056	104886056
GY_G×E	QTL7_2	7	134088850	137211668		GY_PP	QTL2_4	2	172396897	174396897
GY_G×E	QTL7_3	7	144203122	146203122		GY_PP	QTL2_5	2	175971257	178947717
GY_G×E	QTL7_4	7	146684530	148684530		GY_PP	QTL2_6	2	200072381	202072381
GY_G×E	QTL7_5	7	149537178	151537178		GY_PP	QTL2_7	2	205060691	207060691
GY_G×E	QTL7_6	7	160445280	162445280		GY_PP	QTL2_8	2	238477122	240477122
GY_G×E	QTL8_1	8	132919943	134919943		GY_PP	QTL3_1	3	2001524	4001524
						GY_PP	QTL3_2	3	4802944	7266736
						GY_PP	QTL3_3	3	8244045	10244045
						GY_PP	QTL3_4	3	170054080	172054080
						GY_PP	QTL3_5	3	219621948	221621948
						GY_PP	QTL4_1	4	15730087	17730087
						GY_PP	QTL4_2	4	175786421	177786421
						GY_PP	QTL4_3	4	243317899	245317899
						GY_PP	QTL4_4	4	245319058	247319058
						GY_PP	QTL5_1	5	3506897	6058551
						GY_PP	QTL5_2	5	162656911	164656911
						GY_PP	QTL5_3	5	177920166	179920899
						GY_PP	QTL5_4	5	208566235	210566235
						GY_PP	QTL5_5	5	210954617	214605285
						GY_PP	QTL7_1	7	2620536	4620536
						GY_PP	QTL7_2	7	125573407	127573407
						GY_PP	QTL7_3	7	138280899	140440325
						GY_PP	QTL7_4	7	140588531	142588531
						GY_PP	QTL7_5	7	149018052	151018052
						GY_PP	QTL8_1	8	162481137	164481137
						GY_PP	QTL8_2	8	169333744	171333744
						GY_PP	QTL8_3	8	174550534	176550534
						GY_PP	QTL8_4	8	176835312	178835312
						GY_PP	QTL8_5	8	179199051	181199051
						GY_PP	QTL9_1	9	13782570	15782570
						GY_PP	QTL10_1	10	10673674	12673674
						GY_PP	QTL10_2	10	76656276	78686165
						GY_PP	QTL10_3	10	132005345	134005345
