# Supplementary material for: Leveraging Automated Machine Learning for Environmental Data‐Driven Genetic Analysis and Genomic Prediction in Maize Hybrids
Source: Adv Sci (Weinh). 2025 Mar 6;12(17):2412423. doi: 10.1002/advs.202412423 (PMC12061318; doi:10.1002/advs.202412423)
Supplement: Supplementary file 2 — Supplemental Tables [file ADVS-12-2412423-s002.zip › advs202412423-sup-0002-Tables/Supplementary Table 8.xlsx]

## Sheet: PH
Table S8. Phenotypes of the Maize180 dataset were measured in seven environments.
Sheet 1. Phenotypes of the plant height measured in seven environments.
Hybrid	Environment
	DEH1_2020	DEH1_2021	IAH2_2021	IAH3_2021	IAH4_2021	WIH2_2020	WIH2_2020
B14A/H95	235.5	239.5	251.143	292.25	NA	278.375	260.001
B14A/MO17	239.75	236.667	244.5	312	NA	271.125	262.915
B73/PHK76	278	241.667	230	260	NA	281.5	251.665
B73/PHZ51	241	212	217	301.5	NA	298	285.835
CG119/CG108	189	196.167	180.125	235.75	NA	214.875	202.917
LH145/LH82	255	217	265	297	NA	255	215.83
LH195/MO17	253	249	232	266	NA	297	270
LH195/PHK76	244	206	278	270	NA	246	231.665
LH195/PHN82	245	252	221	270	NA	254	237.5
LH195/PHZ51	239	234	248	279	NA	282	281.665
LH244/MO17	243	217	240	283.5	NA	299.5	278.335
LH244/PHK76	236.5	251	180.125	298.5	NA	275.5	245.835
LH244/PHN82	237	268	242	290	NA	272.5	254.165
LH244/PHZ51	249	237	256	282	NA	306	281.67
LH82/TX779	222.167	214.5	226	273	NA	266.833	256.667
PB80/TX779	246.833	241.667	233	261	NA	284	257.777
PHB47/MO17	267	218.5	230	251	NA	279.5	263.335
PHB47/PHK76	236	235	260	283	NA	284	258.335
PHB47/PHN82	236.5	249	219.375	270.5	NA	262.2	247.916
PHB47/PHZ51	236.5	244.5	240	305	NA	293	270.835
PHG29/PHG47	242	237	278	290	NA	257	239.165
PHG39/PHN82	236.375	245.5	222.25	269.5	NA	265.875	239.999
PHJ40/PHAJ0	246	239.5	209	292	NA	232.5	211.665
PHJ89/PH207	258	248	265	264	NA	272.5	258.335
PHRE1/PHTD5	249	239.5	242	310	NA	202	235
PHW52/PHN82	225.75	245	234.125	274.5	NA	256.875	243.958
TX714/PHZ51	248.5	232	222	282	NA	302	289.165
TX773/TX779	253.167	259.5	264.125	223	NA	295.167	260.666
TX951/LH195	249	257.333	264.125	291.625	NA	283.125	269.791
W10004_0010/PHK76	242	223	228	275	NA	262	270
W10004_0011/PHP02	249	252	216.5	286	NA	239	253.33
W10004_0018/PHZ51	253.5	234	256	309	NA	273	272.5
W10004_0019/PHZ51	256	239	235	251.5	NA	263	260.666
W10004_0027/PHZ51	237	236	262	305	NA	280	283.33
W10004_0031/PHP02	246	285	241	312	NA	265	250
W10004_0035/PHZ51	280	270	230	287	NA	284.5	270
W10004_0038/PHP02	239	248.5	231	303	NA	248	213.33
W10004_0045/PHZ51	271	277	273	313.5	NA	285	285
W10004_0059/PHK76	207	226	227	251	NA	252	250.83
W10004_0059/PHZ51	267	252	238	290	NA	262	236.67
W10004_0062/PHP02	222	230	210	255	NA	228	230
W10004_0064/PHZ51	279	278	285	303	NA	281.5	263.33
W10004_0070/PHP02	205.5	200	190	254.5	NA	228	231.67
W10004_0079/PHK76	242	240	220	264	NA	253	248.33
W10004_0079/PHP02	241	247	224	274	NA	200	235
W10004_0092/PHK76	227	250	231	265	NA	253	265
W10004_0093/PHK76	230	250	234.5	267	NA	270	255
W10004_0097/PHP02	224	226	224	282	NA	245	230
W10004_0099/PHP02	247	257	227	280.5	NA	242	235
W10004_0101/PHK76	226	253	215	264	NA	263	243.33
W10004_0115/PHP02	247	259	227.5	290	NA	256	250
W10004_0116/PHZ51	267	249	250	279	NA	278.5	251.67
W10004_0129/PHK76	244	245	232	281	NA	272	268.33
W10004_0138/PHP02	257.5	257	220	294	NA	249	255.83
W10004_0140/PHK76	235	244.5	232	271	NA	272	265
W10004_0149/PHP02	248	255.5	228	297	NA	273	258.33
W10004_0150/PHZ51	258	233	265	315	NA	285	276.665
W10004_0160/PHP02	230	256	227	287	NA	246	229.17
W10004_0161/PHK76	224	218.5	214	260	NA	253	260
W10004_0167/PHK76	249	236	224	251	NA	276.5	245
W10004_0169/PHK76	207	236	221	276	NA	283	251.67
W10004_0171/PHP02	248.5	251	235	287	NA	265	250
W10004_0171/PHZ51	234	257	266	306	NA	265	263.33
W10004_0185/PHK76	211.5	227.333	226	251	NA	244	236.67
W10004_0189/PHK76	223	226	221	274	NA	269	293.33
W10004_0189/PHP02	222	248	218	278	NA	258	250
W10004_0197/PHK76	224	271	251	287	NA	276	286.67
W10004_0200/PHP02	236.5	250	223	317	NA	247	235
W10004_0206/PHK76	213	211	227.5	246	NA	247	245
W10004_0208/PHZ51	215	230	252	285	NA	252	275
W10004_0213/PHP02	235	250	220	260	NA	257	243.33
W10004_0221/PHK76	234	243	230	278	NA	289	238.33
W10004_0221/PHP02	241	260	217	274	NA	249	235
W10004_0223/PHZ51	268	246.5	264	313	NA	283	275
W10004_0227/PHP02	220	253	250	287	NA	240	221.67
W10004_0238/PHZ51	260	263	277	306.5	NA	272	265
W10004_0242/PHK76	226	232	210	267	NA	258	235
W10004_0242/PHP02	238	244	230	285	NA	241	237.5
W10004_0251/PHZ51	214	249	231	282	NA	262.2	291.67
W10004_0262/PHZ51	253	238	264	320	NA	277	270
W10004_0271/PHP02	267	259	237	298	NA	260.5	245
W10004_0275/PHZ51	230	234	225	267	NA	239	278.33
W10004_0291/PHZ51	253	240	260	317	NA	292	283.33
W10004_0292/PHP02	228	230	195	263	NA	225	250
W10004_0309/PHP02	249	244.5	228	296	NA	253	246.67
W10004_0311/PHP02	223	226	209	272	NA	227	214.165
W10004_0311/PHZ51	236	217	226	281	NA	253	260.83
W10004_0346/PHP02	246	254	233	280	NA	262	243.33
W10004_0380/PHZ51	270.5	251	279	309.5	NA	287	286.67
W10004_0396/PHP02	233	241	190	259	NA	241	221.67
W10004_0403/PHP02	252	244.5	217	287	NA	253	226.67
W10004_0409/PHZ51	239	240	269	303	NA	275	281.67
W10004_0424/PHP02	241	249	221	290	NA	265	248.33
W10004_0474/PHK76	244	245	241	283	NA	273	268.33
W10004_0476/PHP02	243	213	225	267	NA	248	233.33
W10004_0602/PHP02	227	218	223	264	NA	252	243.33
W10004_0608/PHZ51	260	237	250	312	NA	270	275
W10004_0609/PHZ51	246	230	265	303	NA	248	246.67
W10004_0624/PHK76	222	230	223	251.5	NA	238	236.67
W10004_0626/PHP02	233	217	227	287	NA	239	250
W10004_0636/PHK76	244	248	230	291	NA	280	240
W10004_0644/PHZ51	247	254	278	307	NA	284	277.5
W10004_0650/PHK76	248	251	248	299	NA	262	235
W10004_0650/PHP02	256	245	246	290	NA	267	240
W10004_0659/PHK76	254	250	240	240	NA	245	250
W10004_0664/PHP02	234	245	240	297	NA	242	240
W10004_0665/PHZ51	210	245.5	234.125	294	NA	256.875	293.33
W10004_0674/PHK76	221	219	242	270	NA	255	243.958
W10004_0674/PHP02	237	245	217	275	NA	239.5	228.33
W10004_0675/PHK76	211	236	230	277	NA	265	251.67
W10004_0678/PHZ51	258	237.5	252	298	NA	260	273.33
W10004_0691/PHK76	194.5	212	189	223	NA	222	210
W10004_0691/PHP02	193	206	216	232	NA	197	201.67
W10004_0697/PHP02	252	260.5	216	270	NA	269	250
W10004_0707/PHK76	218	248	220	259	NA	260	240.83
W10004_0707/PHP02	214	192	205	258	NA	223	221.67
W10004_0707/PHZ51	225	230	240	272	NA	267	236.67
W10004_0715/PHP02	252	235	232	298.5	NA	257	240.83
W10004_0723/PHK76	235.5	247	230	274	NA	289	243.33
W10004_0723/PHZ51	253	248	257	266	NA	279	243.33
W10004_0727/PHK76	195.5	220	211	253.5	NA	240	240
W10004_0733/PHP02	236	242	222	281	NA	249	226.67
W10004_0737/PHZ51	222	260.5	230	312	NA	241	265
W10004_0747/PHK76	249	253	260	286	NA	268	273.33
W10004_0754/PHP02	215	238	185	271	NA	232	211.67
W10004_0757/PHK76	210	235	242	267	NA	271	259.17
W10004_0773/PHP02	215	244	214	295	NA	253.5	231.67
W10004_0774/PHZ51	274	259	267	320	NA	272	241.67
W10004_0776/PHK76	230	254	240	294	NA	276	231.67
W10004_0782/PHP02	237	250	233	290	NA	269	248.33
W10004_0783/PHK76	249	245	248	270	NA	269	253.33
W10004_0784/PHK76	224	243.5	249	289.5	NA	276	250
W10004_0787/PHK76	268	192	235	285	NA	269.5	255
W10004_0792/PHZ51	255	268	261	322	NA	253	259.17
W10004_0794/PHP02	253	268	233	288	NA	253	245.835
W10004_0794/PHZ51	261	256	256	297.5	NA	293	273.33
W10004_0802/PHP02	253	260	231	293	NA	250	248.335
W10004_0803/PHZ51	278	258.5	259	310	NA	284.5	275
W10004_0815/PHP02	246	237	220	267	NA	255	237.5
W10004_0820/PHZ51	246	237	235	295	NA	268	251.67
W10004_0826/PHP02	252	237	218	285	NA	248	231.67
W10004_0832/PHZ51	233	199	224	270	NA	262	241.67
W10004_0836/PHP02	257	259	216	286.5	NA	269	239.17
W10004_0844/PHZ51	228	239	239	282	NA	285	252.5
W10004_0851/PHK76	243	241	246	278	NA	254	265
W10004_0851/PHP02	237	228	225	257	NA	210	235
W10004_0852/PHK76	206.5	204	197	241	NA	232	276.665
W10004_0852/PHZ51	245	241.5	229	292	NA	259	250
W10004_0858/PHK76	234	253	200	260	NA	246	240
W10004_0869/PHZ51	247	241	245	305	NA	276	278.33
W10004_0876/PHP02	235.5	230	217	274	NA	239	232.5
W10004_0886/PHK76	223	236	235	282	NA	241	243.33
W10004_0889/PHK76	194	223	230	269	NA	249.5	246.25
W10004_0891/PHK76	200	223	237	268	NA	258	250
W10004_0892/PHP02	236.5	236	228	260	NA	259	236.67
W10004_0897/PHK76	218	261	227	306.5	NA	276	240
W10004_0897/PHZ51	234	250	239	275	NA	283	260
W10004_0916/PHK76	202	239	227	283.5	NA	237	258.33
W10004_0922/PHK76	234	239	231	267	NA	263	240
W10004_0928/PHP02	260	239	222	304	NA	265	268.33
W10004_0938/PHK76	222	216	223.5	266	NA	240	269.17
W10004_0938/PHZ51	263	259	247.5	294	NA	278	266.67
W10004_0940/PHZ51	275	277	273.5	331	NA	291	278.33
W10004_0943/PHZ51	255	290	255	303	NA	278	260.666
W10004_0963/PHK76	249	231	226	282	NA	262	269.17
W10004_0964/PHK76	209.5	222	190	257	NA	244	245.835
W10004_0965/PHP02	245	221	216	285	NA	257	226.67
W10004_0982/PHZ51	267	200	270	313	NA	246	270
W10004_1001/PHK76	230	222	217	249	NA	240	250.83
W10004_1007/PHK76	211	234	235	261	NA	237	240
W10004_1007/PHP02	212	202	222	282	NA	227	228.33
W10004_1011/PHP02	255	234	228.5	293	NA	235.5	248.33
W10004_1014/PHZ51	260	240	276	290	NA	277	268.33
W10004_1057/PHZ51	262.5	261	242	286	NA	283	260
W10004_1063/PHP02	259	250	239	301.5	NA	248	266.67
W10004_1105/PHK76	244	243	233	273	NA	270	266.67
W10004_1105/PHZ51	267	248	272	312	NA	265	268.33
W10004_1140/PHP02	240	246	228	300	NA	254	228.33
W10004_1143/PHK76	257	235	230	288	NA	260	260.666
W10004_1146/PHK76	227	241.667	234	263	NA	249	253.33

## Sheet: FT
Table S8. Phenotypes of the Maize180 dataset were measured in seven environments.
Sheet 2. Phenotypes of the flowering time measured in seven environments.
Hybrid	Environment
	DEH1_2020	DEH1_2021	IAH2_2021	IAH3_2021	IAH4_2021	WIH2_2020	WIH2_2020
B14A/H95	63.25	72.1667	NA	NA	80.25	71.875	70
B14A/MO17	62.625	73.3333	NA	NA	78.75	72.625	68.625
B73/PHK76	60	68	NA	NA	78	67	64.5
B73/PHZ51	57.5	68	NA	NA	79	71.5	66
CG119/CG108	59.9	61.3333	NA	NA	70	60	56.875
LH145/LH82	59	69.5	NA	NA	72	64.5	61
LH195/MO17	60	69	NA	NA	73	75.5	73
LH195/PHK76	58	65	NA	NA	79	69	65.5
LH195/PHN82	60	68	NA	NA	76	73.5	67.5
LH195/PHZ51	60	68	NA	NA	76	73	69.5
LH244/MO17	57	70	NA	NA	73	73.5	68
LH244/PHK76	58.5	74	NA	NA	74	66.5	63.5
LH244/PHN82	59.5	76.3333	NA	NA	77.5	70	66.5
LH244/PHZ51	58	72	NA	NA	77	71	67
LH82/TX779	71.5	75.3333	NA	NA	75	81.5	75.5
PB80/TX779	67.5	78.3333	NA	NA	74	83.5	77.5
PHB47/MO17	63	69	NA	NA	73	66	66
PHB47/PHK76	61.5	69	NA	NA	73	66.5	64.5
PHB47/PHN82	61.125	70	NA	NA	77	67.9	66.375
PHB47/PHZ51	59	70	NA	NA	79	66.5	64.5
PHG29/PHG47	60	69	NA	NA	73	65	62
PHG39/PHN82	63.5	69.8333	NA	NA	72.25	73.25	68
PHJ40/PHAJ0	58	70	NA	NA	72	61.5	55.5
PHJ89/PH207	61	68	NA	NA	74	64.5	61
PHRE1/PHTD5	57.5	69	NA	NA	77	61.5	58.5
PHW52/PHN82	63	71.8333	NA	NA	77.375	71.125	68
TX714/PHZ51	59	72	NA	NA	74	73	67
TX773/TX779	72.5	75	NA	NA	75	80	66
TX951/LH195	67.375	76.3333	NA	NA	80	75.375	74.5
W10004_0010/PHK76	59	72	NA	NA	76	66	64
W10004_0011/PHP02	57	69	NA	NA	72.5	64	63
W10004_0018/PHZ51	60	69	NA	NA	77	69	66
W10004_0019/PHZ51	61	69	NA	NA	75	66	67
W10004_0027/PHZ51	61	72	NA	NA	77	69	67
W10004_0031/PHP02	58	66	NA	NA	75	66	64
W10004_0035/PHZ51	60	69.5	NA	NA	76.5	67	63
W10004_0038/PHP02	59	69	NA	NA	73	64	63
W10004_0045/PHZ51	62	71	NA	NA	77	69	65
W10004_0059/PHK76	57	66	NA	NA	73	67	64
W10004_0059/PHZ51	59	68	NA	NA	75	67	64
W10004_0062/PHP02	60	68	NA	NA	73	68	61
W10004_0064/PHZ51	61	70	NA	NA	77	67.5	65
W10004_0070/PHP02	57.5	70	NA	NA	72	62	62
W10004_0079/PHK76	60	69	NA	NA	76	64	64
W10004_0079/PHP02	57	67	NA	NA	75	64	62
W10004_0092/PHK76	60	71	NA	NA	77	66	65
W10004_0093/PHK76	62	70	NA	NA	76	65	64
W10004_0097/PHP02	57	69	NA	NA	73	65	62
W10004_0099/PHP02	58	70	NA	NA	73	64	65
W10004_0101/PHK76	58	69	NA	NA	73.5	65	64
W10004_0115/PHP02	57	69	NA	NA	73	66	64
W10004_0116/PHZ51	60	70	NA	NA	77	68.5	65
W10004_0129/PHK76	60	68	NA	NA	75	66	65
W10004_0138/PHP02	57.5	65	NA	NA	72	64	60.5
W10004_0140/PHK76	62	69	NA	NA	77	66	65
W10004_0149/PHP02	59	68.5	NA	NA	75	64	63
W10004_0150/PHZ51	61	74	NA	NA	79	70	64.5
W10004_0160/PHP02	59	66	NA	NA	73	63	60
W10004_0161/PHK76	59	69.5	NA	NA	76	64.5	65
W10004_0167/PHK76	59	68	NA	NA	75	65.5	65
W10004_0169/PHK76	64	68	NA	NA	76	65	64
W10004_0171/PHP02	59	70	NA	NA	74	64	61
W10004_0171/PHZ51	63	69	NA	NA	78	70	65
W10004_0185/PHK76	60	68	NA	NA	73	65	64
W10004_0189/PHK76	61	68	NA	NA	75	66	65.5
W10004_0189/PHP02	59	69	NA	NA	73	67	65
W10004_0197/PHK76	60	70	NA	NA	78	67	66
W10004_0200/PHP02	58.5	69	NA	NA	74	67	65
W10004_0206/PHK76	58.5	67.5	NA	NA	75	65	64
W10004_0208/PHZ51	59	68.5	NA	NA	74	68	66
W10004_0213/PHP02	57	68	NA	NA	73	63	63
W10004_0221/PHK76	60	70	NA	NA	76	66	66
W10004_0221/PHP02	57	69	NA	NA	75	66.5	62
W10004_0223/PHZ51	62	73	NA	NA	76	68	66
W10004_0227/PHP02	58	69	NA	NA	75	65.5	62
W10004_0238/PHZ51	62	72	NA	NA	78	69	69
W10004_0242/PHK76	59	70	NA	NA	73	66	61
W10004_0242/PHP02	58.5	68	NA	NA	72	64	63
W10004_0251/PHZ51	58	69	NA	NA	74	69	66
W10004_0262/PHZ51	61	72	NA	NA	75	70	65
W10004_0271/PHP02	58	69	NA	NA	73	63.5	63
W10004_0275/PHZ51	60	68	NA	NA	73	64	64
W10004_0291/PHZ51	64	74	NA	NA	76	68	66
W10004_0292/PHP02	57	68	NA	NA	72	64	64
W10004_0309/PHP02	58.5	67	NA	NA	74	65	61
W10004_0311/PHP02	57	67	NA	NA	72	64	61.5
W10004_0311/PHZ51	61	69	NA	NA	74	68	64
W10004_0346/PHP02	58	68	NA	NA	72	65	61
W10004_0380/PHZ51	61.5	69	NA	NA	78	69	66
W10004_0396/PHP02	57.5	67	NA	NA	72.5	63	62
W10004_0403/PHP02	59	68	NA	NA	75	65	64
W10004_0409/PHZ51	62	72	NA	NA	78.5	69	67
W10004_0424/PHP02	60	70	NA	NA	75	65	63
W10004_0474/PHK76	58	69	NA	NA	73.5	64	64
W10004_0476/PHP02	57	69	NA	NA	73	66	62
W10004_0602/PHP02	60	68	NA	NA	73	69	65
W10004_0608/PHZ51	61	72	NA	NA	77	69	67
W10004_0609/PHZ51	61	69	NA	NA	75	64.5	66
W10004_0624/PHK76	59	68.5	NA	NA	74	65.5	63
W10004_0626/PHP02	57.5	67	NA	NA	73	63.5	63
W10004_0636/PHK76	63	69	NA	NA	77.5	68	65
W10004_0644/PHZ51	62	74	NA	NA	79	69	67
W10004_0650/PHK76	61	73	NA	NA	76	73	65
W10004_0650/PHP02	59	69	NA	NA	73	67	63
W10004_0659/PHK76	59	69	NA	NA	73	70	66
W10004_0664/PHP02	60	70	NA	NA	76	69	64
W10004_0665/PHZ51	71.5	68	NA	NA	73	64.5	66
W10004_0674/PHK76	62	69	NA	NA	77	65	64
W10004_0674/PHP02	57	66	NA	NA	72	64.5	61
W10004_0675/PHK76	62	66	NA	NA	73	65	63
W10004_0678/PHZ51	60	70	NA	NA	77	69	63
W10004_0691/PHK76	58	66	NA	NA	73	65	63
W10004_0691/PHP02	57	68	NA	NA	72	62	62
W10004_0697/PHP02	57	67.5	NA	NA	73	64	63
W10004_0707/PHK76	59	70.5	NA	NA	73	65	65
W10004_0707/PHP02	58	69	NA	NA	72	64	62
W10004_0707/PHZ51	60	70	NA	NA	76	68	66
W10004_0715/PHP02	59	66	NA	NA	76	69	64.5
W10004_0723/PHK76	61.125	69	NA	NA	75.5	65	65
W10004_0723/PHZ51	60	71	NA	NA	74	67	65
W10004_0727/PHK76	61	70	NA	NA	75	65	64
W10004_0733/PHP02	57	70	NA	NA	75	65	62
W10004_0737/PHZ51	59	69	NA	NA	77	65	67
W10004_0747/PHK76	59	69.5	NA	NA	75	66	65
W10004_0754/PHP02	58.5	69	NA	NA	76	64	64
W10004_0757/PHK76	66	74	NA	NA	73	65	65.5
W10004_0773/PHP02	59	69	NA	NA	73	63.5	62
W10004_0774/PHZ51	62	71	NA	NA	79	72	68
W10004_0776/PHK76	60	69	NA	NA	75	64	61
W10004_0782/PHP02	59	70	NA	NA	74	70	63
W10004_0783/PHK76	60	68	NA	NA	77	69	64
W10004_0784/PHK76	60	70	NA	NA	74	69	64
W10004_0787/PHK76	60	69	NA	NA	74	69.5	63
W10004_0792/PHZ51	60	74	NA	NA	79	65	66
W10004_0794/PHP02	59	68	NA	NA	75	66	65
W10004_0794/PHZ51	63	69	NA	NA	79	72	67
W10004_0802/PHP02	57	68	NA	NA	74	64	63
W10004_0803/PHZ51	62	71.5	NA	NA	78	68.5	65
W10004_0815/PHP02	58	67	NA	NA	73	64	61
W10004_0820/PHZ51	60.5	68	NA	NA	77	67	67
W10004_0826/PHP02	58	69	NA	NA	74	68	64
W10004_0832/PHZ51	61	70	NA	NA	79	69	65
W10004_0836/PHP02	59	69	NA	NA	77	64	63.5
W10004_0844/PHZ51	61	69	NA	NA	74	67	64
W10004_0851/PHK76	60	68	NA	NA	77	66	65
W10004_0851/PHP02	58	68	NA	NA	75	73	63
W10004_0852/PHK76	61.5	68	NA	NA	73	65	63
W10004_0852/PHZ51	59	70	NA	NA	76	67	61
W10004_0858/PHK76	60	69	NA	NA	75	67	63
W10004_0869/PHZ51	61	69.5	NA	NA	77	72	65
W10004_0876/PHP02	58.5	69	NA	NA	74	64	62
W10004_0886/PHK76	58.5	68	NA	NA	76	64	64
W10004_0889/PHK76	57	68	NA	NA	73	65	63.5
W10004_0891/PHK76	61	72	NA	NA	76	70	66
W10004_0892/PHP02	58.5	67	NA	NA	72	63	61
W10004_0897/PHK76	59	74	NA	NA	73.5	69.5	65
W10004_0897/PHZ51	60	69	NA	NA	75	65	65
W10004_0916/PHK76	60	70	NA	NA	75	64.5	65
W10004_0922/PHK76	58	69	NA	NA	73	65	65
W10004_0928/PHP02	59	72	NA	NA	73	68	61
W10004_0938/PHK76	59	71	NA	NA	73	64	68
W10004_0938/PHZ51	60	69	NA	NA	76	66	65
W10004_0940/PHZ51	62	70	NA	NA	76.5	67	66
W10004_0943/PHZ51	60	72	NA	NA	75	70	65
W10004_0963/PHK76	59.5	72	NA	NA	78	68	65.5
W10004_0964/PHK76	62	68	NA	NA	73	66	64
W10004_0965/PHP02	59	68	NA	NA	75	65	63
W10004_0982/PHZ51	61.5	72	NA	NA	74	68	66.5
W10004_1001/PHK76	58	68	NA	NA	73	63	63.5
W10004_1007/PHK76	58	69	NA	NA	73	64	64
W10004_1007/PHP02	57	67	NA	NA	73	64	62
W10004_1011/PHP02	59	65	NA	NA	73	63.5	61
W10004_1014/PHZ51	62	66	NA	NA	79	69	68
W10004_1057/PHZ51	60	69	NA	NA	77	68	64
W10004_1063/PHP02	59	69	NA	NA	73	70	64
W10004_1105/PHK76	58	71	NA	NA	73	66	62
W10004_1105/PHZ51	60	70	NA	NA	75	69	63
W10004_1140/PHP02	60	70	NA	NA	75	64	63
W10004_1143/PHK76	61	71	NA	NA	77	67	73
W10004_1146/PHK76	60	72.1667	NA	NA	73	67	65

## Sheet: GTW
Table S8. Phenotypes of the Maize180 dataset were measured in seven environments.
Sheet 3. Phenotypes of the grain test weight measured in seven environments.
Hybrid	Environment
	DEH1_2020	DEH1_2021	IAH2_2021	IAH3_2021	IAH4_2021	WIH2_2020	WIH2_2020
B14A/H95	682.047	751.931	741.235	741.74	749.303	676.845	680.76
B14A/MO17	664.992	738.201	727.474	771.024	715.836	647.969	645.041
B73/PHK76	691.218	733.91	759.439	711.813	715.836	704.09	732.408
B73/PHZ51	707.952	767.162	710.526	716.962	750.429	705.378	706.021
CG119/CG108	719.537	760.726	737.718	726.616	703.929	719.537	745.924
LH145/LH82	692.506	780.463	746.567	728.547	740.132	671.911	701.516
LH195/MO17	709.239	751.716	721.467	762.014	768.45	706.665	660.97
LH195/PHK76	727.26	800.629	722.111	786.47	727.26	686.241	743.993
LH195/PHN82	738.844	738.844	731.121	749.142	736.27	686.241	680.921
LH195/PHZ51	657.752	801.916	749.142	723.398	756.865	689.931	702.16
LH244/MO17	725.972	795.481	737.557	760.726	759.439	682.208	703.447
LH244/PHK76	710.526	758.152	714.388	770.38	728.547	719.537	719.537
LH244/PHN82	747.855	751.073	742.706	738.844	706.665	680.277	678.347
LH244/PHZ51	680.921	767.162	729.19	751.716	740.132	736.27	687.357
LH82/TX779	604.977	715.031	745.28	728.547	738.844	669.594	611.842
PB80/TX779	681.565	711.599	729.834	732.408	759.439	655.821	599.185
PHB47/MO17	742.706	734.983	729.834	732.408	738.844	707.952	716.962
PHB47/PHK76	706.665	768.45	734.983	754.29	759.439	682.208	727.903
PHB47/PHN82	695.402	751.716	749.785	748.498	742.706	682.423	678.829
PHB47/PHZ51	738.844	732.408	777.46	729.834	754.291	715.675	709.883
PHG29/PHG47	698.942	750.429	759.439	702.803	718.249	711.813	720.18
PHG39/PHN82	725.812	727.474	731.121	729.834	722.915	677.703	700.872
PHJ40/PHAJ0	656.465	780.463	776.173	769.737	712.457	674.485	736.914
PHJ89/PH207	723.398	798.055	746.567	679.634	737.557	686.07	707.308
PHRE1/PHTD5	727.26	782.609	758.152	753.003	745.28	674.485	735.626
PHW52/PHN82	678.347	734.125	737.235	723.398	750.912	681.136	680.116
TX714/PHZ51	675.772	782.609	734.983	749.142	720.824	725.972	712.457
TX773/TX779	613.129	692.763	749.142	742.706	713.101	714.388	580.778
TX951/LH195	699.263	733.91	727.903	725.972	762.657	675.343	674.002
W10004_0010/PHK76	747.855	791.619	751.716	771.024	756.865	731.121	738.844
W10004_0011/PHP02	727.26	747.855	736.914	734.983	734.339	698.942	714.388
W10004_0018/PHZ51	742.706	791.619	749.142	741.419	751.716	754.291	753.003
W10004_0019/PHZ51	711.813	769.737	732.408	751.716	723.398	686.07	716.962
W10004_0027/PHZ51	714.388	764.588	748.498	769.737	716.962	697.654	745.28
W10004_0031/PHP02	733.696	756.865	750.429	729.834	738.844	707.952	711.813
W10004_0035/PHZ51	709.239	751.073	719.537	697.654	720.18	691.218	714.388
W10004_0038/PHP02	709.239	750.429	713.101	718.249	702.803	637.157	700.229
W10004_0045/PHZ51	713.101	768.45	746.567	752.36	731.121	692.506	728.547
W10004_0059/PHK76	729.834	767.162	737.557	745.28	751.716	710.526	721.467
W10004_0059/PHZ51	715.675	746.567	741.419	738.844	713.101	722.111	710.526
W10004_0062/PHP02	687.357	710.526	692.506	724.685	709.239	673.841	670.624
W10004_0064/PHZ51	634.582	758.152	736.27	728.547	706.665	709.239	710.526
W10004_0070/PHP02	731.765	767.162	721.467	718.249	738.844	691.218	715.675
W10004_0079/PHK76	740.131	798.055	777.46	767.806	774.886	754.291	737.557
W10004_0079/PHP02	727.26	795.481	746.567	729.834	736.27	723.398	738.201
W10004_0092/PHK76	731.121	786.47	743.35	768.45	741.419	693.793	736.27
W10004_0093/PHK76	751.716	759.439	743.993	737.557	734.983	707.952	768.45
W10004_0097/PHP02	697.654	723.398	716.962	713.101	713.101	664.188	652.603
W10004_0099/PHP02	701.516	743.993	696.367	713.101	712.457	684.783	702.803
W10004_0101/PHK76	725.972	769.737	733.696	746.567	720.824	720.824	696.367
W10004_0115/PHP02	678.347	711.813	678.347	693.793	695.08	674.485	679.634
W10004_0116/PHZ51	737.557	787.757	755.578	734.983	738.844	711.17	746.567
W10004_0129/PHK76	749.142	792.906	749.142	751.716	746.567	706.665	731.121
W10004_0138/PHP02	726.616	759.439	727.26	696.367	718.249	707.952	740.775
W10004_0140/PHK76	732.408	773.598	749.142	738.844	753.003	715.675	683.495
W10004_0149/PHP02	647.454	740.131	709.239	734.983	716.962	697.654	716.962
W10004_0150/PHZ51	740.131	768.45	759.439	765.875	754.291	725.972	749.142
W10004_0160/PHP02	700.229	738.844	727.26	711.813	716.962	680.921	698.298
W10004_0161/PHK76	707.308	763.944	711.813	747.855	755.578	677.059	732.408
W10004_0167/PHK76	771.024	782.609	744.637	762.014	753.003	716.962	762.014
W10004_0169/PHK76	718.249	801.916	733.696	741.419	755.578	707.952	723.398
W10004_0171/PHP02	656.465	719.537	719.537	700.229	718.893	659.039	688.644
W10004_0171/PHZ51	692.506	723.398	732.408	716.962	750.429	682.208	704.09
W10004_0185/PHK76	737.557	780.463	759.439	771.024	768.45	674.485	734.983
W10004_0189/PHK76	688.644	734.983	731.121	746.567	745.28	714.388	688.001
W10004_0189/PHP02	675.772	710.526	731.121	736.27	733.696	669.98	632.008
W10004_0197/PHK76	742.706	778.747	765.875	762.014	756.865	701.516	718.249
W10004_0200/PHP02	710.526	749.142	727.26	734.983	732.408	686.241	706.665
W10004_0206/PHK76	752.36	801.916	763.301	768.45	745.28	736.27	740.132
W10004_0208/PHZ51	729.834	762.014	759.439	733.696	745.28	710.526	692.506
W10004_0213/PHP02	715.675	763.301	729.834	734.983	720.824	711.813	711.813
W10004_0221/PHK76	732.408	790.332	754.29	760.726	759.439	691.218	724.685
W10004_0221/PHP02	689.931	756.221	727.26	724.685	724.685	669.98	695.08
W10004_0223/PHZ51	754.29	771.668	744.637	758.152	740.132	706.665	714.388
W10004_0227/PHP02	715.675	736.27	741.419	741.419	729.834	675.772	692.506
W10004_0238/PHZ51	722.111	768.45	749.142	746.567	727.26	706.665	714.388
W10004_0242/PHK76	741.419	795.481	778.747	765.875	759.439	735.626	668.049
W10004_0242/PHP02	698.942	758.152	729.834	741.419	731.121	661.613	702.803
W10004_0251/PHZ51	707.952	710.526	743.993	751.716	747.855	704.09	745.28
W10004_0262/PHZ51	743.993	785.183	754.291	746.567	740.132	705.378	731.121
W10004_0271/PHP02	720.824	755.578	729.834	738.844	723.398	686.07	723.398
W10004_0275/PHZ51	716.319	771.668	716.962	713.101	731.121	674.485	725.972
W10004_0291/PHZ51	715.675	767.162	722.111	727.26	724.685	686.07	725.972
W10004_0292/PHP02	707.952	768.45	737.557	722.755	747.855	707.952	679.634
W10004_0309/PHP02	677.059	731.765	678.347	714.388	716.962	688.644	701.516
W10004_0311/PHP02	729.834	758.152	731.765	771.024	732.408	707.952	709.239
W10004_0311/PHZ51	713.101	783.896	750.429	747.855	755.578	687.357	738.844
W10004_0346/PHP02	661.613	720.824	709.239	698.942	704.09	686.07	683.495
W10004_0380/PHZ51	734.983	777.46	750.429	758.152	742.706	714.388	754.291
W10004_0396/PHP02	680.277	736.27	714.388	702.803	714.388	677.059	673.198
W10004_0403/PHP02	678.347	728.547	693.793	697.654	713.101	664.188	656.464
W10004_0409/PHZ51	687.357	741.419	727.26	750.429	728.547	701.516	728.547
W10004_0424/PHP02	700.229	745.28	734.983	728.547	728.547	704.09	714.388
W10004_0474/PHK76	737.557	807.065	772.311	764.588	769.093	738.844	755.578
W10004_0476/PHP02	652.603	727.26	691.218	693.793	705.378	670.624	668.049
W10004_0602/PHP02	702.803	768.45	736.914	732.408	723.398	670.624	678.347
W10004_0608/PHZ51	773.598	821.224	777.46	765.875	746.567	780.034	769.737
W10004_0609/PHZ51	732.408	769.737	760.726	718.249	759.439	701.516	715.675
W10004_0624/PHK76	723.398	767.806	720.824	727.26	733.696	711.813	675.772
W10004_0626/PHP02	712.457	762.014	729.834	746.567	737.557	662.9	724.685
W10004_0636/PHK76	651.316	762.014	731.121	753.003	744.637	700.229	691.218
W10004_0644/PHZ51	692.506	772.311	737.557	754.29	738.844	714.388	727.26
W10004_0650/PHK76	716.962	776.173	742.706	679.634	759.439	687.357	580.778
W10004_0650/PHP02	677.059	755.578	736.27	729.834	732.408	697.654	696.367
W10004_0659/PHK76	711.813	760.726	751.716	723.398	754.291	733.696	691.218
W10004_0664/PHP02	653.89	727.26	731.121	723.398	712.457	659.039	692.506
W10004_0665/PHZ51	613.129	747.855	696.367	753.003	736.27	707.952	728.547
W10004_0674/PHK76	741.419	786.47	767.162	754.29	746.567	641.018	753.003
W10004_0674/PHP02	680.921	741.419	727.26	723.398	718.249	695.724	693.793
W10004_0675/PHK76	723.398	777.46	729.834	764.588	745.28	711.813	737.557
W10004_0678/PHZ51	691.218	766.519	758.152	741.419	736.27	697.654	732.408
W10004_0691/PHK76	775.529	800.629	772.311	754.29	756.865	698.942	763.301
W10004_0691/PHP02	749.142	782.609	714.388	762.014	755.578	728.547	692.506
W10004_0697/PHP02	736.27	746.567	737.557	713.101	704.09	696.367	710.526
W10004_0707/PHK76	733.696	776.173	750.429	696.367	719.537	704.09	715.675
W10004_0707/PHP02	707.952	729.834	723.398	736.27	727.26	679.634	674.485
W10004_0707/PHZ51	737.557	745.28	738.844	733.696	736.27	689.931	696.367
W10004_0715/PHP02	722.111	750.429	729.834	729.19	724.685	638.93	708.595
W10004_0723/PHK76	723.398	737.557	761.37	768.45	754.934	698.298	733.696
W10004_0723/PHZ51	750.429	755.578	758.152	756.865	756.865	721.467	714.388
W10004_0727/PHK76	752.36	800.629	760.726	758.796	758.152	733.696	753.003
W10004_0733/PHP02	698.942	746.567	695.08	724.685	723.398	697.654	683.495
W10004_0737/PHZ51	665.475	756.221	695.08	746.567	727.26	659.039	678.347
W10004_0747/PHK76	700.229	765.875	722.111	716.962	746.567	688.644	707.952
W10004_0754/PHP02	706.021	758.152	729.834	723.398	724.685	655.177	678.347
W10004_0757/PHK76	732.408	700.229	754.29	715.675	756.865	697.654	732.408
W10004_0773/PHP02	727.26	760.726	709.239	736.27	727.26	711.17	687.357
W10004_0774/PHZ51	692.506	745.28	734.983	732.408	715.675	706.665	692.506
W10004_0776/PHK76	741.419	728.547	755.578	738.844	742.706	719.537	674.485
W10004_0782/PHP02	707.952	738.844	738.844	751.716	737.557	673.198	693.793
W10004_0783/PHK76	751.716	798.055	772.311	754.291	769.737	720.824	718.249
W10004_0784/PHK76	723.398	771.668	758.152	756.865	740.132	680.277	746.567
W10004_0787/PHK76	686.07	760.726	776.173	774.885	762.014	687.357	709.239
W10004_0792/PHZ51	737.557	786.47	753.003	759.439	741.419	738.844	687.357
W10004_0794/PHP02	682.208	714.388	718.249	727.903	713.101	671.911	688.001
W10004_0794/PHZ51	687.357	769.737	760.726	770.38	740.132	724.685	737.557
W10004_0802/PHP02	665.475	728.547	696.367	704.734	714.388	671.911	682.208
W10004_0803/PHZ51	686.07	753.647	745.28	747.855	723.398	698.298	716.962
W10004_0815/PHP02	725.972	750.429	683.495	723.398	715.031	686.713	701.516
W10004_0820/PHZ51	698.942	765.875	758.152	754.29	745.28	731.121	714.388
W10004_0826/PHP02	727.26	774.885	751.716	750.429	750.429	715.675	701.516
W10004_0832/PHZ51	686.07	738.844	741.419	742.706	740.132	689.931	710.526
W10004_0836/PHP02	705.378	791.619	727.26	735.626	713.101	686.07	699.585
W10004_0844/PHZ51	711.813	773.598	746.567	749.142	720.824	714.388	727.26
W10004_0851/PHK76	723.398	767.806	747.855	742.706	751.073	700.872	732.408
W10004_0851/PHP02	692.506	732.408	722.111	724.685	703.447	659.039	670.624
W10004_0852/PHK76	759.439	798.055	776.173	753.003	764.588	756.865	731.121
W10004_0852/PHZ51	723.398	736.27	720.824	733.696	705.378	716.962	673.198
W10004_0858/PHK76	749.142	741.419	762.014	749.142	758.152	709.883	692.506
W10004_0869/PHZ51	738.844	780.678	749.142	753.003	737.557	689.931	734.983
W10004_0876/PHP02	716.319	762.014	737.557	718.249	728.547	660.326	688.644
W10004_0886/PHK76	747.855	760.726	702.803	710.526	718.249	686.07	732.408
W10004_0889/PHK76	729.834	765.875	750.429	740.131	722.111	720.824	729.834
W10004_0891/PHK76	774.885	813.501	776.173	786.47	783.896	769.737	750.429
W10004_0892/PHP02	697.011	742.706	727.26	711.813	716.962	648.741	698.942
W10004_0897/PHK76	713.744	758.152	737.557	758.152	755.578	675.558	711.813
W10004_0897/PHZ51	711.813	723.398	736.27	728.547	722.915	659.039	687.357
W10004_0916/PHK76	732.408	773.598	745.28	723.398	747.855	738.844	719.537
W10004_0922/PHK76	714.388	765.875	758.152	753.647	740.132	713.101	723.398
W10004_0928/PHP02	727.903	769.737	737.557	740.131	731.121	697.654	719.537
W10004_0938/PHK76	738.844	769.737	761.37	760.726	734.983	733.696	716.962
W10004_0938/PHZ51	661.613	769.737	729.19	738.844	733.052	688.644	704.09
W10004_0940/PHZ51	712.457	758.152	734.983	745.28	731.765	713.101	716.962
W10004_0943/PHZ51	746.567	765.875	729.19	749.142	727.26	736.27	580.778
W10004_0963/PHK76	722.111	762.014	745.28	768.45	740.132	710.526	722.755
W10004_0964/PHK76	706.665	760.726	734.983	753.003	750.429	701.516	680.116
W10004_0965/PHP02	669.336	755.578	722.755	698.942	697.654	692.506	702.803
W10004_0982/PHZ51	685.426	746.567	737.557	737.557	750.429	698.942	720.18
W10004_1001/PHK76	759.439	799.342	783.896	751.716	767.162	691.218	679.634
W10004_1007/PHK76	718.249	763.301	733.696	745.28	737.557	701.516	706.665
W10004_1007/PHP02	692.506	695.08	731.121	728.547	724.685	713.101	679.634
W10004_1011/PHP02	673.198	732.408	700.872	702.803	704.09	652.603	683.495
W10004_1014/PHZ51	704.09	782.609	751.073	738.844	754.291	682.208	697.654
W10004_1057/PHZ51	722.111	769.737	754.29	764.588	740.132	689.931	728.547
W10004_1063/PHP02	692.506	769.737	737.557	742.062	723.398	691.218	723.398
W10004_1105/PHK76	751.716	755.578	758.152	768.45	738.844	710.526	725.972
W10004_1105/PHZ51	683.495	750.429	728.547	741.419	747.855	673.198	711.813
W10004_1140/PHP02	657.752	737.557	710.526	715.675	714.388	691.218	701.516
W10004_1143/PHK76	714.388	782.609	759.439	756.865	759.439	713.101	599.185
W10004_1146/PHK76	740.131	791.619	732.408	749.142	722.111	760.726	632.008

## Sheet: GY
Table S8. Phenotypes of the Maize180 dataset were measured in seven environments.
Sheet 4. Phenotypes of the grain yield measured in seven environments.
Hybrid	Environment
	DEH1_2020	DEH1_2021	IAH2_2021	IAH3_2021	IAH4_2021	WIH2_2020	WIH2_2020
B14A/H95	7.1631	9.50219	10.6632	11.4923	10.5071	9.21985	12.2958
B14A/MO17	7.33407	11.0118	10.6823	10.8331	9.09723	8.58494	13.5131
B73/PHK76	4.73255	9.32916	10.4979	10.0058	9.0693	10.2104	12.686
B73/PHZ51	9.40323	10.2838	12.4104	10.4015	8.57971	13.8268	14.6026
CG119/CG108	4.44771	6.55169	6.03754	4.96061	4.3305	6.32649	8.68399
LH145/LH82	9.49483	9.32916	13.0695	11.779	9.9708	10.341	10.1213
LH195/MO17	10.8044	10.5563	10.0259	10.0058	11.0873	14.8418	7.30396
LH195/PHK76	9.44129	9.18919	10.3975	9.21931	9.09315	12.6904	10.8588
LH195/PHN82	6.57905	7.87922	11.4702	7.50262	7.74365	12.3081	13.039
LH195/PHZ51	8.91256	8.84522	10.914	9.01814	11.2003	12.7655	13.5701
LH244/MO17	8.8356	11.2467	13.7719	10.4031	11.7903	13.9153	15.5855
LH244/PHK76	10.6346	8.06094	9.1578	9.75598	9.04357	13.5728	13.7304
LH244/PHN82	11.2102	9.42607	12.1361	10.8651	8.57626	14.1226	16.5145
LH244/PHZ51	9.12203	11.0118	10.63	10.8237	8.7291	12.7295	15.7346
LH82/TX779	7.58377	8.06094	11.435	11.2172	10.8921	8.62433	5.6925
PB80/TX779	10.1494	12.0722	12.3706	15.5112	11.7011	6.61871	5.36423
PHB47/MO17	7.58076	8.89251	11.5775	11.9522	9.0172	8.07457	12.7541
PHB47/PHK76	9.10516	6.54855	10.7151	9.83255	11.2216	13.2777	12.9816
PHB47/PHN82	10.2368	12.6567	11.9018	13.1567	11.6735	12.5116	12.5036
PHB47/PHZ51	4.73255	12.5303	10.4963	10.6884	9.09315	11.9121	14.6726
PHG29/PHG47	9.12157	11.2467	11.0741	12.1638	8.99272	11.4802	10.3551
PHG39/PHN82	9.55765	13.7275	9.76555	10.1232	9.9708	10.984	11.7507
PHJ40/PHAJ0	11.8159	9.50219	10.0259	7.61497	11.5546	6.6161	8.93027
PHJ89/PH207	7.50865	8.89251	11.4752	10.4031	13.2208	13.1495	13.3501
PHRE1/PHTD5	11.1407	6.76196	11.3522	10.7421	7.39403	11.991	10.1219
PHW52/PHN82	11.2102	15.4007	14.5717	14.4936	13.4327	11.9558	13.5048
TX714/PHZ51	11.5676	10.9605	10.4358	13.8396	11.275	10.6547	15.4201
TX773/TX779	8.51493	9.42607	12.0479	11.162	11.2216	14.8418	4.76243
TX951/LH195	9.6823	10.5664	12.0556	10.8083	11.925	8.19406	8.83879
W10004_0010/PHK76	10.0881	12.1713	9.10884	9.27329	11.4174	9.23654	13.5779
W10004_0011/PHP02	11.1407	11.1965	10.8023	11.0722	9.5727	5.2707	10.4157
W10004_0018/PHZ51	4.9835	9.61161	11.3641	10.9329	8.80599	11.2193	9.97127
W10004_0019/PHZ51	5.67448	12.9327	10.3272	11.9642	10.1539	11.623	12.8699
W10004_0027/PHZ51	9.08151	9.7089	10.914	8.51946	6.81343	8.6307	13.6576
W10004_0031/PHP02	9.0433	11.6045	13.0387	10.9272	10.8921	12.7035	13.8949
W10004_0035/PHZ51	14.6189	10.5425	10.7151	11.2586	9.55889	6.60607	11.7671
W10004_0038/PHP02	8.80108	11.896	10.1075	12.1638	10.7954	8.26408	11.7871
W10004_0045/PHZ51	10.5391	9.53504	11.4702	11.817	8.80191	11.6037	12.4073
W10004_0059/PHK76	8.84422	4.72892	9.40762	10.4075	11.0873	9.181	12.6072
W10004_0059/PHZ51	7.17338	8.86844	10.6033	12.0665	8.46328	10.9279	13.2038
W10004_0062/PHP02	4.57619	11.7576	9.88528	11.162	12.0288	7.3662	10.614
W10004_0064/PHZ51	4.26572	10.2763	8.50251	10.5808	8.7291	10.2105	9.63107
W10004_0070/PHP02	8.26981	8.42719	10.0977	11.5762	12.5843	8.74559	13.2038
W10004_0079/PHK76	7.17615	9.92859	8.98017	10.5974	9.87649	9.19861	10.2154
W10004_0079/PHP02	7.18508	11.6553	10.3021	9.98696	11.1193	8.05693	8.55429
W10004_0092/PHK76	7.51443	13.4153	10.7261	12.4374	8.78716	7.50454	13.4524
W10004_0093/PHK76	8.04254	9.77858	10.2349	10.0058	8.32237	13.07	11.6126
W10004_0097/PHP02	10.194	10.1771	12.9151	10.8651	12.3138	13.4581	10.5211
W10004_0099/PHP02	10.3098	10.7684	11.6974	13.1024	11.7081	10.5483	9.94616
W10004_0101/PHK76	11.5676	12.8015	12.1719	12.8347	11.6334	15.3838	14.3826
W10004_0115/PHP02	8.02775	12.9596	11.1494	12.31	10.9982	10.438	7.59489
W10004_0116/PHZ51	7.39956	11.0929	11.0942	9.44088	8.26933	8.54119	10.6316
W10004_0129/PHK76	10.0192	12.1713	12.3706	9.89595	12.5196	5.81899	15.2701
W10004_0138/PHP02	8.98417	7.87922	10.7709	8.99963	8.90987	9.30649	14.2002
W10004_0140/PHK76	9.57688	11.8647	9.74343	11.6873	9.48043	12.0478	12.2428
W10004_0149/PHP02	9.44129	13.0121	11.6139	11.2699	8.76174	14.3828	12.713
W10004_0150/PHZ51	9.74883	8.65252	11.3164	10.7747	8.68956	11.2262	12.4114
W10004_0160/PHP02	12.0505	13.6294	11.7206	5.71374	9.01155	10.1391	12.3081
W10004_0161/PHK76	7.74925	10.6489	11.2348	11.2888	10.7364	10.082	13.8949
W10004_0167/PHK76	9.24483	11.1111	9.48263	13.5867	9.11951	13.0809	10.6925
W10004_0169/PHK76	7.76859	9.74594	9.84887	11.4413	8.61172	6.07316	11.8756
W10004_0171/PHP02	10.6368	13.7675	10.4979	10.388	10.1495	14.075	12.4048
W10004_0171/PHZ51	8.91256	11.9139	12.1277	9.75598	8.72031	12.8812	9.06993
W10004_0185/PHK76	6.57905	8.89251	9.1578	10.0152	11.7011	6.36011	8.95757
W10004_0189/PHK76	6.9416	10.4107	10.0259	11.779	13.2208	13.5388	14.6026
W10004_0189/PHP02	10.6346	13.6181	11.2837	12.3499	11.7903	14.838	8.59352
W10004_0197/PHK76	9.49483	9.34673	10.6529	12.8887	11.2003	11.7839	13.1806
W10004_0200/PHP02	11.5075	12.7782	12.1644	5.56435	11.3754	15	4.71825
W10004_0206/PHK76	9.38512	10.8742	10.4358	7.11974	10.1539	8.00192	11.1664
W10004_0208/PHZ51	4.57619	12.4374	10.2449	10.388	12.4067	5.2707	10.7992
W10004_0213/PHP02	9.3681	12.9327	10.737	15.5112	8.99272	13.5913	12.3326
W10004_0221/PHK76	10.0266	11.951	10.6724	11.242	11.2994	6.31318	13.8535
W10004_0221/PHP02	8.34115	13.2616	12.7663	7.62439	11.2888	8.05528	13.8503
W10004_0223/PHZ51	6.55443	9.78862	12.0718	11.231	9.5024	13.7342	13.9401
W10004_0227/PHP02	11.7248	12.9207	12.5717	12.8341	8.21503	6.57544	10.0773
W10004_0238/PHZ51	7.4575	9.87838	13.0695	10.6884	8.77053	8.87615	10.7841
W10004_0242/PHK76	6.50035	11.2467	11.4752	10.6128	12.2177	12.2566	14.6713
W10004_0242/PHP02	10.4252	11.5499	11.5103	12.4142	11.7231	14.2927	12.6376
W10004_0251/PHZ51	11.5676	11.5499	10.6724	11.676	11.3754	14.0043	12.6383
W10004_0262/PHZ51	8.10495	10.9605	9.3687	10.0008	7.94011	9.88069	12.0589
W10004_0271/PHP02	10.1591	14.2169	11.8574	12.1518	9.81059	13.511	13.6909
W10004_0275/PHZ51	9.2406	15.2168	10.737	10.329	10.0987	10.5483	13.6576
W10004_0291/PHZ51	6.89141	8.10205	8.50502	7.63161	8.35626	13.0556	12.6383
W10004_0292/PHP02	8.05225	10.3865	11.0276	12.5221	9.81121	8.05658	12.0464
W10004_0309/PHP02	9.10358	12.4814	10.7151	10.5964	11.275	13.3954	13.5176
W10004_0311/PHP02	8.82912	10.007	10.0234	12.0006	10.0453	9.72213	11.9632
W10004_0311/PHZ51	6.03996	10.8682	9.1327	9.83255	9.63107	6.49158	11.9111
W10004_0346/PHP02	8.4658	11.1727	11.5223	14.279	11.5546	12.819	13.9388
W10004_0380/PHZ51	8.78279	11.0666	11.59	9.36619	9.09315	12.5701	11.2976
W10004_0396/PHP02	8.8356	12.5046	9.10633	7.06136	7.64667	8.65677	12.5567
W10004_0403/PHP02	5.0211	10.3454	12.6	7.01931	11.9641	7.79055	11.9654
W10004_0409/PHZ51	9.12157	9.21367	12.2805	16.5694	9.93801	15.126	15.4026
W10004_0424/PHP02	11.161	5.68675	12.4104	11.639	8.9877	10.9189	14.3035
W10004_0474/PHK76	10.6491	12.664	10.6721	12.2767	10.8736	11.5843	11.58
W10004_0476/PHP02	8.72859	11.8468	10.9661	9.00088	9.01218	10.8635	11.0446
W10004_0602/PHP02	9.08736	11.0634	10.6463	11.2837	13.2747	11.5875	11.5857
W10004_0608/PHZ51	6.37986	6.92014	11.9384	10.8036	10.5877	12.8135	8.74981
W10004_0609/PHZ51	10.1494	15.2168	11.1689	12.6935	11.4174	10.2105	14.3757
W10004_0624/PHK76	10.2329	10.8707	9.55324	10.689	8.71466	12.0019	11.3873
W10004_0626/PHP02	9.40323	11.1883	11.2304	13.458	10.7207	11.7355	11.8122
W10004_0636/PHK76	7.77614	13.6294	10.2449	8.47615	8.37572	8.78531	12.8699
W10004_0644/PHZ51	4.69191	8.48619	10.3761	8.71404	8.71215	7.07126	10.6868
W10004_0650/PHK76	7.58076	10.3585	11.3522	9.85139	9.31253	5.19856	5.36423
W10004_0650/PHP02	7.43508	10.1382	9.98382	9.8721	7.77629	5.64108	13.3337
W10004_0659/PHK76	9.32126	6.76196	10.63	9.87712	10.3661	12.6845	12.6433
W10004_0664/PHP02	7.35519	11.4319	11.9767	11.8957	12.9094	6.25388	14.392
W10004_0665/PHZ51	9.6823	10.3416	9.01312	9.87775	10.7954	12.8123	13.2647
W10004_0674/PHK76	8.85031	10.7678	9.9788	11.5129	11.6873	12.8123	10.4157
W10004_0674/PHP02	8.98706	12.6301	10.4809	9.01814	9.36305	12.9509	12.4738
W10004_0675/PHK76	10.8883	11.1959	11.4243	14.9939	11.5386	8.44152	13.3871
W10004_0678/PHZ51	4.21711	10.1662	10.1181	14.9563	9.55826	7.54209	12.6759
W10004_0691/PHK76	8.85998	7.99848	8.33398	7.0419	8.9626	11.3561	8.16482
W10004_0691/PHP02	7.13578	7.99472	11.7206	8.77053	9.90474	12.3104	8.68399
W10004_0697/PHP02	9.8335	14.7156	11.7263	7.50262	11.2216	12.3353	14.8389
W10004_0707/PHK76	6.79349	6.67817	11.7984	6.66844	10.0987	12.7759	12.1572
W10004_0707/PHP02	8.40355	8.21252	10.2223	11.9014	10.0215	12.4246	10.7402
W10004_0707/PHZ51	9.08736	8.822	10.6247	11.4582	8.98927	11.5814	8.21127
W10004_0715/PHP02	9.92279	12.5027	11.5009	9.1123	9.3687	10.0764	11.9045
W10004_0723/PHK76	9.2406	11.0666	10.9451	11.4513	11.0757	13.5728	9.98069
W10004_0723/PHZ51	4.25555	10.6466	7.31997	6.29434	5.75077	8.25194	10.1219
W10004_0727/PHK76	9.10516	9.38502	11.2863	9.14902	10.0987	6.7505	9.06993
W10004_0733/PHP02	10.0586	12.3464	11.7514	7.57418	10.7364	6.50051	9.43398
W10004_0737/PHZ51	10.6346	14.7156	11.7539	9.36619	9.0693	7.79055	12.3483
W10004_0747/PHK76	11.1214	11.7008	10.7948	12.6935	10.4847	9.14582	11.4269
W10004_0754/PHP02	8.65062	9.46599	7.54279	7.7085	7.97338	13.2003	17.0088
W10004_0757/PHK76	8.5658	15.7233	11.5693	10.6906	8.69521	8.89002	12.2585
W10004_0773/PHP02	8.88613	12.1393	9.80368	11.676	13.416	11.3146	11.1494
W10004_0774/PHZ51	5.09629	11.4865	11.6679	10.8331	6.39854	12.4963	12.8699
W10004_0776/PHK76	9.2406	9.02097	11.0741	7.24716	10.3498	8.78535	10.5211
W10004_0782/PHP02	7.56613	11.0276	13.8729	13.1423	12.2353	11.5854	13.4191
W10004_0783/PHK76	9.10524	8.54582	12.9427	11.0553	9.78046	12.0813	10.7452
W10004_0784/PHK76	10.2636	13.7951	11.8964	12.7083	12.89	14.0043	11.1664
W10004_0787/PHK76	9.12203	8.21252	9.90034	9.10696	9.28522	12.487	11.2279
W10004_0792/PHZ51	7.51443	7.43106	10.7753	10.4031	8.57971	8.26408	12.2585
W10004_0794/PHP02	11.8159	13.2195	12.477	13.6005	11.0816	13.5078	14.6785
W10004_0794/PHZ51	9.91817	9.64927	11.1689	10.329	9.18981	12.5887	13.6363
W10004_0802/PHP02	12.2913	16.0045	11.5505	12.2614	11.494	12.0291	11.3412
W10004_0803/PHZ51	3.05773	7.63851	12.2259	10.5431	9.0693	13.18	12.6452
W10004_0815/PHP02	10.1709	12.6665	10.9272	11.9642	10.8874	10.439	12.7632
W10004_0820/PHZ51	4.73255	10.3416	10.373	9.24285	9.04357	8.24172	12.7475
W10004_0826/PHP02	8.7148	12.4374	12.0756	11.0603	7.11974	9.12634	8.59352
W10004_0832/PHZ51	7.97922	9.18919	11.435	7.61497	8.71215	11.317	8.65441
W10004_0836/PHP02	12.2797	12.0533	12.7663	10.4015	12.2108	11.7529	15.1443
W10004_0844/PHZ51	6.17093	10.2606	12.1361	8.11963	9.90725	10.7455	9.97033
W10004_0851/PHK76	8.5883	9.32916	12.7261	5.27437	9.95495	7.5408	12.0589
W10004_0851/PHP02	8.66472	9.95935	10.3956	8.75735	10.2635	7.3662	11.1726
W10004_0852/PHK76	7.93946	7.99597	9.08562	9.21931	9.0172	8.54153	15.5855
W10004_0852/PHZ51	5.31362	8.61863	8.69269	10.4201	8.04556	7.74125	12.6376
W10004_0858/PHK76	8.91587	13.6181	9.6022	12.2497	8.40773	5.20903	12.1399
W10004_0869/PHZ51	5.02303	6.54855	8.98896	7.77315	7.39403	9.85358	9.51181
W10004_0876/PHP02	9.2483	15.2168	8.9469	6.75945	10.8883	9.35075	9.79803
W10004_0886/PHK76	9.93026	11.1111	8.42342	4.84378	7.8447	14.2927	14.2319
W10004_0889/PHK76	10.4448	10.2838	10.3272	10.0359	10.174	11.1055	11.3996
W10004_0891/PHK76	8.5111	10.4596	10.4395	10.8237	8.01543	10.3523	11.1701
W10004_0892/PHP02	9.11071	8.11209	10.3811	6.06273	11.821	12.4979	14.6713
W10004_0897/PHK76	9.54945	8.48619	9.55324	10.329	9.0172	14.0043	8.65441
W10004_0897/PHZ51	9.2406	11.0666	9.1327	8.63244	8.35626	11.7529	12.6552
W10004_0916/PHK76	9.04838	12.5805	10.4006	12.1663	10.0265	12.3255	14.5144
W10004_0922/PHK76	6.77639	9.32916	11.7539	11.2655	11.194	8.42944	11.1701
W10004_0928/PHP02	9.08143	11.2837	11.398	11.9522	10.4577	12.8622	16.2888
W10004_0938/PHK76	5.78357	10.1389	9.94114	9.87775	9.02003	12.3255	13.4524
W10004_0938/PHZ51	6.86429	12.9596	10.9178	9.94114	7.74365	8.42944	10.3272
W10004_0940/PHZ51	8.83806	10.7527	10.3975	10.206	8.57626	8.12155	10.894
W10004_0943/PHZ51	7.50865	9.76226	10.6457	9.20425	9.28397	11.2146	5.36423
W10004_0963/PHK76	9.99975	12.1405	10.4696	13.8396	11.1488	13.1475	13.7075
W10004_0964/PHK76	11.0775	11.0471	11.6585	12.9628	12.6125	11.9964	13.7304
W10004_0965/PHP02	6.80497	8.84522	10.7151	11.1281	9.2507	13.5615	11.312
W10004_0982/PHZ51	7.96489	9.3028	9.79301	11.0452	9.643	5.34427	8.69269
W10004_1001/PHK76	10.3055	10.6529	9.54069	10.7722	10.9235	14.4384	11.8122
W10004_1007/PHK76	9.93026	12.4493	11.1356	11.7093	12.4067	7.00817	11.7915
W10004_1007/PHP02	8.64392	3.39448	11.4683	8.63244	8.86907	8.65677	7.18878
W10004_1011/PHP02	10.8044	12.7387	13.463	12.6496	13.5377	9.63476	12.1399
W10004_1014/PHZ51	3.25834	8.54582	12.0479	10.1596	7.43671	12.5913	10.1395
W10004_1057/PHZ51	8.22625	12.9264	9.93926	10.0133	8.30605	8.72737	13.6758
W10004_1063/PHP02	10.6346	11.1827	11.5775	12.7192	9.7202	9.17847	14.3186
W10004_1105/PHK76	10.2054	12.6238	10.4963	11.2172	10.0591	7.25858	13.0839
W10004_1105/PHZ51	5.62926	10.5563	9.26702	10.7421	8.296	11.4813	10.7634
W10004_1140/PHP02	9.04145	12.6527	12.9603	10.5889	12.0373	15.8188	12.5862
W10004_1143/PHK76	9.30955	11.2417	9.35238	9.99324	9.94428	14.7959	5.6925
W10004_1146/PHK76	10.4947	9.21367	9.01312	4.60401	10.4904	11.9236	8.31672
