# Supplementary material for: Leveraging Automated Machine Learning for Environmental Data‐Driven Genetic Analysis and Genomic Prediction in Maize Hybrids
Source: Adv Sci (Weinh). 2025 Mar 6;12(17):2412423. doi: 10.1002/advs.202412423 (PMC12061318; doi:10.1002/advs.202412423)
Supplement: Supplementary file 2 — Supplemental Tables [file ADVS-12-2412423-s002.zip › advs202412423-sup-0002-Tables/Supplementary Table 9.xlsx]

## Sheet: PH
Table S9. Phenotypes of the Maize331 dataset were measured in eleven environments.
Sheet 1. Phenotypes of the plant height measured in eleven environments.
Hybrid	Environment
	MIH1_2020	MIH1_2021	MNH1_2020	MNH1_2021	NYH2_2020	NYH2_2021	OHH1_2020	WIH1_2020	WIH1_2021	WIH3_2020	WIH3_2021
B14A/OH43	262	240.3	252.5	297.5	230.5	259	NA	280.5	276.7	260	266.3
B37/H95	255.8	230.8	261.5	292.5	248.5	246.5	NA	273.5	290	261.8	284.6
B37/MO17	259.8	213	254.5	285	243	262	NA	290	285.8	269.3	292.9
B37/OH43	271	228.3	260.5	280	253.5	242	NA	268.5	290.8	258.8	272.1
B73/MO17	247.6	240.3	256	286.3	263	267.5	NA	304.5	290	267	295.8
B73/PHN82	241.3	210.3	248.3	267.5	241	235.5	NA	252	257.5	256.3	255.8
CG44/CGR01	239.8	188.3	226	265	206	225	NA	253.5	246.7	223.3	243.7
F42/H95	233.5	231.5	234.5	285	261	266.5	NA	277.5	285.8	249	292.9
F42/MO17	252.9	233	241.8	282.5	222.5	262	NA	289.3	273.3	266.9	291.2
LH74/PHN82	228.3	201	218	260	215	234.5	NA	245	248.3	229.3	249.6
PHW52/PHM49	238	245.3	221.5	282.5	226.5	253.5	NA	253.5	288.3	241.3	265.8
W10004_0006/PHP02	225.5	216.8	232	250	221	244	NA	264	258.3	245	267.5
W10004_0007/PHP02	247.3	218.8	230	260	235	241	NA	257	273.3	247.5	258.3
W10004_0008/PHP02	242.5	216.5	231	280	234	256	NA	272.5	276.7	245	260
W10004_0010/PHP02	263.3	226.5	244	285	248	255	NA	285	296.7	263	290
W10004_0013/PHP02	218.3	200	225	280	233	235	NA	260	255	248	248.3
W10004_0014/PHP02	259.3	250.5	270	300	251	271	NA	292	295	290	301.7
W10004_0018/PHP02	271.3	172.3	227	280	231	254	NA	272	273.3	263.5	266.7
W10004_0026/PHP02	264.8	215.5	242	270	226	242	NA	300	298.3	267	276.7
W10004_0027/PHP02	227.8	199.5	216	285	210	241	NA	265	266.7	233	248.3
W10004_0032/PHP02	215.3	200.5	235	270	190	227.5	NA	247.5	256.7	235	248.3
W10004_0034/PHP02	261	212.8	242	265	229.5	215	NA	303	283.3	250	250
W10004_0035/PHP02	266.3	224.8	242	300	242	258	NA	285	283.3	278	273.3
W10004_0037/PHP02	257.5	227.5	235	275	205	243	NA	262	268.3	251.5	276.7
W10004_0039/PHP02	254.3	206.8	218	285	239	252	NA	253	276.7	267	265
W10004_0041/PHP02	243.8	216.5	232	275	223	253	NA	268.5	268.3	260	256.7
W10004_0042/PHP02	259.3	213.8	228	285	231	244	NA	260	275	247	268.3
W10004_0045/PHP02	249.3	230.5	247	290	252.5	265	NA	265	281.7	278	296.7
W10004_0046/PHP02	236.8	221.5	235	280	222	230	NA	280	256.7	240.5	251.7
W10004_0047/PHP02	243.8	231.5	254	285	235	256.5	NA	260	270.8	257	275
W10004_0053/PHP02	245	218.8	246	290	242	228	NA	275	271.7	270	270
W10004_0055/PHP02	253.5	221	235	282.5	246.5	249	NA	280	278.3	267	253.3
W10004_0059/PHP02	247.8	212.5	233	290	226	257	NA	273	271.7	249.5	253.3
W10004_0061/PHP02	238	222	241	240	228	237	NA	275	283.3	237.5	258.3
W10004_0063/PHP02	261.3	218.5	240	285	235	255	NA	285	290.8	267	270
W10004_0064/PHP02	251.8	217.3	261	285	234	258	NA	255	269.2	253	264.2
W10004_0065/PHP02	225.5	188	216.5	265	224	234	NA	269.5	241.7	243	256.7
W10004_0068/PHP02	252.5	215.3	245	265	236.5	251	NA	257	265	248	245
W10004_0069/PHP02	230.3	212.5	225	250	226	237	NA	255	260	248	258.3
W10004_0071/PHP02	240.8	209.3	227	265	223	258	NA	263	245	261	251.7
W10004_0072/PHP02	254.8	215.3	241	275	231	252	NA	272	286.7	258	270
W10004_0073/PHP02	252.3	229.3	255	280	246	259	NA	275	282.5	257	276.7
W10004_0076/PHP02	258.3	206.8	238	255	222	248	NA	270	281.7	242	268.3
W10004_0078/PHP02	238.5	226	256	285	241	245.5	NA	268	263.3	253	283.3
W10004_0080/PHP02	254.5	229.3	246	290	230	243	NA	288	293.3	267	286.7
W10004_0086/PHP02	213.5	197.5	222	260	207	212	NA	230	255	240	235
W10004_0087/PHP02	231	190.3	240	245	214	231	NA	263	256.7	233	245
W10004_0092/PHP02	262.5	248.8	222	280	242	248	NA	284.5	291.7	270	276.7
W10004_0093/PHP02	261.8	226	230	277.5	241	246	NA	263	270	260	255
W10004_0095/PHP02	270.8	229.8	251.5	290	229	237	NA	273	265	272	285.8
W10004_0098/PHP02	273	226	241	290	234	249	NA	275	281.7	267	278.3
W10004_0101/PHP02	235.3	203.8	236	267.5	231	242	NA	268	265	248	251.7
W10004_0103/PHP02	253	240.8	260	300	249	255	NA	282	286.7	263	291.7
W10004_0106/PHP02	252.8	218	236	280	224	241	NA	277	273.3	247.5	261.7
W10004_0110/PHP02	252.5	241	260	280	245.5	260	NA	288	278.3	272	280
W10004_0112/PHP02	228.8	213.8	245	282.5	224	247	NA	268.5	256.7	242	263.3
W10004_0116/PHP02	238.8	203	217	265	220	238	NA	257	275	252	245
W10004_0118/PHP02	262.8	236.8	247	300	231.5	254	NA	268	283.3	263	273.3
W10004_0119/PHP02	248.5	216	238	275	248	244	NA	252	281.7	238	263.3
W10004_0121/PHP02	242.8	219.5	245.5	275	235	256	NA	285	276.7	273	273.3
W10004_0122/PHP02	255.8	238.5	238	295	231	250.5	NA	277	286.7	263	246.7
W10004_0127/PHP02	257	212.6	236	265	220	231	NA	273	285	253	268.3
W10004_0129/PHP02	238.3	224.8	242	272.5	236	239	NA	287	266.7	248	260
W10004_0132/PHP02	245.3	194.8	248	275	223	243	NA	262	288.3	265	275
W10004_0133/PHP02	231.8	212.3	226	270	221	242	NA	273	260	243	261.7
W10004_0134/PHP02	237.3	213	215	265	211	236	NA	248	266.7	243	253.3
W10004_0140/PHP02	242.8	217.5	230	285	241	254	NA	277	284.2	253	275
W10004_0144/PHP02	212.3	198.5	208	250	215	222	NA	232	240	226.5	215.8
W10004_0146/PHP02	264.5	219.5	232.5	270	221.5	245	NA	250	283.3	263	293.3
W10004_0147/PHP02	260.8	225.5	218	270	231	242	NA	262	285	272	261.7
W10004_0148/PHP02	264.8	214.3	232	285	247	239	NA	280	285	265	271.7
W10004_0150/PHP02	255.5	216.3	246	280	235.5	243	NA	272.5	278.3	255	273.3
W10004_0152/PHP02	264.8	220.8	240	290	263	245	NA	258	265	267	278.3
W10004_0153/PHP02	236.8	220.5	240	280	238.5	254	NA	287	260	255	260.8
W10004_0154/PHP02	253.3	197.3	250.5	275	215	239	NA	257	273.3	245	264.2
W10004_0161/PHP02	238.3	194.5	232	255	218	218	NA	270	268.3	245	270.8
W10004_0166/PHP02	250.3	235.3	208	275	236	244	NA	272	273.3	255	275
W10004_0167/PHP02	244	214.3	228	285	206	252	NA	279.5	285.8	258	261.7
W10004_0168/PHP02	244	216.3	238	265	244	237	NA	260	265	248	270
W10004_0169/PHP02	243.8	207	227	260	233	229	NA	247	260	242	241.7
W10004_0178/PHP02	256	223.3	234	260	236	247	NA	270	271.7	248	258.3
W10004_0179/PHP02	233.5	226.8	224	270	212	229	NA	247	267	233	260
W10004_0185/PHP02	212	210	239	270	218	233.5	NA	242	264.2	253	246.7
W10004_0190/PHP02	271	236.8	247.5	280	213	268	NA	285	290	272	258.3
W10004_0192/PHP02	258	233.3	246	285	246	260	NA	295	295	257	281.7
W10004_0194/PHP02	237	216.8	231	260	238	234	NA	252	268.3	247	256.7
W10004_0196/PHP02	253.8	229.8	238	270	203	248	NA	292	275	257	268.3
W10004_0197/PHP02	243	206.5	244	295	268	263	NA	293	250	287	303.3
W10004_0199/PHP02	253	248.8	245	285	232	244	NA	257	266.7	247	298.3
W10004_0203/PHP02	240	205.3	239	270	250	246	NA	288	278.3	258	266.7
W10004_0204/PHP02	241.5	232	230	280	231.5	254	NA	270	280	257.5	268.3
W10004_0206/PHP02	243.8	193	225	252.5	232	238	NA	251	240	248	250
W10004_0212/PHP02	229.3	225	246	265	224	260	NA	256.5	288.3	250	270
W10004_0217/PHP02	244.8	186.3	240	275	225	241	NA	262	275	242.5	255
W10004_0220/PHP02	249.8	206	240.5	280	226	241	NA	297	270	252	266.7
W10004_0223/PHP02	266.5	217	228	255	229	242	NA	290	265	261.5	286.7
W10004_0224/PHP02	258.3	237.3	265	265	244	262	NA	278	275	257	261.7
W10004_0225/PHP02	250.5	224.8	246	280	239	243	NA	263	271.7	260	268.3
W10004_0231/PHP02	239	216.3	226.5	270	221	244	NA	268	268.3	247	254.2
W10004_0236/PHP02	251.3	214.8	233	285	229	250	NA	280	256.7	244.5	260
W10004_0238/PHP02	256	236.8	234	280	251	255	NA	297	275	263	280
W10004_0241/PHP02	244	225.5	246	270	238	243	NA	263	285	250	283.3
W10004_0253/PHP02	244.8	200.3	237	270	229	253	NA	283	256.7	260	265
W10004_0254/PHP02	252.8	230.3	238.5	275	238	233	NA	262	270	258	267.5
W10004_0256/PHP02	240.8	215.5	230	272.5	218.5	238	NA	238	258.3	237	266.7
W10004_0258/PHP02	263.8	229	270	275	237	250	NA	293	283.3	265	276.7
W10004_0261/PHP02	238.8	217.3	245	270	235	265	NA	276.5	285	250	240
W10004_0262/PHP02	223.8	208.8	240	280	234	254	NA	275	275	238	253.3
W10004_0264/PHP02	251.3	208.5	220	265	225	253	NA	268.5	248.3	252	251.7
W10004_0268/PHP02	267.3	248	238.5	260	262	256	NA	287	285	269	281.7
W10004_0270/PHP02	229.8	199.8	217.5	260	193	221	NA	252.5	246.7	233	248.3
W10004_0276/PHP02	243.3	216.5	239	275	216	250	NA	283	295	257.5	278.3
W10004_0290/PHP02	259.5	226.3	247	285	242	254	NA	298	288.3	268	278.3
W10004_0291/PHP02	249.5	225.5	238	290	243	258	NA	270	283.3	258	285
W10004_0299/PHP02	252.3	230.5	235	265	233	249	NA	268	278.3	268	266.7
W10004_0306/PHP02	245.3	203.3	250	250	244	241	NA	287	268.3	245	260
W10004_0308/PHP02	257.3	215	249	285	237	262	NA	298	293.3	252	270
W10004_0310/PHP02	247.8	211.8	233.5	275	220	237	NA	262.5	275	248	260
W10004_0327/PHP02	258.8	241.5	253	285	243.5	267	NA	295	290	262	270
W10004_0329/PHP02	219	150	235	260	211	243	NA	260	260	230	255
W10004_0336/PHP02	257	239.3	235	285	241	249	NA	290	256.7	255	265
W10004_0344/PHP02	230.5	217.5	235	275	212.5	220	NA	287	278.3	250	267.5
W10004_0361/PHP02	227.5	209	220.5	260	233	246	NA	275	246.7	250	273.3
W10004_0362/PHP02	253.8	213.8	249	280	234	244	NA	282	280	252	265
W10004_0380/PHP02	261.8	231.8	253	290	243	267	NA	272	280	240	263.3
W10004_0381/PHP02	261.3	225.3	263	280	224	262	NA	285.5	295	273	273.3
W10004_0383/PHP02	256	201	245	280	241	245	NA	279	268.3	257	270
W10004_0389/PHP02	241	209.5	231	245	202	222.5	NA	258	253.3	240	258.3
W10004_0393/PHP02	238	202	221	265	234	227	NA	267	258.3	245	265.8
W10004_0394/PHP02	228.5	203.8	234	250	204.5	214	NA	273	239.2	230	250
W10004_0395/PHP02	260.5	230.8	250	275	237.5	255	NA	302	275	250	278.3
W10004_0409/PHP02	254	221	250	280	248	243	NA	293	275	260	293.3
W10004_0410/PHP02	231.3	207.3	232	260	223	252	NA	278	283.3	248	246.7
W10004_0412/PHP02	263.8	232.3	252	275	244	258	NA	267	278.3	257	275.8
W10004_0417/PHP02	244.5	211.3	237	260	214	252	NA	278	282.5	245	256.7
W10004_0419/PHP02	225.3	190.8	224	260	219	251	NA	265	260	235	248.3
W10004_0427/PHP02	253	223.5	236	275	224	263	NA	297	295	243	288.3
W10004_0430/PHP02	263.5	233	242	275	227	256	NA	280	295.8	270	285
W10004_0465/PHP02	263.8	223.3	236	280	250	252	NA	277	283.3	272	281.7
W10004_0467/PHP02	236.3	190	230	265	214	249	NA	266	269.2	246	238.3
W10004_0474/PHP02	249.5	228.5	247	280	247	253	NA	295	275	258.5	276.7
W10004_0487/PHP02	223.5	227	239	280	251	261	NA	298	275	258	268.3
W10004_0498/PHP02	246.3	206	230.5	265	211	233	NA	288	265	245	246.7
W10004_0501/PHP02	224.3	218.3	240	275	224	249	NA	278.5	270	250	301.7
W10004_0505/PHP02	251	232	227	280	218	255	NA	277.5	275	260	268.3
W10004_0601/PHP02	240.8	208.8	250	250	204	253	NA	257	270	243	238.3
W10004_0608/PHP02	254.3	214.5	230	260	248	227	NA	258	283.3	252	245
W10004_0612/PHP02	247.3	224.8	233	285	241	263	NA	273	281.7	268	288.3
W10004_0614/PHP02	234.5	239.3	228.5	275	204	232	NA	260	251.7	240	271.7
W10004_0616/PHP02	240.3	215.5	241.5	270	248	231	NA	268	269.2	245	273.3
W10004_0618/PHP02	247.8	226.5	250	275	241	239	NA	262	280	262	279.2
W10004_0619/PHP02	252.3	220.3	243	285	245	260	NA	277	288.3	277	295
W10004_0620/PHP02	252.5	228.5	243	275	217	253.5	NA	273.5	275	257	275
W10004_0622/PHP02	281.8	228.8	248	290	253	254	NA	278	303.3	255	268.3
W10004_0624/PHP02	263.3	211	226	260	222	252	NA	247	245	255	236.7
W10004_0625/PHP02	275.3	227	250	285	242	246	NA	287	295	280	289.2
W10004_0628/PHP02	247.8	225.3	229	275	220	245.5	NA	268.5	265	242	258.3
W10004_0631/PHP02	242.3	231	239.5	290	246	263	NA	288	266.7	260	273.3
W10004_0632/PHP02	232.8	211.8	232	270	232	247.5	NA	277	268.3	237	253.3
W10004_0636/PHP02	255	221.3	232	265	251	237	NA	263	270.8	247	261.7
W10004_0637/PHP02	240	191	240	265	234	250.5	NA	262	280	247	258.3
W10004_0639/PHP02	269.3	240	240	292.5	235	272	NA	273	297.5	272	276.7
W10004_0644/PHP02	250	233.3	238	295	234	266	NA	287	290	273	284.2
W10004_0645/PHP02	244	230.8	230	295	242	246	NA	280	288.3	264	285
W10004_0646/PHP02	244.8	215	228	275	229	256.5	NA	273	273.3	260	270
W10004_0649/PHP02	209.3	177.3	211	237.5	209	216	NA	232	235	213	230
W10004_0651/PHP02	236.5	207.5	222	257.5	224	241	NA	262.5	261.7	238	268.3
W10004_0654/PHP02	243.5	225.3	248	280	242	253	NA	298	271.7	262	283.3
W10004_0658/PHP02	253.3	247.8	248	287.5	264	268	NA	290	285	268	273.3
W10004_0659/PHP02	263	219.5	235	275	214	243	NA	258	273.3	255	240
W10004_0661/PHP02	248.3	221.3	238	255	241	246	NA	263	276.7	245	258.3
W10004_0667/PHP02	238	206.8	225	257.5	236	231	NA	252	268.3	246.5	255
W10004_0669/PHP02	241.8	173.5	241	290	218.5	247	NA	303	281.7	263	280.8
W10004_0672/PHP02	230	211.8	227	267.5	195	236	NA	270	263.3	247	263.3
W10004_0673/PHP02	236.5	218.3	245	285	227	258	NA	278	276.7	250	280
W10004_0675/PHP02	249.3	205.3	243	265	232	242	NA	270	276.7	250	260
W10004_0678/PHP02	240	207.5	229	255	226	225	NA	257	273.3	236.5	248.3
W10004_0680/PHP02	222.3	224.5	234	280	212	242	NA	262	276.7	248	258.3
W10004_0682/PHP02	245	200	236.5	265	227	234	NA	260	268.3	246.5	253.3
W10004_0684/PHP02	243.5	154.5	237.5	270	223	238.5	NA	280	266.7	238	263.3
W10004_0685/PHP02	232.8	215.3	236	280	227	252	NA	280	290	258.5	265
W10004_0687/PHP02	247.3	209.3	225	270	235	255	NA	260	263.3	255	256.7
W10004_0688/PHP02	233.8	212	238	260	228	249	NA	248	258.3	247	263.3
W10004_0689/PHP02	255.5	217	231	285	232.5	252	NA	265	280.8	237	280.8
W10004_0695/PHP02	279.5	256.3	272	300	266	263	NA	320	261.7	270	303.3
W10004_0696/PHP02	247.3	196.5	231	285	234	266	NA	270	293.3	235	271.7
W10004_0701/PHP02	240.8	197.3	251	265	218	237	NA	262	283.3	252.5	285
W10004_0702/PHP02	241.3	192.3	238	277.5	244	243	NA	278	260	260	260
W10004_0703/PHP02	263	231	248	275	228	243	NA	290	280	248.5	263.3
W10004_0704/PHP02	275.8	234	243	290	244	253	NA	282	296.7	252	275
W10004_0705/PHP02	228.8	192.3	213	255	213	223	NA	252	243.3	218	241.7
W10004_0711/PHP02	230.9	199.5	217	270	221	244	NA	257	256.7	246.7	216.7
W10004_0712/PHP02	256.3	244.3	245.5	285	236	248	NA	293	290	267	290
W10004_0713/PHP02	226.8	208.8	237	260	234	235	NA	258	284.2	246.5	245
W10004_0714/PHP02	249.3	237.5	246	270	221	230.5	NA	282	290	268	290
W10004_0717/PHP02	243	216.5	232	275	229	244	NA	252	258.3	242	255
W10004_0723/PHP02	243	196	221	270	215	247	NA	245	253.3	253.5	265
W10004_0727/PHP02	223.8	219	235.5	260	238	231	NA	268.5	263.3	260	253.3
W10004_0729/PHP02	247.8	218.8	236	280	226	251.5	NA	273	285	275	271.7
W10004_0732/PHP02	249.5	220.3	241	275	243	246	NA	278.5	283.3	263	273.3
W10004_0734/PHP02	258.8	231.8	240	270	241	237	NA	272	270	245	255.8
W10004_0736/PHP02	235.5	212.3	224	270	218	241	NA	278	283.3	255	267.5
W10004_0741/PHP02	212.5	224.3	229	260	231.5	241	NA	268	265	247	256.7
W10004_0745/PHP02	245.3	201.5	255	255	231.5	246	NA	268	276.7	253	263.3
W10004_0746/PHP02	249	233	240	265	253	246	NA	290	296.7	253	278.3
W10004_0747/PHP02	279.5	224.5	259.5	285	237	263	NA	277	286.7	268	298.3
W10004_0751/PHP02	261.5	230	236	285	231	261	NA	278	280	263.5	280
W10004_0756/PHP02	264.8	223.5	244	285	257	254	NA	282	283.3	263	275
W10004_0757/PHP02	258.5	220.3	252	280	220	257	NA	282	274.2	251	276.7
W10004_0760/PHP02	233.8	195.3	235	270	202	234	NA	267	257.5	237	240
W10004_0768/PHP02	226.8	207	238	255	224.5	235.5	NA	240	268.3	240	238.3
W10004_0771/PHP02	250.8	212	213	275	213	233	NA	277	271.7	243	256.7
W10004_0774/PHP02	266	220	237	280	242	252	NA	283	283.3	260	286.7
W10004_0775/PHP02	258	222.8	241	270	225	250	NA	275	283.3	257	278.3
W10004_0776/PHP02	243.3	221	232	295	239.5	262	NA	292	276.7	277	275
W10004_0779/PHP02	244.3	201.8	230	260	224	266	NA	287	268.3	262	260
W10004_0781/PHP02	259.3	211	252	285	237	247	NA	273	301.7	260	290
W10004_0783/PHP02	247.5	200.3	239.5	262.5	233	242	NA	271	265	247.5	271.7
W10004_0784/PHP02	252.3	213	243	280	239	269	NA	272	292.5	262	270
W10004_0787/PHP02	267.3	220	238	270	243	241	NA	281	281.7	258	270
W10004_0789/PHP02	249.3	239.5	248	285	232	249	NA	277.5	275	250	272.5
W10004_0792/PHP02	238	240.8	248	257.5	243	242	NA	277	266.7	258	260
W10004_0795/PHP02	209.3	182.5	209	255	225	209	NA	258	245	232	243.3
W10004_0798/PHP02	234.5	193	238	265	237.5	224	NA	262	270.8	242	246.7
W10004_0799/PHP02	259	234.8	253	290	250.5	251.5	NA	275	267.5	262	260
W10004_0800/PHP02	263.5	231.5	252	287.5	253	249	NA	282.5	291.7	270	286.7
W10004_0801/PHP02	255.8	213.5	180	275	228	244	NA	267	285	262.5	256.7
W10004_0803/PHP02	257.3	240	247	280	244	247	NA	298	285	263	288.3
W10004_0806/PHP02	229.5	239.3	243	285	224	245	NA	267	293.3	258	285
W10004_0807/PHP02	245.3	217.8	227.5	255	231	248	NA	268.5	270	258	263.3
W10004_0812/PHP02	251.8	223.8	240	275	229	251	NA	273	288.3	253	270
W10004_0814/PHP02	246.5	228.3	251	285	245	257	NA	310	291.7	287	303.3
W10004_0818/PHP02	266	210.8	255	285	233	258	NA	268	290	272	290
W10004_0819/PHP02	242	229.3	239	290	245	258	NA	270	276.7	255	270
W10004_0820/PHP02	239	208.3	225	265	237	238.5	NA	262	273.3	248	265
W10004_0822/PHP02	251.3	219.3	220	260	214	243	NA	232	274.2	252	265
W10004_0823/PHP02	259	228.8	235	267.5	234.5	256	NA	288	280	257	255
W10004_0827/PHP02	218.8	212.5	200	270	220	210	NA	275	265	243	245
W10004_0828/PHP02	265.8	229.3	220	260	250.5	265	NA	288.5	283.3	265	273.3
W10004_0830/PHP02	247.5	211.3	225	267.5	222	244	NA	266.5	285	265	265
W10004_0832/PHP02	205.8	170	208	235	180	199	NA	220	238.3	228	228.3
W10004_0833/PHP02	252.5	227.8	240	265	237	263	NA	272	262.5	248	266.7
W10004_0834/PHP02	222.8	211.8	229.5	250	227	244	NA	242	251.7	240	248.3
W10004_0837/PHP02	238.5	230	243.5	285	222	257	NA	288	290.8	259	285
W10004_0840/PHP02	238.3	225.3	211	265	219	233	NA	263	265	252	260
W10004_0842/PHP02	229.5	202	215	250	236	248	NA	265	250	240	255
W10004_0843/PHP02	234.3	153	223	260	217	229	NA	237	265	250	238.3
W10004_0844/PHP02	230.5	182	224	260	202	224	NA	253	248.3	245	236.7
W10004_0847/PHP02	247.8	209.3	219.5	255	212	234	NA	262	261.7	236	263.3
W10004_0848/PHP02	232.3	238.5	229	280	246	272	NA	302	280	280	246.7
W10004_0852/PHP02	223	215	225	260	227	242	NA	253	245	238	253.3
W10004_0856/PHP02	221.5	192.5	225	270	202	236	NA	255	298.3	237	258.3
W10004_0858/PHP02	247.8	221.3	242	265	228.5	243	NA	232	278.3	250	246.7
W10004_0859/PHP02	235.8	196.3	216	245	227	242	NA	267	266.7	243.5	223.3
W10004_0866/PHP02	251.3	238.8	236	277.5	250	259	NA	258	295	277	285.8
W10004_0868/PHP02	246.5	227.8	231.5	290	243	247	NA	272	273.3	260	279.2
W10004_0869/PHP02	235	212.3	240	255	203	229	NA	263	261.7	237	238.3
W10004_0877/PHP02	235.5	225.3	218	255	211	243	NA	257	263.3	250	251.7
W10004_0879/PHP02	229	196	213	237.5	192	210	NA	250	241.7	232	224.2
W10004_0884/PHP02	209.8	178	218	250	196	219	NA	235	236.7	227	236.7
W10004_0885/PHP02	234.5	221.5	238	270	235	245	NA	265	271.7	252	273.3
W10004_0886/PHP02	255.5	223.8	233.5	270	212	262	NA	268	286.7	247	258.3
W10004_0888/PHP02	241.5	218.8	236	280	224	242	NA	285	275	258	256.7
W10004_0889/PHP02	246.5	216.8	235	265	207	226	NA	237	251.7	247	266.7
W10004_0891/PHP02	248.8	204.8	243	280	232	244	NA	302	278.3	263	261.7
W10004_0894/PHP02	242.3	214.3	232	260	217	249	NA	260	256.7	252	255
W10004_0896/PHP02	279.5	242.8	245.5	270	252	271	NA	268	295	272	293.3
W10004_0900/PHP02	213.3	215.8	200	260	201.5	236	NA	252	241.7	250	253.3
W10004_0901/PHP02	243.3	211.8	237	260	226	224	NA	257	256.7	243.5	245.8
W10004_0907/PHP02	258.5	232.5	220.5	280	239	226	NA	284	293.3	260	271.7
W10004_0913/PHP02	261	221.5	245	295	233.5	241	NA	288	275	247	266.7
W10004_0914/PHP02	240	216.3	247	277.5	236	257	NA	268	296.7	267	293.3
W10004_0916/PHP02	245.5	208.8	239	280	241	255	NA	278	281.7	263	278.3
W10004_0918/PHP02	245	217	242	285	257	244	NA	265.5	260	262	260
W10004_0920/PHP02	243.3	220.8	239	240	227	219	NA	257	250	237	248.3
W10004_0922/PHP02	228.8	209	233.5	260	221	238	NA	248	255	245	258.3
W10004_0930/PHP02	225.5	208.5	231.5	265	214	234.5	NA	275	270	249.5	260
W10004_0932/PHP02	267	247	245	300	239	260	NA	307	294.2	279	301.7
W10004_0935/PHP02	245.8	180.8	242.5	285	208	242	NA	257	258.3	243.5	258.3
W10004_0938/PHP02	242	209.8	232	265	236	241	NA	297	270	233	256.7
W10004_0940/PHP02	271.3	207.3	247	280	249	271	NA	282	288.3	270	270
W10004_0943/PHP02	247.5	227.5	190	270	239	260	NA	272	273.3	253	281.7
W10004_0949/PHP02	260.8	232.5	240	265	232	243	NA	277	270	235	266.7
W10004_0950/PHP02	233.3	220.3	225	265	225.5	247	NA	243	286.7	236.5	246.7
W10004_0951/PHP02	243.3	211.8	235	280	228	243.5	NA	270	273.3	248	265
W10004_0953/PHP02	236.5	153.3	232	252.5	214	238	NA	250	251.7	252	255
W10004_0955/PHP02	252.5	219.8	245	275	244	249.5	NA	255	290	248	266.7
W10004_0956/PHP02	262	213.3	245	270	238	249	NA	263	281.7	285	268.3
W10004_0963/PHP02	255.5	219.8	229	285	242	273	NA	275.5	292.5	273	286.7
W10004_0964/PHP02	232.8	212.8	233	255	209	233	NA	270	255.8	245	238.3
W10004_0966/PHP02	234.5	215.8	230	275	207	236	NA	248	241.7	255	265
W10004_0969/PHP02	250.3	193.8	232	260	224	223	NA	267	246.7	242	248.3
W10004_0970/PHP02	258.8	227	248	295	258	256	NA	293	293.3	258	275
W10004_0971/PHP02	231	215	228	255	197	215	NA	265	255	240	241.7
W10004_0974/PHP02	238.8	201.8	231	250	212	243	NA	278	250	247	269.2
W10004_0975/PHP02	225.8	222.8	235	240	228.5	243	NA	263	275	256	265
W10004_0981/PHP02	245.3	220.8	221	275	231	241	NA	272	283.3	260	268.3
W10004_0982/PHP02	245	216.8	222	270	234	247	NA	255	261.7	248	270
W10004_0984/PHP02	238.8	221.8	246	267.5	237	242	NA	273	285	256	271.7
W10004_0988/PHP02	251.5	235.5	255	270	236	246	NA	272	275	253	271.7
W10004_0991/PHP02	241.3	205.5	250	280	247	245.5	NA	263	271.7	242	273.3
W10004_0996/PHP02	252	229.8	235	275	242	269	NA	281.5	280	260	278.3
W10004_0997/PHP02	235.5	208	235.5	245	217	227	NA	270	268.3	238	253.3
W10004_1000/PHP02	249.5	219	243	265	242	254	NA	305	270	270	273.3
W10004_1001/PHP02	223.8	221	241	280	225	245	NA	263	261.7	245	252.5
W10004_1002/PHP02	240.5	196.8	233	250	223	250	NA	263	267.5	237	245
W10004_1004/PHP02	239.8	189.3	230	275	234.5	252	NA	263	278.3	248	266.7
W10004_1014/PHP02	242.8	220.3	239	275	247	256	NA	276.5	271.7	265	278.3
W10004_1015/PHP02	267.3	218	248	270	247	236	NA	287	273.3	268	263.3
W10004_1018/PHP02	264	230.3	240.5	295	234	245	NA	292	288.3	268	266.7
W10004_1020/PHP02	228	208.5	230	260	233	233	NA	273	248.3	232	253.3
W10004_1032/PHP02	229.3	207.5	240	247.5	206	227	NA	260	250	225	240
W10004_1037/PHP02	237.3	210.8	237.5	282.5	223	250	NA	273.5	271.7	240	260
W10004_1045/PHP02	260.3	236.5	236	270	248	259.5	NA	272	286.7	263	275
W10004_1052/PHP02	204.3	200.3	211	245	178	226	NA	274	248.3	228	215
W10004_1057/PHP02	235.5	201.8	240	262.5	241	239	NA	267	260	243.5	248.3
W10004_1064/PHP02	237	213.5	232	250	228	236.5	NA	261.5	265	250	273.3
W10004_1072/PHP02	231.3	197.5	239	277.5	213	254	NA	253	278.3	242	291.7
W10004_1080/PHP02	259.5	238.5	240	265	236	256	NA	273	258.3	273	273.3
W10004_1081/PHP02	241.8	200.3	221	270	232	231	NA	271.5	273.3	225	241.7
W10004_1084/PHP02	243.3	223.5	245	250	221.5	249	NA	257	268.3	252	275
W10004_1099/PHP02	243	206	229	240	218.5	221	NA	248	260.8	257	263.3
W10004_1104/PHP02	239.8	211.8	229	260	199	236	NA	253	256.7	250	250
W10004_1105/PHP02	236.3	209.5	245	285	239	244.5	NA	272	285	262	278.3
W10004_1112/PHP02	236	199	231	280	218	232	NA	245	255	248	263.3
W10004_1117/PHP02	211.5	195.5	223	255	210	238	NA	242	266.7	247	240
W10004_1118/PHP02	246	230	220	240	247	234	NA	272	261.7	230	264.2
W10004_1123/PHP02	193.5	179.3	194	240	184	199.5	NA	220	210	208	198.3
W10004_1143/PHP02	243	222.8	236	260	229	248	NA	275	274.2	248	261.7
W10004_1146/PHP02	231	226.5	233	262.5	241	244.5	NA	289	268.3	240	263.3
W10004_1156/PHP02	243.3	213.5	238	270	212.5	248	NA	288	273.3	247	251.7

## Sheet: FT
Table S9. Phenotypes of the Maize331 dataset were measured in eleven environments.
Sheet 2. Phenotypes of the flowering time measured in eleven environments.
Hybrid	Environment
	MIH1_2020	MIH1_2021	MNH1_2020	MNH1_2021	NYH2_2020	NYH2_2021	OHH1_2020	WIH1_2020	WIH1_2021	WIH3_2020	WIH3_2021
B14A/OH43	61.5	72	63	67.5	66.5	71	54.5	73	69.5	65	79
B37/H95	64	74.5	66	69	69.5	72.5	57	77.5	74	67	84
B37/MO17	61.5	77.5	66	67.5	69	72	58.5	77.5	74	68.5	82
B37/OH43	60	75	63	69	66.5	70	55.5	73.5	71	64.3	78.8
B73/MO17	62.8	73.8	67	71	68.5	73.5	60	79	75	67.7	82.7
B73/PHN82	61.5	74.5	66	70	64	72.5	56.8	77.5	72.5	66.1	81.3
CG44/CGR01	53.5	62.5	59	66	61.5	62.5	47	68	64.5	56	73.8
F42/H95	59.5	74	66	69	68.5	74	56.5	74	72.5	62.8	80.8
F42/MO17	60	76	66.3	69	65.5	70	57.5	74.5	70	65.1	80.5
LH74/PHN82	58	75.5	63	67.5	68.5	70.5	51	70.5	72	61.8	79
PHW52/PHM49	64.5	75.5	69	69	68	74.5	60.5	78.5	75	65.8	84.5
W10004_0006/PHP02	54.5	69	61	66	61	66	50	69	66	57	74
W10004_0007/PHP02	57	70	61	66	61	66.5	50	73	71	61	76
W10004_0008/PHP02	57.5	66	63	66	62	66	50	70	69	62	76
W10004_0010/PHP02	56	70	63	66	64	67	50	71	71	58	75
W10004_0013/PHP02	56	70.5	61	66	62	66	49	70	66	57	75
W10004_0014/PHP02	59	66.5	63	66	62.5	67	50	69	70.5	62	76
W10004_0018/PHP02	57.5	72.5	63	66	62	67	50	71	69.5	59.5	76
W10004_0026/PHP02	56	66.5	63	66	61	66	49	70	69	59	75
W10004_0027/PHP02	55.5	70.5	63	66	61	66	50	67	68	56	75
W10004_0032/PHP02	56	66	61	66	59	66	49	70	67	59	75
W10004_0034/PHP02	58	72	61	66	63.5	66	53	72	69.5	63	78
W10004_0035/PHP02	56.5	65.5	61	66	64	66	50	69.5	66	60	75
W10004_0037/PHP02	56.5	66	63	66	64	67	57	72	69	61	76
W10004_0039/PHP02	57	69	63	66	61	66	49	73	69.5	61	78
W10004_0041/PHP02	57	73	63	66	62.5	66	50	69	67	59	75
W10004_0042/PHP02	56	69.5	61	66	62	66	49	68	70	56	75
W10004_0045/PHP02	58	65.5	61	66	63	67	50	71	69	62	76
W10004_0046/PHP02	57.5	65.5	62	66	61	67	50	70	69	60.5	77
W10004_0047/PHP02	56	69	59	66	61	66.5	50	68.5	67.5	58	76
W10004_0053/PHP02	59.5	70	66	66	64	70	55	72.5	69	63	76
W10004_0055/PHP02	57	72.5	63	66	62.5	65	50	71	68.5	60	76
W10004_0059/PHP02	55.5	67.5	61	66	63	66	49	66	67	57.5	75
W10004_0061/PHP02	57.5	66.5	61	66	62	67	54	70	70	59.5	75
W10004_0063/PHP02	57	66.5	63	66	63	67	50	69.5	69	59	75.5
W10004_0064/PHP02	55.5	65.5	59	66	61	65	49	67.5	66	57	75
W10004_0065/PHP02	56.5	73.5	61	66	61	65	49	68.5	68	60	75
W10004_0068/PHP02	56.5	66.5	61	66	62.5	67	51	70	70	59	76
W10004_0069/PHP02	55.5	68.5	59	66	61	65	49.5	71	66	59	75
W10004_0071/PHP02	55	65.5	59	66	64	67	50	65	72	57.5	75
W10004_0072/PHP02	57	71	63	66	63	68	50	71	70	58	76
W10004_0073/PHP02	58.5	69.5	61	66	62	68	50	71	69.5	61	76
W10004_0076/PHP02	56.5	72	61	66	62	68	49	71	68	59	76
W10004_0078/PHP02	57	65.5	61	66	62	66	57	70	68	59	75
W10004_0080/PHP02	58.5	71	61	69	64	68	50	69	70	62	78
W10004_0086/PHP02	57.5	67	61	66	61	67	51	71	69	60	75
W10004_0087/PHP02	55	68.5	61	66	65	66	50	68	68	56	75.5
W10004_0092/PHP02	56	67	63	66	66	66	50	70	70	61	76
W10004_0093/PHP02	57	70	63	66	62	66	50	69	67	64	76
W10004_0095/PHP02	57.5	66	61	66	62	67	57	71	68	59	77
W10004_0098/PHP02	56.5	66.5	63	66	62.5	66	51	68	68	61	76
W10004_0101/PHP02	56.5	69.5	61	66	62	67	51	71	66	60	75
W10004_0103/PHP02	58.5	72.5	66	69	63.5	68	52	74	71	63	79
W10004_0106/PHP02	56.5	66.5	63	66	63	67	49	70	67	58.5	75
W10004_0110/PHP02	56	70	63	66	62.5	67	49.5	69	71	59	75
W10004_0112/PHP02	57.5	66	61	66	64	66	50	69.5	68	61	76
W10004_0116/PHP02	56.5	71	62	66	66	65	49	70	70	58	76
W10004_0118/PHP02	57	70.5	61	66	64.5	66.5	52	71	68	58	76
W10004_0119/PHP02	54	66.5	63	66	63	66	49	69	68	59	75
W10004_0121/PHP02	57	69.5	62	66	62	66	55	69	69	60	76
W10004_0122/PHP02	57	72.5	63	66	63	66	50	73	67	58	76
W10004_0127/PHP02	57.5	66	61	66	63	66	48	69.5	69	58	75
W10004_0129/PHP02	55.5	68	63	66	62	67	50	70	69	59	75
W10004_0132/PHP02	56	65.5	61	66	63	66.5	50	71	69	59	76
W10004_0133/PHP02	56.5	65.5	63	66	64	67	50	71	71	60	77
W10004_0134/PHP02	56	74.5	63	66	68	67	50	71	68	58	75
W10004_0140/PHP02	58	67	63	66	65	67	50	72	64	62	78
W10004_0144/PHP02	55	71	61	66	61	64	50	69	65	58.5	74.5
W10004_0146/PHP02	57.5	67	63.5	66	61.5	66	50	73	72	61	76
W10004_0147/PHP02	57	70	66	69	65	67	49	73	70	57	76
W10004_0148/PHP02	58	69	63	66	62	66	49	69	68	59	75
W10004_0150/PHP02	57.5	66.5	61	66	64.5	66	53	71.5	70	61	75
W10004_0152/PHP02	57	68	61	66	62	66	59	71	69	61	76
W10004_0153/PHP02	56	70	61	66	62	67	50	69	68	57	76
W10004_0154/PHP02	57.5	71.5	63	66	62	67	51	72	68	62	77.5
W10004_0161/PHP02	57	70	63	66	64	67	49	70	69	58	75.5
W10004_0166/PHP02	58	72.5	61	66	65	68	55	76	69.5	62	76
W10004_0167/PHP02	56.5	66.5	63	66	66	68	49	72	69	60	76
W10004_0168/PHP02	58	68	63	66	64	69	50	71	69	63	77
W10004_0169/PHP02	56	69	61	66	62	64	49	67	66	57	74
W10004_0178/PHP02	57	72	63	66	65	67	51.5	71	68	62	75
W10004_0179/PHP02	56.5	71	61	66	61	66	48	69	68	60	75
W10004_0185/PHP02	55.5	65.5	61	66	62	66	51	71	67	58	75
W10004_0190/PHP02	57	70	62	66	64	67	53	70	69	60	76
W10004_0192/PHP02	57	67	63	66	63	66	50	71	70	62	76
W10004_0194/PHP02	56.5	68.5	61	66	63	67	50	71	68	59	75
W10004_0196/PHP02	58	71.5	61	66	67	67	51	71	70	62	80
W10004_0197/PHP02	59	72	61	66	61	69	50	71	66	60	76
W10004_0199/PHP02	58	71	61	66	66	68	55	72	70	61	76
W10004_0203/PHP02	55.5	67.5	63	66	68	67	50	69	70	60	75
W10004_0204/PHP02	57	66	61	66	62.5	67	50	72	70	61	76
W10004_0206/PHP02	57	66	61	66	62	66	50	70	67	59	76
W10004_0212/PHP02	56.5	67	59	66	62	66	49	70.5	69	59	75
W10004_0217/PHP02	54.5	66	59	66	62	66	49	68	66	57	76
W10004_0220/PHP02	57.5	69	62	69	65	67	51	71	68	60	76
W10004_0223/PHP02	59	67	63	66	65	69	50	72	72	62	78
W10004_0224/PHP02	57	71	61	66	62	68	50	69	67	59	75
W10004_0225/PHP02	55.5	67	63	66	61	67	50	70	67	59	76
W10004_0231/PHP02	56	68	59	66	62	66	49	69	66	57	75
W10004_0236/PHP02	58	65.5	63	66	63	67	50	71	68	60	78
W10004_0238/PHP02	57.5	67	63	66	64	68	51	71	70	62	78
W10004_0241/PHP02	56	66.5	61	66	65	66	57	71	69	60	76
W10004_0253/PHP02	56	68	61	66	61.5	65	50	68.5	67	58	72
W10004_0254/PHP02	58.5	66.5	63	66	61	67	55	73	67	60	76.5
W10004_0256/PHP02	56.5	71.5	61	66	63	66	49	71	66	61	75
W10004_0258/PHP02	57	66.5	63	66	63	67	55.5	69	68	62	77
W10004_0261/PHP02	59	69	63	69	63	69	50	70.5	70	62	78
W10004_0262/PHP02	56.5	65.5	61	66	61	66	49.5	69	66	57	76
W10004_0264/PHP02	56	68.5	61	66	65	67	57	69.5	68	59	77
W10004_0268/PHP02	58.5	70.5	63	66	65	66	50	72	69.5	62.5	77
W10004_0270/PHP02	55.5	66	60	66	62	66	51	68	67	55	76
W10004_0276/PHP02	58	67.5	63	66	68	66	49	71	68	62	75
W10004_0290/PHP02	58	66	61	66	63	67	54	72	70	61.5	76
W10004_0291/PHP02	57.5	69.5	63	66	64	66	50.5	71	69	59	76
W10004_0299/PHP02	58	71.5	61	66	65	67.5	50	72	70.5	62	76
W10004_0306/PHP02	56.5	68	59	66	63	67	49	69	69	59	76
W10004_0308/PHP02	57.5	72	63	66	63.5	68	50.5	71	69	59	78
W10004_0310/PHP02	57.5	70.5	63	66	64	67	50	74	70	60	78
W10004_0327/PHP02	56.5	67.5	59	66	63	66	53.5	71	68	61	75
W10004_0329/PHP02	55.5	65	61	66	61	64	50	69	66	57	75
W10004_0336/PHP02	57.5	66.5	63	66	61	66.5	51	70	70	60.5	75
W10004_0344/PHP02	56.5	68.5	61	66	61.5	66	51	69	68	62	76
W10004_0361/PHP02	57	66.5	64.5	69	62	67.5	49	73	69	54	76
W10004_0362/PHP02	55.5	69	61	66	63	67	50	69	68	59	76
W10004_0380/PHP02	57.5	73	62	66	62	68	54	71	69	58	75
W10004_0381/PHP02	56.5	67	63	66	65	67	49.5	70.5	68.5	56	76
W10004_0383/PHP02	57	66.5	61	66	63	66	56	69.5	68	59	76
W10004_0389/PHP02	57.5	67.5	61	66	66	67	55	72	70	60.5	76
W10004_0393/PHP02	56.5	64.5	61	66	62	66	51	70	68	60	75
W10004_0394/PHP02	56.5	67	61	66	62.5	67	51	68	68	60	77
W10004_0395/PHP02	56	65.5	61	66	63	66	48	70	67	59	75
W10004_0409/PHP02	59.5	71.5	66	69	65	68.5	51	71	70	61	78
W10004_0410/PHP02	56.5	73.5	61	66	61	64	52.5	68	68	60	76
W10004_0412/PHP02	58	68	63	69	64	66	50	73	70	62	77.5
W10004_0417/PHP02	55.5	65.5	61	66	67	67	51	67	69	59	75
W10004_0419/PHP02	56	69.5	61	66	62	67	51	71	68	60	76
W10004_0427/PHP02	57	68	61	66	66	66	50	69	71	61	76
W10004_0430/PHP02	57	65.5	63	66	61	67	50	70.5	70.5	59	76
W10004_0465/PHP02	57.5	70.5	63	66	65	68	50	73	70	61	76
W10004_0467/PHP02	55	63	59	66	61	65	49	70.5	68	59.5	73
W10004_0474/PHP02	55.5	70	61	66	62	66	49	69	67	58.5	75
W10004_0487/PHP02	58	67.5	61	66	63	69	50	72	71	62	77.5
W10004_0498/PHP02	58.5	68.5	64.5	69	63	66	48	72	69	62	76
W10004_0501/PHP02	57.5	70	61	66	64	68	49.5	71.5	70	61	76
W10004_0505/PHP02	57	68	59	66	62	66	50	69	69	58	76
W10004_0601/PHP02	55	68.5	59	66	65	66	50	71	68	55	75
W10004_0608/PHP02	57.5	73	62	66	65	70	50	73	71	62	78
W10004_0612/PHP02	58.5	69.5	63	66	62	67	49	72	70	63	78
W10004_0614/PHP02	55.5	67	59	66	62	66	49.5	68	67	57	75
W10004_0616/PHP02	57.5	67.5	62	66	64	68	50	70	69	59	78
W10004_0618/PHP02	56.5	67	59	66	61.5	65	51	73	67.5	59	77
W10004_0619/PHP02	59	75	66	66	63	70	51.5	73	69	62	78
W10004_0620/PHP02	58	71	61	66	65	68	51	70	68	58	75
W10004_0622/PHP02	57.5	69	61	66	63	69	50	73	71	62	78
W10004_0624/PHP02	55	63.5	61	66	61	66	49	67	67	58	73
W10004_0625/PHP02	58	66	63	69	64	67	49	69	69	61	76
W10004_0628/PHP02	57.5	66.5	63	69	65	66.5	49	71.5	69	62	77
W10004_0631/PHP02	57.5	68.5	63	66	63	66	51	72	68	61	79
W10004_0632/PHP02	56	72	61	66	64	66.5	57	70	69	58	76
W10004_0636/PHP02	58	74	63	69	67	68	51	72	69.5	61	79
W10004_0637/PHP02	56.5	68	61	66	63	66.5	51	70	67	60	76
W10004_0639/PHP02	59	73	63	67.5	66	69	50	73	71	62	76
W10004_0644/PHP02	58	67	63	66	65	66	49	72	70	61	76.5
W10004_0645/PHP02	57.5	70	63	66	66	70	53	72	69	62.5	76
W10004_0646/PHP02	56.5	67	61	66	61	67	50.5	71	68	59	76
W10004_0649/PHP02	56.5	66	61	66	62	66	50	71	69	60	76
W10004_0651/PHP02	57	68	61	66	62	67	50	69	69	58	75
W10004_0654/PHP02	56.5	65.5	63	66	65	67	51	72	68.5	62	76
W10004_0658/PHP02	57.5	69.5	63	67.5	63	68	54	73	70	63	78
W10004_0659/PHP02	56	71	63	66	66	66	53	71	68	61	76
W10004_0661/PHP02	58	67	63	66	61	67	50	71	69	61.5	76
W10004_0667/PHP02	58.5	67.5	61	66	65	66	50	72	67	62.5	75
W10004_0669/PHP02	58	66.5	61	66	61	66	49	71	68	58	75.5
W10004_0672/PHP02	56.5	66	61	66	65	66	50	67	68	57	75
W10004_0673/PHP02	56	65.5	61	66	62	66	50	69	68	61	76
W10004_0675/PHP02	55.5	69	61	66	62	65	50	69	67	58	76
W10004_0678/PHP02	56.5	66.5	61	66	61	67	50	72	70	58	75
W10004_0680/PHP02	57.5	66.5	61	66	64	66	50	69	72	60	77
W10004_0682/PHP02	56	70.5	62	66	63	67	50	71	68	60	76
W10004_0684/PHP02	56	71	61	66	64	68	50	71	72	61	76
W10004_0685/PHP02	56	68	59	66	63.5	66	48	69	69	55	72
W10004_0687/PHP02	57	66	63	67.5	64	67	50	73	68	61	76
W10004_0688/PHP02	57	65.5	61	66	64	67	50	68	70	61	78
W10004_0689/PHP02	58	71	61	66	64.5	68	50	73	71	62	77
W10004_0695/PHP02	57	73	62	66	64	68	50	72	67	62	76
W10004_0696/PHP02	57	67.5	63	66	65	72	51	72	70	62	81
W10004_0701/PHP02	58	70	61	66	64	67	50	72	70	59.5	76
W10004_0702/PHP02	57.5	69.5	61	66	64	67	50	71	69	61.5	78
W10004_0703/PHP02	56	66.5	61	66	64	67	49	69	69	60.5	76
W10004_0704/PHP02	58	68	63	69	63	67	59	73	69	62	78
W10004_0705/PHP02	56	68.5	61	66	62	66	50	71	68	61	76
W10004_0711/PHP02	56.5	65	59	66	62	67	51	69	66	58	75
W10004_0712/PHP02	56	67.5	62	66	67	66.5	50	70	67	59	75
W10004_0713/PHP02	56.5	64.5	61	66	62	66	49	71	68	60	76
W10004_0714/PHP02	57	68.5	61	66	62	65.5	50	73	71	57	77
W10004_0717/PHP02	56.5	62.5	59	66	59	66	50	68	68	57	76
W10004_0723/PHP02	55	72.5	59	66	63	65	51	71	67	57	72
W10004_0727/PHP02	57.5	73.5	61	66	65	67	50	69.5	67.5	60	76
W10004_0729/PHP02	59	67	66	69	64	67	50	73	72	60	79
W10004_0732/PHP02	57.5	69.5	61	66	66	67	51	69.5	68	58	76
W10004_0734/PHP02	57.5	74	63	66	63	68	49	72	69	62	77
W10004_0736/PHP02	57	68.5	61	66	63	66	50	71	67	60	75
W10004_0741/PHP02	57.5	65.5	61	66	61.5	63	49	66	66	57	75
W10004_0745/PHP02	58	67.5	63	66	62	69	50	71	70	62	77
W10004_0746/PHP02	59	70	63	66	62	68	55	72	71	62	77
W10004_0747/PHP02	56.5	66.5	63.5	66	63	68	50	72	68	62	76
W10004_0751/PHP02	55.5	67	61	66	65	66	49	69	68	58.5	75
W10004_0756/PHP02	57	71	61	66	62	68	51	72	68	61	75.5
W10004_0757/PHP02	57	67.5	63	66	62	69	52	72	69.5	62	79
W10004_0760/PHP02	57	66	61	66	61	65	49.5	68	68.5	60	76
W10004_0768/PHP02	58	73.5	63	66	62.5	68.5	51	72	69	61	77.5
W10004_0771/PHP02	56	66	61	66	65	66	49.5	67	67.5	61	76
W10004_0774/PHP02	59.5	70.5	63	67.5	63	68	53	74	71	63	78
W10004_0775/PHP02	56	66	61	66	63	67	51	71	69	61	76
W10004_0776/PHP02	57.5	66	66	66	66	67	50	69	66	60	77
W10004_0779/PHP02	58	67.5	63	66	65	67	49	70	68	60	76
W10004_0781/PHP02	59	68.5	61	66	63	70	50	73	70.5	62.5	77
W10004_0783/PHP02	56.5	66	60	66	61	67	49	69.5	68	59.5	76
W10004_0784/PHP02	58	73	62	66	65	66	54	71	66.5	60	75
W10004_0787/PHP02	63	70.5	66	66	64	68	50	72.5	70.5	63	78
W10004_0789/PHP02	54.5	69.5	59	66	62	67	49	70.5	68	61	76
W10004_0792/PHP02	56	72	61	66	63	67	50	68	69	61	75
W10004_0795/PHP02	57	68	61	66	62	66	49	72	67	59	76
W10004_0798/PHP02	58.5	66.5	61	66	64	67	51	71	67.5	61	78
W10004_0799/PHP02	57.5	66.5	61	66	63	66.5	49	71	69.5	61	76
W10004_0800/PHP02	58	69.5	61	66	66	67	55	71.5	70	61	76
W10004_0801/PHP02	57.5	71	61	66	64	67	50.5	73	69	60.5	76
W10004_0803/PHP02	56.5	72	61	66	62	67	50	72	70	58	75
W10004_0806/PHP02	55.5	70.5	61	66	63	68	50	71	70	62	78
W10004_0807/PHP02	56.5	69	61	66	66	66	49	71	68	59	75
W10004_0812/PHP02	56	66.5	61	66	62	67	50	73	69	61	75
W10004_0814/PHP02	57.5	67	63	66	67	67	50	71	70	61	76
W10004_0818/PHP02	56	71	61	66	68	67	49	71	69	58	75.5
W10004_0819/PHP02	57	65.5	63	66	62	68	50	73	68	62	76
W10004_0820/PHP02	56.5	70	63	66	64	67	56	74	68	58	76
W10004_0822/PHP02	57.5	66.5	63	66	67	68	49	72	70.5	58	78
W10004_0823/PHP02	56	65.5	61	66	64	67	52	68	69	59	77
W10004_0827/PHP02	56.5	70	61	66	62	66	50	70	68	57	75
W10004_0828/PHP02	59	66	63	66	64.5	69	50	72	70	63	77
W10004_0830/PHP02	58.5	68.5	63	66	69	68	49	72	68	62	75
W10004_0832/PHP02	54.5	64	59	66	62	66	50.5	69	67	57	76
W10004_0833/PHP02	57	66	66	66	64	66	51	73	69.5	61	78
W10004_0834/PHP02	56.5	70	61	66	62	67	51	71	68	59	76
W10004_0837/PHP02	56	66	62	66	67	66	48	67	68	58	75
W10004_0840/PHP02	56	68.5	63	66	62	67	50	71	67	57	75
W10004_0842/PHP02	56.5	73.5	63	66	61	67	50	70	70	61.5	76
W10004_0843/PHP02	56.5	65.5	61	66	61	65	50	71	70	57	76
W10004_0844/PHP02	54.5	72	59	66	61	64	48	69	67	55	72
W10004_0847/PHP02	57	72.5	63	66	66	67	51	72	70	61	76
W10004_0848/PHP02	55	68.5	59	66	61	64	51	67	67	62	75
W10004_0852/PHP02	55.5	67.5	61	66	63	66	50	69	68	58	76
W10004_0856/PHP02	54.5	65	59	66	63	64.5	49	67	69	56	75
W10004_0858/PHP02	58	66	63	66	66.5	68	51	71	70	62	77.5
W10004_0859/PHP02	56.5	65	61	66	67	66	50	71	69	59	75
W10004_0866/PHP02	57.5	67	63	67.5	63	67.5	49	71	69	61	77
W10004_0868/PHP02	56	68	62	66	65	67	50	71	69	62	75
W10004_0869/PHP02	57	68	61	66	67	66	50	70.5	68	57	76
W10004_0877/PHP02	55.5	71.5	61	66	63	66	56	71	67	59	75
W10004_0879/PHP02	54	66.5	59	66	61	65.5	49	71	69	61	74
W10004_0884/PHP02	56	66.5	59	66	62	66	51	67	68	56	75
W10004_0885/PHP02	57	69	61	66	64	67	50	70.5	69	58	75
W10004_0886/PHP02	56.5	66.5	59	66	66	66	57	71	70	62	76
W10004_0888/PHP02	55	66.5	61	66	61	66	50	66	70	57	76
W10004_0889/PHP02	54	68.5	59	66	59	64	48.5	64	65	55	72.5
W10004_0891/PHP02	58	74.5	61	66	63	67	50	70	70	60	76
W10004_0894/PHP02	56	71.5	63	66	65	66.5	49	71	69	58	75
W10004_0896/PHP02	57.5	70.5	62	66	64	68	51	72	69	62	77
W10004_0900/PHP02	55.5	67	61	66	62.5	67	50	70	68	59	76
W10004_0901/PHP02	56.5	67	59	66	61	67	50	69	67	60	75.5
W10004_0907/PHP02	56	66	63.5	66	63	66	50	71	69	62	76
W10004_0913/PHP02	56.5	71.5	63	66	62	68	50	69	70	59	78
W10004_0914/PHP02	59	76	63	66	66	66	56	73	71	62	76
W10004_0916/PHP02	57.5	73	63	66	61	66	51.5	72	68	59	75
W10004_0918/PHP02	56	66.5	63	66	61	66	50	70	70	59	76
W10004_0920/PHP02	56	72	61	66	61	67	51	70	67	57	75
W10004_0922/PHP02	55	67	60	66	62	65	50	71	66	58	75
W10004_0930/PHP02	55.5	75	61	66	64	65.5	48	69	68	57	76
W10004_0932/PHP02	57	68	63	66	63	66	53	69	68	61.5	76
W10004_0935/PHP02	55	67	59	66	59	66	50	70	68	55	76
W10004_0938/PHP02	57	69.5	61	66	65	66	51	71	69	60	76
W10004_0940/PHP02	58	66.5	61	66	62	68	49	68	70	62	76
W10004_0943/PHP02	57	76.5	63	66	64	66	51	72	69	62	76
W10004_0949/PHP02	57	65	63	66	63	68	50	71	66	62	76
W10004_0950/PHP02	55	69.5	61	66	62.5	65	50	68	77	57.5	76
W10004_0951/PHP02	56.5	68	61	66	61	66	50.5	69	66	59	76
W10004_0953/PHP02	56.5	66	60	66	64	67	50	69	68	59	76
W10004_0955/PHP02	57	66.5	59	66	61	66.5	48	72	70	61	76
W10004_0956/PHP02	57	69.5	61	66	64	67.5	48	71.5	70	62	79
W10004_0963/PHP02	55.5	69	63	66	62	66.5	50	71	68.5	61	76
W10004_0964/PHP02	55.5	68.5	61	66	66	67	53	69	67.5	59	75
W10004_0966/PHP02	57	66.5	63	66	63.5	68	53	72	68	62	76
W10004_0969/PHP02	56	70.5	61	66	62	66	50	67	66	61	76
W10004_0970/PHP02	56	67	61	66	63	70	49.5	72	68	60	77
W10004_0971/PHP02	56.5	68.5	61	66	66	67	50	70	69	57	76
W10004_0974/PHP02	57	68.5	63	66	61	65	50	70	66	59	74.5
W10004_0975/PHP02	57.5	76	63	66	63.5	68	50	70	69	61.5	76
W10004_0981/PHP02	58	67.5	63	66	62.5	68	50.5	70	72	62	79
W10004_0982/PHP02	58	70	61	66	66	67	50	71	68	62	76
W10004_0984/PHP02	56.5	65	63	66	62	66	50	67	68	59	76
W10004_0988/PHP02	56	69	59	66	61	67	52	71	67	61	76
W10004_0991/PHP02	55.5	66.5	61	66	61	66	48.5	70	67	58	75
W10004_0996/PHP02	58	68	66	67.5	63	68.5	50	74	68	63	78
W10004_0997/PHP02	55.5	68.5	59	66	61	66	49	69	66	58	76
W10004_1000/PHP02	57.5	66.5	63	66	64	67	50	70	70	60	76
W10004_1001/PHP02	55	66.5	59	66	64	65	48	67	64	56	75
W10004_1002/PHP02	57	70	63	66	62	67	57	69	69.5	61	76
W10004_1004/PHP02	53.5	64.5	59	66	61.5	64.5	49.5	70	68	54	74
W10004_1014/PHP02	58.5	70	63	66	62	67	58	71.5	69	62	77
W10004_1015/PHP02	56.5	70.5	61	66	63	66	50	71	70	62	75
W10004_1018/PHP02	56	70	61	66	63	66	50	70	69	59	76
W10004_1020/PHP02	55.5	64	59	66	61	65	48	67	66	56	75
W10004_1032/PHP02	56.5	65	61	66	66	66	49	68	68	57	76
W10004_1037/PHP02	56.5	65	60	66	61	66	50	70	68	59	75
W10004_1045/PHP02	57	71	63	67.5	63	67.5	50.5	72	70	62	76
W10004_1052/PHP02	57	68	61	66	63	67	57	71	70	60	76
W10004_1057/PHP02	57	67.5	61	66	61	66	49	71	68	59.5	76
W10004_1064/PHP02	59	66.5	62	66	63	67.5	49	71	69	63	76
W10004_1072/PHP02	58.5	70.5	59	66	64	68	50	71	67	61	75
W10004_1080/PHP02	57	71	61	66	64	67	50	70.5	69	57	76
W10004_1081/PHP02	55.5	68	61	66	61	65	50	68	67	57	75.5
W10004_1084/PHP02	56.5	67.5	61	66	62	66	51.5	71	66	57	76
W10004_1099/PHP02	55.5	69	59	66	60	66	48	69	66.5	57	75
W10004_1104/PHP02	57.5	68.5	61	66	62	68	50	71	69	61	75.5
W10004_1105/PHP02	54.5	64.5	59	66	61	66.5	50	71	68	59	76
W10004_1112/PHP02	56	66.5	63	66	62	66	51	71	69	60	76
W10004_1117/PHP02	58	65.5	61	66	66	67.5	50	73	70	59	78
W10004_1118/PHP02	58	70.5	66	66	63	68	52	69	70	59	77
W10004_1123/PHP02	55.5	75	60	66	61	66	50	71	69	60	76
W10004_1143/PHP02	57.5	67.5	61	66	64	68	51	69	68.5	60	75
W10004_1146/PHP02	60.5	72.5	61	66	63	66.5	51	71	68	61	75
W10004_1156/PHP02	55.5	65.5	59	66	63	67	48	68	67	58	75

## Sheet: GTW
Table S9. Phenotypes of the Maize331 dataset were measured in eleven environments.
Sheet 3. Phenotypes of the grain test weight measured in eleven environments.
Hybrid	Environment
	MIH1_2020	MIH1_2021	MNH1_2020	MNH1_2021	NYH2_2020	NYH2_2021	OHH1_2020	WIH1_2020	WIH1_2021	WIH3_2020	WIH3_2021
B14A/OH43	677.06	654.53	675.77	717.61	682.21	623.64	641.02	641.66	707.31	610.13	618.17
B37/H95	699.59	713.74	763.94	766.52	722.11	678.35	704.09	602.65	753	661.29	712.67
B37/MO17	691.86	671.27	715.03	733.05	682.21	643.59	689.29	692.51	727.26	665.9	682.21
B37/OH43	691.22	652.6	731.12	728.55	717.61	634.58	668.05	682.21	727.26	655.82	666.12
B73/MO17	657.43	665.15	737.56	726.94	716.32	656.46	675.77	668.05	705.38	653.46	659.9
B73/PHN82	774.03	697.01	751.07	752.68	720.82	685.43	696.05	681.24	745.28	666.63	703.66
CG44/CGR01	685.43	753	753.65	734.98	737.56	715.03	737.56	727.26	742.71	715.67	724.69
F42/H95	695.72	728.55	731.76	777.46	747.85	693.79	686.71	700.23	774.89	660.65	711.81
F42/MO17	672.55	666.12	739.17	727.26	742.71	678.99	720.82	683.17	721.47	672.72	678.67
LH74/PHN82	706.02	706.66	745.28	744.64	708.6	697.01	731.76	732.41	753.65	682.53	737.24
PHW52/PHM49	700.23	678.99	691.86	732.41	737.56	669.98	699.59	680.28	715.03	656.14	688.32
W10004_0006/PHP02	684.14	682.21	720.82	725.97	720.82	660.33	714.39	698.94	737.56	689.93	689.29
W10004_0007/PHP02	719.54	706.02	749.14	759.44	714.39	698.94	758.15	710.53	762.01	706.66	720.82
W10004_0008/PHP02	684.78	683.5	754.29	734.98	722.11	679.63	716.96	705.38	755.58	719.54	696.37
W10004_0010/PHP02	696.37	686.07	745.28	760.73	720.82	677.06	731.12	732.41	739.49	655.18	719.54
W10004_0013/PHP02	704.73	721.47	741.42	740.13	743.99	701.52	749.14	731.12	742.06	693.79	738.84
W10004_0014/PHP02	696.37	697.01	742.71	738.84	727.26	683.5	723.4	722.11	734.98	617.85	711.81
W10004_0018/PHP02	725.97	717.61	723.4	755.58	745.28	701.52	767.16	746.57	785.83	710.53	764.59
W10004_0026/PHP02	720.18	725.33	751.72	755.58	741.42	698.94	754.29	722.11	769.74	722.11	728.55
W10004_0027/PHP02	702.16	693.79	723.4	702.8	713.74	677.06	731.12	679.63	725.97	709.24	705.38
W10004_0032/PHP02	724.04	713.74	751.72	737.56	729.83	671.27	749.14	724.69	759.44	702.8	746.57
W10004_0034/PHP02	683.5	695.08	725.97	714.39	715.67	656.46	711.81	675.77	724.69	653.89	723.4
W10004_0035/PHP02	688.64	697.01	728.55	720.82	755.58	673.84	718.25	713.74	733.7	697.65	686.07
W10004_0037/PHP02	715.67	705.38	743.99	749.14	729.83	674.49	725.97	733.7	763.3	688	736.27
W10004_0039/PHP02	727.26	730.48	736.27	762.01	731.12	684.78	762.01	734.98	762.01	706.66	741.42
W10004_0041/PHP02	709.24	691.22	725.97	719.54	717.61	673.2	720.82	708.6	743.99	688.64	705.38
W10004_0042/PHP02	716.96	700.87	736.27	740.13	732.41	673.2	741.42	725.97	745.28	683.5	736.27
W10004_0045/PHP02	716.32	690.57	751.72	747.85	735.63	656.46	731.12	737.56	746.57	720.82	714.39
W10004_0046/PHP02	677.7	678.35	726.62	727.26	709.24	659.04	716.96	705.38	736.27	695.72	704.09
W10004_0047/PHP02	718.25	704.73	750.43	737.56	732.41	684.14	736.27	715.03	750.43	707.95	704.09
W10004_0053/PHP02	691.22	673.84	707.95	729.83	678.35	592.11	720.82	691.22	730.48	659.04	704.09
W10004_0055/PHP02	677.7	682.85	720.82	712.46	728.55	670.62	725.97	695.08	729.19	691.22	710.53
W10004_0059/PHP02	838.6	713.74	724.69	742.71	727.26	683.5	725.97	704.09	725.97	673.84	727.26
W10004_0061/PHP02	692.51	711.81	745.28	747.85	725.97	684.78	704.09	711.81	759.44	710.53	696.37
W10004_0063/PHP02	709.24	706.66	728.55	733.7	718.25	689.93	741.42	715.67	750.43	660.33	691.22
W10004_0064/PHP02	691.22	708.6	733.7	737.56	734.98	674.49	725.97	713.1	746.57	673.2	696.37
W10004_0065/PHP02	691.86	688	733.7	731.12	728.55	680.92	720.82	708.6	732.41	702.8	702.8
W10004_0068/PHP02	717.61	713.1	746.57	738.84	730.48	692.51	738.84	736.27	751.72	732.41	732.41
W10004_0069/PHP02	676.42	689.29	716.96	711.81	709.24	682.21	749.14	688.64	728.55	683.5	683.5
W10004_0071/PHP02	698.3	691.22	745.28	729.83	724.69	684.78	743.99	715.67	772.31	659.04	720.82
W10004_0072/PHP02	695.08	685.43	728.55	747.85	723.4	688.64	707.95	718.25	742.71	677.06	714.39
W10004_0073/PHP02	658.4	678.99	706.66	716.32	715.67	674.49	700.23	692.51	729.19	669.34	686.07
W10004_0076/PHP02	697.01	702.8	734.34	747.85	718.25	678.35	743.99	713.1	749.79	701.52	724.69
W10004_0078/PHP02	700.23	707.95	743.99	751.72	745.28	776.82	720.82	707.95	738.84	692.51	714.39
W10004_0080/PHP02	698.94	707.31	749.14	728.55	743.99	676.42	715.67	729.83	755.58	620.42	680.92
W10004_0086/PHP02	706.02	700.23	706.66	740.13	688	675.77	720.82	710.53	745.28	683.5	737.56
W10004_0087/PHP02	705.38	719.54	741.42	762.01	715.67	683.5	759.44	700.23	765.88	707.95	726.62
W10004_0092/PHP02	699.59	711.81	718.25	740.13	722.11	695.08	727.26	705.38	736.27	700.23	723.4
W10004_0093/PHP02	699.59	678.99	747.85	724.69	743.99	702.8	732.41	720.82	747.85	700.23	753
W10004_0095/PHP02	683.5	702.16	734.98	726.62	729.83	729.83	705.38	713.1	763.3	683.5	708.6
W10004_0098/PHP02	715.67	705.337	760.08	760.73	731.76	699.59	763.3	740.13	768.45	696.37	732.41
W10004_0101/PHP02	683.5	706.02	742.71	736.27	732.41	686.07	723.4	682.21	746.57	693.79	698.94
W10004_0103/PHP02	693.15	693.15	732.41	736.27	736.27	686.07	714.39	702.8	732.41	716.96	723.4
W10004_0106/PHP02	667.41	673.84	705.38	698.94	709.24	664.19	704.09	687.36	728.55	671.91	682.21
W10004_0110/PHP02	715.67	702.16	750.43	741.42	740.13	671.91	722.11	716.96	738.84	683.5	714.39
W10004_0112/PHP02	717.61	718.25	751.72	760.08	734.98	715.67	753	747.85	774.89	669.34	745.28
W10004_0116/PHP02	704.73	689.29	740.13	754.29	711.81	698.94	722.11	725.97	738.84	668.05	718.25
W10004_0118/PHP02	715.03	708.6	753	764.59	719.54	691.22	758.15	724.69	790.33	688.64	736.27
W10004_0119/PHP02	709.24	712.46	741.42	743.99	729.83	689.93	740.13	716.96	719.54	687.36	733.7
W10004_0121/PHP02	693.15	707.31	738.2	736.27	734.98	693.79	738.84	725.97	751.72	653.89	728.55
W10004_0122/PHP02	709.24	673.84	738.84	719.54	723.4	670.62	729.83	680.92	737.56	669.34	731.12
W10004_0127/PHP02	705.38	726.62	747.85	755.58	731.12	689.93	725.97	716.32	755.58	729.83	764.59
W10004_0129/PHP02	690.57	698.3	732.41	747.85	728.55	683.5	734.98	700.23	747.85	679.63	695.08
W10004_0132/PHP02	738.84	729.83	749.14	751.72	731.12	685.43	756.86	733.7	786.47	688.64	743.99
W10004_0133/PHP02	716.96	707.31	743.99	745.28	704.09	702.8	750.43	728.55	756.86	684.78	735.63
W10004_0134/PHP02	682.85	687.36	713.1	743.99	661.61	696.37	725.97	704.09	738.84	679.63	709.24
W10004_0140/PHP02	678.35	708.6	728.55	725.97	709.24	687.36	720.82	707.95	753	715.67	719.54
W10004_0144/PHP02	716.96	712.46	743.99	740.13	750.43	697.65	750.43	713.1	759.44	654.53	735.63
W10004_0146/PHP02	715.67	720.18	742.71	760.73	746.57	693.79	738.84	737.56	729.83	695.08	731.12
W10004_0147/PHP02	708.6	720.82	737.56	741.42	715.67	682.21	752.36	727.26	734.98	728.55	720.82
W10004_0148/PHP02	716.32	715.03	729.19	749.14	602.4	653.89	747.85	722.11	753	732.41	718.25
W10004_0150/PHP02	731.76	712.46	749.14	747.85	735.63	671.91	749.14	734.34	764.59	705.38	715.67
W10004_0152/PHP02	677.7	689.29	742.71	720.82	713.1	698.94	725.97	684.78	741.42	711.81	697.65
W10004_0153/PHP02	692.51	695.08	736.27	718.25	720.82	687.36	734.98	662.9	758.15	653.89	719.54
W10004_0154/PHP02	698.94	701.52	747.85	736.27	725.97	682.85	740.13	716.96	716.96	683.5	727.9
W10004_0161/PHP02	672.55	672.55	722.11	710.53	705.38	642.31	702.8	678.35	695.08	656.46	668.69
W10004_0166/PHP02	676.42	682.21	713.1	758.15	711.81	674.49	733.7	693.79	727.26	674.49	670.62
W10004_0167/PHP02	713.74	715.67	731.12	743.99	710.53	701.52	732.41	708.6	744.64	632.01	746.57
W10004_0168/PHP02	700.87	712.46	725.97	742.71	716.96	691.22	713.1	697.65	751.72	650.03	737.56
W10004_0169/PHP02	671.27	689.93	720.82	728.55	723.4	678.35	722.11	711.81	719.54	674.49	701.52
W10004_0178/PHP02	690.57	718.25	725.97	740.13	738.84	700.23	704.09	697.65	747.85	655.18	707.95
W10004_0179/PHP02	715.67	729.19	749.79	751.72	737.56	716.96	758.15	740.13	768.45	753	769.74
W10004_0185/PHP02	690.57	686.07	737.56	724.69	738.84	657.11	714.39	701.52	739.49	673.2	710.53
W10004_0190/PHP02	695.72	700.87	738.2	734.98	715.67	674.49	732.41	711.81	751.72	705.38	716.96
W10004_0192/PHP02	690.57	684.14	722.75	713.1	720.82	693.79	718.25	698.94	729.83	693.79	705.38
W10004_0194/PHP02	709.88	696.37	750.43	750.43	741.42	695.08	747.85	714.39	768.45	670.62	719.54
W10004_0196/PHP02	680.92	690.57	713.1	728.55	698.94	661.61	700.23	679.63	711.81	682.21	684.78
W10004_0197/PHP02	709.24	691.86	748.5	738.84	740.13	682.21	729.83	711.81	755.58	684.78	728.55
W10004_0199/PHP02	715.03	706.02	756.86	753	719.54	684.78	753	733.7	759.44	709.24	729.83
W10004_0203/PHP02	716.32	727.26	746.57	745.28	719.54	709.24	741.42	731.12	740.78	686.07	746.57
W10004_0204/PHP02	698.3	697.65	718.25	740.13	721.47	659.04	704.09	702.8	732.41	706.02	681.56
W10004_0206/PHP02	732.41	722.11	737.56	741.42	732.41	711.81	743.35	733.05	760.73	729.83	753
W10004_0212/PHP02	703.45	715.67	737.56	738.84	723.4	670.62	738.84	713.1	751.07	671.91	709.24
W10004_0217/PHP02	694.44	891.38	724.69	741.42	732.41	654.53	722.11	706.66	723.4	691.22	683.5
W10004_0220/PHP02	711.81	710.53	739.49	745.28	727.26	691.22	745.28	711.81	743.99	695.08	705.38
W10004_0223/PHP02	716.96	702.8	753	754.29	716.96	679.669	758.15	736.27	749.14	681.56	719.54
W10004_0224/PHP02	702.8	692.51	734.98	732.41	733.7	693.79	732.41	715.67	750.43	705.38	737.56
W10004_0225/PHP02	696.37	701.52	750.43	736.27	729.83	670.62	713.1	707.95	740.78	705.38	705.38
W10004_0231/PHP02	715.67	718.89	747.21	749.14	732.41	696.37	753	733.7	733.7	691.22	716.32
W10004_0236/PHP02	704.09	703.45	733.7	734.98	727.26	660.33	736.27	697.65	736.27	700.23	688.64
W10004_0238/PHP02	720.82	720.18	759.44	753	740.13	693.79	753	737.56	754.29	668.05	743.99
W10004_0241/PHP02	686.07	686.71	718.25	727.26	716.32	680.92	698.94	705.38	740.13	703.45	714.39
W10004_0253/PHP02	661.61	665.47	709.24	719.54	720.18	658.4	682.21	671.27	723.4	648.74	683.5
W10004_0254/PHP02	716.96	718.89	748.5	765.88	754.29	686.07	741.42	727.26	741.42	732.41	733.05
W10004_0256/PHP02	722.11	715.67	758.15	736.27	742.71	709.24	745.28	733.7	773.6	733.7	722.11
W10004_0258/PHP02	679.63	704.09	702.8	718.25	706.66	652.6	715.67	711.81	713.1	711.81	698.94
W10004_0261/PHP02	680.92	700.23	727.26	731.12	722.11	679.63	705.38	691.86	728.55	677.06	674.49
W10004_0262/PHP02	723.4	746.57	750.43	752.36	756.86	671.91	770.38	746.57	715.67	732.41	776.17
W10004_0264/PHP02	721.47	849.54	736.27	743.99	718.25	724.69	731.12	728.55	764.59	679.63	723.4
W10004_0268/PHP02	699.59	672.55	734.98	740.13	724.69	647.45	707.95	687.36	726.62	660.97	668.69
W10004_0270/PHP02	722.75	716.32	748.5	759.44	734.98	680.92	729.83	729.83	771.02	707.95	736.27
W10004_0276/PHP02	692.51	700.23	711.81	740.13	693.79	691.22	709.24	686.07	741.42	678.99	698.94
W10004_0290/PHP02	716.96	707.95	762.01	751.72	742.71	696.37	732.41	711.81	719.54	700.23	711.81
W10004_0291/PHP02	702.8	706.66	741.42	737.56	729.83	680.92	727.26	702.8	742.71	678.35	696.37
W10004_0299/PHP02	672.55	684.78	728.55	738.84	689.93	581.81	718.25	701.52	715.67	668.05	688.64
W10004_0306/PHP02	695.08	720.18	737.56	750.43	737.56	693.15	747.85	731.12	756.86	709.24	710.53
W10004_0308/PHP02	748.5	709.88	753	767.16	710.53	724.69	782.61	729.83	773.6	718.25	768.45
W10004_0310/PHP02	700.87	702.16	729.83	706.66	697.01	661.61	743.99	705.38	746.57	674.49	713.1
W10004_0327/PHP02	689.93	698.94	737.56	733.7	729.19	675.77	729.19	706.66	732.41	679.63	731.12
W10004_0329/PHP02	880	760.08	767.16	758.15	756.86	707.95	780.68	753	771.02	709.24	753
W10004_0336/PHP02	698.3	704.73	724.69	736.27	733.7	686.71	738.84	706.66	755.58	687.36	728.55
W10004_0344/PHP02	700.23	686.71	734.98	742.71	745.92	668.05	722.11	723.4	746.57	647.45	669.34
W10004_0361/PHP02	696.37	711.17	737.56	734.98	732.41	688.64	727.26	695.08	767.16	702.8	713.1
W10004_0362/PHP02	706.02	680.92	753	734.98	733.7	617.85	729.83	702.8	753	695.08	696.37
W10004_0380/PHP02	710.53	698.3	734.34	743.99	740.78	688.64	738.84	709.24	758.15	696.37	719.54
W10004_0381/PHP02	718.89	718.25	750.43	727.26	747.85	695.08	750.43	731.12	749.14	720.82	733.7
W10004_0383/PHP02	694.44	695.72	747.85	754.29	718.25	669.34	714.39	707.95	723.4	686.07	680.92
W10004_0389/PHP02	687.36	695.72	719.54	741.42	718.25	653.89	727.26	705.38	733.7	679.63	701.52
W10004_0393/PHP02	704.09	707.95	749.14	753	727.26	680.92	725.97	656.46	742.71	675.77	722.11
W10004_0394/PHP02	698.94	682.21	719.54	714.39	713.1	657.75	720.82	701.52	731.12	668.05	687.36
W10004_0395/PHP02	742.71	742.71	772.31	778.75	721.47	715.67	776.17	723.4	790.33	668.05	756.86
W10004_0409/PHP02	693.79	671.27	714.39	732.41	728.55	678.35	689.93	688.64	723.4	688.64	692.51
W10004_0410/PHP02	709.24	698.3	740.13	737.56	740.13	697.65	746.57	720.82	774.89	673.2	742.71
W10004_0412/PHP02	722.75	734.98	758.15	755.58	719.54	729.83	774.89	727.26	794.19	731.12	753.65
W10004_0417/PHP02	724.69	721.47	764.59	747.85	729.83	710.53	765.88	729.83	765.88	714.39	754.29
W10004_0419/PHP02	671.27	677.7	707.95	720.18	710.53	669.34	689.93	686.07	716.96	648.74	695.08
W10004_0427/PHP02	718.89	699.59	724.69	751.72	718.25	700.23	759.44	738.84	749.14	729.83	746.57
W10004_0430/PHP02	734.98	709.88	747.85	751.72	745.28	641.02	754.29	719.54	742.71	669.34	729.83
W10004_0465/PHP02	708.6	708.6	738.84	742.71	722.11	686.07	749.14	722.11	737.56	683.5	709.24
W10004_0467/PHP02	710.53	706.02	742.71	731.12	698.94	677.06	741.42	692.51	738.84	711.81	697.65
W10004_0474/PHP02	706.02	702.8	745.28	746.57	611.41	690.57	725.97	714.39	746.57	700.23	725.97
W10004_0487/PHP02	697.65	718.25	743.99	750.43	763.3	687.36	736.27	707.95	740.13	698.94	722.11
W10004_0498/PHP02	683.5	663.54	711.17	702.8	705.38	664.19	709.24	668.05	709.24	664.19	679.63
W10004_0501/PHP02	719.54	713.74	750.43	745.28	733.7	662.9	746.57	730.48	729.83	683.5	732.41
W10004_0505/PHP02	697.65	684.78	724.69	737.56	713.1	665.47	707.95	694.44	714.39	651.32	656.46
W10004_0601/PHP02	682.21	678.35	734.98	737.56	664.19	674.49	689.93	679.63	727.26	671.91	687.36
W10004_0608/PHP02	737.56	751.07	767.16	776.17	773.6	713.1	777.46	758.15	786.47	661.61	734.98
W10004_0612/PHP02	710.53	722.75	743.99	732.41	730.48	689.93	738.84	720.82	617.85	704.09	736.27
W10004_0614/PHP02	702.8	707.31	737.56	737.56	688	709.24	735.63	704.09	753	641.02	693.79
W10004_0616/PHP02	699.59	710.53	724.69	718.25	709.24	678.35	707.95	691.22	742.06	684.78	696.37
W10004_0618/PHP02	695.72	682.21	720.82	727.26	716.96	664.19	709.88	698.94	742.71	666.76	701.52
W10004_0619/PHP02	691.22	705.337	751.72	754.29	732.41	682.21	740.13	718.25	719.54	664.19	688.64
W10004_0620/PHP02	698.94	711.17	736.27	736.27	707.95	686.07	727.26	709.88	771.02	697.65	725.97
W10004_0622/PHP02	713.1	692.51	736.27	710.53	740.13	628.15	736.27	713.1	737.56	691.22	687.36
W10004_0624/PHP02	678.35	682.85	718.25	701.52	756.86	677.06	707.95	695.08	774.89	698.94	696.37
W10004_0625/PHP02	690.57	679.63	716.96	727.26	710.53	673.2	718.25	697.65	733.7	661.61	711.81
W10004_0628/PHP02	700.23	700.23	738.84	734.98	722.11	678.99	718.25	705.38	745.28	691.22	705.38
W10004_0631/PHP02	703.45	695.72	731.76	734.98	728.55	687.36	709.24	715.67	738.2	688.64	656.46
W10004_0632/PHP02	688.64	671.27	728.55	731.12	679.63	662.9	695.08	684.78	711.81	642.31	661.61
W10004_0636/PHP02	689.93	685.43	736.27	719.54	693.79	670.62	727.26	702.8	734.98	675.77	670.62
W10004_0637/PHP02	705.38	711.17	745.28	738.84	728.55	685.43	731.12	713.1	745.28	660.33	728.55
W10004_0639/PHP02	715.03	700.23	741.42	745.28	737.56	697.65	731.12	698.94	746.57	662.9	714.39
W10004_0644/PHP02	701.52	704.73	740.13	725.97	716.96	682.21	725.97	715.67	741.42	666.76	701.52
W10004_0645/PHP02	690.57	676.42	706.66	722.11	709.24	642.31	714.39	682.21	727.26	671.91	678.99
W10004_0646/PHP02	681.56	706.66	749.14	729.83	743.99	665.47	736.91	705.38	747.85	653.89	692.51
W10004_0649/PHP02	704.73	698.3	732.41	739.49	729.83	686.07	747.21	702.8	763.3	656.46	704.09
W10004_0651/PHP02	710.53	720.18	749.14	747.21	719.54	643.59	738.84	716.96	755.58	723.4	727.26
W10004_0654/PHP02	710.53	713.1	743.99	742.71	720.82	692.51	729.19	706.66	755.58	682.21	724.69
W10004_0658/PHP02	695.08	691.22	743.99	742.06	743.99	677.06	711.81	695.08	728.55	688.64	696.37
W10004_0659/PHP02	681.56	673.84	722.11	709.24	689.93	666.76	750.43	682.21	732.41	660.97	696.37
W10004_0661/PHP02	697.01	707.31	734.98	750.43	718.25	686.07	738.84	723.4	750.43	645.52	714.39
W10004_0667/PHP02	685.43	693.15	729.83	724.69	714.39	670.62	707.95	723.4	747.85	678.99	698.94
W10004_0669/PHP02	708.6	721.47	756.86	753	751.72	710.53	738.84	729.83	755.58	716.96	740.13
W10004_0672/PHP02	700.23	711.17	758.15	751.07	707.95	692.51	736.27	720.82	759.44	706.66	724.69
W10004_0673/PHP02	698.3	698.94	738.84	746.57	723.4	684.78	702.16	702.8	732.41	655.18	714.39
W10004_0675/PHP02	691.86	691.22	728.55	729.83	709.24	671.91	700.23	698.94	727.26	688.64	705.38
W10004_0678/PHP02	706.66	706.02	740.13	760.73	742.71	659.04	732.41	714.39	731.12	684.78	716.96
W10004_0680/PHP02	706.66	735.63	769.74	758.15	745.28	711.81	772.31	754.29	768.45	731.12	759.44
W10004_0682/PHP02	708.6	691.22	733.7	733.7	729.83	674.49	729.83	715.67	747.85	709.24	684.78
W10004_0684/PHP02	729.83	724.69	753.65	765.88	731.12	630	762.01	724.69	741.42	738.84	731.12
W10004_0685/PHP02	699.59	713.74	749.14	750.43	727.9	698.94	734.98	731.12	762.01	682.85	722.11
W10004_0687/PHP02	700.87	684.78	724.69	730.48	710.53	682.21	711.81	696.37	740.13	693.79	696.37
W10004_0688/PHP02	692.51	701.52	745.28	763.3	713.1	683.5	718.25	700.23	741.42	682.21	719.54
W10004_0689/PHP02	714.39	715.67	746.57	760.73	731.12	689.93	736.27	720.82	756.22	727.26	740.13
W10004_0695/PHP02	709.24	706.02	751.72	764.59	714.39	700.87	745.28	719.54	743.99	716.96	716.96
W10004_0696/PHP02	706.66	715.03	749.14	734.98	729.83	701.52	747.85	713.74	737.56	686.07	711.81
W10004_0701/PHP02	701.52	716.96	740.13	743.99	722.11	661.61	743.99	719.54	754.29	718.25	733.05
W10004_0702/PHP02	718.89	725.33	710.53	770.38	749.14	696.37	767.16	746.57	738.84	721.47	732.41
W10004_0703/PHP02	695.72	698.94	727.26	709.24	701.52	673.2	711.81	706.66	729.83	677.06	705.38
W10004_0704/PHP02	727.9	724.04	759.44	747.85	746.57	714.39	756.86	727.26	675.77	680.92	705.38
W10004_0705/PHP02	706.02	680.28	710.53	711.81	719.54	660.33	731.12	724.69	741.42	701.52	717.61
W10004_0711/PHP02	720.5	748.5	768.45	764.59	762.01	705.38	763.3	745.28	786.47	691.22	740.13
W10004_0712/PHP02	706.02	704.09	734.34	736.27	700.23	682.21	729.83	719.54	750.43	678.35	713.1
W10004_0713/PHP02	696.37	694.44	724.69	740.13	731.12	673.2	718.25	732.41	736.27	681.56	700.23
W10004_0714/PHP02	697.01	701.52	732.41	736.27	741.42	675.77	723.4	714.39	732.41	666.76	720.82
W10004_0717/PHP02	700.87	708.6	749.14	755.58	733.7	682.21	740.13	715.67	759.44	714.39	743.99
W10004_0723/PHP02	711.17	710.53	755.58	763.3	731.12	723.4	732.41	711.81	751.72	697.01	741.42
W10004_0727/PHP02	713.1	815.43	752.36	736.27	729.83	698.94	718.25	722.75	756.22	696.37	733.7
W10004_0729/PHP02	702.16	711.81	725.97	750.43	732.41	698.94	730.48	729.83	732.41	630.72	679.63
W10004_0732/PHP02	725.33	731.76	756.22	753	727.26	693.79	763.3	746.57	774.89	746.57	722.11
W10004_0734/PHP02	690.57	681.56	742.71	738.84	732.41	675.77	705.38	688.64	723.4	665.47	672.55
W10004_0736/PHP02	688.64	706.66	723.4	731.12	706.66	659.04	734.98	706.66	732.41	684.78	704.09
W10004_0741/PHP02	695.72	689.29	733.7	732.41	729.83	670.62	718.25	711.81	723.4	689.93	702.8
W10004_0745/PHP02	864.99	671.27	733.7	722.11	722.75	648.1	720.82	683.5	714.39	670.62	684.78
W10004_0746/PHP02	671.91	682.85	725.97	729.83	724.69	648.74	696.37	715.67	714.39	623	675.13
W10004_0747/PHP02	685.43	691.22	738.2	722.11	714.39	682.21	714.39	698.94	741.42	702.8	701.52
W10004_0751/PHP02	715.67	698.3	738.84	733.7	728.55	680.92	731.12	714.39	760.73	691.22	687.36
W10004_0756/PHP02	682.21	700.87	736.27	734.98	728.55	683.5	720.82	695.08	732.41	678.35	717.61
W10004_0757/PHP02	704.09	692.51	737.56	749.79	728.55	675.77	718.25	715.67	715.03	652.6	698.94
W10004_0760/PHP02	715.67	706.02	741.42	734.98	729.83	696.37	732.41	716.96	750.43	691.22	728.55
W10004_0768/PHP02	689.29	699.59	715.67	725.97	732.41	666.76	711.81	678.35	759.44	665.47	716.96
W10004_0771/PHP02	717.61	719.54	725.97	759.44	736.27	689.93	726.62	741.42	771.67	653.89	714.39
W10004_0774/PHP02	706.66	713.1	718.25	743.35	738.84	664.19	747.85	700.23	747.21	693.79	713.1
W10004_0775/PHP02	724.04	723.4	740.13	747.85	720.82	641.02	736.27	688.64	755.58	724.69	706.66
W10004_0776/PHP02	698.3	704.73	728.55	738.84	722.75	684.78	740.13	709.24	746.57	697.65	734.98
W10004_0779/PHP02	689.29	695.72	737.56	738.2	719.54	693.79	713.1	705.38	741.42	697.65	714.39
W10004_0781/PHP02	704.73	727.9	743.99	733.7	722.11	691.22	758.15	731.12	762.01	724.69	747.85
W10004_0783/PHP02	697.01	707.31	725.97	740.13	729.83	677.06	718.25	715.67	756.86	691.86	731.12
W10004_0784/PHP02	689.93	802.56	729.19	722.11	718.25	689.93	707.95	709.24	748.5	651.32	706.66
W10004_0787/PHP02	709.24	678.35	728.55	728.55	724.69	683.5	702.8	689.93	726.62	652.6	700.23
W10004_0789/PHP02	739.49	712.46	769.74	747.85	746.57	683.5	740.13	718.89	752.36	661.61	713.1
W10004_0792/PHP02	686.71	705.337	737.56	743.35	727.26	607.55	734.98	689.93	733.7	709.24	716.96
W10004_0795/PHP02	729.83	728.55	741.42	759.44	749.14	691.22	753	725.97	746.57	732.41	763.3
W10004_0798/PHP02	655.82	704.09	711.17	724.69	708.6	604.98	700.23	680.92	740.13	620.42	701.52
W10004_0799/PHP02	700.23	694.44	727.26	745.28	725.33	663.54	695.08	692.51	708.6	657.75	693.79
W10004_0800/PHP02	717.61	710.53	750.43	743.35	700.23	666.76	743.99	740.13	755.58	701.52	725.97
W10004_0801/PHP02	687.36	700.87	720.82	737.56	716.96	666.76	719.54	705.38	724.69	688.64	689.93
W10004_0803/PHP02	696.37	713.74	734.98	719.54	734.98	693.79	731.12	715.67	743.99	701.52	731.12
W10004_0806/PHP02	701.52	711.81	746.57	729.83	746.57	657.75	743.99	706.66	742.71	626.86	714.39
W10004_0807/PHP02	680.28	680.92	710.53	725.33	707.95	655.18	700.23	689.93	725.97	638.44	710.53
W10004_0812/PHP02	717.61	724.04	734.98	760.73	737.56	697.01	747.85	727.26	762.01	691.22	714.39
W10004_0814/PHP02	687.36	702.16	727.26	732.41	714.39	666.76	704.09	700.23	737.56	673.2	716.96
W10004_0818/PHP02	707.95	689.29	738.84	729.83	720.82	638.44	736.27	710.53	747.85	701.52	701.52
W10004_0819/PHP02	692.51	706.02	733.7	724.04	719.54	671.91	736.27	702.8	746.57	705.38	727.26
W10004_0820/PHP02	709.24	702.8	751.72	740.13	745.28	695.72	713.1	709.24	737.56	705.38	697.65
W10004_0822/PHP02	722.75	706.02	758.15	742.71	729.83	677.06	743.99	724.69	769.09	704.09	701.52
W10004_0823/PHP02	686.07	698.3	728.55	718.89	708.6	662.9	718.25	725.97	732.41	688.64	684.78
W10004_0827/PHP02	710.53	698.3	736.27	741.42	724.69	666.76	729.83	711.81	729.83	678.35	727.26
W10004_0828/PHP02	714.39	723.4	750.43	741.42	734.98	704.09	756.86	731.12	759.44	698.94	754.93
W10004_0830/PHP02	702.8	690.57	688.64	753	692.51	669.34	738.84	708.6	741.42	686.07	727.26
W10004_0832/PHP02	677.06	704.09	740.13	729.83	715.67	666.76	725.33	623	741.42	697.65	704.09
W10004_0833/PHP02	691.86	682.85	733.7	741.42	702.8	662.9	704.09	714.39	745.92	709.24	702.8
W10004_0834/PHP02	698.3	662.9	718.25	720.82	688	673.2	704.09	683.5	731.12	665.47	705.38
W10004_0837/PHP02	900	688.64	753.65	755.58	698.94	677.06	716.96	711.81	751.72	715.67	705.38
W10004_0840/PHP02	704.73	701.52	715.67	724.69	720.82	687.36	713.1	713.1	740.13	653.89	714.39
W10004_0842/PHP02	697.65	689.93	716.96	732.41	722.75	695.08	732.41	688.64	740.13	677.7	732.41
W10004_0843/PHP02	686.07	709.88	710.53	709.24	728.55	675.77	720.82	652.6	732.41	698.94	679.63
W10004_0844/PHP02	696.37	701.52	741.42	719.54	725.97	697.01	740.13	714.39	762.01	724.69	737.56
W10004_0847/PHP02	715.03	696.37	740.13	750.43	722.11	680.92	741.42	718.25	745.28	659.68	689.93
W10004_0848/PHP02	696.37	685.43	734.34	734.98	731.12	683.5	716.96	695.08	741.42	680.92	728.55
W10004_0852/PHP02	707.31	717.61	756.86	760.08	710.53	643.59	740.13	725.97	751.72	670.62	723.4
W10004_0856/PHP02	702.8	711.17	743.99	743.99	716.96	687.36	750.43	700.23	743.99	715.67	719.54
W10004_0858/PHP02	702.8	708.6	736.27	759.44	718.25	670.62	727.26	729.83	741.42	696.37	713.1
W10004_0859/PHP02	703.45	714.39	729.83	743.99	701.52	702.8	727.26	695.08	747.85	697.65	705.38
W10004_0866/PHP02	685.43	686.71	707.95	738.84	705.38	655.82	687.36	693.79	715.67	705.38	684.14
W10004_0868/PHP02	679.63	800	743.99	716.96	705.38	671.91	725.97	701.52	738.84	709.24	705.38
W10004_0869/PHP02	711.17	730.48	750.43	745.28	722.11	680.92	754.29	720.82	759.44	732.41	742.71
W10004_0877/PHP02	675.77	705.38	719.54	715.67	710.53	671.91	711.81	686.07	728.55	688.64	716.96
W10004_0879/PHP02	692.51	689.93	725.97	737.56	724.69	650.67	718.25	688.64	731.12	652.6	706.02
W10004_0884/PHP02	695.08	707.95	740.13	729.83	727.26	651.32	734.98	711.81	746.57	725.97	719.54
W10004_0885/PHP02	696.37	713.74	745.28	738.84	729.83	695.08	753	731.76	753	720.82	723.4
W10004_0886/PHP02	743.35	732.41	761.37	765.88	742.71	696.37	753	756.86	773.6	701.52	724.69
W10004_0888/PHP02	698.94	680.28	714.39	720.82	705.38	664.19	693.79	697.65	734.98	641.02	706.66
W10004_0889/PHP02	692.51	706.02	738.84	725.97	714.39	668.05	734.98	704.09	696.37	697.65	711.81
W10004_0891/PHP02	697.65	747.85	762.01	751.72	729.83	714.39	738.84	733.7	794.19	700.23	740.13
W10004_0894/PHP02	698.94	683.5	729.83	723.4	700.23	678.35	720.82	697.65	772.31	671.91	714.39
W10004_0896/PHP02	709.24	705.337	738.84	736.27	719.54	674.49	731.76	713.74	759.44	707.95	718.25
W10004_0900/PHP02	708.6	711.17	718.25	747.85	741.42	697.65	747.85	727.26	746.57	700.23	741.42
W10004_0901/PHP02	711.81	717.61	740.13	755.58	737.56	693.79	753	714.39	768.45	700.23	751.72
W10004_0907/PHP02	708.6	740.13	734.98	743.99	733.7	679.63	745.28	691.22	719.54	702.8	722.75
W10004_0913/PHP02	686.71	694.44	737.56	731.12	728.55	670.62	736.27	727.26	742.71	698.94	701.52
W10004_0914/PHP02	709.88	693.15	750.43	736.27	691.22	660.33	727.26	706.66	727.26	696.37	688.64
W10004_0916/PHP02	697.01	681.56	718.25	729.83	727.26	648.74	713.74	696.37	724.04	657.75	683.5
W10004_0918/PHP02	691.22	693.15	734.98	738.2	719.54	659.04	720.82	702.16	734.98	680.92	696.37
W10004_0920/PHP02	686.71	691.86	731.12	724.69	727.26	632.01	713.1	704.09	750.43	696.37	705.38
W10004_0922/PHP02	690.57	709.88	727.9	751.72	715.67	680.92	741.42	722.11	754.29	728.55	720.18
W10004_0930/PHP02	704.73	713.74	754.93	742.71	729.83	707.95	758.15	729.83	755.58	724.04	746.57
W10004_0932/PHP02	716.96	711.81	753	760.73	736.27	695.08	743.99	733.7	762.66	706.66	746.57
W10004_0935/PHP02	711.17	721.47	731.12	743.99	746.57	650.32	729.83	709.24	740.13	709.24	722.11
W10004_0938/PHP02	706.02	699.59	742.71	695.08	723.4	678.35	738.84	700.23	744.64	624.28	727.26
W10004_0940/PHP02	715.67	715.67	747.85	736.27	609.48	679.63	720.82	743.99	759.44	702.8	736.27
W10004_0943/PHP02	722.11	697.01	753	742.71	749.14	714.39	750.43	746.57	771.02	729.83	702.8
W10004_0949/PHP02	699.59	713.74	749.14	732.41	763.3	669.34	738.84	710.53	633.3	673.2	714.39
W10004_0950/PHP02	720.18	705.337	745.28	747.85	646.81	691.22	732.41	716.96	707.95	714.39	741.42
W10004_0951/PHP02	686.07	653.25	692.51	706.66	737.56	644.24	693.15	670.62	704.09	673.2	687.36
W10004_0953/PHP02	702.16	700.87	735.63	730.48	747.85	695.08	725.97	719.54	759.44	680.92	720.82
W10004_0955/PHP02	694.44	709.88	729.83	742.71	755.58	671.91	720.82	692.51	716.32	679.63	705.38
W10004_0956/PHP02	692.51	703.45	733.7	750.43	731.12	668.05	713.1	711.81	763.3	679.63	710.53
W10004_0963/PHP02	709.24	671.27	727.26	727.26	737.56	669.34	722.11	693.79	729.19	679.63	670.62
W10004_0964/PHP02	666.76	674.49	728.55	718.25	675.77	637.16	695.08	687.36	722.75	641.02	680.92
W10004_0966/PHP02	707.95	694.44	727.26	732.41	708.6	657.75	715.03	701.52	723.4	682.21	707.95
W10004_0969/PHP02	698.94	695.08	742.71	736.27	724.04	691.22	722.11	705.38	754.93	673.2	688.64
W10004_0970/PHP02	698.94	696.37	746.57	727.26	729.83	675.77	722.75	704.09	745.28	683.5	702.16
W10004_0971/PHP02	724.69	731.12	767.16	760.73	719.54	682.21	756.22	714.39	782.61	746.57	737.56
W10004_0974/PHP02	691.86	688.64	725.97	731.12	738.84	691.22	724.69	710.53	732.41	711.81	714.39
W10004_0975/PHP02	706.02	702.16	747.85	736.27	720.18	684.78	718.25	728.55	732.41	714.39	709.24
W10004_0981/PHP02	725.33	716.96	754.29	747.85	731.12	686.07	726.62	711.81	740.13	704.09	723.4
W10004_0982/PHP02	713.1	702.16	747.85	736.27	728.55	698.94	738.84	707.95	746.57	696.37	723.4
W10004_0984/PHP02	692.51	709.88	728.55	723.4	719.54	675.77	738.84	705.38	747.85	698.3	718.25
W10004_0988/PHP02	693.15	709.88	729.83	733.7	727.26	682.21	707.95	698.94	741.42	705.38	697.65
W10004_0991/PHP02	678.99	684.78	711.81	719.54	722.11	647.45	696.37	701.52	719.54	641.02	659.04
W10004_0996/PHP02	701.52	692.51	745.28	742.06	743.99	686.07	731.12	709.24	751.72	691.22	710.53
W10004_0997/PHP02	684.14	735.63	751.07	750.43	742.71	705.38	759.44	742.71	718.25	696.37	750.43
W10004_1000/PHP02	687.36	706.02	732.41	741.42	716.96	686.07	725.97	704.09	740.13	686.07	704.09
W10004_1001/PHP02	719.54	711.17	750.43	756.86	738.84	702.8	758.15	736.27	762.01	723.4	745.92
W10004_1002/PHP02	715.03	704.09	754.29	751.72	756.86	704.09	749.14	741.42	754.29	722.11	764.59
W10004_1004/PHP02	697.01	706.02	743.99	732.41	734.98	677.06	727.26	710.53	754.29	707.95	715.67
W10004_1014/PHP02	707.95	694.44	751.72	743.99	738.84	691.22	691.22	724.69	750.43	667.41	713.1
W10004_1015/PHP02	694.44	686.07	759.44	734.98	719.54	670.62	736.91	721.47	740.13	709.24	687.36
W10004_1018/PHP02	720.82	742.06	744.64	756.86	718.25	689.93	741.42	692.51	771.02	697.65	701.52
W10004_1020/PHP02	653.89	706.66	727.26	715.67	705.38	646.17	696.37	670.62	727.26	697.65	707.95
W10004_1032/PHP02	710.53	810.28	745.28	743.35	716.96	692.51	747.85	732.41	756.86	635.87	722.11
W10004_1037/PHP02	703.45	727.26	731.12	745.28	736.27	688.64	750.43	702.8	755.58	723.4	739.49
W10004_1045/PHP02	692.51	697.65	728.55	731.12	723.4	677.7	737.56	718.25	737.56	670.62	720.82
W10004_1052/PHP02	666.12	702.16	719.54	720.82	696.37	633.3	700.23	704.73	722.11	710.53	692.51
W10004_1057/PHP02	691.86	706.02	750.43	736.91	731.12	680.92	718.25	706.66	772.31	703.45	720.82
W10004_1064/PHP02	704.09	710.53	738.84	747.85	720.82	668.69	749.14	718.25	759.44	698.94	732.41
W10004_1072/PHP02	696.37	693.79	746.57	726.62	722.11	693.79	731.12	720.82	738.84	707.95	710.53
W10004_1080/PHP02	692.51	678.35	729.83	723.4	700.23	679.669	722.11	698.3	715.67	691.22	702.8
W10004_1081/PHP02	675.13	677.7	732.41	707.95	716.96	655	720.82	689.29	714.39	700.23	691.22
W10004_1084/PHP02	691.22	697.65	725.97	729.83	713.1	679.63	727.9	707.95	740.13	713.1	701.52
W10004_1099/PHP02	716.32	702.16	746.57	738.84	754.93	688.64	734.98	709.24	763.94	722.11	720.82
W10004_1104/PHP02	709.24	704.73	738.84	753.65	731.12	707.95	743.99	720.82	760.73	719.54	756.86
W10004_1105/PHP02	701.52	704.73	741.42	742.71	741.42	678.99	712.46	698.94	755.58	686.07	707.95
W10004_1112/PHP02	705.38	717.61	743.99	740.13	763.3	660.33	733.05	706.66	751.72	679.63	741.42
W10004_1117/PHP02	697.01	727.9	740.13	753	736.27	694.44	750.43	715.67	747.85	679.63	704.09
W10004_1118/PHP02	678.99	701.52	722.11	753	745.28	659.04	705.38	713.1	731.12	655.18	697.65
W10004_1123/PHP02	703.45	717.61	733.7	737.56	688	684.78	747.85	711.81	745.28	716.96	715.67
W10004_1143/PHP02	707.95	688.64	728.55	743.99	709.24	687.36	723.4	714.39	755.58	675.77	710.53
W10004_1146/PHP02	695.08	706.66	743.99	741.42	831.52	686.71	733.05	716.96	753	684.78	732.41
W10004_1156/PHP02	712.46	738.2	746.57	759.44	745.92	720.82	750.43	733.7	756.86	700.23	759.44

## Sheet: GY
Table S9. Phenotypes of the Maize331 dataset were measured in eleven environments.
Sheet 4. Phenotypes of the grain yield measured in eleven environments.
Hybrid	Environment
	MIH1_2020	MIH1_2021	MNH1_2020	MNH1_2021	NYH2_2020	NYH2_2021	OHH1_2020	WIH1_2020	WIH1_2021	WIH3_2020	WIH3_2021
B14A/OH43	6.15	11.69	10.03	9.48	8.65	9.4	14.14	11.36	10.7	7.57	7.11
B37/H95	6.2	10.94	8.46	8.67	7.48	9.26	10.29	3.74	12.13	6.8	8.83
B37/MO17	6.73	9.98	9.18	7.46	9.96	10.41	14.83	10.67	11.82	9.33	9.15
B37/OH43	7.1	10.95	8.52	9.87	11.98	13.17	12.05	7.98	13.68	8.58	8.86
B73/MO17	8.38	13	10.6	11.13	10.54	10.1	15.5	13.72	15.03	9.91	9.5
B73/PHN82	9.55	12.31	11.98	11.98	12.79	12.56	14.32	9.72	12.15	9.65	10.03
CG44/CGR01	7.88	7.22	8.85	8.47	8.15	9.53	9.83	10.62	10.69	9.94	8.84
F42/H95	8.01	11.6	8.91	10.85	10.26	9.87	13.2	10.2	12.7	11.67	9.15
F42/MO17	7.22	15.04	8.68	10.18	9	11.39	13.42	11.68	13.67	10.66	11.75
LH74/PHN82	9.6	11.28	10.99	11.26	12.54	11.69	12.04	11.98	13.88	11.35	10.63
PHW52/PHM49	9.25	14.2	5.84	12.16	10.23	10.5	12.19	6.49	14.74	9.3	7.67
W10004_0006/PHP02	8.02	11.22	13.26	11.27	10.35	12.29	10.91	11.01	11.39	11.77	9.71
W10004_0007/PHP02	8.4	14.13	12.62	10.07	10.73	10.01	13.34	11.22	13.97	10.72	10.49
W10004_0008/PHP02	9.04	13.47	11.39	12.83	8.27	11.92	14.59	12.36	12.06	14.14	10.18
W10004_0010/PHP02	6.86	13.04	12.04	10.94	13.25	9.93	13.96	10.26	14.25	14.63	13.79
W10004_0013/PHP02	6.03	11.57	9.28	9.87	10.27	9.72	12.91	12.42	8.25	9.13	10.66
W10004_0014/PHP02	9.93	14.94	14.24	12.64	15.28	9.33	15.9	15.55	15.01	14.47	15.42
W10004_0018/PHP02	8.31	7.95	5.47	9.66	12.33	9.19	12.15	9.45	12.22	11.85	6.7
W10004_0026/PHP02	10.39	12.87	10.92	10.52	11.5	11.4	14.05	14.28	11.41	10.9	12.6
W10004_0027/PHP02	8.89	11.09	10.73	11.19	7.87	10.6	11.95	8	13.41	11.64	11.58
W10004_0032/PHP02	6.36	13.24	11.34	10.87	9.57	11.8	14.05	10.7	10.85	10.97	9.96
W10004_0034/PHP02	7.35	11.97	11.92	10.43	11.38	5.29	14	10.67	15.19	12.02	7.17
W10004_0035/PHP02	8.61	11.88	8.89	9.9	8.92	11.73	13.85	13.65	14.86	14.29	12.39
W10004_0037/PHP02	9.08	11.03	8.6	8.25	6.52	6.16	12.03	8.63	12.75	11.67	9.9
W10004_0039/PHP02	6.37	11.79	8.52	9.43	10.21	13.12	12.64	11.63	6.68	11.31	6.85
W10004_0041/PHP02	4.98	11.97	11	11.44	9.8	11.79	12.02	12.92	12.65	8.77	11.68
W10004_0042/PHP02	8.97	11.32	8.62	10.58	9.23	10.64	11.51	11.07	13.51	9.27	8.69
W10004_0045/PHP02	6.32	14.86	13.43	12.19	10.75	12.09	13.77	12.06	15.44	9.19	11.84
W10004_0046/PHP02	7.94	11.39	12.97	11.74	13.78	11.73	11.34	13.27	11.67	9.31	9.62
W10004_0047/PHP02	6.27	12.22	9.92	11.39	13.64	11.87	12.18	11.2	12.23	11.65	10.33
W10004_0053/PHP02	8	12.42	12.06	11.54	8.62	11.47	13.37	9.54	13.42	12.74	11.88
W10004_0055/PHP02	7.91	11.98	11.24	10.18	10.04	12.66	13.94	12.97	13.16	10.71	10.88
W10004_0059/PHP02	6.89	11.07	9.72	8.48	9.62	9.26	12.75	12.38	14.16	10.36	12.3
W10004_0061/PHP02	6.21	11.7	9.83	8.05	6.26	11.25	13.81	12.89	12.49	9.11	9.86
W10004_0063/PHP02	8.67	11.78	10.85	9.68	14.79	9.87	11.12	11.81	11.71	11.9	9.82
W10004_0064/PHP02	8.57	13	12.33	10.86	12.07	10.41	13.65	11.3	9.76	12.97	8.69
W10004_0065/PHP02	8.04	8.84	9.88	10.88	14.24	10.9	12.96	9.98	10.73	13.68	9.7
W10004_0068/PHP02	8.27	12.21	12.66	11.79	10.74	11.99	13.11	11.62	13.43	12.89	12.8
W10004_0069/PHP02	7.15	11.79	11.04	10.29	12.95	12.82	12.29	9.51	13.7	13.52	10.94
W10004_0071/PHP02	8.35	12.83	10.26	10.7	10.54	11.4	11.24	12.07	15.17	13	11.21
W10004_0072/PHP02	8.58	10.93	11.32	12.48	8.28	9.42	13.92	12.66	13.45	8.87	14.16
W10004_0073/PHP02	6.1	11.96	11.76	11.35	14.11	12.53	13.55	12.7	13.63	10.61	11.44
W10004_0076/PHP02	8.71	10.95	11.03	10.88	8.63	11.66	13.54	9.68	14.44	11.56	10.16
W10004_0078/PHP02	6.99	13.61	12.97	10.64	10.94	12.84	12.67	13.66	11.25	15.67	10.93
W10004_0080/PHP02	9.43	12.8	12.56	12.83	7.87	11.22	14.47	10.22	14.16	14.68	10.95
W10004_0086/PHP02	6.43	10.61	7.35	9.56	3.47	8.49	10.01	9	9.81	12.96	6.62
W10004_0087/PHP02	8.32	11.82	8.71	11.45	8.5	12.13	11.92	8.98	13.56	8.2	10.47
W10004_0092/PHP02	9.24	14.01	4.52	10.76	9.05	13.43	14.48	12.73	11.75	9.64	10.43
W10004_0093/PHP02	8.68	13.26	8.42	10.46	9.31	11.13	13.14	9.91	14.32	14.5	10.28
W10004_0095/PHP02	5.16	12.88	7.97	10.75	8.66	9.09	12.56	12.47	11.92	14.72	8.6
W10004_0098/PHP02	7	10.94	9.36	10.24	12.04	11.27	12.8	11.08	12.07	14.53	7.62
W10004_0101/PHP02	8.07	11.23	9.2	9.86	9.11	16.88	11.59	10.78	11.97	11.15	9.97
W10004_0103/PHP02	8.32	12.08	11.52	12.11	10.27	11.41	14.44	12.43	14.25	9.09	9.46
W10004_0106/PHP02	7.45	12.84	12.95	10.25	10.95	9.05	12.9	13.45	13.06	14.17	13.85
W10004_0110/PHP02	4.95	11.91	10.62	9.33	9.11	15.3	11.69	9.49	10.23	9.08	13.2
W10004_0112/PHP02	6.14	11.21	10.53	11.3	9.96	11.74	12.11	10.14	12.63	13.31	10.4
W10004_0116/PHP02	6.77	10.28	10.5	10.82	6.57	10.79	12.89	12.75	12.87	8.1	9.2
W10004_0118/PHP02	9.19	11.37	10.8	10.72	8.63	12.04	13.13	13.01	13.71	12.33	11.28
W10004_0119/PHP02	9.88	13.59	10.32	10.44	12.16	10.79	13.67	10.85	12.58	13.43	12.59
W10004_0121/PHP02	5.79	11.84	11.05	10.38	9.52	11.96	14.1	13.52	12.14	14.76	8.55
W10004_0122/PHP02	8.77	11.96	9.68	8.68	9.11	12.38	13.75	11.35	14.98	8.73	10.11
W10004_0127/PHP02	6.98	11.82	10.29	8.97	11.44	10.92	13.39	10.14	10.95	14.02	8.72
W10004_0129/PHP02	7.89	13.14	10.49	11.81	10.65	14.69	13.66	14.64	14.98	13.21	13.23
W10004_0132/PHP02	4.96	10.69	13.3	10.12	8.84	7.98	12.15	12.21	13.27	13.16	11.75
W10004_0133/PHP02	8.33	12.39	9.47	11.35	11.64	12.48	12.04	11.9	13.16	9.04	10.41
W10004_0134/PHP02	6.15	10.19	8.55	11.11	9.33	10.09	13.22	7.92	14.24	8.37	11.08
W10004_0140/PHP02	10.04	13.08	11.28	8.96	8.83	10.65	13.37	12.19	11.95	7.77	8.45
W10004_0144/PHP02	8.3	11.13	5.33	7.39	7.92	10.16	11.24	6.13	10.64	11.49	4.22
W10004_0146/PHP02	6.67	12.54	12.32	11.45	10.97	10.81	12.66	9.07	16.48	8.76	10.32
W10004_0147/PHP02	7.61	11.88	9.59	9.13	15.39	10.77	11.91	9.71	7.54	10.02	12.13
W10004_0148/PHP02	9.43	10.69	11.13	10.35	6.08	12.22	14.89	15.52	14.24	13.79	12.27
W10004_0150/PHP02	6.31	12.33	8.29	8.94	8.14	9.57	13.2	13.11	12.92	12.91	8.59
W10004_0152/PHP02	8.1	11.24	8.67	8.6	13.18	9.85	10.87	11.97	11.98	13.87	11.05
W10004_0153/PHP02	6.4	10.46	11.37	11.07	10.78	9.9	11.84	11.6	10.53	14.24	8.88
W10004_0154/PHP02	8.52	10.95	10.81	11.49	10.41	9.92	12.35	11.51	13.73	11.88	9.5
W10004_0161/PHP02	8.32	10.29	10.51	9.3	7.62	10.88	13.43	12.75	11.01	12.46	12.34
W10004_0166/PHP02	7.3	11.16	7.48	8.49	10.56	12.93	11.67	8.2	11.97	8.84	9.83
W10004_0167/PHP02	7.14	12.71	9.83	10.4	7.44	11.36	12.91	10.51	11.89	10.7	8.33
W10004_0168/PHP02	6.38	13.69	10.83	10.42	12.99	12.13	12.48	10.53	11.26	11.54	8.13
W10004_0169/PHP02	7.75	11.16	9.84	11.52	11.24	13.59	13.5	9.36	13.44	8.31	11.09
W10004_0178/PHP02	7.85	11.3	8.98	9.65	16.66	15.05	12.32	7.98	12.63	8.24	10.45
W10004_0179/PHP02	7.64	10.85	9.62	11.53	10.18	11.21	11.7	6.56	10.76	9.02	12.13
W10004_0185/PHP02	5.88	12.3	10.07	8.85	9.82	11.46	11.69	11.98	10.69	12.24	10.03
W10004_0190/PHP02	9.22	13.17	9.45	10.84	10.9	14.04	13.48	12.09	13.79	8.94	10.66
W10004_0192/PHP02	9.61	15.3	11.09	13.03	11.6	12.4	15.25	14.27	14.45	12.81	12.92
W10004_0194/PHP02	9.31	13.08	9.34	12.07	8.65	9.99	10.96	9.82	13.68	15.06	9.96
W10004_0196/PHP02	8.01	14.04	10.78	12.59	8.83	12.31	13.35	12.77	12.19	13.87	8.79
W10004_0197/PHP02	7.93	9.24	8.71	9.93	9.54	8.11	13.75	12.72	9.02	12.78	10.39
W10004_0199/PHP02	8.75	12.6	12.29	11.03	9	10.84	13.24	9.34	12.19	12.5	10.95
W10004_0203/PHP02	7.99	12.4	10.2	11.56	8.62	12.84	13.96	14.24	12.58	15.62	12.19
W10004_0204/PHP02	7.84	11.33	10.5	8.72	10.91	9.73	13.13	10.6	11.17	11.49	10.41
W10004_0206/PHP02	7.55	12.2	7.95	8.44	8.99	10.49	12.35	7.95	9.1	7.98	8.44
W10004_0212/PHP02	4.6	10.61	11.05	9.04	10.01	12.49	12.4	12.77	12.79	13.6	7.84
W10004_0217/PHP02	9.72	9.92	11.26	11.3	10.58	11.54	12.56	12.7	11.22	10.9	10.21
W10004_0220/PHP02	7.3	13.75	13.5	7.62	9.59	11.18	13.34	13.09	15.15	13.54	7.31
W10004_0223/PHP02	6.35	11.42	12.8	7.09	9.83	8.11	13.09	12.17	12.38	12.68	13
W10004_0224/PHP02	7.59	12.21	12.43	11.16	15.05	11.75	15.12	11.01	12.13	13.12	12.37
W10004_0225/PHP02	6.29	14.52	12.4	12.91	10.24	9.79	14.99	14.53	14.24	8.87	11.66
W10004_0231/PHP02	5.37	11.42	10.01	10.35	7.53	11.2	10.89	8.64	6.84	11.15	9.51
W10004_0236/PHP02	8.93	11.79	11.11	10.05	9.31	10.21	14.49	11.31	11.62	11.09	8.89
W10004_0238/PHP02	7.18	12.72	11.54	9.89	8.9	11.57	12.51	12.86	13.31	11.85	11.02
W10004_0241/PHP02	8.48	13.35	12.26	11.72	14.45	13.28	10.95	9.34	13.61	9.6	10.66
W10004_0253/PHP02	6.91	10.49	9.62	8.89	12.15	11.13	12.06	10.79	3.21	9.28	10.04
W10004_0254/PHP02	8.19	12.38	11.25	11.06	13.51	11.7	12.2	11.48	12.67	14.55	12.93
W10004_0256/PHP02	7.45	10.25	10.07	9.08	8.13	10.24	10.46	8.33	11.07	9.14	8.73
W10004_0258/PHP02	8.37	12.27	11.41	10.4	8.84	10.61	12.77	13.28	7.78	14.04	11.91
W10004_0261/PHP02	8.45	11.83	10.74	10.94	10.21	10.9	13.29	10.23	11.35	8.98	9.11
W10004_0262/PHP02	7.65	11.78	8.94	10.64	6.41	9.63	13.6	10.65	13.85	12.93	8.14
W10004_0264/PHP02	5.28	10.44	9.61	10.6	13.7	10.81	11.19	12.45	11.56	12.03	7.22
W10004_0268/PHP02	8.76	12.39	11.73	12.73	8.12	9.92	12.59	13.86	13.61	11.09	10.5
W10004_0270/PHP02	6.58	11.37	10.66	10.37	8.83	12.14	11.36	8.45	12.39	8.98	8.99
W10004_0276/PHP02	8.87	13.54	11.71	9.99	7.97	12.58	11.99	13.19	13.12	13.29	9.85
W10004_0290/PHP02	5.92	12.77	9.68	11.45	9.2	10.53	13.29	12.4	13.32	10.49	10.22
W10004_0291/PHP02	5.88	11.08	10.76	8.71	9.05	11.63	13.06	12.24	7.08	13.17	9
W10004_0299/PHP02	8.4	11.55	10.76	10.17	13.59	9.66	15.35	9.03	14.52	13.12	13.02
W10004_0306/PHP02	7.72	11.04	12	10.95	8.79	11.53	13.22	15.07	13.5	16.13	10.91
W10004_0308/PHP02	8.44	10.46	10.52	8.94	9.74	7.31	11.92	11	14.8	11.02	10.06
W10004_0310/PHP02	6.21	10.7	9.79	8.96	9.87	10.58	14.5	6.23	13.19	8.54	8.77
W10004_0327/PHP02	8.4	12.4	8.02	11.36	9.67	14.65	11.37	6.88	11.1	11.62	8.75
W10004_0329/PHP02	5.88	10.05	9.92	9.71	9.38	12.18	11.75	10.39	13.64	9.92	10.13
W10004_0336/PHP02	7.59	14.47	10.92	11.88	13.43	12.88	13.97	14.9	15.21	11.28	13.21
W10004_0344/PHP02	6.36	12.71	12.15	11.63	10.4	9.81	10.64	10.49	14.69	11.65	9.88
W10004_0361/PHP02	7.99	13.97	11.82	10.16	11.07	10.89	14.76	13.28	11.61	12.18	12.05
W10004_0362/PHP02	8.4	11.36	11.77	10.38	11.83	12.78	10.87	8.84	16.61	12.71	10.36
W10004_0380/PHP02	6.67	12.35	10.25	11.4	10.03	12.18	13.03	12.65	13.97	13.56	11.91
W10004_0381/PHP02	7.35	11.7	10.49	9.99	8.23	13.62	14.39	11.47	15.72	14.92	9.98
W10004_0383/PHP02	9.82	10.71	10.83	9.48	12.79	11.64	11.72	10.24	14.06	13.38	9.62
W10004_0389/PHP02	7.04	11.29	11.99	8.96	9.9	8.95	10.98	12.1	11.56	11.44	9.88
W10004_0393/PHP02	9.08	10.77	9.17	10.71	9.41	10.09	8.95	9.04	12.25	9.29	9.07
W10004_0394/PHP02	8.78	9.05	9.66	7.14	12.03	5.91	11.17	8.3	11.27	7.17	6.69
W10004_0395/PHP02	7.59	13.44	12.34	10.52	12.59	12.49	13.96	13.48	13.38	14.29	12.55
W10004_0409/PHP02	9.57	11.81	11.83	11.63	13.35	12.37	11.56	10.39	15.74	14.37	11.5
W10004_0410/PHP02	6.52	11.05	12.07	9.66	8.45	10.48	10.95	10.2	10.38	10.54	10.37
W10004_0412/PHP02	7.71	11.58	10.12	9.28	9.78	10.91	13.36	8.82	11.15	12.49	10.79
W10004_0417/PHP02	10.18	13.66	11.92	11.69	9.04	15.52	13.82	11.47	13.76	9.46	11.54
W10004_0419/PHP02	10.14	11.64	10.51	11.03	9.95	15.72	13.12	11.37	11.55	10.94	9.66
W10004_0427/PHP02	7.58	12.28	11.82	10.46	8.3	10.62	12.59	14.27	13.13	8.69	9.53
W10004_0430/PHP02	7.93	13.22	10.48	8.1	7.19	11.3	12.78	13.18	12.81	14.92	11.32
W10004_0465/PHP02	6.23	11.09	9.3	11.14	8.67	10.9	13.21	11.42	12.67	13.43	11.57
W10004_0467/PHP02	4.82	9.59	9.87	8.13	7.44	11.13	11.57	9.61	10.81	8.4	10.01
W10004_0474/PHP02	7.23	11.8	11.65	11.42	5.61	12.69	13.49	13.01	13.89	14.2	9.25
W10004_0487/PHP02	6.99	14.8	12.24	13.28	12.34	12.21	15.5	12.92	11.85	11.84	9.3
W10004_0498/PHP02	8.62	11.03	9.48	10.65	10.45	10.95	11.62	10.71	12.13	9.11	9.26
W10004_0501/PHP02	6.93	9.34	10.2	9.41	11.6	9.36	12.44	9.58	13.85	10.54	9.26
W10004_0505/PHP02	7.11	11.53	11.53	11.86	12.19	11.94	13.24	11.49	11.7	9.24	9.75
W10004_0601/PHP02	6.47	11.45	13.21	10.05	9.55	13.73	11.94	10.87	13.73	9.32	8.67
W10004_0608/PHP02	8.2	10.42	9.5	6.8	12.03	9.77	12.47	4.1	12.85	12.13	4.31
W10004_0612/PHP02	7.85	13.56	11.28	9.48	10.49	11.55	14.13	12.04	15.7	12.63	10.81
W10004_0614/PHP02	8.46	13.05	9.14	9.51	4.33	10.13	11.61	10.17	11.64	11.2	13.23
W10004_0616/PHP02	8.81	13.75	9.78	13.81	10.57	11.47	14.24	11.19	14.3	13.85	10.61
W10004_0618/PHP02	6.34	11.03	7.75	9.28	9.37	9.47	12.06	10.22	11.42	14.07	10.29
W10004_0619/PHP02	7.24	12.88	12.77	12.37	10.73	11.69	12.99	12.04	12.94	13.6	12.81
W10004_0620/PHP02	8.45	12.82	10.23	10.93	8.9	11.24	13.54	11.25	12.05	13.16	10.75
W10004_0622/PHP02	8.78	11.99	7.67	10.47	12.17	11.44	14.21	9.44	12.57	12.4	10.2
W10004_0624/PHP02	9.31	13.93	11.73	12.06	10.97	12.07	13.18	9.36	11.41	13.49	10.53
W10004_0625/PHP02	6.92	12.58	12.71	10.8	9.59	11.74	13.89	15.99	11.69	14.14	10.3
W10004_0628/PHP02	6.77	12.67	10.95	10.88	11.74	12.01	15	12.46	14.23	8	9.83
W10004_0631/PHP02	7.5	12.25	11.78	10.28	13.32	9.93	13.86	9.74	11.21	14.04	10.62
W10004_0632/PHP02	5.51	10.97	9.81	11.92	10.69	12.65	11.44	12.08	11.31	7.15	10.13
W10004_0636/PHP02	10.25	10.82	8.05	9.95	9.63	7.67	14.22	7.12	11.31	13.29	7.86
W10004_0637/PHP02	8.66	10.5	11.44	9.45	11.98	11.83	11.44	12.14	13.12	12.77	8.64
W10004_0639/PHP02	7.45	14.73	10.81	12.02	7.99	14.31	16.16	11.79	14.86	14.15	13.66
W10004_0644/PHP02	9	12.73	9.39	8.84	10.66	13.87	13.84	12.17	13.39	14.93	11.66
W10004_0645/PHP02	7.71	13.18	12.17	8.65	6.97	12.44	14.13	11.62	14.07	8.88	11.23
W10004_0646/PHP02	5.86	12.03	11.13	10.83	9.57	12.1	12.68	8.42	10.28	5.62	7.4
W10004_0649/PHP02	8.16	8.71	9.61	9.37	13.07	9.39	11.95	14.81	9.8	10.64	7.2
W10004_0651/PHP02	6.48	12.09	8.48	9.37	8.79	13.34	12.21	11.51	10.71	11.67	8.7
W10004_0654/PHP02	7.86	12.53	10.48	11.6	9.4	10.59	11.92	11.65	10.43	12.22	11.47
W10004_0658/PHP02	7.55	13.12	11.78	12.58	11.71	12.4	14.06	12.65	15.71	9.78	10.94
W10004_0659/PHP02	9.49	11.14	11.34	8.78	9.6	11.86	11.73	10.79	9.27	11.28	10.03
W10004_0661/PHP02	7.66	11.39	11.08	10.65	13.7	12.22	13.5	12.29	14.45	11.64	9.54
W10004_0667/PHP02	9.35	11.79	9.46	11.21	8.72	10.62	12.85	11.07	11.12	8.02	9.72
W10004_0669/PHP02	7.97	11.95	11.21	12.06	8.39	11.65	12.16	12.56	13.74	9.39	11.02
W10004_0672/PHP02	7.3	12.42	11.95	10.29	6.78	9.26	12.46	11.14	11.13	8.58	8.69
W10004_0673/PHP02	5.49	11.65	9.84	10.52	10.12	12.96	13.5	12.76	12.1	12.75	9.88
W10004_0675/PHP02	8.73	11.31	12.84	10.26	10.01	12.38	13.22	15.45	14.24	13.69	12.04
W10004_0678/PHP02	7.34	11.45	12.26	10.8	8.09	10.23	13.44	10.45	11.75	9.76	7.76
W10004_0680/PHP02	6.45	12.81	10.82	11.99	8.18	11.55	12.44	13.28	11.37	11.42	11.03
W10004_0682/PHP02	7.65	11.03	11.93	9.55	13.8	12.9	12.88	10.83	12.48	9.19	9.31
W10004_0684/PHP02	7.93	11.28	10.82	9.86	12.74	6.41	12.91	11.63	12.25	11.45	10.36
W10004_0685/PHP02	7.8	13.42	8.35	12.66	11.41	13.49	12.07	16.25	8.38	12.23	10.67
W10004_0687/PHP02	8.43	13.49	11.5	11.1	9.24	14.13	13.4	13.92	13.93	9.46	9.91
W10004_0688/PHP02	8.4	11.9	10.82	9.62	9.84	9.6	12.23	9.17	13.57	9.32	9.92
W10004_0689/PHP02	7.16	13.35	9.54	10.78	9.55	13.98	11.31	10.15	14.11	9.04	10.81
W10004_0695/PHP02	10.56	14.06	11.99	12.91	13.56	12.38	14.78	15.41	12.12	9.54	12.9
W10004_0696/PHP02	9.2	12.81	11.26	10.98	11.31	11.94	10.6	10.38	13.99	11.11	8.18
W10004_0701/PHP02	8.06	11.93	10.6	12.28	9.39	10.57	14.46	9.09	12.61	8.5	11.99
W10004_0702/PHP02	10.71	10.08	9.84	10.55	9.78	10.98	14.01	13.62	11.58	8.71	10.28
W10004_0703/PHP02	10.16	11.71	10.35	6.66	11.52	13.41	13.23	12.91	13.25	10.25	11.09
W10004_0704/PHP02	8.32	11.77	9.95	10.74	11.88	13.13	12.1	7.5	9.2	12.62	10.16
W10004_0705/PHP02	5.93	10	10.13	8.75	9.13	7.36	10.48	13.19	10.69	7.38	9.38
W10004_0711/PHP02	6.92	11.01	7.17	8.56	13.01	8.72	10.28	8.94	12.58	12.73	5.65
W10004_0712/PHP02	9.31	12.09	11.37	11.54	11.45	11.48	14.53	12.91	13.4	13.78	9.65
W10004_0713/PHP02	5.12	12.39	9.26	9.85	10.01	10.22	11.18	10.73	11.56	8.39	9.53
W10004_0714/PHP02	7.06	12.65	8.88	9.82	12.33	9.72	13.22	11.08	12.82	8.93	13.64
W10004_0717/PHP02	7.93	9.35	7.81	7.46	8.72	8.75	10.08	9.72	9.29	7.85	6.38
W10004_0723/PHP02	6.97	5.54	8.18	9.09	7.26	7.84	11.79	5.71	6.38	11.06	6.21
W10004_0727/PHP02	7.8	12.71	11.33	10.18	11.73	11.45	12.8	11.79	12.37	8.22	9.41
W10004_0729/PHP02	8.32	14	10.55	9.92	9.88	12.3	13.88	14.18	14.31	14.29	12.61
W10004_0732/PHP02	5.97	11.93	10.84	9.53	9.98	10.91	12.63	13.48	12.82	11.6	13.15
W10004_0734/PHP02	9.89	12.1	9.72	10.18	9.41	11.92	13.53	10.16	12.87	11.99	9
W10004_0736/PHP02	8.9	10.72	10.17	9.65	9.73	12.86	12.51	12.35	13.38	9.18	10.21
W10004_0741/PHP02	7.73	12.92	8.43	9.82	14.81	9.82	13.22	12.54	14.22	9.07	9.85
W10004_0745/PHP02	7.67	12.58	11.1	9.93	11.01	11.67	12.26	11.62	12.32	8.48	9.62
W10004_0746/PHP02	8.77	12.95	10.55	10.72	13.78	8.95	14.9	11.16	11.65	8	11.89
W10004_0747/PHP02	8.74	12.6	10.43	10.52	8.98	11.46	14.28	11	15	13.27	11.41
W10004_0751/PHP02	8.75	11.73	13.04	9.64	10.02	12.53	13.07	10.48	13.24	11.48	12.7
W10004_0756/PHP02	10.84	13.56	10.45	9.69	11.35	12.38	14.63	10.91	13.95	8.74	12.71
W10004_0757/PHP02	7.18	13.19	11.12	9.39	6.74	9.16	12.94	9.36	12.07	11.75	6.32
W10004_0760/PHP02	7.87	10.95	10.62	9	8.61	11.09	12.76	11.05	12.61	8.41	12.52
W10004_0768/PHP02	5.55	12.29	10.87	10.88	9.22	12.17	13.83	5.69	13.55	7.54	10.15
W10004_0771/PHP02	6.36	11.76	11.39	10.49	8.56	9.52	13.05	11.63	12.11	9.93	9.45
W10004_0774/PHP02	9.39	11.78	11.43	11.18	8.82	10.46	13.13	13.78	9.15	14.25	13.83
W10004_0775/PHP02	9.83	12.03	10.74	11.91	8.63	12.65	11.86	11.13	14.29	13.34	10.42
W10004_0776/PHP02	7.76	13.16	9.07	10.51	10.18	11.2	12.42	11.73	7.98	12.73	9.88
W10004_0779/PHP02	4.95	13.76	10.06	10.96	13.52	13.69	12.52	11.04	11.8	8.62	13.06
W10004_0781/PHP02	6.4	10.98	9.16	9.06	9.88	10.58	14.99	9.7	11.18	9.24	11.07
W10004_0783/PHP02	7.39	11.9	11.34	10.05	10.01	8.57	13.3	12.6	14.13	8.64	11.97
W10004_0784/PHP02	7.69	10.58	9.58	9.99	13.83	11.33	13.3	9.76	14	9.38	10.25
W10004_0787/PHP02	7.7	10.71	8.96	11.54	10.45	12.95	12.97	10.86	14.61	8.99	10.79
W10004_0789/PHP02	6.75	12.22	11.76	11.41	7.22	12.16	12.16	13.02	13.35	14.02	10.58
W10004_0792/PHP02	7.17	13.15	12.59	10.71	11.87	13.24	12.95	10.16	11.92	9.46	9.34
W10004_0795/PHP02	8	9.53	7.76	9.65	7.49	12.89	12.6	10.34	14.79	10.27	10.41
W10004_0798/PHP02	6.94	13.04	11.84	10.94	10.5	9.1	12.78	11.95	13.81	8.3	11.03
W10004_0799/PHP02	8.47	12.3	10.55	10.22	12.2	11.23	12.33	9.81	13.4	8.8	10.64
W10004_0800/PHP02	8.22	11.29	10.5	9.13	11.5	6.86	11.92	9.87	12.65	12.53	7.31
W10004_0801/PHP02	8.52	12.45	8.66	9.98	9.56	11.69	13.96	11.44	11.88	14.47	10.28
W10004_0803/PHP02	8.74	13.47	10.88	9.44	13.1	10.24	14.94	12	13.09	11.65	11.73
W10004_0806/PHP02	8.01	13.21	10.51	11.42	10.2	8.99	11.6	8.97	10.98	12.76	9.55
W10004_0807/PHP02	10.01	13.71	11.17	11.7	9.66	9.78	14.57	12.77	6.53	14.55	12.12
W10004_0812/PHP02	9.15	13.47	10.05	10.56	9.08	9.09	13.73	8.26	11.7	8.41	11.21
W10004_0814/PHP02	7.41	12.75	12.53	11.55	9.18	12.27	13.08	15.55	12.93	14.53	10.55
W10004_0818/PHP02	9.62	10.77	12.76	10.33	8.32	10.53	13.73	14.04	9.86	13.24	10.46
W10004_0819/PHP02	7.08	12.49	10.69	11.11	10.33	12.62	13.36	9.34	14.37	14.18	14.38
W10004_0820/PHP02	7.32	11.99	12.4	12.22	10.12	10.31	12.06	13.74	7.45	8.81	10.46
W10004_0822/PHP02	7.86	12.07	11.11	8.53	9.51	13.14	12.82	7.61	12.51	12.95	9.94
W10004_0823/PHP02	10.02	13.26	11.04	10.31	14.45	11.03	12.63	11.02	11.68	12.09	11.58
W10004_0827/PHP02	7.91	11.58	12.02	11.38	9.23	11.39	12.38	15.24	16.3	15.68	10.59
W10004_0828/PHP02	7.44	13.18	13.17	11.1	11.32	12.65	14.41	12.01	10.5	12.36	10.04
W10004_0830/PHP02	6.17	11.57	11.04	10.9	8.45	9.9	14.07	12.52	13.48	14.52	12.46
W10004_0832/PHP02	7.21	11.49	12.65	8.62	10.08	10.8	11.89	11.25	9.94	7.72	9.62
W10004_0833/PHP02	7.54	14.05	10.33	11.6	9.34	11.89	15.27	10.11	11.96	9.4	11.32
W10004_0834/PHP02	7.25	10.76	10.57	10.19	4.51	14.59	12.09	10.9	10.75	13.78	11.82
W10004_0837/PHP02	7.45	10.81	9.07	11.01	7.28	12.95	13.62	12.12	10.44	10.49	8.11
W10004_0840/PHP02	8.42	13.7	10.04	10.28	10.4	10.41	14.47	11.72	14.17	13.03	13.22
W10004_0842/PHP02	7.96	12.52	11.17	10.66	9.75	12.59	14.11	14.37	13.53	8.55	12.04
W10004_0843/PHP02	6.5	12.65	11.35	10.47	11.27	10.55	11.64	13.41	12.44	14.42	11.3
W10004_0844/PHP02	6.88	8.49	10.73	7.92	12.37	9.62	11.62	9.43	9.05	11.42	8.62
W10004_0847/PHP02	7.92	9.96	10.16	10.83	11.95	13.07	11.92	12.12	7.93	11.42	11.62
W10004_0848/PHP02	9.41	13.18	10.08	8.62	8.71	9.68	12.18	15.14	13.01	12.47	10.86
W10004_0852/PHP02	7.65	11.17	8.7	10.01	10.8	13.29	10.6	11.74	8.18	14.77	10.68
W10004_0856/PHP02	6.42	11.69	10.59	9.74	12.23	10.48	11.98	10.21	14.65	8.54	10.86
W10004_0858/PHP02	7.48	12.14	11.45	8.35	9.77	11.49	12.49	13.22	13.47	12.7	10.13
W10004_0859/PHP02	6.44	11.85	10.24	7.57	8.22	11.17	14.05	11.51	10.87	10.68	8.38
W10004_0866/PHP02	6.36	14.78	10.94	11.08	11.28	14.59	14.31	11.56	13.63	14.18	11.53
W10004_0868/PHP02	8.55	13.18	10.11	9.45	9.04	12.19	12.96	14.71	8.77	14.15	12.85
W10004_0869/PHP02	6.61	12.38	10.72	10.83	7.61	9.96	11.5	11.76	11.96	9.8	8.68
W10004_0877/PHP02	7.41	12.52	11.6	9.79	6.48	9.84	10.3	10.85	14.32	8.63	10.1
W10004_0879/PHP02	8.48	11.84	8.81	10.2	10.17	8.65	10.09	6.93	9.94	8.51	8.79
W10004_0884/PHP02	6.37	10.26	10.23	8.4	8.28	10.25	11.11	10.66	12.69	12.84	9.71
W10004_0885/PHP02	9.48	9.75	11.08	8.35	8.35	12.27	12.03	11.77	6.03	12	10.75
W10004_0886/PHP02	7.64	12.08	9.32	10.45	8.53	12.31	10.44	9.65	11.67	13.31	12.35
W10004_0888/PHP02	7.2	12.62	10.99	9.89	11.37	10.95	13.39	14.2	15.6	13.26	9.16
W10004_0889/PHP02	8.2	10.75	11.25	9.95	9.1	7.94	11.95	7.59	12.36	8.48	9.13
W10004_0891/PHP02	6.17	10.02	8.76	12.61	11.1	10.64	13.83	11.87	13.34	12.24	10.19
W10004_0894/PHP02	9.67	13.4	10.18	9.14	10.32	13.42	13.78	10.33	11.28	12.49	11.17
W10004_0896/PHP02	8.68	13	9.89	11.34	9.38	12.77	12.35	9.03	14.08	14.37	9.17
W10004_0900/PHP02	7.55	11.94	10.52	8.7	8.89	10.19	10.78	10.94	11	8.92	9.23
W10004_0901/PHP02	8.33	12.53	8.24	9.38	9.74	8.41	12.68	9.85	10.46	8.66	10.07
W10004_0907/PHP02	8.74	13.24	9.04	9.79	12.27	10.01	15.12	9.4	10.58	9.43	10.46
W10004_0913/PHP02	6.97	11.56	10.44	11.22	12.78	11.69	13.5	9.14	4.74	12.57	9.02
W10004_0914/PHP02	6.33	11.08	11.29	9.88	8.38	12.23	12.65	10.78	13	13.99	10.27
W10004_0916/PHP02	8.76	12.29	10.48	11.39	13	12.98	14.29	11.74	14.61	9.39	11.73
W10004_0918/PHP02	8.15	12.86	9.33	12.71	11.1	12.57	13.89	9.7	11.55	9.17	10.03
W10004_0920/PHP02	7.65	9.71	10.56	7.41	13.55	9.63	10.36	10.57	5.53	13.9	8.51
W10004_0922/PHP02	8.74	11.38	8.31	9.36	6.44	8.72	11.19	10.06	14.45	11.26	11.24
W10004_0930/PHP02	7.17	9.85	9.54	10.09	10.57	11.3	13.58	11.14	13.03	12.43	8.12
W10004_0932/PHP02	7.82	12.55	10.91	10.08	12.17	13.96	13.26	12.65	11.28	11.88	12.31
W10004_0935/PHP02	8.87	9.37	9.67	10.47	11.94	6.33	12.56	9.71	15.59	13.07	7.97
W10004_0938/PHP02	6.16	11.22	10.6	9.98	9.21	9.87	11.82	12.4	12.56	8.86	7.66
W10004_0940/PHP02	8.55	13.02	4.7	11.64	7.47	12.53	13.56	13.21	14.46	14.63	9.98
W10004_0943/PHP02	9.06	12.22	7.13	8.67	15.14	11.91	14.34	11.01	12.57	13.57	11.31
W10004_0949/PHP02	8.7	13.75	10.19	10.32	11.26	15.22	13.54	11.46	14.73	14.1	9.99
W10004_0950/PHP02	7.28	9.1	10.4597	10.05	7.39	11.91	9.83	3.11	7.71	8.04	6.13
W10004_0951/PHP02	7.48	10.98	7.86	10.38	9.74	11.84	12.17	13.29	13.74	7.57	8.84
W10004_0953/PHP02	5.9	10.36	8.94	8.31	11.07	10.14	10.62	9.38	10.84	7.4	7.17
W10004_0955/PHP02	6.15	11.53	11.65	11.16	11.47	12.44	13.19	9.46	12.32	12.29	8.11
W10004_0956/PHP02	5.99	12.38	10.26	11.01	12.06	12.17	12.8	12	8.53	14.72	9.55
W10004_0963/PHP02	8.32	11.52	10.36	9.08	9.02	13.62	14.08	12.01	15.6	11.27	14.03
W10004_0964/PHP02	9.98	11.13	12.97	10.35	8.02	12.24	14.21	13.43	12.68	15.76	10.88
W10004_0966/PHP02	5.45	13.28	9.07	9.62	8.91	10.52	10.18	9.28	17.75	8.29	9.84
W10004_0969/PHP02	6.86	11.11	11.61	9.73	10.51	12.65	11.41	12.93	11.67	6.99	6.44
W10004_0970/PHP02	8.62	12.29	10.85	7.81	9.72	11.01	12.59	11.84	6.46	9.18	9.6
W10004_0971/PHP02	6.49	10.82	9.98	10.63	9.51	14.22	11.83	12.52	9.43	8.6	10.49
W10004_0974/PHP02	8.8	10.71	10.98	11.88	11.01	8.87	13.26	14.12	12.71	14.73	11.4
W10004_0975/PHP02	7.7	12.4	12.72	10.89	9.25	13.03	15.01	13.04	13.38	12.4	12.3
W10004_0981/PHP02	7.96	13.67	8.36	11.07	12.4	11.31	13.52	13.5	13.61	12.67	11.32
W10004_0982/PHP02	6.74	12.44	11.5	11.04	9.46	12.29	13.14	11.92	11.28	15.08	11.22
W10004_0984/PHP02	6.04	11.88	9.79	9.46	9.49	11.3	12.67	12.45	10.66	12.42	7.2
W10004_0988/PHP02	9.73	13.62	12.17	12.22	8.83	8.82	15.28	8.45	15.97	11.6	12.2
W10004_0991/PHP02	7.34	12.77	10.11	12.65	10.67	13.94	14.32	8.92	14.6	8.22	13.65
W10004_0996/PHP02	7.84	13.86	10.56	10.79	9.99	13.48	13.92	12.13	15.86	14.29	11.15
W10004_0997/PHP02	7.59	11.82	10.77	8.87	10.17	10.31	13.22	9.39	11.98	13.55	10.19
W10004_1000/PHP02	6.07	10.32	11.84	13.3	7.81	9.62	15.29	13.89	13.89	15.5	13.7
W10004_1001/PHP02	6.71	12.5	9.87	11.04	10.83	9.32	13.41	13.45	13.36	12.29	10.55
W10004_1002/PHP02	8.92	11.68	12.53	12.09	12.07	12.45	14.32	11.88	11.69	12.82	9.37
W10004_1004/PHP02	7.04	9.78	10.13	9.03	10.03	11.5	12.1	10.3	7.66	12.01	9.48
W10004_1014/PHP02	7.95	12.39	10.27	8.68	7.22	11.18	11.63	11.54	11.42	13.19	11.11
W10004_1015/PHP02	10.01	12.62	11.13	10.33	8.97	11.49	14.05	11.69	14.06	14.09	13.05
W10004_1018/PHP02	7.7	12.53	8.02	8.71	6.02	11.79	11.54	14.11	14.84	13.83	9.75
W10004_1020/PHP02	5.95	11.77	10.39	10.3	11.36	13.09	13.86	13.96	9.73	8.06	10.4
W10004_1032/PHP02	7.58	11.86	10.68	10.09	8.27	11.49	10.93	13.38	13.44	13.51	9.56
W10004_1037/PHP02	7.14	11.73	10.23	11.06	10.13	9.54	13.21	14.1	13.29	13.16	11.27
W10004_1045/PHP02	8.02	11.79	11.33	8.72	11.85	12.81	14.58	12.51	14.39	8.79	11.79
W10004_1052/PHP02	6.36	11.71	8.83	9.42	7.3	7.56	9.69	8.87	10.22	8.34	8.76
W10004_1057/PHP02	10.32	11.45	11.34	10.33	16.08	11.85	11.31	9.09	12.35	12.06	13.37
W10004_1064/PHP02	8.03	12.82	11.09	10.16	10.65	9.46	13.98	11.04	11.73	9.18	11.4
W10004_1072/PHP02	7.5	10	10.78	9.18	14.37	10.12	13.14	11.36	14.91	12.13	12.2
W10004_1080/PHP02	7.36	11.72	10.33	10.64	8.96	12.9	12.95	13.84	15.47	14.1	13.98
W10004_1081/PHP02	6.23	11.21	12.33	8.16	13.73	6.52	13.28	11.83	10.43	8.61	9.28
W10004_1084/PHP02	5.73	12.87	10.83	10.02	10.86	11.14	11.36	9.17	14.51	13.49	8.62
W10004_1099/PHP02	5.91	11.45	11.47	9.08	9.43	10.36	11.82	9.64	12.25	9.39	10.12
W10004_1104/PHP02	7.2	12	10.37	9.38	8.17	10.97	11.38	9.22	11.29	12.28	8.7
W10004_1105/PHP02	9.02	12.36	10.45	11.01	12	10.39	12.96	9.51	14.27	8.12	11.38
W10004_1112/PHP02	6.4	12.66	9.12	10.35	11.4	12.84	12.51	8.47	11.17	13.25	9.75
W10004_1117/PHP02	8.8	12.52	11.55	10.09	11.02	11.58	12.19	9.16	10.68	12.47	7.55
W10004_1118/PHP02	9.54	13.71	9.68	10.5	8.75	7.89	12.78	13.63	14.04	7.73	10.21
W10004_1123/PHP02	6.65	6.66	9.37	8.64	4.5	7.32	10.5	7.4	7.91	7.32	5.92
W10004_1143/PHP02	8.03	11.64	10.87	10.01	10.96	11.75	12.65	8.43	14.58	7.86	11.21
W10004_1146/PHP02	7.15	10.55	10.78	8.62	10.93	10.72	12.63	11.01	11.14	11.82	8.66
W10004_1156/PHP02	8.87	11.52	8.92	10.92	10.86	9.59	13.1	15.04	12.93	12.16	12.48
